# Supplementary material for: Linkerability of Protein Ligands: Insights From Cocrystal Structures and Implications for DNA‐Encoded Libraries
Source: Mol Inform. 2026 Aug 2;45(8):e70045. doi: 10.1002/minf.70045 (PMC13430132; doi:10.1002/minf.70045)
Supplement: Supplementary file 2 — Supporting Data and Code [file MINF-45-e70045-s001.zip]

Archive with 13 entries (10 files):
- Supporting Data and Code/
- Supporting Data and Code/Code/
- Supporting Data and Code/Code/EntropyModel.py
- Supporting Data and Code/Code/LinkerabilityAnalysis.py
- Supporting Data and Code/Data/
- Supporting Data and Code/Data/Atoms.csv
- Supporting Data and Code/Data/Complexes.csv
- Supporting Data and Code/Data/EnergyMap.csv
- Supporting Data and Code/Data/Kinases.csv
- Supporting Data and Code/Data/MolecularGlues.csv
- Supporting Data and Code/Data/PARP2.csv
- Supporting Data and Code/Data/PPIs.csv
- Supporting Data and Code/ReadMe.txt
