# Supplementary material for: Linkerability of Protein Ligands: Insights From Cocrystal Structures and Implications for DNA‐Encoded Libraries
Source: Mol Inform. 2026 Aug 2;45(8):e70045. doi: 10.1002/minf.70045 (PMC13430132; doi:10.1002/minf.70045)
Supplement: Supplementary file 2 — Supporting Data and Code [file MINF-45-e70045-s001.zip › Supporting Data and Code/Data/Atoms.csv]

pdb_id	attach_atom_index	attach_atom_name	attach_element	num_attached_H	degree	sasa_A2	min_dist_to_protein_A	clash_margin_A	growability_geom_status	growability_status	cone_height_A	cone_height_clear_A	cone_height_total_A	cone_half_angle_deg	cone_tip_x	cone_tip_y	cone_tip_z	cone_dir_x	cone_dir_y	cone_dir_z	cone_status	cone_reason	cone_n_accept_dirs	topo_eccentricity	topo_diameter	topo_center_score	G_total_corr_kcal	Kd_fold_from_G_total	linkerability
1GX9	15	C16	C	3	4	0.398424289	3.7480268	0.5480268	ok	TRUE	9.379747	7.2	16.579748	13.2	7.182778741	52.289896	57.95716734	0.859221236	-0.479979542	-0.177083333	ok		2	12	13	0.076923077	7.382217261	257752.4515	restricted
1GX9	16	C17	C	3	4	0.035741873			skipped_sasa	FALSE											skipped_sasa	sasa_A2=0.036 <= 0.100	0	12	13	0.076923077			Not accessible
1GX9	17	C18	C	3	4	0			skipped_sasa	FALSE											skipped_sasa	sasa_A2=0.000 <= 0.100	0	12	13	0.076923077			Not accessible
1GX9	18	C19	C	3	4	13.20991351	4.5449977	1.3449976	ok	TRUE	3.8105118	8.2	12.010511	30	15.84889892	46.69351417	56.26920134	0.987286827	-0.158607108	-0.010416667	ok		2	8	13	0.384615385	3.503344752	369.8022287	intermediate
1GX9	19	C20	C	3	4	26.13436809	4.504584	1.3045838	ok	TRUE	1.8460191	2.2	4.046019	50	22.6100836	47.23160056	54.06617761	0.987286827	-0.158607108	-0.010416667	ok		2	11	13	0.153846154	0.077370484	1.139496402	unrestricted
1GX9	1	C2	C	2	4	0			skipped_sasa	FALSE											skipped_sasa	sasa_A2=0.000 <= 0.100	0	12	13	0.076923077			Not accessible
1GX9	2	C3	C	2	4	0			skipped_sasa	FALSE											skipped_sasa	sasa_A2=0.000 <= 0.100	0	13	13	0			Not accessible
1GX9	3	C4	C	2	4	0			skipped_sasa	FALSE											skipped_sasa	sasa_A2=0.000 <= 0.100	0	12	13	0.076923077			Not accessible
1GX9	9	C10	C	1	3	1.393385237	3.0463026	-0.15369749	ok	FALSE											no_accept_dir	no directions with d >= r_excl_A (3.20)	0	7	13	0.461538462			Not accessible
1GX9	10	C11	C	1	3	1.463259944	2.8241508	-0.37584925	ok	FALSE											no_accept_dir	no directions with d >= r_excl_A (3.20)	0	8	13	0.384615385			Not accessible
1GX9	11	C12	C	1	3	4.250751449	4.071596	0.8715961	ok	TRUE	3.8105118	3.7	7.510512	30	20.33578201	51.61378851	57.51153213	0.473594659	-0.877719351	-0.072916667	ok		1	9	13	0.307692308	0.814755069	3.955665961	unrestricted
1GX9	13	C14	C	1	3	16.43280793	4.1663055	0.9663055	ok	TRUE	1.4015546	2.2	3.6015546	57.5	24.14878515	47.05255947	55.29565286	0.855962612	-0.25826085	-0.447916667	ok		1	11	13	0.153846154	0.077361813	1.139479726	unrestricted
1GX9	6	C7	C	1	3	0			skipped_sasa	FALSE											skipped_sasa	sasa_A2=0.000 <= 0.100	0	9	13	0.307692308			Not accessible
1GX9	7	C8	C	1	3	0.223576208	2.4626298	-0.73737025	ok	FALSE											no_accept_dir	no directions with d >= r_excl_A (3.20)	0	8	13	0.384615385			Not accessible
1GX9	21	O2	O	1	2	19.97372918	2.834957	-0.36504316	ok	FALSE											no_accept_dir	no directions with d >= r_excl_A (3.20)	0	13	13	0			Not accessible
1GYM	11	C6	C	2	4	19.3329486	4.6216984	1.4216983	ok	TRUE	1.8460191	2.2	4.046019	50	25.71691046	25.47034481	100.5744783	0.139951384	-0.960735883	-0.239583333	ok		2	9	10	0.1	0.077370484	1.139496402	unrestricted
1GYM	12	N2	N	2	3	12.1269812	4.963793	1.7637928	ok	TRUE	2.2	4.7	6.9	45	17.71916839	26.1639974	100.7659375	0.269380396	-0.942477159	0.197916667	ok		1	8	10	0.2	0.462355888	2.182273696	unrestricted
1GYM	6	C1	C	1	4	0			skipped_sasa	FALSE											skipped_sasa	sasa_A2=0.000 <= 0.100	0	6	10	0.4			Not accessible
1GYM	0	C1A	C	1	4	0			skipped_sasa	FALSE											skipped_sasa	sasa_A2=0.000 <= 0.100	0	7	10	0.3			Not accessible
1GYM	7	C2	C	1	4	4.197004573	4.0910892	0.8910892	ok	TRUE	1.8460191	4.7	6.546019	50	20.04040312	24.3119064	99.02638223	0.473594659	-0.877719351	-0.072916667	ok		1	7	10	0.3	0.428595466	2.061401828	unrestricted
1GYM	1	C2A	C	1	4	0			skipped_sasa	FALSE											skipped_sasa	sasa_A2=0.000 <= 0.100	0	8	10	0.2			Not accessible
1GYM	8	C3	C	1	4	0.363497526	2.5082934	-0.69170666	ok	FALSE											no_accept_dir	no directions with d >= r_excl_A (3.20)	0	8	10	0.2			Not accessible
1GYM	2	C3A	C	1	4	0			skipped_sasa	FALSE											skipped_sasa	sasa_A2=0.000 <= 0.100	0	9	10	0.1			Not accessible
1GYM	9	C4	C	1	4	2.485780502	4.622355	1.4223549	ok	TRUE	1.4015546	2.2	3.6015546	57.5	22.17475035	22.48160372	99.31466009	0.473594659	-0.877719351	-0.072916667	ok		1	9	10	0.1	0.077361813	1.139479726	unrestricted
1GYM	3	C4A	C	1	4	0			skipped_sasa	FALSE											skipped_sasa	sasa_A2=0.000 <= 0.100	0	8	10	0.2			Not accessible
1GYM	10	C5	C	1	4	0			skipped_sasa	FALSE											skipped_sasa	sasa_A2=0.000 <= 0.100	0	8	10	0.2			Not accessible
1GYM	4	C5A	C	1	4	0			skipped_sasa	FALSE											skipped_sasa	sasa_A2=0.000 <= 0.100	0	7	10	0.3			Not accessible
1GYM	5	C6A	C	1	4	0			skipped_sasa	FALSE											skipped_sasa	sasa_A2=0.000 <= 0.100	0	6	10	0.4			Not accessible
1GYM	13	O1A	O	1	2	3.56720288	4.4198666	1.2198665	ok	TRUE	3.0280402	6.2	9.228041	36	18.19649744	28.41881443	101.6873445	-0.071654418	-0.996939859	0.03125	ok		1	8	10	0.2	1.354393481	9.835066743	unrestricted
1GYM	14	O2	O	1	2	0			skipped_sasa	FALSE											skipped_sasa	sasa_A2=0.000 <= 0.100	0	9	10	0.1			Not accessible
1GYM	19	O3	O	1	2	41.34108388	5.7756004	2.5756004	ok	TRUE	1.4015546	2.2	3.6015546	57.5	20.50240558	20.76325234	100.782904	-0.590346995	-0.795708962	0.135416667	ok		1	9	10	0.1	0.077361813	1.139479726	unrestricted
1GYM	15	O3A	O	1	2	0			skipped_sasa	FALSE											skipped_sasa	sasa_A2=0.000 <= 0.100	0	10	10	0			Not accessible
1GYM	20	O4	O	1	2	30.31315365	4.7281322	1.5281322	ok	TRUE	0.38791937	2.2	2.5879195	80	23.67964765	19.47559029	101.9573717	0.269380396	-0.942477159	0.197916667	ok		1	10	10	0	0.029151666	1.050432909	unrestricted
1GYM	16	O4A	O	1	2	0			skipped_sasa	FALSE											skipped_sasa	sasa_A2=0.000 <= 0.100	0	9	10	0.1			Not accessible
1GYM	17	O5A	O	1	2	0			skipped_sasa	FALSE											skipped_sasa	sasa_A2=0.000 <= 0.100	0	8	10	0.2			Not accessible
1GYM	22	O6	O	1	2	28.09001143	3.2825582	0.082558155	ok	TRUE	1.0258769	2.2	3.2258768	65	26.63641763	21.9249425	102.3952944	0.269380396	-0.942477159	0.197916667	ok		1	10	10	0	0.076023592	1.136908935	unrestricted
1GZ8	7	C12	C	3	4	3.155406444	4.049972	0.849972	ok	TRUE	8.210512	4.7	12.910512	15	-4.000016362	29.47952378	10.61862465	0.473594659	-0.877719351	-0.072916667	ok		3	8	8	0	4.371187255	1599.935569	intermediate
1GZ8	5	C3'	C	3	4	0			skipped_sasa	FALSE											skipped_sasa	sasa_A2=0.000 <= 0.100	0	8	8	0			Not accessible
1GZ8	14	C60	C	2	4	0			skipped_sasa	FALSE											skipped_sasa	sasa_A2=0.000 <= 0.100	0	5	8	0.375			Not accessible
1GZ8	10	N2	N	2	3	0			skipped_sasa	FALSE											skipped_sasa	sasa_A2=0.000 <= 0.100	0	8	8	0			Not accessible
1GZ8	6	C2'	C	1	4	2.910794801	3.3341124	0.13411236	ok	TRUE	13.007181	5.2	18.207182	9.6	-2.557121098	36.11582081	6.154988924	0.269380396	-0.942477159	0.197916667	ok		1	7	8	0.125	42.85573375	2.59E+31	restricted
1GZ8	16	C8	C	1	3	0			skipped_sasa	FALSE											skipped_sasa	sasa_A2=0.000 <= 0.100	0	8	8	0			Not accessible
1GZ8	15	N7	N	1	3	0			skipped_sasa	FALSE											skipped_sasa	sasa_A2=0.000 <= 0.100	0	7	8	0.125			Not accessible
1GZF	16	C5'	C	3	4	0			skipped_sasa	FALSE											skipped_sasa	sasa_A2=0.000 <= 0.100	0	8	8	0			Not accessible
1GZF	1	C4	C	2	4	0			skipped_sasa	FALSE											skipped_sasa	sasa_A2=0.000 <= 0.100	0	5	8	0.375			Not accessible
1GZF	5	C8	C	2	4	0			skipped_sasa	FALSE											skipped_sasa	sasa_A2=0.000 <= 0.100	0	5	8	0.375			Not accessible
1GZF	0	N1	N	2	3	0			skipped_sasa	FALSE											skipped_sasa	sasa_A2=0.000 <= 0.100	0	8	8	0			Not accessible
1GZF	7	C1'	C	1	4	0			skipped_sasa	FALSE											skipped_sasa	sasa_A2=0.000 <= 0.100	0	5	8	0.375			Not accessible
1GZF	8	C2'	C	1	4	0			skipped_sasa	FALSE											skipped_sasa	sasa_A2=0.000 <= 0.100	0	6	8	0.25			Not accessible
1GZF	10	C3'	C	1	4	0			skipped_sasa	FALSE											skipped_sasa	sasa_A2=0.000 <= 0.100	0	7	8	0.125			Not accessible
1GZF	13	C4'	C	1	4	0.420001627	3.8813858	0.68138576	ok	TRUE	3.0280402	5.2	8.228041	36	9.603451228	37.24715354	40.42262858	-0.838655796	0.515070819	0.177083333	ok		1	7	8	0.125	0.908413247	4.633098474	unrestricted
1GZF	11	C4N	C	1	3	0			skipped_sasa	FALSE											skipped_sasa	sasa_A2=0.000 <= 0.100	0	7	8	0.125			Not accessible
1GZF	2	C5	C	1	4	0			skipped_sasa	FALSE											skipped_sasa	sasa_A2=0.000 <= 0.100	0	6	8	0.25			Not accessible
1GZF	14	C5N	C	1	3	0			skipped_sasa	FALSE											skipped_sasa	sasa_A2=0.000 <= 0.100	0	6	8	0.25			Not accessible
1GZF	9	O2'	O	1	2	1.883977433	2.2634935	-0.9365065	ok	FALSE											no_accept_dir	no directions with d >= r_excl_A (3.20)	0	7	8	0.125			Not accessible
1GZF	12	O3'	O	1	2	16.88864123	3.4532802	0.25328016	ok	TRUE	1.4015546	2.2	3.6015546	57.5	5.236452705	38.14841115	42.74280268	-0.620857018	0.783854614	0.010416667	ok		1	8	8	0	0.077361813	1.139479726	unrestricted
1GZQ	0	C1	C	3	4	0			skipped_sasa	FALSE											skipped_sasa	sasa_A2=0.000 <= 0.100	0	21	21	0			Not accessible
1GZQ	21	C22	C	3	4	0.437871083	3.6168957	0.41689563	ok	TRUE	0	0	0	0	0	0	0	0	0	0	ok		1	21	21	0			No cone found
1GZQ	9	C10	C	2	4	0			skipped_sasa	FALSE											skipped_sasa	sasa_A2=0.000 <= 0.100	0	12	21	0.428571429			Not accessible
1GZQ	10	C11	C	2	4	0			skipped_sasa	FALSE											skipped_sasa	sasa_A2=0.000 <= 0.100	0	11	21	0.476190476			Not accessible
1GZQ	11	C12	C	2	4	0			skipped_sasa	FALSE											skipped_sasa	sasa_A2=0.000 <= 0.100	0	11	21	0.476190476			Not accessible
1GZQ	12	C13	C	2	4	0			skipped_sasa	FALSE											skipped_sasa	sasa_A2=0.000 <= 0.100	0	12	21	0.428571429			Not accessible
1GZQ	13	C14	C	2	4	0			skipped_sasa	FALSE											skipped_sasa	sasa_A2=0.000 <= 0.100	0	13	21	0.380952381			Not accessible
1GZQ	14	C15	C	2	4	0			skipped_sasa	FALSE											skipped_sasa	sasa_A2=0.000 <= 0.100	0	14	21	0.333333333			Not accessible
1GZQ	15	C16	C	2	4	0.025552446			skipped_sasa	FALSE											skipped_sasa	sasa_A2=0.026 <= 0.100	0	15	21	0.285714286			Not accessible
1GZQ	16	C17	C	2	4	0			skipped_sasa	FALSE											skipped_sasa	sasa_A2=0.000 <= 0.100	0	16	21	0.238095238			Not accessible
1GZQ	17	C18	C	2	4	0			skipped_sasa	FALSE											skipped_sasa	sasa_A2=0.000 <= 0.100	0	17	21	0.19047619			Not accessible
1GZQ	18	C19	C	2	4	0			skipped_sasa	FALSE											skipped_sasa	sasa_A2=0.000 <= 0.100	0	18	21	0.142857143			Not accessible
1GZQ	1	C2	C	2	4	0			skipped_sasa	FALSE											skipped_sasa	sasa_A2=0.000 <= 0.100	0	20	21	0.047619048			Not accessible
1GZQ	19	C20	C	2	4	0			skipped_sasa	FALSE											skipped_sasa	sasa_A2=0.000 <= 0.100	0	19	21	0.095238095			Not accessible
1GZQ	20	C21	C	2	4	0.401118118	2.737374	-0.46262598	ok	FALSE											no_accept_dir	no directions with d >= r_excl_A (3.20)	0	20	21	0.047619048			Not accessible
1GZQ	2	C3	C	2	4	0			skipped_sasa	FALSE											skipped_sasa	sasa_A2=0.000 <= 0.100	0	19	21	0.095238095			Not accessible
1GZQ	3	C4	C	2	4	0			skipped_sasa	FALSE											skipped_sasa	sasa_A2=0.000 <= 0.100	0	18	21	0.142857143			Not accessible
1GZQ	4	C5	C	2	4	0			skipped_sasa	FALSE											skipped_sasa	sasa_A2=0.000 <= 0.100	0	17	21	0.19047619			Not accessible
1GZQ	5	C6	C	2	4	0			skipped_sasa	FALSE											skipped_sasa	sasa_A2=0.000 <= 0.100	0	16	21	0.238095238			Not accessible
1GZQ	6	C7	C	2	4	0			skipped_sasa	FALSE											skipped_sasa	sasa_A2=0.000 <= 0.100	0	15	21	0.285714286			Not accessible
1GZQ	7	C8	C	2	4	0.061111482			skipped_sasa	FALSE											skipped_sasa	sasa_A2=0.061 <= 0.100	0	14	21	0.333333333			Not accessible
1GZQ	8	C9	C	2	4	0			skipped_sasa	FALSE											skipped_sasa	sasa_A2=0.000 <= 0.100	0	13	21	0.380952381			Not accessible
1H0S	5	C2	C	2	4	0			skipped_sasa	FALSE											skipped_sasa	sasa_A2=0.000 <= 0.100	0	4	6	0.333333333			Not accessible
1H0S	13	C6	C	2	4	0			skipped_sasa	FALSE											skipped_sasa	sasa_A2=0.000 <= 0.100	0	5	6	0.166666667			Not accessible
1H0S	9	C4	C	1	4	0.150497568	2.8269372	-0.37306285	ok	FALSE											no_accept_dir	no directions with d >= r_excl_A (3.20)	0	5	6	0.166666667			Not accessible
1H0S	11	C5	C	1	4	0			skipped_sasa	FALSE											skipped_sasa	sasa_A2=0.000 <= 0.100	0	4	6	0.333333333			Not accessible
1H0S	2	O1	O	1	2	0			skipped_sasa	FALSE											skipped_sasa	sasa_A2=0.000 <= 0.100	0	6	6	0			Not accessible
1H0S	4	O3	O	1	2	0			skipped_sasa	FALSE											skipped_sasa	sasa_A2=0.000 <= 0.100	0	5	6	0.166666667			Not accessible
1H0S	10	O4	O	1	2	2.134068106	2.4039223	-0.7960777	ok	FALSE											no_accept_dir	no directions with d >= r_excl_A (3.20)	0	6	6	0			Not accessible
1H0S	12	O5	O	1	2	0			skipped_sasa	FALSE											skipped_sasa	sasa_A2=0.000 <= 0.100	0	5	6	0.166666667			Not accessible
1H0S	8	O6	O	1	2	0			skipped_sasa	FALSE											skipped_sasa	sasa_A2=0.000 <= 0.100	0	6	6	0			Not accessible
1H0V	5	C2'	C	2	4	0			skipped_sasa	FALSE											skipped_sasa	sasa_A2=0.000 <= 0.100	0	7	9	0.222222222			Not accessible
1H0V	4	C3'	C	2	4	0			skipped_sasa	FALSE											skipped_sasa	sasa_A2=0.000 <= 0.100	0	8	9	0.111111111			Not accessible
1H0V	12	C60	C	2	4	2.006116306	2.7241745	-0.47582555	ok	FALSE											no_accept_dir	no directions with d >= r_excl_A (3.20)	0	5	9	0.444444444			Not accessible
1H0V	8	N2	N	2	3	0.118315367	1.9489069	-1.2510931	ok	FALSE											no_accept_dir	no directions with d >= r_excl_A (3.20)	0	9	9	0			Not accessible
1H0V	3	C4'	C	1	4	0			skipped_sasa	FALSE											skipped_sasa	sasa_A2=0.000 <= 0.100	0	6	9	0.333333333			Not accessible
1H0V	15	C8	C	1	3	0			skipped_sasa	FALSE											skipped_sasa	sasa_A2=0.000 <= 0.100	0	9	9	0			Not accessible
1H0V	17	N15	N	1	3	0			skipped_sasa	FALSE											skipped_sasa	sasa_A2=0.000 <= 0.100	0	7	9	0.222222222			Not accessible
1H0V	6	N9	N	1	3	0			skipped_sasa	FALSE											skipped_sasa	sasa_A2=0.000 <= 0.100	0	9	9	0			Not accessible
1H0W	13	C11	C	2	4	5.414798651	3.6175683	0.4175682	ok	TRUE	20.931602	9.7	30.631601	6	-16.97670959	39.62959097	9.356962953	0.744646082	-0.660842757	0.09375	ok		1	7	9	0.222222222			restricted
1H0W	14	C12	C	2	4	0			skipped_sasa	FALSE											skipped_sasa	sasa_A2=0.000 <= 0.100	0	8	9	0.111111111			Not accessible
1H0W	15	C13	C	2	4	15.37385857	3.664505	0.46450496	ok	TRUE	2.2	4.2	6.4	45	0.066510293	24.20460662	10.49588119	0.269380396	-0.942477159	0.197916667	ok		1	9	9	0	0.314297706	1.69973735	unrestricted
1H0W	16	C14	C	2	4	14.46898435	3.6649232	0.46492314	ok	TRUE	3.0280402	5.7	8.728041	36	1.243251569	25.9078817	12.09396666	0.473594659	-0.877719351	-0.072916667	ok		1	8	9	0.111111111	1.279618099	8.668951546	unrestricted
1H0W	17	C15	C	2	4	2.842935289	3.2537582	0.053758144	ok	TRUE	4.3177433	7.7	12.017743	27	2.278133976	29.3112675	11.117625	0.139951384	-0.960735883	-0.239583333	ok		1	7	9	0.222222222	4.290835498	1397.025222	intermediate
1H0W	7	C9	C	2	4	2.594104696	3.5328808	0.33288074	ok	TRUE	10.910784	9.2	20.110785	11.4	-0.413718387	36.36984751	15.38516426	0.30378161	-0.804482169	-0.510416667	ok		1	5	9	0.444444444	9.107854837	4743554.846	restricted
1H0W	11	N2	N	2	3	8.744859249	1.7210094	-1.4789907	ok	FALSE											no_accept_dir	no directions with d >= r_excl_A (3.20)	0	9	9	0			Not accessible
1H0W	12	C10	C	1	4	5.625982795	3.1713228	-0.028677225	ok	FALSE											no_accept_dir	no directions with d >= r_excl_A (3.20)	0	6	9	0.333333333			Not accessible
1H0W	2	C3	C	1	3	0			skipped_sasa	FALSE											skipped_sasa	sasa_A2=0.000 <= 0.100	0	9	9	0			Not accessible
1H0W	9	C8	C	1	3	0			skipped_sasa	FALSE											skipped_sasa	sasa_A2=0.000 <= 0.100	0	9	9	0			Not accessible
1H0W	10	N9	N	1	3	0			skipped_sasa	FALSE											skipped_sasa	sasa_A2=0.000 <= 0.100	0	9	9	0			Not accessible
1H1B	14	C1	C	3	4	0			skipped_sasa	FALSE											skipped_sasa	sasa_A2=0.000 <= 0.100	0	12	13	0.076923077			Not accessible
1H1B	15	C17	C	3	4	0.128309905	2.714325	-0.4856751	ok	FALSE											no_accept_dir	no directions with d >= r_excl_A (3.20)	0	12	13	0.076923077			Not accessible
1H1B	8	C3	C	3	4	0.958001689	3.5269344	0.32693434	ok	TRUE	2.4433475	2.2	4.6433477	42	13.85603904	6.764314137	23.07636751	0.762627714	0.256631852	0.59375	ok		2	13	13	0	0.078229141	1.141149011	unrestricted
1H1B	25	C11	C	2	4	0			skipped_sasa	FALSE											skipped_sasa	sasa_A2=0.000 <= 0.100	0	12	13	0.076923077			Not accessible
1H1B	28	C12	C	2	4	19.62673242	5.4040103	2.2040102	ok	TRUE	1.0258769	2.2	3.2258768	65	25.02275707	12.17271218	21.96008278	0.811266457	0.487413133	0.322916667	ok		2	12	13	0.076923077	0.076023592	1.136908935	unrestricted
1H1B	26	C13	C	2	4	0.270762088	2.5371084	-0.6628916	ok	FALSE											no_accept_dir	no directions with d >= r_excl_A (3.20)	0	13	13	0			Not accessible
1H1B	27	C14	C	2	4	16.04077376	4.1438193	0.9438193	ok	TRUE	2.7167737	2.2	4.916774	39	23.69227634	9.160282338	19.9927318	0.725627612	0.686113616	0.052083333	ok		2	13	13	0	0.078229141	1.141149011	unrestricted
1H1B	3	C26	C	2	4	0.873452351	4.199703	0.99970317	ok	TRUE	1.8460191	2.2	4.046019	50	19.01964102	10.46386269	21.35245037	0.499550825	0.054264472	0.864583333	ok		1	9	13	0.307692308	0.077370484	1.139496402	unrestricted
1H1B	4	C28	C	2	4	0			skipped_sasa	FALSE											skipped_sasa	sasa_A2=0.000 <= 0.100	0	10	13	0.230769231			Not accessible
1H1B	23	C9	C	2	4	0.690474482	3.615935	0.41593504	ok	TRUE	1.4015546	2.2	3.6015546	57.5	22.36930957	14.91647255	22.08334361	0.903917308	-0.023093866	0.427083333	ok		1	10	13	0.230769231	0.077361813	1.139479726	unrestricted
1H1B	13	C27	C	1	4	0			skipped_sasa	FALSE											skipped_sasa	sasa_A2=0.000 <= 0.100	0	11	13	0.153846154			Not accessible
1H1B	5	C29	C	1	4	0			skipped_sasa	FALSE											skipped_sasa	sasa_A2=0.000 <= 0.100	0	10	13	0.230769231			Not accessible
1H1B	22	C6	C	1	3	19.77808514	5.148664	1.948664	ok	TRUE	1.4015546	3.2	4.6015544	57.5	18.87450992	13.04200244	25.29418655	0.762627714	0.256631852	0.59375	ok		1	8	13	0.384615385	0.154550701	1.29803514	unrestricted
1H1B	12	C7	C	1	4	0			skipped_sasa	FALSE											skipped_sasa	sasa_A2=0.000 <= 0.100	0	10	13	0.230769231			Not accessible
1H1B	11	C8	C	1	4	0			skipped_sasa	FALSE											skipped_sasa	sasa_A2=0.000 <= 0.100	0	9	13	0.307692308			Not accessible
1H1B	6	N2	N	1	3	3.389692516	3.7856953	0.58569527	ok	TRUE	3.387703	2.2	5.5877028	33	20.09697181	10.8232066	21.4653016	-0.354304823	-0.403179898	0.84375	ok		1	11	13	0.153846154	0.078229141	1.141149011	unrestricted
1H1B	29	O51	O	1	2				skipped_sasa	FALSE											skipped_sasa	sasa_A2=0.000 <= 0.100	0	12	13	0.076923077			Not accessible
1H1I	0	C1	C	1	3	0			skipped_sasa	FALSE											skipped_sasa	sasa_A2=0.000 <= 0.100	0	10	10	0			Not accessible
1H1I	10	C15	C	1	3	0			skipped_sasa	FALSE											skipped_sasa	sasa_A2=0.000 <= 0.100	0	7	10	0.3			Not accessible
1H1I	11	C16	C	1	3	0			skipped_sasa	FALSE											skipped_sasa	sasa_A2=0.000 <= 0.100	0	8	10	0.2			Not accessible
1H1I	14	C19	C	1	3	0			skipped_sasa	FALSE											skipped_sasa	sasa_A2=0.000 <= 0.100	0	7	10	0.3			Not accessible
1H1I	4	C5	C	1	3	0			skipped_sasa	FALSE											skipped_sasa	sasa_A2=0.000 <= 0.100	0	8	10	0.2			Not accessible
1H1I	17	O23	O	1	2	0			skipped_sasa	FALSE											skipped_sasa	sasa_A2=0.000 <= 0.100	0	9	10	0.1			Not accessible
1H1I	18	O24	O	1	2	0			skipped_sasa	FALSE											skipped_sasa	sasa_A2=0.000 <= 0.100	0	10	10	0			Not accessible
1H1I	19	O27	O	1	2	0			skipped_sasa	FALSE											skipped_sasa	sasa_A2=0.000 <= 0.100	0	7	10	0.3			Not accessible
1H1I	20	O29	O	1	2	0.313937589	2.452005	-0.74799514	ok	FALSE											no_accept_dir	no directions with d >= r_excl_A (3.20)	0	10	10	0			Not accessible
1H1I	21	O30	O	1	2	0			skipped_sasa	FALSE											skipped_sasa	sasa_A2=0.000 <= 0.100	0	10	10	0			Not accessible
1H1M	0	C1	C	1	3	0			skipped_sasa	FALSE											skipped_sasa	sasa_A2=0.000 <= 0.100	0	10	10	0			Not accessible
1H1M	10	C15	C	1	3	0			skipped_sasa	FALSE											skipped_sasa	sasa_A2=0.000 <= 0.100	0	7	10	0.3			Not accessible
1H1M	11	C16	C	1	3	0			skipped_sasa	FALSE											skipped_sasa	sasa_A2=0.000 <= 0.100	0	8	10	0.2			Not accessible
1H1M	13	C18	C	1	3	0.357711323	3.2976217	0.09762168	ok	TRUE	0	0	0	0	0	0	0	0	0	0	ok		1	8	10	0.2			No cone found
1H1M	14	C19	C	1	3	0			skipped_sasa	FALSE											skipped_sasa	sasa_A2=0.000 <= 0.100	0	7	10	0.3			Not accessible
1H1M	4	C5	C	1	3	0			skipped_sasa	FALSE											skipped_sasa	sasa_A2=0.000 <= 0.100	0	8	10	0.2			Not accessible
1H1M	17	O24	O	1	2	0			skipped_sasa	FALSE											skipped_sasa	sasa_A2=0.000 <= 0.100	0	10	10	0			Not accessible
1H1M	18	O27	O	1	2	0			skipped_sasa	FALSE											skipped_sasa	sasa_A2=0.000 <= 0.100	0	7	10	0.3			Not accessible
1H1M	19	O29	O	1	2	0.178678891	2.4346116	-0.7653885	ok	FALSE											no_accept_dir	no directions with d >= r_excl_A (3.20)	0	10	10	0			Not accessible
1H1M	20	O30	O	1	2	0			skipped_sasa	FALSE											skipped_sasa	sasa_A2=0.000 <= 0.100	0	10	10	0			Not accessible
1H1P	13	C11	C	2	4	0.219010466	2.83087	-0.36913013	ok	FALSE											no_accept_dir	no directions with d >= r_excl_A (3.20)	0	7	9	0.222222222			Not accessible
1H1P	14	C12	C	2	4	11.93216311	3.5186636	0.3186636	ok	TRUE	3.387703	3.7	7.0877028	33	31.70028311	48.03237456	21.45735422	-0.645930821	-0.352606771	0.677083333	ok		1	8	9	0.111111111	0.742318174	3.500442899	unrestricted
1H1P	15	C13	C	2	4	0.618866116	3.5599396	0.35993958	ok	TRUE	10.910784	8.2	19.110785	11.4	40.01913346	55.62311449	19.8262339	-0.689324283	-0.599827451	0.40625	ok		1	9	9	0	9.077445522	4506234.036	restricted
1H1P	16	C14	C	2	4	0.219847275	2.7373323	-0.4626677	ok	FALSE											no_accept_dir	no directions with d >= r_excl_A (3.20)	0	8	9	0.111111111			Not accessible
1H1P	17	C15	C	2	4	8.681909757	4.2662387	1.0662386	ok	TRUE	0	0	0	0	0	0	0	0	0	0	ok		1	7	9	0.222222222			No cone found
1H1P	7	C9	C	2	4	1.133947249	3.3982036	0.19820356	ok	TRUE	0	0	0	0	0	0	0	0	0	0	ok		1	5	9	0.444444444			No cone found
1H1P	11	N2	N	2	3	3.968001159	2.2635663	-0.9364338	ok	FALSE											no_accept_dir	no directions with d >= r_excl_A (3.20)	0	9	9	0			Not accessible
1H1P	12	C10	C	1	4	0			skipped_sasa	FALSE											skipped_sasa	sasa_A2=0.000 <= 0.100	0	6	9	0.333333333			Not accessible
1H1P	9	C8	C	1	3	0			skipped_sasa	FALSE											skipped_sasa	sasa_A2=0.000 <= 0.100	0	9	9	0			Not accessible
1H1P	10	N9	N	1	3	0			skipped_sasa	FALSE											skipped_sasa	sasa_A2=0.000 <= 0.100	0	9	9	0			Not accessible
1H1Q	2	C10	C	2	4	0			skipped_sasa	FALSE											skipped_sasa	sasa_A2=0.000 <= 0.100	0	9	13	0.307692308			Not accessible
1H1Q	4	C12	C	2	4	2.21761681	3.517882	0.31788206	ok	TRUE	9.379747	7.2	16.579748	13.2	11.01979987	48.12067907	48.77725439	-0.906593242	-0.347402533	0.239583333	ok		1	11	13	0.153846154	7.382217261	257752.4515	restricted
1H1Q	5	C13	C	2	4	3.423550268	2.9424317	-0.25756836	ok	FALSE											no_accept_dir	no directions with d >= r_excl_A (3.20)	0	12	13	0.076923077			Not accessible
1H1Q	6	C14	C	2	4	22.45266061	3.9829898	0.78298974	ok	TRUE	2.7167737	4.7	7.416774	39	2.9902329	45.96079806	55.52731528	-0.953914234	-0.225558478	-0.197916667	ok		2	13	13	0	0.496701636	2.312516423	unrestricted
1H1Q	7	C15	C	2	4	0.782550038	3.3133416	0.11334157	ok	TRUE	16.060392	6.2	22.260391	7.8	19.03645087	46.15324897	54.47524078	-0.997213764	-0.015743822	0.072916667	ok		1	12	13	0.076923077			restricted
1H1Q	8	C16	C	2	4	1.773906946	3.4167697	0.2167697	ok	TRUE	20.931602	9.7	30.631601	6	25.21710102	49.38386957	58.7753561	-0.953914234	-0.225558478	-0.197916667	ok		1	11	13	0.153846154			restricted
1H1Q	3	C11	C	1	4	2.420708955	4.068897	0.8688967	ok	TRUE	0	0	0	0	0	0	0	0	0	0	ok		1	10	13	0.230769231			No cone found
1H1Q	23	C18	C	1	3	1.934501997	2.5283	-0.6717	ok	FALSE											no_accept_dir	no directions with d >= r_excl_A (3.20)	0	11	13	0.153846154			Not accessible
1H1Q	9	C19	C	1	3	14.69251751	3.1748278	-0.025172234	ok	FALSE											no_accept_dir	no directions with d >= r_excl_A (3.20)	0	12	13	0.076923077			Not accessible
1H1Q	10	C20	C	1	3	1.51208648	2.6728299	-0.5271702	ok	FALSE											no_accept_dir	no directions with d >= r_excl_A (3.20)	0	13	13	0			Not accessible
1H1Q	11	C21	C	1	3	1.969601099	2.8484929	-0.3515072	ok	FALSE											no_accept_dir	no directions with d >= r_excl_A (3.20)	0	12	13	0.076923077			Not accessible
1H1Q	12	C22	C	1	3	0			skipped_sasa	FALSE											skipped_sasa	sasa_A2=0.000 <= 0.100	0	11	13	0.153846154			Not accessible
1H1Q	1	C8	C	1	3	0			skipped_sasa	FALSE											skipped_sasa	sasa_A2=0.000 <= 0.100	0	9	13	0.307692308			Not accessible
1H1Q	21	N2	N	1	3	0			skipped_sasa	FALSE											skipped_sasa	sasa_A2=0.000 <= 0.100	0	9	13	0.307692308			Not accessible
1H1Q	17	N7	N	1	3	0.558864824	3.6845722	0.48457217	ok	TRUE	0	0	0	0	0	0	0	0	0	0	ok		1	9	13	0.307692308			No cone found
1H1S	2	C10	C	2	4	0			skipped_sasa	FALSE											skipped_sasa	sasa_A2=0.000 <= 0.100	0	11	15	0.266666667			Not accessible
1H1S	4	C12	C	2	4	0			skipped_sasa	FALSE											skipped_sasa	sasa_A2=0.000 <= 0.100	0	13	15	0.133333333			Not accessible
1H1S	5	C13	C	2	4	0			skipped_sasa	FALSE											skipped_sasa	sasa_A2=0.000 <= 0.100	0	14	15	0.066666667			Not accessible
1H1S	6	C14	C	2	4	0			skipped_sasa	FALSE											skipped_sasa	sasa_A2=0.000 <= 0.100	0	15	15	0			Not accessible
1H1S	7	C15	C	2	4	0.839711279	3.2384913	0.03849125	ok	TRUE	2.4433475	4.2	6.6433477	42	2.557742502	45.92789877	53.23990557	-0.997213764	-0.015743822	0.072916667	ok		1	14	15	0.066666667	0.342796343	1.783493222	unrestricted
1H1S	8	C16	C	2	4	0.144537021	4.369921	1.1699212	ok	TRUE	6.7709036	7.7	14.470903	18	8.381876871	46.77907813	50.59804354	-0.906593242	-0.347402533	0.239583333	ok		1	13	15	0.133333333	6.293458139	41033.33636	restricted
1H1S	13	N26	N	2	3	15.95821175	2.8605435	-0.33945656	ok	FALSE											no_accept_dir	no directions with d >= r_excl_A (3.20)	0	15	15	0			Not accessible
1H1S	3	C11	C	1	4	0			skipped_sasa	FALSE											skipped_sasa	sasa_A2=0.000 <= 0.100	0	12	15	0.2			Not accessible
1H1S	24	C18	C	1	3	0			skipped_sasa	FALSE											skipped_sasa	sasa_A2=0.000 <= 0.100	0	11	15	0.266666667			Not accessible
1H1S	9	C19	C	1	3	0.366677553	2.9818804	-0.21811962	ok	FALSE											no_accept_dir	no directions with d >= r_excl_A (3.20)	0	12	15	0.2			Not accessible
1H1S	11	C21	C	1	3	0.275390493	2.5495715	-0.65042853	ok	FALSE											no_accept_dir	no directions with d >= r_excl_A (3.20)	0	12	15	0.2			Not accessible
1H1S	12	C22	C	1	3	0			skipped_sasa	FALSE											skipped_sasa	sasa_A2=0.000 <= 0.100	0	11	15	0.266666667			Not accessible
1H1S	1	C8	C	1	3	0			skipped_sasa	FALSE											skipped_sasa	sasa_A2=0.000 <= 0.100	0	11	15	0.266666667			Not accessible
1H1S	22	N2	N	1	3	0			skipped_sasa	FALSE											skipped_sasa	sasa_A2=0.000 <= 0.100	0	9	15	0.4			Not accessible
1H1S	19	N9	N	1	3	0			skipped_sasa	FALSE											skipped_sasa	sasa_A2=0.000 <= 0.100	0	10	15	0.333333333			Not accessible
1H22	9	C13	C	2	4	17.00656343	4.914613	1.7146127	ok	TRUE	1.8460191	2.2	4.046019	50	2.043621523	57.48469915	73.84029218	-0.305823754	-0.0890271	0.947916667	ok		2	19	23	0.173913043	0.077370484	1.139496402	unrestricted
1H22	10	C14	C	2	4	0.131631054	3.7728229	0.5728228	ok	TRUE	2.2	4.7	6.9	45	0.650360433	56.19893951	71.45509999	-0.305823754	-0.0890271	0.947916667	ok		1	20	23	0.130434783	0.462355888	2.182273696	unrestricted
1H22	12	C24	C	2	4	0			skipped_sasa	FALSE											skipped_sasa	sasa_A2=0.000 <= 0.100	0	16	23	0.304347826			Not accessible
1H22	20	C36	C	2	4	0			skipped_sasa	FALSE											skipped_sasa	sasa_A2=0.000 <= 0.100	0	21	23	0.086956522			Not accessible
1H22	22	C38	C	2	4	0			skipped_sasa	FALSE											skipped_sasa	sasa_A2=0.000 <= 0.100	0	19	23	0.173913043			Not accessible
1H22	23	C39	C	2	4	0			skipped_sasa	FALSE											skipped_sasa	sasa_A2=0.000 <= 0.100	0	20	23	0.130434783			Not accessible
1H22	25	C41	C	2	4	0			skipped_sasa	FALSE											skipped_sasa	sasa_A2=0.000 <= 0.100	0	16	23	0.304347826			Not accessible
1H22	26	C63	C	2	4	0			skipped_sasa	FALSE											skipped_sasa	sasa_A2=0.000 <= 0.100	0	15	23	0.347826087			Not accessible
1H22	27	C64	C	2	4	1.08283893	3.5096965	0.30969644	ok	TRUE	4.941281	4.2	9.141281	24	2.974623569	64.89565801	69.01644884	-0.354304823	-0.403179898	0.84375	ok		1	14	23	0.391304348	3.010586755	160.9812911	intermediate
1H22	28	C65	C	2	4	0.078779984			skipped_sasa	FALSE											skipped_sasa	sasa_A2=0.079 <= 0.100	0	13	23	0.434782609			Not accessible
1H22	29	C66	C	2	4	0.088004374			skipped_sasa	FALSE											skipped_sasa	sasa_A2=0.088 <= 0.100	0	12	23	0.47826087			Not accessible
1H22	30	C67	C	2	4	0.03102866			skipped_sasa	FALSE											skipped_sasa	sasa_A2=0.031 <= 0.100	0	12	23	0.47826087			Not accessible
1H22	31	C68	C	2	4	0			skipped_sasa	FALSE											skipped_sasa	sasa_A2=0.000 <= 0.100	0	13	23	0.434782609			Not accessible
1H22	32	C69	C	2	4	0			skipped_sasa	FALSE											skipped_sasa	sasa_A2=0.000 <= 0.100	0	14	23	0.391304348			Not accessible
1H22	33	C70	C	2	4	0.000539987			skipped_sasa	FALSE											skipped_sasa	sasa_A2=0.001 <= 0.100	0	15	23	0.347826087			Not accessible
1H22	7	C9	C	2	4	0.26578575	2.900774	-0.29922605	ok	FALSE											no_accept_dir	no directions with d >= r_excl_A (3.20)	0	21	23	0.086956522			Not accessible
1H22	8	C10	C	1	4	2.865599548	3.6359675	0.43596745	ok	TRUE	1.8460191	2.2	4.046019	50	2.692149247	59.94484718	73.99979768	-0.305823754	-0.0890271	0.947916667	ok		1	18	23	0.217391304	0.077370484	1.139496402	unrestricted
1H22	17	C33	C	1	3	0			skipped_sasa	FALSE											skipped_sasa	sasa_A2=0.000 <= 0.100	0	20	23	0.130434783			Not accessible
1H22	18	C34	C	1	3	0			skipped_sasa	FALSE											skipped_sasa	sasa_A2=0.000 <= 0.100	0	21	23	0.086956522			Not accessible
1H22	21	C37	C	1	4	0			skipped_sasa	FALSE											skipped_sasa	sasa_A2=0.000 <= 0.100	0	18	23	0.217391304			Not accessible
1H22	4	C5	C	1	3	0			skipped_sasa	FALSE											skipped_sasa	sasa_A2=0.000 <= 0.100	0	20	23	0.130434783			Not accessible
1H22	5	C6	C	1	3	0			skipped_sasa	FALSE											skipped_sasa	sasa_A2=0.000 <= 0.100	0	21	23	0.086956522			Not accessible
1H22	11	N17	N	1	3	0			skipped_sasa	FALSE											skipped_sasa	sasa_A2=0.000 <= 0.100	0	17	23	0.260869565			Not accessible
1H22	1	N2	N	1	3	0			skipped_sasa	FALSE											skipped_sasa	sasa_A2=0.000 <= 0.100	0	21	23	0.086956522			Not accessible
1H22	14	N30	N	1	3	0			skipped_sasa	FALSE											skipped_sasa	sasa_A2=0.000 <= 0.100	0	21	23	0.086956522			Not accessible
1H22	24	N40	N	1	3	0			skipped_sasa	FALSE											skipped_sasa	sasa_A2=0.000 <= 0.100	0	17	23	0.260869565			Not accessible
1H23	11	C13	C	2	4	15.4843018	4.748663	1.5486629	ok	TRUE	1.4015546	2.2	3.6015546	57.5	-0.153537306	58.22854237	74.24902582	-0.305823754	-0.0890271	0.947916667	ok		2	21	25	0.16	0.077361813	1.139479726	unrestricted
1H23	5	C14	C	2	4	0			skipped_sasa	FALSE											skipped_sasa	sasa_A2=0.000 <= 0.100	0	22	25	0.12			Not accessible
1H23	7	C24	C	2	4	0.362674021	3.2915137	0.091513634	ok	TRUE	3.8105118	4.2	8.010511	30	1.51997072	60.40661932	68.67608321	-0.305823754	-0.0890271	0.947916667	ok		1	18	25	0.28	1.252285752	8.278122069	unrestricted
1H23	21	C36	C	2	4	0			skipped_sasa	FALSE											skipped_sasa	sasa_A2=0.000 <= 0.100	0	23	25	0.08			Not accessible
1H23	23	C38	C	2	4	0			skipped_sasa	FALSE											skipped_sasa	sasa_A2=0.000 <= 0.100	0	21	25	0.16			Not accessible
1H23	24	C39	C	2	4	0			skipped_sasa	FALSE											skipped_sasa	sasa_A2=0.000 <= 0.100	0	22	25	0.12			Not accessible
1H23	26	C41	C	2	4	0			skipped_sasa	FALSE											skipped_sasa	sasa_A2=0.000 <= 0.100	0	18	25	0.28			Not accessible
1H23	12	C63	C	2	4	0			skipped_sasa	FALSE											skipped_sasa	sasa_A2=0.000 <= 0.100	0	17	25	0.32			Not accessible
1H23	27	C64	C	2	4	0			skipped_sasa	FALSE											skipped_sasa	sasa_A2=0.000 <= 0.100	0	16	25	0.36			Not accessible
1H23	28	C65	C	2	4	0			skipped_sasa	FALSE											skipped_sasa	sasa_A2=0.000 <= 0.100	0	15	25	0.4			Not accessible
1H23	29	C66	C	2	4	0			skipped_sasa	FALSE											skipped_sasa	sasa_A2=0.000 <= 0.100	0	14	25	0.44			Not accessible
1H23	30	C67	C	2	4	0			skipped_sasa	FALSE											skipped_sasa	sasa_A2=0.000 <= 0.100	0	13	25	0.48			Not accessible
1H23	31	C68	C	2	4	0			skipped_sasa	FALSE											skipped_sasa	sasa_A2=0.000 <= 0.100	0	13	25	0.48			Not accessible
1H23	32	C69	C	2	4	0			skipped_sasa	FALSE											skipped_sasa	sasa_A2=0.000 <= 0.100	0	14	25	0.44			Not accessible
1H23	33	C70	C	2	4	0			skipped_sasa	FALSE											skipped_sasa	sasa_A2=0.000 <= 0.100	0	15	25	0.4			Not accessible
1H23	34	C71	C	2	4	0			skipped_sasa	FALSE											skipped_sasa	sasa_A2=0.000 <= 0.100	0	16	25	0.36			Not accessible
1H23	35	C72	C	2	4	0			skipped_sasa	FALSE											skipped_sasa	sasa_A2=0.000 <= 0.100	0	17	25	0.32			Not accessible
1H23	9	C9	C	2	4	0			skipped_sasa	FALSE											skipped_sasa	sasa_A2=0.000 <= 0.100	0	23	25	0.08			Not accessible
1H23	10	C10	C	1	4	3.373675491	3.951734	0.751734	ok	TRUE	1.8460191	4.2	6.046019	50	2.834400162	59.62406581	74.40003066	-0.305823754	-0.0890271	0.947916667	ok		1	20	25	0.2	0.28424672	1.615676067	unrestricted
1H23	18	C33	C	1	3	0			skipped_sasa	FALSE											skipped_sasa	sasa_A2=0.000 <= 0.100	0	22	25	0.12			Not accessible
1H23	19	C34	C	1	3	0			skipped_sasa	FALSE											skipped_sasa	sasa_A2=0.000 <= 0.100	0	23	25	0.08			Not accessible
1H23	22	C37	C	1	4	0			skipped_sasa	FALSE											skipped_sasa	sasa_A2=0.000 <= 0.100	0	20	25	0.2			Not accessible
1H23	4	C5	C	1	3	0			skipped_sasa	FALSE											skipped_sasa	sasa_A2=0.000 <= 0.100	0	22	25	0.12			Not accessible
1H23	8	C6	C	1	3	0			skipped_sasa	FALSE											skipped_sasa	sasa_A2=0.000 <= 0.100	0	23	25	0.08			Not accessible
1H23	6	N17	N	1	3	0			skipped_sasa	FALSE											skipped_sasa	sasa_A2=0.000 <= 0.100	0	19	25	0.24			Not accessible
1H23	1	N2	N	1	3	0			skipped_sasa	FALSE											skipped_sasa	sasa_A2=0.000 <= 0.100	0	23	25	0.08			Not accessible
1H23	15	N30	N	1	3	0			skipped_sasa	FALSE											skipped_sasa	sasa_A2=0.000 <= 0.100	0	23	25	0.08			Not accessible
1H23	25	N40	N	1	3	0			skipped_sasa	FALSE											skipped_sasa	sasa_A2=0.000 <= 0.100	0	19	25	0.24			Not accessible
1H2S	19	C8'	C	3	4	0			skipped_sasa	FALSE											skipped_sasa	sasa_A2=0.000 <= 0.100	0	13	13	0			Not accessible
1H2S	12	C1'	C	2	4	0.019065553			skipped_sasa	FALSE											skipped_sasa	sasa_A2=0.019 <= 0.100	0	7	13	0.461538462			Not accessible
1H2S	13	C2'	C	2	4	0			skipped_sasa	FALSE											skipped_sasa	sasa_A2=0.000 <= 0.100	0	7	13	0.461538462			Not accessible
1H2S	14	C3'	C	2	4	0			skipped_sasa	FALSE											skipped_sasa	sasa_A2=0.000 <= 0.100	0	8	13	0.384615385			Not accessible
1H2S	15	C4'	C	2	4	0			skipped_sasa	FALSE											skipped_sasa	sasa_A2=0.000 <= 0.100	0	9	13	0.307692308			Not accessible
1H2S	16	C5'	C	2	4	0			skipped_sasa	FALSE											skipped_sasa	sasa_A2=0.000 <= 0.100	0	10	13	0.230769231			Not accessible
1H2S	10	C6	C	2	4	1.548751131	3.8959432	0.6959431	ok	TRUE	1.4015546	2.2	3.6015546	57.5	28.77924446	12.28757762	0.225617763	0.855962612	-0.25826085	-0.447916667	ok		1	12	13	0.076923077	0.077361813	1.139479726	unrestricted
1H2S	17	C6'	C	2	4	0			skipped_sasa	FALSE											skipped_sasa	sasa_A2=0.000 <= 0.100	0	11	13	0.153846154			Not accessible
1H2S	18	C7'	C	2	4	0			skipped_sasa	FALSE											skipped_sasa	sasa_A2=0.000 <= 0.100	0	12	13	0.076923077			Not accessible
1H2S	0	C1	C	1	4	0			skipped_sasa	FALSE											skipped_sasa	sasa_A2=0.000 <= 0.100	0	9	13	0.307692308			Not accessible
1H2S	2	C2	C	1	4	1.983423003	3.408189	0.20818901	ok	TRUE	1.4015546	2.2	3.6015546	57.5	25.16297063	11.06253063	-1.954227244	0.693228282	-0.053225804	-0.71875	ok		1	10	13	0.230769231	0.077361813	1.139479726	unrestricted
1H2S	4	C3	C	1	4	0.07988788			skipped_sasa	FALSE											skipped_sasa	sasa_A2=0.080 <= 0.100	0	11	13	0.153846154			Not accessible
1H2S	6	C4	C	1	4	5.837042413	3.1813614	-0.01863861	ok	FALSE											no_accept_dir	no directions with d >= r_excl_A (3.20)	0	12	13	0.076923077			Not accessible
1H2S	8	C5	C	1	4	0			skipped_sasa	FALSE											skipped_sasa	sasa_A2=0.000 <= 0.100	0	11	13	0.153846154			Not accessible
1H2S	3	O2	O	1	2	9.958488734	2.9930558	-0.20694423	ok	FALSE											no_accept_dir	no directions with d >= r_excl_A (3.20)	0	11	13	0.153846154			Not accessible
1H2S	5	O3	O	1	2	37.64640827	4.899371	1.6993711	ok	TRUE	0.69365734	2.2	2.8936574	72.5	28.02801571	9.123139612	-4.649161055	0.631231705	-0.473110834	-0.614583333	ok		1	12	13	0.076923077	0.069509918	1.124478416	unrestricted
1H2S	7	O4	O	1	2	34.7885396	4.725973	1.5259731	ok	TRUE	1.0258769	2.2	3.2258768	65	30.36740991	9.219509764	-1.392614445	0.958069676	0.054780777	-0.28125	ok		1	13	13	0	0.076023592	1.136908935	unrestricted
1H2S	11	O6	O	1	2	4.234213309	0.47600144	-2.7239985	ok	FALSE											no_accept_dir	no directions with d >= r_excl_A (3.20)	0	13	13	0			Not accessible
1H36	12	C1F	C	3	4	0.130337688	3.7083237	0.50832367	ok	TRUE	0	0	0	0	0	0	0	0	0	0	ok		2	16	17	0.058823529			No cone found
1H36	7	C2C	C	2	4	2.631563091	3.3932467	0.1932466	ok	TRUE	0	0	0	0	0	0	0	0	0	0	ok		1	11	17	0.352941176			No cone found
1H36	14	C2E	C	2	4	0.941874171	3.4641466	0.26414657	ok	TRUE	0	0	0	0	0	0	0	0	0	0	ok		1	17	17	0			No cone found
1H36	21	C3E	C	2	4	0			skipped_sasa	FALSE											skipped_sasa	sasa_A2=0.000 <= 0.100	0	17	17	0			Not accessible
1H36	10	C5C	C	2	4	0			skipped_sasa	FALSE											skipped_sasa	sasa_A2=0.000 <= 0.100	0	14	17	0.176470588			Not accessible
1H36	13	C1E	C	1	4	0			skipped_sasa	FALSE											skipped_sasa	sasa_A2=0.000 <= 0.100	0	16	17	0.058823529			Not accessible
1H36	24	C2A	C	1	3	0			skipped_sasa	FALSE											skipped_sasa	sasa_A2=0.000 <= 0.100	0	14	17	0.176470588			Not accessible
1H36	16	C2B	C	1	3	1.341467214	2.8579934	-0.34200668	ok	FALSE											no_accept_dir	no directions with d >= r_excl_A (3.20)	0	10	17	0.411764706			Not accessible
1H36	23	C3A	C	1	3	0			skipped_sasa	FALSE											skipped_sasa	sasa_A2=0.000 <= 0.100	0	15	17	0.117647059			Not accessible
1H36	15	C3B	C	1	3	3.969921954	3.2671354	0.067135334	ok	TRUE	0	0	0	0	0	0	0	0	0	0	ok		1	9	17	0.470588235			No cone found
1H36	8	C3C	C	1	3	0			skipped_sasa	FALSE											skipped_sasa	sasa_A2=0.000 <= 0.100	0	12	17	0.294117647			Not accessible
1H36	9	C4C	C	1	3	0.314459291	3.013099	-0.18690109	ok	FALSE											no_accept_dir	no directions with d >= r_excl_A (3.20)	0	13	17	0.235294118			Not accessible
1H36	18	C5A	C	1	3	0			skipped_sasa	FALSE											skipped_sasa	sasa_A2=0.000 <= 0.100	0	15	17	0.117647059			Not accessible
1H36	5	C5B	C	1	3	0			skipped_sasa	FALSE											skipped_sasa	sasa_A2=0.000 <= 0.100	0	9	17	0.470588235			Not accessible
1H36	17	C6A	C	1	3	0			skipped_sasa	FALSE											skipped_sasa	sasa_A2=0.000 <= 0.100	0	14	17	0.176470588			Not accessible
1H36	4	C6B	C	1	3	0			skipped_sasa	FALSE											skipped_sasa	sasa_A2=0.000 <= 0.100	0	10	17	0.411764706			Not accessible
1H37	14	C1C	C	2	4	0.009273271			skipped_sasa	FALSE											skipped_sasa	sasa_A2=0.009 <= 0.100	0	14	18	0.222222222			Not accessible
1H37	15	C1E	C	2	4	0			skipped_sasa	FALSE											skipped_sasa	sasa_A2=0.000 <= 0.100	0	16	18	0.111111111			Not accessible
1H37	8	C2B	C	2	4	1.821784858	3.403794	0.203794	ok	TRUE	0	0	0	0	0	0	0	0	0	0	ok		1	11	18	0.388888889			No cone found
1H37	11	C2F	C	2	4	0.129969045	2.775436	-0.42456412	ok	FALSE											no_accept_dir	no directions with d >= r_excl_A (3.20)	0	17	18	0.055555556			Not accessible
1H37	17	C3E	C	2	3	0			skipped_sasa	FALSE											skipped_sasa	sasa_A2=0.000 <= 0.100	0	18	18	0			Not accessible
1H37	26	C3F	C	2	4	0			skipped_sasa	FALSE											skipped_sasa	sasa_A2=0.000 <= 0.100	0	17	18	0.055555556			Not accessible
1H37	10	C5B	C	2	4	0.799663822	3.0845156	-0.115484476	ok	FALSE											no_accept_dir	no directions with d >= r_excl_A (3.20)	0	13	18	0.277777778			Not accessible
1H37	12	C1F	C	1	4	0			skipped_sasa	FALSE											skipped_sasa	sasa_A2=0.000 <= 0.100	0	16	18	0.111111111			Not accessible
1H37	4	C2A	C	1	3	0			skipped_sasa	FALSE											skipped_sasa	sasa_A2=0.000 <= 0.100	0	11	18	0.388888889			Not accessible
1H37	16	C2E	C	1	3	0			skipped_sasa	FALSE											skipped_sasa	sasa_A2=0.000 <= 0.100	0	17	18	0.055555556			Not accessible
1H37	27	C2G	C	1	3	0.220965075	2.8408012	-0.3591988	ok	FALSE											no_accept_dir	no directions with d >= r_excl_A (3.20)	0	15	18	0.166666667			Not accessible
1H37	5	C3A	C	1	3	2.889019576	4.008479	0.8084791	ok	TRUE	0	0	0	0	0	0	0	0	0	0	ok		1	10	18	0.444444444			No cone found
1H37	9	C3B	C	1	4	0			skipped_sasa	FALSE											skipped_sasa	sasa_A2=0.000 <= 0.100	0	12	18	0.333333333			Not accessible
1H37	24	C3G	C	1	3	0			skipped_sasa	FALSE											skipped_sasa	sasa_A2=0.000 <= 0.100	0	16	18	0.111111111			Not accessible
1H37	25	C4B	C	1	4	0.131184498	3.1942258	-0.00577426	ok	FALSE											no_accept_dir	no directions with d >= r_excl_A (3.20)	0	13	18	0.277777778			Not accessible
1H37	18	C5A	C	1	3	0			skipped_sasa	FALSE											skipped_sasa	sasa_A2=0.000 <= 0.100	0	10	18	0.444444444			Not accessible
1H37	21	C5G	C	1	3	0			skipped_sasa	FALSE											skipped_sasa	sasa_A2=0.000 <= 0.100	0	16	18	0.111111111			Not accessible
1H37	19	C6A	C	1	3	0			skipped_sasa	FALSE											skipped_sasa	sasa_A2=0.000 <= 0.100	0	11	18	0.388888889			Not accessible
1H37	20	C6G	C	1	3	0			skipped_sasa	FALSE											skipped_sasa	sasa_A2=0.000 <= 0.100	0	15	18	0.166666667			Not accessible
1H39	27	C1E	C	3	4	3.434726398	3.316995	0.11699486	ok	TRUE	0	0	0	0	0	0	0	0	0	0	ok		1	15	20	0.25			No cone found
1H39	28	C1F	C	3	4	0			skipped_sasa	FALSE											skipped_sasa	sasa_A2=0.000 <= 0.100	0	18	20	0.1			Not accessible
1H39	2	C1A	C	2	4	0			skipped_sasa	FALSE											skipped_sasa	sasa_A2=0.000 <= 0.100	0	18	20	0.1			Not accessible
1H39	4	C1B	C	2	4	0			skipped_sasa	FALSE											skipped_sasa	sasa_A2=0.000 <= 0.100	0	16	20	0.2			Not accessible
1H39	5	C2B	C	2	4	0			skipped_sasa	FALSE											skipped_sasa	sasa_A2=0.000 <= 0.100	0	15	20	0.25			Not accessible
1H39	0	C3A	C	2	3	0.01512961			skipped_sasa	FALSE											skipped_sasa	sasa_A2=0.015 <= 0.100	0	20	20	0			Not accessible
1H39	6	C3B	C	2	4	3.280995795	3.270926	0.07092595	ok	TRUE	0	0	0	0	0	0	0	0	0	0	ok		1	14	20	0.3			No cone found
1H39	7	C4B	C	2	4	3.839280417	3.6216483	0.42164826	ok	TRUE	0	0	0	0	0	0	0	0	0	0	ok		1	13	20	0.35			No cone found
1H39	8	C5B	C	2	4	0			skipped_sasa	FALSE											skipped_sasa	sasa_A2=0.000 <= 0.100	0	12	20	0.4			Not accessible
1H39	9	C6B	C	2	4	2.604912584	4.296731	1.096731	ok	TRUE	0	0	0	0	0	0	0	0	0	0	ok		1	11	20	0.45			No cone found
1H39	1	C2A	C	1	3	0			skipped_sasa	FALSE											skipped_sasa	sasa_A2=0.000 <= 0.100	0	19	20	0.05			Not accessible
1H39	25	C2D	C	1	3	0			skipped_sasa	FALSE											skipped_sasa	sasa_A2=0.000 <= 0.100	0	17	20	0.15			Not accessible
1H39	24	C3D	C	1	3	0			skipped_sasa	FALSE											skipped_sasa	sasa_A2=0.000 <= 0.100	0	18	20	0.1			Not accessible
1H39	18	C4C	C	1	3	0			skipped_sasa	FALSE											skipped_sasa	sasa_A2=0.000 <= 0.100	0	13	20	0.35			Not accessible
1H39	19	C5C	C	1	3	5.981913438	3.3485205	0.14852047	ok	TRUE	0	0	0	0	0	0	0	0	0	0	ok		1	12	20	0.4			No cone found
1H39	22	C5D	C	1	3	0			skipped_sasa	FALSE											skipped_sasa	sasa_A2=0.000 <= 0.100	0	18	20	0.1			Not accessible
1H39	21	C6D	C	1	3	0			skipped_sasa	FALSE											skipped_sasa	sasa_A2=0.000 <= 0.100	0	17	20	0.15			Not accessible
1H39	12	C7C	C	1	3	0.131889016	2.7288575	-0.47114253	ok	FALSE											no_accept_dir	no directions with d >= r_excl_A (3.20)	0	12	20	0.4			Not accessible
1H3A	26	C1E	C	3	4	2.434405917	3.6153858	0.41538572	ok	TRUE	0	0	0	0	0	0	0	0	0	0	ok		2	13	18	0.277777778			No cone found
1H3A	27	C1F	C	3	4	0.291545479	3.6781278	0.47812772	ok	TRUE	0	0	0	0	0	0	0	0	0	0	ok		2	16	18	0.111111111			No cone found
1H3A	2	C1A	C	2	4	0			skipped_sasa	FALSE											skipped_sasa	sasa_A2=0.000 <= 0.100	0	16	18	0.111111111			Not accessible
1H3A	4	C1B	C	2	4	0			skipped_sasa	FALSE											skipped_sasa	sasa_A2=0.000 <= 0.100	0	14	18	0.222222222			Not accessible
1H3A	0	C3A	C	2	3	0			skipped_sasa	FALSE											skipped_sasa	sasa_A2=0.000 <= 0.100	0	18	18	0			Not accessible
1H3A	7	C4B	C	2	4	0.077596066			skipped_sasa	FALSE											skipped_sasa	sasa_A2=0.078 <= 0.100	0	11	18	0.388888889			Not accessible
1H3A	1	C2A	C	1	3	0			skipped_sasa	FALSE											skipped_sasa	sasa_A2=0.000 <= 0.100	0	17	18	0.055555556			Not accessible
1H3A	5	C2B	C	1	3	0			skipped_sasa	FALSE											skipped_sasa	sasa_A2=0.000 <= 0.100	0	13	18	0.277777778			Not accessible
1H3A	23	C2D	C	1	3	0.110190804	3.0934	-0.106600046	ok	FALSE											no_accept_dir	no directions with d >= r_excl_A (3.20)	0	15	18	0.166666667			Not accessible
1H3A	6	C3B	C	1	3	0.568879598	2.2896936	-0.91030645	ok	FALSE											no_accept_dir	no directions with d >= r_excl_A (3.20)	0	12	18	0.333333333			Not accessible
1H3A	22	C3D	C	1	3	0.833995548	3.8573856	0.6573856	ok	TRUE	0	0	0	0	0	0	0	0	0	0	ok		1	16	18	0.111111111			No cone found
1H3A	16	C4C	C	1	3	0.06549432			skipped_sasa	FALSE											skipped_sasa	sasa_A2=0.065 <= 0.100	0	11	18	0.388888889			Not accessible
1H3A	20	C5D	C	1	3	0.277289695	3.057471	-0.14252901	ok	FALSE											no_accept_dir	no directions with d >= r_excl_A (3.20)	0	16	18	0.111111111			Not accessible
1H3A	19	C6D	C	1	3	0.742466133	2.324984	-0.875016	ok	FALSE											no_accept_dir	no directions with d >= r_excl_A (3.20)	0	15	18	0.166666667			Not accessible
1H3A	10	C7C	C	1	3	0.145845119	3.2135847	0.013584614	ok	TRUE	0	0	0	0	0	0	0	0	0	0	ok		1	10	18	0.444444444			No cone found
1H3B	27	C1E	C	3	4	0.013647833			skipped_sasa	FALSE											skipped_sasa	sasa_A2=0.014 <= 0.100	0	18	20	0.1			Not accessible
1H3B	2	C1A	C	2	4	0			skipped_sasa	FALSE											skipped_sasa	sasa_A2=0.000 <= 0.100	0	18	20	0.1			Not accessible
1H3B	4	C1B	C	2	4	0			skipped_sasa	FALSE											skipped_sasa	sasa_A2=0.000 <= 0.100	0	16	20	0.2			Not accessible
1H3B	5	C2B	C	2	4	0.332927734	3.1676483	-0.032351732	ok	FALSE											no_accept_dir	no directions with d >= r_excl_A (3.20)	0	15	20	0.25			Not accessible
1H3B	0	C3A	C	2	3	0			skipped_sasa	FALSE											skipped_sasa	sasa_A2=0.000 <= 0.100	0	20	20	0			Not accessible
1H3B	6	C3B	C	2	4	0.799994317	2.7001536	-0.49984646	ok	FALSE											no_accept_dir	no directions with d >= r_excl_A (3.20)	0	14	20	0.3			Not accessible
1H3B	7	C4B	C	2	4	0			skipped_sasa	FALSE											skipped_sasa	sasa_A2=0.000 <= 0.100	0	13	20	0.35			Not accessible
1H3B	8	C5B	C	2	4	0.012766807			skipped_sasa	FALSE											skipped_sasa	sasa_A2=0.013 <= 0.100	0	12	20	0.4			Not accessible
1H3B	9	C6B	C	2	4	0.215561397	3.1581764	-0.041823626	ok	FALSE											no_accept_dir	no directions with d >= r_excl_A (3.20)	0	11	20	0.45			Not accessible
1H3B	1	C2A	C	1	3	0			skipped_sasa	FALSE											skipped_sasa	sasa_A2=0.000 <= 0.100	0	19	20	0.05			Not accessible
1H3B	12	C2C	C	1	3	3.864057193	3.7913978	0.59139776	ok	TRUE	0	0	0	0	0	0	0	0	0	0	ok		1	12	20	0.4			No cone found
1H3B	13	C3C	C	1	3	0.033841145			skipped_sasa	FALSE											skipped_sasa	sasa_A2=0.034 <= 0.100	0	13	20	0.35			Not accessible
1H3B	20	C4D	C	1	3	0.122287472	2.6359065	-0.5640936	ok	FALSE											no_accept_dir	no directions with d >= r_excl_A (3.20)	0	17	20	0.15			Not accessible
1H3B	17	C5C	C	1	3	0.507874189	3.52175	0.32174993	ok	TRUE	0	0	0	0	0	0	0	0	0	0	ok		1	13	20	0.35			No cone found
1H3B	21	C5D	C	1	3	0			skipped_sasa	FALSE											skipped_sasa	sasa_A2=0.000 <= 0.100	0	18	20	0.1			Not accessible
1H3B	18	C6C	C	1	3	0			skipped_sasa	FALSE											skipped_sasa	sasa_A2=0.000 <= 0.100	0	12	20	0.4			Not accessible
1H3B	24	C7D	C	1	3	0.07695939			skipped_sasa	FALSE											skipped_sasa	sasa_A2=0.077 <= 0.100	0	18	20	0.1			Not accessible
1H3C	27	C1E	C	3	4	0			skipped_sasa	FALSE											skipped_sasa	sasa_A2=0.000 <= 0.100	0	18	20	0.1			Not accessible
1H3C	2	C1A	C	2	4	0			skipped_sasa	FALSE											skipped_sasa	sasa_A2=0.000 <= 0.100	0	18	20	0.1			Not accessible
1H3C	4	C1B	C	2	4	0			skipped_sasa	FALSE											skipped_sasa	sasa_A2=0.000 <= 0.100	0	16	20	0.2			Not accessible
1H3C	5	C2B	C	2	4	0			skipped_sasa	FALSE											skipped_sasa	sasa_A2=0.000 <= 0.100	0	15	20	0.25			Not accessible
1H3C	0	C3A	C	2	3	0			skipped_sasa	FALSE											skipped_sasa	sasa_A2=0.000 <= 0.100	0	20	20	0			Not accessible
1H3C	6	C3B	C	2	4	0.008887031			skipped_sasa	FALSE											skipped_sasa	sasa_A2=0.009 <= 0.100	0	14	20	0.3			Not accessible
1H3C	7	C4B	C	2	4	0.380854738	3.770709	0.570709	ok	TRUE	0	0	0	0	0	0	0	0	0	0	ok		1	13	20	0.35			No cone found
1H3C	8	C5B	C	2	4	0.411840111	3.1025136	-0.097486496	ok	FALSE											no_accept_dir	no directions with d >= r_excl_A (3.20)	0	12	20	0.4			Not accessible
1H3C	9	C6B	C	2	4	0.685924839	3.6997733	0.49977326	ok	TRUE	0	0	0	0	0	0	0	0	0	0	ok		2	11	20	0.45			No cone found
1H3C	1	C2A	C	1	3	0			skipped_sasa	FALSE											skipped_sasa	sasa_A2=0.000 <= 0.100	0	19	20	0.05			Not accessible
1H3C	25	C2D	C	1	3	0			skipped_sasa	FALSE											skipped_sasa	sasa_A2=0.000 <= 0.100	0	17	20	0.15			Not accessible
1H3C	24	C3D	C	1	3	0			skipped_sasa	FALSE											skipped_sasa	sasa_A2=0.000 <= 0.100	0	18	20	0.1			Not accessible
1H3C	18	C4C	C	1	3	0			skipped_sasa	FALSE											skipped_sasa	sasa_A2=0.000 <= 0.100	0	13	20	0.35			Not accessible
1H3C	19	C5C	C	1	3	0.426146883	3.4334748	0.23347473	ok	TRUE	0	0	0	0	0	0	0	0	0	0	ok		1	12	20	0.4			No cone found
1H3C	22	C5D	C	1	3	0.07871713			skipped_sasa	FALSE											skipped_sasa	sasa_A2=0.079 <= 0.100	0	18	20	0.1			Not accessible
1H3C	21	C6D	C	1	3	0			skipped_sasa	FALSE											skipped_sasa	sasa_A2=0.000 <= 0.100	0	17	20	0.15			Not accessible
1H3C	12	C7C	C	1	3	0.123071054	2.5452704	-0.6547296	ok	FALSE											no_accept_dir	no directions with d >= r_excl_A (3.20)	0	12	20	0.4			Not accessible
1H3N	19	C5'	C	2	4	0			skipped_sasa	FALSE											skipped_sasa	sasa_A2=0.000 <= 0.100	0	8	11	0.272727273			Not accessible
1H3N	10	N	N	2	3	0			skipped_sasa	FALSE											skipped_sasa	sasa_A2=0.000 <= 0.100	0	11	11	0			Not accessible
1H3N	5	N6	N	2	3	0			skipped_sasa	FALSE											skipped_sasa	sasa_A2=0.000 <= 0.100	0	11	11	0			Not accessible
1H3N	26	C1'	C	1	4	0			skipped_sasa	FALSE											skipped_sasa	sasa_A2=0.000 <= 0.100	0	6	11	0.454545455			Not accessible
1H3N	7	C2	C	1	3	0			skipped_sasa	FALSE											skipped_sasa	sasa_A2=0.000 <= 0.100	0	10	11	0.090909091			Not accessible
1H3N	24	C2'	C	1	4	0			skipped_sasa	FALSE											skipped_sasa	sasa_A2=0.000 <= 0.100	0	6	11	0.454545455			Not accessible
1H3N	22	C3'	C	1	4	0			skipped_sasa	FALSE											skipped_sasa	sasa_A2=0.000 <= 0.100	0	7	11	0.363636364			Not accessible
1H3N	20	C4'	C	1	4	0			skipped_sasa	FALSE											skipped_sasa	sasa_A2=0.000 <= 0.100	0	7	11	0.363636364			Not accessible
1H3N	1	C8	C	1	3	0			skipped_sasa	FALSE											skipped_sasa	sasa_A2=0.000 <= 0.100	0	8	11	0.272727273			Not accessible
1H3N	25	O2'	O	1	2	0			skipped_sasa	FALSE											skipped_sasa	sasa_A2=0.000 <= 0.100	0	7	11	0.363636364			Not accessible
1H3N	23	O3'	O	1	2	0			skipped_sasa	FALSE											skipped_sasa	sasa_A2=0.000 <= 0.100	0	8	11	0.272727273			Not accessible
1H41	0	C7	C	3	4	0			skipped_sasa	FALSE											skipped_sasa	sasa_A2=0.000 <= 0.100	0	6	6	0			Not accessible
1H41	1	C1	C	1	4	0			skipped_sasa	FALSE											skipped_sasa	sasa_A2=0.000 <= 0.100	0	5	6	0.166666667			Not accessible
1H41	2	C2	C	1	4	0			skipped_sasa	FALSE											skipped_sasa	sasa_A2=0.000 <= 0.100	0	5	6	0.166666667			Not accessible
1H41	3	C3	C	1	4	0			skipped_sasa	FALSE											skipped_sasa	sasa_A2=0.000 <= 0.100	0	4	6	0.333333333			Not accessible
1H41	4	C4	C	1	4	0			skipped_sasa	FALSE											skipped_sasa	sasa_A2=0.000 <= 0.100	0	4	6	0.333333333			Not accessible
1H41	5	C5	C	1	4	0			skipped_sasa	FALSE											skipped_sasa	sasa_A2=0.000 <= 0.100	0	4	6	0.333333333			Not accessible
1H41	7	O1	O	1	2	5.672729002	4.477595	1.2775948	ok	TRUE	6.7709036	7.7	14.470903	18	6.783224273	-12.80845351	-1.776885326	0.412424283	-0.431935802	0.802083333	ok		1	6	6	0	6.293458139	41033.33636	restricted
1H41	8	O2	O	1	2	0			skipped_sasa	FALSE											skipped_sasa	sasa_A2=0.000 <= 0.100	0	6	6	0			Not accessible
1H41	9	O3	O	1	2	0			skipped_sasa	FALSE											skipped_sasa	sasa_A2=0.000 <= 0.100	0	5	6	0.166666667			Not accessible
1H41	13	O6B	O	1	2	0			skipped_sasa	FALSE											skipped_sasa	sasa_A2=0.000 <= 0.100	0	6	6	0			Not accessible
1H46	17	C15	C	3	4	0			skipped_sasa	FALSE											skipped_sasa	sasa_A2=0.000 <= 0.100	0	11	11	0			Not accessible
1H46	18	C16	C	3	4	0.103885353	3.6628613	0.4628613	ok	TRUE	0	0	0	0	0	0	0	0	0	0	ok		1	11	11	0			No cone found
1H46	11	C11	C	2	4	0			skipped_sasa	FALSE											skipped_sasa	sasa_A2=0.000 <= 0.100	0	6	11	0.454545455			Not accessible
1H46	12	C12	C	1	4	0			skipped_sasa	FALSE											skipped_sasa	sasa_A2=0.000 <= 0.100	0	7	11	0.363636364			Not accessible
1H46	14	C13	C	1	3	0			skipped_sasa	FALSE											skipped_sasa	sasa_A2=0.000 <= 0.100	0	8	11	0.272727273			Not accessible
1H46	16	C14	C	1	4	0			skipped_sasa	FALSE											skipped_sasa	sasa_A2=0.000 <= 0.100	0	10	11	0.090909091			Not accessible
1H46	1	C2	C	1	3	0			skipped_sasa	FALSE											skipped_sasa	sasa_A2=0.000 <= 0.100	0	8	11	0.272727273			Not accessible
1H46	2	C3	C	1	3	0.83115925	3.3929603	0.19296026	ok	TRUE	0	0	0	0	0	0	0	0	0	0	ok		1	9	11	0.181818182			No cone found
1H46	3	C4	C	1	3	1.743437455	3.1895509	-0.010449171	ok	FALSE											no_accept_dir	no directions with d >= r_excl_A (3.20)	0	10	11	0.090909091			Not accessible
1H46	4	C5	C	1	3	3.050790896	1.7724577	-1.4275423	ok	FALSE											no_accept_dir	no directions with d >= r_excl_A (3.20)	0	10	11	0.090909091			Not accessible
1H46	5	C6	C	1	3	11.20215695	2.7412932	-0.45870686	ok	FALSE											no_accept_dir	no directions with d >= r_excl_A (3.20)	0	11	11	0			Not accessible
1H46	6	C7	C	1	3	2.489219584	2.64944	-0.55056	ok	FALSE											no_accept_dir	no directions with d >= r_excl_A (3.20)	0	10	11	0.090909091			Not accessible
1H46	7	C8	C	1	3	0.020940198			skipped_sasa	FALSE											skipped_sasa	sasa_A2=0.021 <= 0.100	0	9	11	0.181818182			Not accessible
1H46	13	O2	O	1	2	0			skipped_sasa	FALSE											skipped_sasa	sasa_A2=0.000 <= 0.100	0	8	11	0.272727273			Not accessible
1H49	14	C9B	C	3	4	13.36359637	4.457354	1.257354	ok	TRUE	2.2	6.7	8.9	45	28.93828639	107.1095685	79.51506978	0.631231705	-0.473110834	-0.614583333	ok		2	8	8	0	0.727508016	3.414027984	unrestricted
1H49	6	C2B	C	1	4	0			skipped_sasa	FALSE											skipped_sasa	sasa_A2=0.000 <= 0.100	0	6	8	0.25			Not accessible
1H49	7	C5B	C	1	3	6.902415505	3.5774753	0.37747526	ok	TRUE	4.3177433	7.2	11.517743	27	22.25303573	107.7067758	77.37660596	0.859221236	-0.479979542	-0.177083333	ok		1	5	8	0.375	3.951547009	787.959795	intermediate
1H49	8	C6B	C	1	3	10.96625689	4.6813264	1.4813263	ok	TRUE	2.7167737	7.2	9.916774	39	26.45311063	106.1607155	78.45503217	0.855962612	-0.25826085	-0.447916667	ok		1	6	8	0.25	1.344598069	9.673802676	unrestricted
1H49	9	C8B	C	1	3	0.115538847	4.0632443	0.8632443	ok	TRUE	4.941281	8.2	13.141281	24	27.36221796	114.2460417	81.18831138	0.30378161	-0.804482169	-0.510416667	ok		1	5	8	0.375	4.975605489	4437.558936	intermediate
1H49	0	O1A	O	1	2	0			skipped_sasa	FALSE											skipped_sasa	sasa_A2=0.000 <= 0.100	0	7	8	0.125			Not accessible
1H49	11	OHB	O	1	2	12.73455003	3.2399375	0.039937496	ok	TRUE	6.7709036	8.7	15.470903	18	16.95891107	109.3082729	77.57298247	0.859221236	-0.479979542	-0.177083333	ok		1	7	8	0.125	6.354482076	45484.94628	restricted
1H4I	5	C3	C	1	3	0			skipped_sasa	FALSE											skipped_sasa	sasa_A2=0.000 <= 0.100	0	8	10	0.2			Not accessible
1H4I	18	C8	C	1	3	1.331928369	2.7639241	-0.43607593	ok	FALSE											no_accept_dir	no directions with d >= r_excl_A (3.20)	0	7	10	0.3			Not accessible
1H4I	0	N1	N	1	3	0			skipped_sasa	FALSE											skipped_sasa	sasa_A2=0.000 <= 0.100	0	7	10	0.3			Not accessible
1H4I	4	O2B	O	1	2	0			skipped_sasa	FALSE											skipped_sasa	sasa_A2=0.000 <= 0.100	0	10	10	0			Not accessible
1H4I	17	O7B	O	1	2	0			skipped_sasa	FALSE											skipped_sasa	sasa_A2=0.000 <= 0.100	0	10	10	0			Not accessible
1H4I	22	O9B	O	1	2	0.834535309	2.3615117	-0.83848834	ok	FALSE											no_accept_dir	no directions with d >= r_excl_A (3.20)	0	8	10	0.2			Not accessible
1H4J	5	C3	C	1	3	0			skipped_sasa	FALSE											skipped_sasa	sasa_A2=0.000 <= 0.100	0	8	10	0.2			Not accessible
1H4J	18	C8	C	1	3	1.381519231	2.752569	-0.4474311	ok	FALSE											no_accept_dir	no directions with d >= r_excl_A (3.20)	0	7	10	0.3			Not accessible
1H4J	0	N1	N	1	3	0			skipped_sasa	FALSE											skipped_sasa	sasa_A2=0.000 <= 0.100	0	7	10	0.3			Not accessible
1H4J	4	O2B	O	1	2	0			skipped_sasa	FALSE											skipped_sasa	sasa_A2=0.000 <= 0.100	0	10	10	0			Not accessible
1H4J	17	O7B	O	1	2	0			skipped_sasa	FALSE											skipped_sasa	sasa_A2=0.000 <= 0.100	0	10	10	0			Not accessible
1H4J	22	O9B	O	1	2	1.210469856	2.0635824	-1.1364176	ok	FALSE											no_accept_dir	no directions with d >= r_excl_A (3.20)	0	8	10	0.2			Not accessible
1H5R	15	C5M	C	3	4	25.59176744	3.5906553	0.39065528	ok	TRUE	4.941281	4.2	9.141281	24	38.79972729	-4.476138613	38.33980535	-0.148790029	0.790773333	-0.59375	ok		2	8	9	0.111111111	3.010586755	160.9812911	intermediate
1H5R	6	C2'	C	2	4	0			skipped_sasa	FALSE											skipped_sasa	sasa_A2=0.000 <= 0.100	0	6	9	0.333333333			Not accessible
1H5R	1	C5'	C	2	4	2.480114892	3.9039497	0.7039497	ok	TRUE	4.3177433	7.7	12.017743	27	38.81642378	3.339502018	41.22461212	-0.204455542	0.140432792	-0.96875	ok		1	8	9	0.111111111	4.290835498	1397.025222	intermediate
1H5R	7	C1'	C	1	4	0			skipped_sasa	FALSE											skipped_sasa	sasa_A2=0.000 <= 0.100	0	5	9	0.444444444			Not accessible
1H5R	4	C3'	C	1	4	0			skipped_sasa	FALSE											skipped_sasa	sasa_A2=0.000 <= 0.100	0	7	9	0.222222222			Not accessible
1H5R	2	C4'	C	1	4	0			skipped_sasa	FALSE											skipped_sasa	sasa_A2=0.000 <= 0.100	0	7	9	0.222222222			Not accessible
1H5R	16	C6	C	1	3	0.789562386	3.8628974	0.66289735	ok	TRUE	4.3177433	6.7	11.017743	27	38.41417916	1.871489754	41.0538202	-0.204455542	0.140432792	-0.96875	ok		1	6	9	0.333333333	3.785507165	595.3824218	intermediate
1H5R	11	N3	N	1	3	0			skipped_sasa	FALSE											skipped_sasa	sasa_A2=0.000 <= 0.100	0	7	9	0.222222222			Not accessible
1H5R	5	O3'	O	1	2	0			skipped_sasa	FALSE											skipped_sasa	sasa_A2=0.000 <= 0.100	0	8	9	0.111111111			Not accessible
1H5R	0	O5'	O	1	2	0			skipped_sasa	FALSE											skipped_sasa	sasa_A2=0.000 <= 0.100	0	9	9	0			Not accessible
1H5U	17	C12	C	2	4	1.617247276	3.4070463	0.20704627	ok	TRUE	1.0258769	2.2	3.2258768	65	23.32854343	12.59302021	57.70318222	-0.385212353	0.578800381	0.71875	ok		1	11	14	0.214285714	0.076023592	1.136908935	unrestricted
1H5U	18	C13	C	2	4	19.15342818	5.483572	2.283572	ok	TRUE	0.69365734	2.2	2.8936574	72.5	22.48372431	14.70574933	60.380248	-0.645930821	-0.352606771	0.677083333	ok		2	12	14	0.142857143	0.069509918	1.124478416	unrestricted
1H5U	21	C15	C	2	4	18.59471807	7.1715217	3.9715216	ok	TRUE	1.0258769	2.2	3.2258768	65	20.17908544	18.38802274	58.13471356	-0.354304823	-0.403179898	0.84375	ok		2	12	14	0.142857143	0.076023592	1.136908935	unrestricted
1H5U	22	C16	C	2	4	7.767990637	6.318495	3.1184947	ok	TRUE	1.0258769	2.2	3.2258768	65	18.58664554	14.72320934	57.21163244	-0.011740118	0.568040781	0.822916667	ok		2	11	14	0.214285714	0.076023592	1.136908935	unrestricted
1H5U	23	C17	C	2	4	26.48852841	5.433173	2.2331731	ok	TRUE	0.69365734	2.2	2.8936574	72.5	19.17435647	10.44135108	58.87578061	-0.385212353	0.578800381	0.71875	ok		2	9	14	0.357142857	0.069509918	1.124478416	unrestricted
1H5U	13	C10	C	1	4	0.455648799	5.5295024	2.3295023	ok	TRUE	1.0258769	2.2	3.2258768	65	17.93369904	13.5962762	56.94111632	-0.011740118	0.568040781	0.822916667	ok		1	8	14	0.428571429	0.076023592	1.136908935	unrestricted
1H5U	19	C14	C	1	4	12.71944798	6.2990727	3.0990727	ok	TRUE	0.38791937	3.2	3.5879195	80	22.18022375	17.22772578	60.94855882	-0.850331231	-0.128107863	0.510416667	ok		1	13	14	0.071428571	0.029151666	1.050432909	unrestricted
1H5U	25	C19	C	1	3	22.17667317	6.63527	3.43527	ok	TRUE	1.0258769	2.2	3.2258768	65	16.25085769	13.76739456	59.12811796	0.244137001	0.713955924	0.65625	ok		1	11	14	0.214285714	0.076023592	1.136908935	unrestricted
1H5U	2	C2	C	1	3	0			skipped_sasa	FALSE											skipped_sasa	sasa_A2=0.000 <= 0.100	0	13	14	0.071428571			Not accessible
1H5U	26	C20	C	1	3	26.23815647	8.472749	5.272749	ok	TRUE	1.0258769	2.2	3.2258768	65	16.98075294	15.30173857	61.7096275	0.104122029	0.916849277	0.385416667	ok		1	12	14	0.142857143	0.076023592	1.136908935	unrestricted
1H5U	29	C22	C	1	3	25.43255838	7.1743097	3.9743097	ok	TRUE	0.38791937	4.2	4.587919	80	21.11152841	12.95726498	63.13540039	-0.195819462	0.810468217	0.552083333	ok		1	12	14	0.142857143	0.029151666	1.050432909	unrestricted
1H5U	30	C23	C	1	3	19.32262755	4.563504	1.3635042	ok	TRUE	0.69365734	2.2	2.8936574	72.5	20.53390723	11.99235705	60.56303847	-0.103515584	-0.665057153	0.739583333	ok		1	11	14	0.214285714	0.069509918	1.124478416	unrestricted
1H5U	3	C3	C	1	3	0			skipped_sasa	FALSE											skipped_sasa	sasa_A2=0.000 <= 0.100	0	12	14	0.142857143			Not accessible
1H5U	7	C6	C	1	3	7.95650713	2.7135785	-0.48642159	ok	FALSE											no_accept_dir	no directions with d >= r_excl_A (3.20)	0	12	14	0.142857143			Not accessible
1H5U	8	C7	C	1	3	13.44086408	3.5972152	0.39721513	ok	TRUE	2.2	2.2	4.4	45	18.36376276	8.421671621	53.61739939	-0.385212353	0.578800381	0.71875	ok		1	10	14	0.285714286	0.077894386	1.140504442	unrestricted
1H5U	5	N1	N	1	3	0			skipped_sasa	FALSE											skipped_sasa	sasa_A2=0.000 <= 0.100	0	10	14	0.285714286			Not accessible
1H5U	12	N2	N	1	3	4.364642767	4.1929183	0.99291825	ok	TRUE	1.4015546	2.2	3.6015546	57.5	18.34325203	10.4174845	55.52491258	-0.374629025	0.27511892	0.885416667	ok		1	7	14	0.5	0.077361813	1.139479726	unrestricted
1H5U	20	O3	O	1	2	15.65703917	4.1224575	0.92245746	ok	TRUE	1.0258769	2.2	3.2258768	65	23.86873366	18.49725839	57.12333468	-0.622823043	0.041712045	0.78125	ok		1	14	14	0	0.076023592	1.136908935	unrestricted
1H5X	8	C62	C	3	4	6.966643445	3.7889783	0.5889783	ok	TRUE	2.4433475	5.2	7.6433477	42	30.8943501	44.13139529	42.38515078	0.802793551	0.225225458	-0.552083333	ok		1	11	11	0	0.578236681	2.653691471	unrestricted
1H5X	19	C1	C	2	4	1.587749132	3.7332397	0.5332396	ok	TRUE	3.0280402	4.2	7.22804	36	29.19509747	46.62201869	42.2272505	0.958069676	0.054780777	-0.28125	ok		1	7	11	0.363636364	0.516872944	2.392602199	unrestricted
1H5X	14	C22	C	2	4	12.03660683	3.4736624	0.27366233	ok	TRUE	2.2	3.2	5.4	45	30.42554262	48.62607028	41.97780112	0.802793551	0.225225458	-0.552083333	ok		1	7	11	0.363636364	0.165328246	1.321862997	unrestricted
1H5X	15	C23	C	2	4	24.80699255	5.2440147	2.0440147	ok	TRUE	1.0258769	2.2	3.2258768	65	32.47670563	50.92849309	42.92404689	0.507117531	0.405707164	0.760416667	ok		2	8	11	0.272727273	0.076023592	1.136908935	unrestricted
1H5X	17	C25	C	1	3	15.9540163	3.483656	0.28365588	ok	TRUE	0.69365734	2.2	2.8936574	72.5	32.87059462	53.37726879	41.95960756	0.507117531	0.405707164	0.760416667	ok		1	10	11	0.090909091	0.069509918	1.124478416	unrestricted
1H5X	3	C5	C	1	4	0			skipped_sasa	FALSE											skipped_sasa	sasa_A2=0.000 <= 0.100	0	8	11	0.272727273			Not accessible
1H5X	2	C6	C	1	4	0			skipped_sasa	FALSE											skipped_sasa	sasa_A2=0.000 <= 0.100	0	9	11	0.181818182			Not accessible
1H5X	6	C61	C	1	4	7.808225263	3.8062904	0.60629034	ok	TRUE	2.7167737	3.7	6.416774	39	29.80037662	45.22585367	41.7647595	0.802793551	0.225225458	-0.552083333	ok		1	10	11	0.090909091	0.277861789	1.598358168	unrestricted
1H5X	0	C7	C	1	3	0			skipped_sasa	FALSE											skipped_sasa	sasa_A2=0.000 <= 0.100	0	10	11	0.090909091			Not accessible
1H5X	16	N24	N	1	3	0			skipped_sasa	FALSE											skipped_sasa	sasa_A2=0.000 <= 0.100	0	9	11	0.181818182			Not accessible
1H5X	18	N26	N	1	2	16.96204143	3.2676916	0.067691565	ok	TRUE	1.0258769	2.2	3.2258768	65	29.38190015	54.85574002	41.54960561	0.507117531	0.405707164	0.760416667	ok		1	11	11	0	0.076023592	1.136908935	unrestricted
1H5X	9	N4	N	1	3	0			skipped_sasa	FALSE											skipped_sasa	sasa_A2=0.000 <= 0.100	0	8	11	0.272727273			Not accessible
1H5X	12	O32	O	1	2	0			skipped_sasa	FALSE											skipped_sasa	sasa_A2=0.000 <= 0.100	0	9	11	0.181818182			Not accessible
1H5X	7	O62	O	1	2	9.566396801	2.476587	-0.723413	ok	FALSE											no_accept_dir	no directions with d >= r_excl_A (3.20)	0	11	11	0			Not accessible
1H60	18	C18	C	3	4	4.315238903	4.6300087	1.4300086	ok	TRUE	2.4433475	2.2	4.6433477	42	23.03530889	13.40417702	16.8533758	0.104122029	0.916849277	0.385416667	ok		2	9	11	0.181818182	0.078229141	1.141149011	unrestricted
1H60	19	C19	C	3	4	0			skipped_sasa	FALSE											skipped_sasa	sasa_A2=0.000 <= 0.100	0	8	11	0.272727273			Not accessible
1H60	22	C21	C	3	4	27.74836722	5.2231293	2.0231292	ok	TRUE	1.8460191	2.2	4.046019	50	23.27705265	16.33557539	14.61970775	0.104122029	0.916849277	0.385416667	ok		3	11	11	0	0.077370484	1.139496402	unrestricted
1H60	0	C1	C	2	4	0			skipped_sasa	FALSE											skipped_sasa	sasa_A2=0.000 <= 0.100	0	8	11	0.272727273			Not accessible
1H60	11	C11	C	2	4	0.096061433			skipped_sasa	FALSE											skipped_sasa	sasa_A2=0.096 <= 0.100	0	6	11	0.454545455			Not accessible
1H60	12	C12	C	2	4	0.227469475	4.2813277	1.0813277	ok	TRUE	2.4433475	6.2	8.643348	42	20.44965247	13.96973451	17.51309314	0.436018414	0.872946951	0.21875	ok		1	7	11	0.363636364	0.761122567	3.613322397	unrestricted
1H60	15	C15	C	2	4	0			skipped_sasa	FALSE											skipped_sasa	sasa_A2=0.000 <= 0.100	0	8	11	0.272727273			Not accessible
1H60	16	C16	C	2	4	0			skipped_sasa	FALSE											skipped_sasa	sasa_A2=0.000 <= 0.100	0	9	11	0.181818182			Not accessible
1H60	1	C2	C	2	4	0			skipped_sasa	FALSE											skipped_sasa	sasa_A2=0.000 <= 0.100	0	9	11	0.181818182			Not accessible
1H60	6	C6	C	2	4	0			skipped_sasa	FALSE											skipped_sasa	sasa_A2=0.000 <= 0.100	0	7	11	0.363636364			Not accessible
1H60	7	C7	C	2	4	0			skipped_sasa	FALSE											skipped_sasa	sasa_A2=0.000 <= 0.100	0	6	11	0.454545455			Not accessible
1H60	14	C14	C	1	4	0			skipped_sasa	FALSE											skipped_sasa	sasa_A2=0.000 <= 0.100	0	7	11	0.363636364			Not accessible
1H60	17	C17	C	1	4	0			skipped_sasa	FALSE											skipped_sasa	sasa_A2=0.000 <= 0.100	0	9	11	0.181818182			Not accessible
1H60	4	C4	C	1	3	0			skipped_sasa	FALSE											skipped_sasa	sasa_A2=0.000 <= 0.100	0	9	11	0.181818182			Not accessible
1H60	8	C8	C	1	4	0			skipped_sasa	FALSE											skipped_sasa	sasa_A2=0.000 <= 0.100	0	6	11	0.454545455			Not accessible
1H60	9	C9	C	1	4	0			skipped_sasa	FALSE											skipped_sasa	sasa_A2=0.000 <= 0.100	0	6	11	0.454545455			Not accessible
1H66	16	C12	C	3	4	0			skipped_sasa	FALSE											skipped_sasa	sasa_A2=0.000 <= 0.100	0	6	7	0.142857143			Not accessible
1H66	13	C10	C	2	4	0			skipped_sasa	FALSE											skipped_sasa	sasa_A2=0.000 <= 0.100	0	7	7	0			Not accessible
1H66	14	C11	C	2	4	5.322395681	3.4406154	0.24061537	ok	TRUE	6.7709036	7.7	14.470903	18	2.954599369	12.83417646	5.78757314	-0.620857018	0.783854614	0.010416667	ok		1	5	7	0.285714286	6.293458139	41033.33636	restricted
1H66	10	C7	C	2	4	1.89264387	3.1481583	-0.051841736	ok	FALSE											no_accept_dir	no directions with d >= r_excl_A (3.20)	0	7	7	0			Not accessible
1H66	11	C8	C	2	4	3.417720866	3.4611945	0.26119447	ok	TRUE	9.379747	5.2	14.579748	13.2	-2.547910996	9.951358476	10.41931574	-0.310448372	0.937660784	-0.15625	ok		1	7	7	0	5.16890812	6149.445341	intermediate
1H66	12	C9	C	2	4	0			skipped_sasa	FALSE											skipped_sasa	sasa_A2=0.000 <= 0.100	0	7	7	0			Not accessible
1H66	15	O3	O	1	2	5.539706747	2.4019012	-0.7980988	ok	FALSE											no_accept_dir	no directions with d >= r_excl_A (3.20)	0	6	7	0.142857143			Not accessible
1H69	14	C17	C	3	4	0			skipped_sasa	FALSE											skipped_sasa	sasa_A2=0.000 <= 0.100	0	11	11	0			Not accessible
1H69	15	C25	C	3	4	2.3843754	3.2291975	0.029197454	ok	TRUE	0	0	0	0	0	0	0	0	0	0	ok		1	8	11	0.272727273			No cone found
1H69	12	C13	C	2	4	0.229675715	3.2968197	0.09681964	ok	TRUE	0	0	0	0	0	0	0	0	0	0	ok		1	10	11	0.090909091			No cone found
1H69	17	C33	C	2	4	0			skipped_sasa	FALSE											skipped_sasa	sasa_A2=0.000 <= 0.100	0	7	11	0.363636364			Not accessible
1H69	0	C1	C	1	3	0			skipped_sasa	FALSE											skipped_sasa	sasa_A2=0.000 <= 0.100	0	8	11	0.272727273			Not accessible
1H69	13	C14	C	1	4	0			skipped_sasa	FALSE											skipped_sasa	sasa_A2=0.000 <= 0.100	0	10	11	0.090909091			Not accessible
1H69	19	C38	C	1	3	3.74718342	3.2333915	0.033391476	ok	TRUE	0	0	0	0	0	0	0	0	0	0	ok		1	9	11	0.181818182			No cone found
1H69	20	C39	C	1	3	3.938005527	2.1940298	-1.0059702	ok	FALSE											no_accept_dir	no directions with d >= r_excl_A (3.20)	0	10	11	0.090909091			Not accessible
1H69	21	C40	C	1	3	3.865071162	1.8283774	-1.3716227	ok	FALSE											no_accept_dir	no directions with d >= r_excl_A (3.20)	0	11	11	0			Not accessible
1H69	22	C41	C	1	3	17.1157496	3.697349	0.49734902	ok	TRUE	2.7167737	3.7	6.416774	39	19.23326004	-11.68779733	0.488605955	0.744646082	-0.660842757	0.09375	ok		1	10	11	0.090909091	0.277861789	1.598358168	unrestricted
1H69	23	C42	C	1	3	6.104492181	4.248594	1.0485938	ok	TRUE	4.3177433	6.2	10.517743	27	17.05690874	-8.960735715	2.961601783	0.859221236	-0.479979542	-0.177083333	ok		1	9	11	0.181818182	3.75231162	562.9418095	intermediate
1H69	18	O34	O	1	2	4.537199318	1.8862461	-1.313754	ok	FALSE											no_accept_dir	no directions with d >= r_excl_A (3.20)	0	8	11	0.272727273			Not accessible
1H84	13	C16	C	3	4	23.73787591	4.6234813	1.4234812	ok	TRUE	6.7709036	9.7	16.470903	18	126.5784098	62.77807174	-7.634255112	-0.997213764	-0.015743822	0.072916667	ok		1	13	13	0	6.354482076	45484.94628	restricted
1H84	7	C10	C	2	4	0			skipped_sasa	FALSE											skipped_sasa	sasa_A2=0.000 <= 0.100	0	7	13	0.461538462			Not accessible
1H84	9	C12	C	2	4	0			skipped_sasa	FALSE											skipped_sasa	sasa_A2=0.000 <= 0.100	0	9	13	0.307692308			Not accessible
1H84	10	C13	C	2	4	0			skipped_sasa	FALSE											skipped_sasa	sasa_A2=0.000 <= 0.100	0	10	13	0.230769231			Not accessible
1H84	11	C14	C	2	4	0.219832536	3.33852	0.13852	ok	TRUE	8.210512	9.7	17.910511	15	129.6598879	59.36842903	-5.912980921	-0.940459086	0.326722581	-0.09375	ok		1	11	13	0.153846154	7.027003933	141523.848	restricted
1H84	2	C5	C	2	4	0			skipped_sasa	FALSE											skipped_sasa	sasa_A2=0.000 <= 0.100	0	11	13	0.153846154			Not accessible
1H84	3	C6	C	2	4	0			skipped_sasa	FALSE											skipped_sasa	sasa_A2=0.000 <= 0.100	0	10	13	0.230769231			Not accessible
1H84	5	C8	C	2	4	0			skipped_sasa	FALSE											skipped_sasa	sasa_A2=0.000 <= 0.100	0	8	13	0.384615385			Not accessible
1H84	6	C9	C	2	4	0			skipped_sasa	FALSE											skipped_sasa	sasa_A2=0.000 <= 0.100	0	7	13	0.461538462			Not accessible
1H84	1	C4	C	1	4	0			skipped_sasa	FALSE											skipped_sasa	sasa_A2=0.000 <= 0.100	0	12	13	0.076923077			Not accessible
1H84	8	N11	N	1	3	0			skipped_sasa	FALSE											skipped_sasa	sasa_A2=0.000 <= 0.100	0	8	13	0.384615385			Not accessible
1H84	12	N15	N	1	3	9.53096622	3.9071188	0.70711875	ok	TRUE	6.7709036	3.2	9.970903	18	124.6180927	56.63364726	-8.588032392	-0.838655796	0.515070819	0.177083333	ok		1	12	13	0.076923077	0.209967203	1.425302437	unrestricted
1H84	4	N7	N	1	3	0			skipped_sasa	FALSE											skipped_sasa	sasa_A2=0.000 <= 0.100	0	9	13	0.307692308			Not accessible
1H84	0	O4	O	1	2	0			skipped_sasa	FALSE											skipped_sasa	sasa_A2=0.000 <= 0.100	0	13	13	0			Not accessible
1H84	14	O4L	O	1	2				skipped_sasa	FALSE											skipped_sasa	sasa_A2=0.000 <= 0.100	0	13	13	0			Not accessible
1H8S	7	C1	C	3	4	12.20841681	4.599496	1.3994958	ok	TRUE	2.2	2.2	4.4	45	16.49511119	35.60032139	9.966932019	-0.953914234	-0.225558478	-0.197916667	ok		3	11	12	0.083333333	0.077894386	1.140504442	unrestricted
1H8S	17	C16	C	3	4	0			skipped_sasa	FALSE											skipped_sasa	sasa_A2=0.000 <= 0.100	0	11	12	0.083333333			Not accessible
1H8S	18	N2	N	2	3	0			skipped_sasa	FALSE											skipped_sasa	sasa_A2=0.000 <= 0.100	0	9	12	0.25			Not accessible
1H8S	11	C10	C	1	3	0			skipped_sasa	FALSE											skipped_sasa	sasa_A2=0.000 <= 0.100	0	11	12	0.083333333			Not accessible
1H8S	12	C11	C	1	3	0			skipped_sasa	FALSE											skipped_sasa	sasa_A2=0.000 <= 0.100	0	10	12	0.166666667			Not accessible
1H8S	13	C12	C	1	4	0			skipped_sasa	FALSE											skipped_sasa	sasa_A2=0.000 <= 0.100	0	10	12	0.166666667			Not accessible
1H8S	14	C13	C	1	4	0			skipped_sasa	FALSE											skipped_sasa	sasa_A2=0.000 <= 0.100	0	8	12	0.333333333			Not accessible
1H8S	15	C14	C	1	4	0			skipped_sasa	FALSE											skipped_sasa	sasa_A2=0.000 <= 0.100	0	7	12	0.416666667			Not accessible
1H8S	6	C4	C	1	4	0			skipped_sasa	FALSE											skipped_sasa	sasa_A2=0.000 <= 0.100	0	8	12	0.333333333			Not accessible
1H8S	9	C7	C	1	3	0			skipped_sasa	FALSE											skipped_sasa	sasa_A2=0.000 <= 0.100	0	10	12	0.166666667			Not accessible
1H8S	0	C8	C	1	3	0			skipped_sasa	FALSE											skipped_sasa	sasa_A2=0.000 <= 0.100	0	11	12	0.083333333			Not accessible
1H8S	10	C9	C	1	3	0			skipped_sasa	FALSE											skipped_sasa	sasa_A2=0.000 <= 0.100	0	12	12	0			Not accessible
1H8S	3	N1	N	1	3	0			skipped_sasa	FALSE											skipped_sasa	sasa_A2=0.000 <= 0.100	0	6	12	0.5			Not accessible
1H8S	20	O2	O	1	2	10.10551905	4.140763	0.94076276	ok	TRUE	1.0258769	2.2	3.2258768	65	13.87680112	33.36931116	9.027333675	-0.953914234	-0.225558478	-0.197916667	ok		1	12	12	0	0.076023592	1.136908935	unrestricted
1H8T	15	C14	C	3	4	44.96139802	4.812468	1.612468	ok	TRUE	0.69365734	2.2	2.8936574	72.5	71.22545396	30.09939909	452.34912	0.104122029	0.916849277	0.385416667	ok		1	14	14	0	0.069509918	1.124478416	unrestricted
1H8T	11	C10	C	2	4	14.3343829	5.3009768	2.1009767	ok	TRUE	0.38791937	2.2	2.5879195	80	66.67421148	29.11306396	452.2954256	-0.102460912	0.988115591	0.114583333	ok		1	10	14	0.285714286	0.029151666	1.050432909	unrestricted
1H8T	12	C11	C	2	4	26.8048415	6.034432	2.834432	ok	TRUE	0.38791937	2.2	2.5879195	80	67.6903343	31.48991447	453.4902924	0.244137001	0.713955924	0.65625	ok		2	11	14	0.214285714	0.029151666	1.050432909	unrestricted
1H8T	13	C12	C	2	4	19.06121304	5.3248715	2.1248715	ok	TRUE	0.38791937	2.2	2.5879195	80	69.20938506	30.06453687	451.8756637	0.104122029	0.916849277	0.385416667	ok		2	12	14	0.142857143	0.029151666	1.050432909	unrestricted
1H8T	14	C13	C	2	4	27.51361023	5.145667	1.945667	ok	TRUE	0.38791937	2.2	2.5879195	80	70.89810496	31.16869748	453.9780046	-0.195819462	0.810468217	0.552083333	ok		1	13	14	0.071428571	0.029151666	1.050432909	unrestricted
1H8T	3	C2	C	2	4	30.50646868	5.5809903	2.3809903	ok	TRUE	0.38791937	2.2	2.5879195	80	59.08154773	29.45177133	449.5369037	-0.103515584	-0.665057153	0.739583333	ok		2	12	14	0.142857143	0.029151666	1.050432909	unrestricted
1H8T	4	C3	C	2	4	11.17959846	4.0396705	0.8396704	ok	TRUE	0.38791937	2.2	2.5879195	80	58.70202856	27.06520717	452.1641929	-0.420407215	0.862644893	0.28125	ok		1	11	14	0.214285714	0.029151666	1.050432909	unrestricted
1H8T	5	C4	C	2	4	32.60921748	6.1915827	2.9915826	ok	TRUE	0.38791937	2.2	2.5879195	80	58.96362683	29.21923603	453.5487722	-0.385212353	0.578800381	0.71875	ok		2	10	14	0.285714286	0.029151666	1.050432909	unrestricted
1H8T	6	C5	C	2	4	21.99446512	6.2195787	3.0195787	ok	TRUE	0.38791937	2.2	2.5879195	80	60.81990362	31.17585641	453.1513851	0.436018414	0.872946951	0.21875	ok		2	9	14	0.357142857	0.029151666	1.050432909	unrestricted
1H8T	7	C6	C	2	4	19.208459	4.5997834	1.3997834	ok	TRUE	0.38791937	2.2	2.5879195	80	60.68931837	29.30770813	455.5908063	0.028787195	0.945989495	-0.322916667	ok		1	8	14	0.428571429	0.029151666	1.050432909	unrestricted
1H8T	8	C7	C	2	4	25.19543481	6.1364136	2.9364135	ok	TRUE	0.38791937	2.2	2.5879195	80	63.20840625	30.05546708	456.1335156	-0.148790029	0.790773333	-0.59375	ok		2	7	14	0.5	0.029151666	1.050432909	unrestricted
1H8T	9	C8	C	2	4	12.11757524	4.9023905	1.7023904	ok	TRUE	0.38791937	2.2	2.5879195	80	64.36592563	28.95410132	452.3533269	-0.420407215	0.862644893	0.28125	ok		1	8	14	0.428571429	0.029151666	1.050432909	unrestricted
1H8T	10	C9	C	2	4	16.46790835	5.342582	2.1425822	ok	TRUE	0.38791937	2.2	2.5879195	80	65.18806788	31.06688952	454.7597531	0.503587556	0.561903472	-0.65625	ok		1	9	14	0.357142857	0.029151666	1.050432909	unrestricted
1H8T	2	O2	O	1	2				skipped_sasa	FALSE											skipped_sasa	sasa_A2=0.000 <= 0.100	0	14	14	0			Not accessible
1H8Y	19	C20	C	3	4	6.298514694	4.1012444	0.9012444	ok	TRUE	4.3177433	5.7	10.017743	27	31.28899353	93.71380041	53.84933466	-0.27090763	-0.913977415	0.302083333	ok		3	9	12	0.25	3.625103743	454.171088	intermediate
1H8Y	24	C25	C	3	4	28.10735648	5.4018636	2.2018635	ok	TRUE	1.4015546	2.2	3.6015546	57.5	35.11944192	92.35166863	60.24859004	0.898156405	-0.354257297	0.260416667	ok		3	12	12	0	0.077361813	1.139479726	unrestricted
1H8Y	25	C26	C	3	4	27.85678653	5.428413	2.2284129	ok	TRUE	1.4015546	2.2	3.6015546	57.5	37.08252183	91.34913787	58.60331092	0.762627714	0.256631852	0.59375	ok		3	12	12	0	0.077361813	1.139479726	unrestricted
1H8Y	8	C9	C	3	4	16.71927719	3.7626367	0.5626366	ok	TRUE	4.941281	7.7	12.641281	24	28.09275649	95.2249554	53.78371713	-0.071654418	-0.996939859	0.03125	ok		1	12	12	0	4.605162226	2374.692264	intermediate
1H8Y	15	C16	C	2	4	0.009719811			skipped_sasa	FALSE											skipped_sasa	sasa_A2=0.010 <= 0.100	0	8	12	0.333333333			Not accessible
1H8Y	20	C21	C	2	4	21.09082679	4.3864994	1.1864994	ok	TRUE	1.4015546	2.2	3.6015546	57.5	36.94534352	90.55259325	55.24879221	0.695318956	-0.17159218	0.697916667	ok		1	8	12	0.333333333	0.077361813	1.139479726	unrestricted
1H8Y	0	C1	C	1	3	0			skipped_sasa	FALSE											skipped_sasa	sasa_A2=0.000 <= 0.100	0	11	12	0.083333333			Not accessible
1H8Y	14	C15	C	1	4	0.345233001	2.439159	-0.76084113	ok	FALSE											no_accept_dir	no directions with d >= r_excl_A (3.20)	0	7	12	0.416666667			Not accessible
1H8Y	16	C17	C	1	4	1.302779678	3.6779387	0.47793865	ok	TRUE	2.2	3.7	5.9	45	32.39709341	92.13432201	56.94711761	0.702995249	-0.472833076	0.53125	ok		1	9	12	0.25	0.263440614	1.559923534	unrestricted
1H8Y	17	C18	C	1	4	1.900588167	3.1572497	-0.04275036	ok	FALSE											no_accept_dir	no directions with d >= r_excl_A (3.20)	0	8	12	0.333333333			Not accessible
1H8Y	2	C3	C	1	4	0.131117825	2.442454	-0.75754595	ok	FALSE											no_accept_dir	no directions with d >= r_excl_A (3.20)	0	10	12	0.166666667			Not accessible
1H8Y	3	C4	C	1	4	0			skipped_sasa	FALSE											skipped_sasa	sasa_A2=0.000 <= 0.100	0	9	12	0.25			Not accessible
1H8Y	6	C7	C	1	4	0.080775405			skipped_sasa	FALSE											skipped_sasa	sasa_A2=0.081 <= 0.100	0	11	12	0.083333333			Not accessible
1H8Y	9	N10	N	1	3	0			skipped_sasa	FALSE											skipped_sasa	sasa_A2=0.000 <= 0.100	0	9	12	0.25			Not accessible
1H8Y	18	N19	N	1	3	10.50810637	4.856565	1.656565	ok	TRUE	1.8460191	2.2	4.046019	50	33.41584589	88.44092367	56.65321002	0.903917308	-0.023093866	0.427083333	ok		1	9	12	0.25	0.077370484	1.139496402	unrestricted
1H8Y	11	O12	O	1	2	0			skipped_sasa	FALSE											skipped_sasa	sasa_A2=0.000 <= 0.100	0	10	12	0.166666667			Not accessible
1H8Y	7	O8	O	1	2	3.202859861	2.658782	-0.54121804	ok	FALSE											no_accept_dir	no directions with d >= r_excl_A (3.20)	0	12	12	0			Not accessible
1H9X	21	CGB	C	3	4	29.14915187	5.485221	2.2852209	ok	TRUE	3.387703	2.2	5.5877028	33	105.2637428	58.40645319	198.8850647	-0.66501498	-0.683008592	-0.302083333	ok		3	11	13	0.153846154	0.078229141	1.141149011	unrestricted
1H9X	32	CGC	C	3	4	4.763502466	4.2655187	1.0655186	ok	TRUE	4.3177433	9.7	14.017743	27	107.5222457	61.12381581	193.8305169	-0.590346995	-0.795708962	0.135416667	ok		2	11	13	0.153846154	4.369385901	1595.078613	intermediate
1H9X	10	CMA	C	3	4	0			skipped_sasa	FALSE											skipped_sasa	sasa_A2=0.000 <= 0.100	0	10	13	0.230769231			Not accessible
1H9X	43	CMD	C	3	4	1.160275289	3.520781	0.320781	ok	TRUE	20.931602	9.7	30.631601	6	122.9616663	75.95756458	203.5906719	-0.66501498	-0.683008592	-0.302083333	ok		2	10	13	0.230769231			restricted
1H9X	11	CAA	C	2	4	0			skipped_sasa	FALSE											skipped_sasa	sasa_A2=0.000 <= 0.100	0	10	13	0.230769231			Not accessible
1H9X	22	CAB	C	2	4	19.49971137	4.451153	1.2511528	ok	TRUE	2.2	4.7	6.9	45	105.2375475	54.78785859	197.449324	-0.66501498	-0.683008592	-0.302083333	ok		2	11	13	0.153846154	0.462355888	2.182273696	unrestricted
1H9X	33	CAC	C	2	4	0.662326871	2.9163	-0.2837	ok	FALSE											no_accept_dir	no directions with d >= r_excl_A (3.20)	0	11	13	0.153846154			Not accessible
1H9X	44	CAD	C	2	4	0			skipped_sasa	FALSE											skipped_sasa	sasa_A2=0.000 <= 0.100	0	10	13	0.230769231			Not accessible
1H9X	12	CBA	C	2	4	0			skipped_sasa	FALSE											skipped_sasa	sasa_A2=0.000 <= 0.100	0	11	13	0.153846154			Not accessible
1H9X	45	CBD	C	2	4	0			skipped_sasa	FALSE											skipped_sasa	sasa_A2=0.000 <= 0.100	0	11	13	0.153846154			Not accessible
1H9X	1	CHA	C	1	3	0			skipped_sasa	FALSE											skipped_sasa	sasa_A2=0.000 <= 0.100	0	9	13	0.307692308			Not accessible
1H9X	2	CHB	C	1	3	0			skipped_sasa	FALSE											skipped_sasa	sasa_A2=0.000 <= 0.100	0	10	13	0.230769231			Not accessible
1H9X	3	CHC	C	1	3	4.416643849	3.6719792	0.47197914	ok	TRUE	3.0280402	6.2	9.228041	36	106.4844003	56.73007764	196.8965495	-0.66501498	-0.683008592	-0.302083333	ok		1	10	13	0.230769231	1.354393481	9.835066743	unrestricted
1H9X	4	CHD	C	1	3	0.399451418	3.9410524	0.7410524	ok	TRUE	13.007181	9.7	22.707182	9.6	115.800899	70.94190405	193.7780081	-0.590346995	-0.795708962	0.135416667	ok		1	10	13	0.230769231	45.76802885	3.53E+33	restricted
1H9X	15	O2A	O	1	2	0			skipped_sasa	FALSE											skipped_sasa	sasa_A2=0.000 <= 0.100	0	13	13	0			Not accessible
1H9X	25	O2B	O	1	2	0			skipped_sasa	FALSE											skipped_sasa	sasa_A2=0.000 <= 0.100	0	13	13	0			Not accessible
1H9X	36	O2C	O	1	2	0			skipped_sasa	FALSE											skipped_sasa	sasa_A2=0.000 <= 0.100	0	13	13	0			Not accessible
1H9X	48	O2D	O	1	2	0			skipped_sasa	FALSE											skipped_sasa	sasa_A2=0.000 <= 0.100	0	13	13	0			Not accessible
1H9Y	21	CGB	C	3	4	26.36308675	5.516751	2.3167508	ok	TRUE	3.0280402	2.2	5.22804	36	103.3644586	57.09303243	201.1788351	-0.432339998	-0.69631072	-0.572916667	ok		3	11	13	0.153846154	0.078229141	1.141149011	unrestricted
1H9Y	32	CGC	C	3	4	2.405382719	4.1838365	0.9838364	ok	TRUE	4.941281	6.7	11.641281	24	107.4564803	61.87272269	193.2604848	-0.590346995	-0.795708962	0.135416667	ok		3	11	13	0.153846154	4.172038913	1143.209293	intermediate
1H9Y	10	CMA	C	3	4	0			skipped_sasa	FALSE											skipped_sasa	sasa_A2=0.000 <= 0.100	0	10	13	0.230769231			Not accessible
1H9Y	43	CMD	C	3	4	1.112559159	3.4586911	0.25869107	ok	TRUE	20.931602	9.7	30.631601	6	122.5952097	76.19317414	203.2132806	-0.66501498	-0.683008592	-0.302083333	ok		2	10	13	0.230769231			restricted
1H9Y	11	CAA	C	2	4	0			skipped_sasa	FALSE											skipped_sasa	sasa_A2=0.000 <= 0.100	0	10	13	0.230769231			Not accessible
1H9Y	22	CAB	C	2	4	19.36552465	4.6269755	1.4269755	ok	TRUE	2.2	4.2	6.4	45	104.0765245	53.91190987	198.4870668	-0.66501498	-0.683008592	-0.302083333	ok		2	11	13	0.153846154	0.314297706	1.69973735	unrestricted
1H9Y	33	CAC	C	2	4	0.682598618	2.8801484	-0.31985164	ok	FALSE											no_accept_dir	no directions with d >= r_excl_A (3.20)	0	11	13	0.153846154			Not accessible
1H9Y	44	CAD	C	2	4	0			skipped_sasa	FALSE											skipped_sasa	sasa_A2=0.000 <= 0.100	0	10	13	0.230769231			Not accessible
1H9Y	12	CBA	C	2	4	0			skipped_sasa	FALSE											skipped_sasa	sasa_A2=0.000 <= 0.100	0	11	13	0.153846154			Not accessible
1H9Y	45	CBD	C	2	4	0			skipped_sasa	FALSE											skipped_sasa	sasa_A2=0.000 <= 0.100	0	11	13	0.153846154			Not accessible
1H9Y	1	CHA	C	1	3	0			skipped_sasa	FALSE											skipped_sasa	sasa_A2=0.000 <= 0.100	0	9	13	0.307692308			Not accessible
1H9Y	2	CHB	C	1	3	0			skipped_sasa	FALSE											skipped_sasa	sasa_A2=0.000 <= 0.100	0	10	13	0.230769231			Not accessible
1H9Y	3	CHC	C	1	3	4.526180025	3.8617942	0.6617942	ok	TRUE	3.0280402	6.7	9.728041	36	105.9395912	57.03192567	196.3736204	-0.66501498	-0.683008592	-0.302083333	ok		1	10	13	0.230769231	1.51115352	12.81395567	unrestricted
1H9Y	4	CHD	C	1	3	0.352751857	3.84548	0.6454799	ok	TRUE	16.060392	9.7	25.760391	7.8	117.1409694	73.62571664	192.9592254	-0.590346995	-0.795708962	0.135416667	ok		1	10	13	0.230769231			restricted
1H9Y	15	O2A	O	1	2	0			skipped_sasa	FALSE											skipped_sasa	sasa_A2=0.000 <= 0.100	0	13	13	0			Not accessible
1H9Y	25	O2B	O	1	2	0			skipped_sasa	FALSE											skipped_sasa	sasa_A2=0.000 <= 0.100	0	13	13	0			Not accessible
1H9Y	36	O2C	O	1	2	0			skipped_sasa	FALSE											skipped_sasa	sasa_A2=0.000 <= 0.100	0	13	13	0			Not accessible
1H9Y	48	O2D	O	1	2	0			skipped_sasa	FALSE											skipped_sasa	sasa_A2=0.000 <= 0.100	0	13	13	0			Not accessible
1H9Z	4	C5	C	3	4	49.84400174	4.2595825	1.0595825	ok	TRUE	16.060392	9.2	25.260391	7.8	34.90658185	3.059782087	-0.175076909	-0.385212353	0.578800381	0.71875	ok		3	9	10	0.1			restricted
1H9Z	2	C3	C	2	4	1.153411851	4.17943	0.97942996	ok	TRUE	0	0	0	0	0	0	0	0	0	0	ok		1	7	10	0.3			No cone found
1H9Z	9	C10	C	1	3	6.200351428	2.9152966	-0.2847035	ok	FALSE											no_accept_dir	no directions with d >= r_excl_A (3.20)	0	9	10	0.1			Not accessible
1H9Z	11	C12	C	1	3	3.241743669	3.0626585	-0.1373415	ok	FALSE											no_accept_dir	no directions with d >= r_excl_A (3.20)	0	8	10	0.2			Not accessible
1H9Z	14	C15	C	1	3	0.299777191	3.5845544	0.3845544	ok	TRUE	0	0	0	0	0	0	0	0	0	0	ok		1	8	10	0.2			No cone found
1H9Z	15	C16	C	1	3	0			skipped_sasa	FALSE											skipped_sasa	sasa_A2=0.000 <= 0.100	0	9	10	0.1			Not accessible
1H9Z	16	C17	C	1	3	0			skipped_sasa	FALSE											skipped_sasa	sasa_A2=0.000 <= 0.100	0	10	10	0			Not accessible
1H9Z	17	C18	C	1	3	0.471354334	3.0169127	-0.18308735	ok	FALSE											no_accept_dir	no directions with d >= r_excl_A (3.20)	0	9	10	0.1			Not accessible
1H9Z	1	C2	C	1	4	0			skipped_sasa	FALSE											skipped_sasa	sasa_A2=0.000 <= 0.100	0	6	10	0.4			Not accessible
1H9Z	6	C7	C	1	3	0.009409979			skipped_sasa	FALSE											skipped_sasa	sasa_A2=0.009 <= 0.100	0	8	10	0.2			Not accessible
1H9Z	7	C8	C	1	3	0			skipped_sasa	FALSE											skipped_sasa	sasa_A2=0.000 <= 0.100	0	9	10	0.1			Not accessible
1H9Z	8	C9	C	1	3	0.004776627			skipped_sasa	FALSE											skipped_sasa	sasa_A2=0.005 <= 0.100	0	10	10	0			Not accessible
1H9Z	22	O4	O	1	2	0			skipped_sasa	FALSE											skipped_sasa	sasa_A2=0.000 <= 0.100	0	7	10	0.3			Not accessible
1HA2	0	C1	C	3	4	39.95848262	4.4176154	1.2176154	ok	TRUE	16.060392	2.2	18.260391	7.8	36.46423499	10.32743371	-2.033135402	-0.374629025	0.27511892	0.885416667	ok		3	9	10	0.1			unrestricted
1HA2	3	C4	C	2	4	0			skipped_sasa	FALSE											skipped_sasa	sasa_A2=0.000 <= 0.100	0	7	10	0.3			Not accessible
1HA2	9	C10	C	1	3	3.463460334	2.3823	-0.81770015	ok	FALSE											no_accept_dir	no directions with d >= r_excl_A (3.20)	0	9	10	0.1			Not accessible
1HA2	10	C11	C	1	3	5.801675954	2.7350345	-0.46496558	ok	FALSE											no_accept_dir	no directions with d >= r_excl_A (3.20)	0	8	10	0.2			Not accessible
1HA2	15	C16	C	1	3	0			skipped_sasa	FALSE											skipped_sasa	sasa_A2=0.000 <= 0.100	0	8	10	0.2			Not accessible
1HA2	16	C17	C	1	3	0			skipped_sasa	FALSE											skipped_sasa	sasa_A2=0.000 <= 0.100	0	9	10	0.1			Not accessible
1HA2	17	C18	C	1	3	0			skipped_sasa	FALSE											skipped_sasa	sasa_A2=0.000 <= 0.100	0	10	10	0			Not accessible
1HA2	18	C19	C	1	3	0.102510111	2.6736765	-0.52632356	ok	FALSE											no_accept_dir	no directions with d >= r_excl_A (3.20)	0	9	10	0.1			Not accessible
1HA2	4	C5	C	1	4	0			skipped_sasa	FALSE											skipped_sasa	sasa_A2=0.000 <= 0.100	0	6	10	0.4			Not accessible
1HA2	6	C7	C	1	3	0			skipped_sasa	FALSE											skipped_sasa	sasa_A2=0.000 <= 0.100	0	8	10	0.2			Not accessible
1HA2	7	C8	C	1	3	0			skipped_sasa	FALSE											skipped_sasa	sasa_A2=0.000 <= 0.100	0	9	10	0.1			Not accessible
1HA2	8	C9	C	1	3	0			skipped_sasa	FALSE											skipped_sasa	sasa_A2=0.000 <= 0.100	0	10	10	0			Not accessible
1HA2	13	O14	O	1	2	0			skipped_sasa	FALSE											skipped_sasa	sasa_A2=0.000 <= 0.100	0	7	10	0.3			Not accessible
1HA7	20	CBB	C	3	4	0.055841627			skipped_sasa	FALSE											skipped_sasa	sasa_A2=0.056 <= 0.100	0	17	17	0			Not accessible
1HA7	29	CBC	C	3	4	0			skipped_sasa	FALSE											skipped_sasa	sasa_A2=0.000 <= 0.100	0	17	17	0			Not accessible
1HA7	6	CMA	C	3	4	0			skipped_sasa	FALSE											skipped_sasa	sasa_A2=0.000 <= 0.100	0	12	17	0.294117647			Not accessible
1HA7	18	CMB	C	3	4	0			skipped_sasa	FALSE											skipped_sasa	sasa_A2=0.000 <= 0.100	0	15	17	0.117647059			Not accessible
1HA7	27	CMC	C	3	4	0			skipped_sasa	FALSE											skipped_sasa	sasa_A2=0.000 <= 0.100	0	17	17	0			Not accessible
1HA7	37	CMD	C	3	4	0			skipped_sasa	FALSE											skipped_sasa	sasa_A2=0.000 <= 0.100	0	13	17	0.235294118			Not accessible
1HA7	7	CAA	C	2	4	0			skipped_sasa	FALSE											skipped_sasa	sasa_A2=0.000 <= 0.100	0	11	17	0.352941176			Not accessible
1HA7	19	CAB	C	2	4	0			skipped_sasa	FALSE											skipped_sasa	sasa_A2=0.000 <= 0.100	0	16	17	0.058823529			Not accessible
1HA7	28	CAC	C	2	4	0			skipped_sasa	FALSE											skipped_sasa	sasa_A2=0.000 <= 0.100	0	16	17	0.058823529			Not accessible
1HA7	38	CAD	C	2	4	0			skipped_sasa	FALSE											skipped_sasa	sasa_A2=0.000 <= 0.100	0	12	17	0.294117647			Not accessible
1HA7	8	CBA	C	2	4	0			skipped_sasa	FALSE											skipped_sasa	sasa_A2=0.000 <= 0.100	0	12	17	0.294117647			Not accessible
1HA7	39	CBD	C	2	4	0			skipped_sasa	FALSE											skipped_sasa	sasa_A2=0.000 <= 0.100	0	13	17	0.235294118			Not accessible
1HA7	24	C2C	C	1	4	0			skipped_sasa	FALSE											skipped_sasa	sasa_A2=0.000 <= 0.100	0	16	17	0.058823529			Not accessible
1HA7	25	C3C	C	1	4	0			skipped_sasa	FALSE											skipped_sasa	sasa_A2=0.000 <= 0.100	0	15	17	0.117647059			Not accessible
1HA7	0	CHA	C	1	3	0			skipped_sasa	FALSE											skipped_sasa	sasa_A2=0.000 <= 0.100	0	9	17	0.470588235			Not accessible
1HA7	12	CHB	C	1	3	0			skipped_sasa	FALSE											skipped_sasa	sasa_A2=0.000 <= 0.100	0	12	17	0.294117647			Not accessible
1HA7	31	CHD	C	1	3	0			skipped_sasa	FALSE											skipped_sasa	sasa_A2=0.000 <= 0.100	0	13	17	0.235294118			Not accessible
1HA7	13	NB	N	1	3	0			skipped_sasa	FALSE											skipped_sasa	sasa_A2=0.000 <= 0.100	0	14	17	0.176470588			Not accessible
1HA7	22	NC	N	1	3	0			skipped_sasa	FALSE											skipped_sasa	sasa_A2=0.000 <= 0.100	0	15	17	0.117647059			Not accessible
1HA7	32	ND	N	1	3	0			skipped_sasa	FALSE											skipped_sasa	sasa_A2=0.000 <= 0.100	0	11	17	0.352941176			Not accessible
1HA7	11	O2A	O	1	2	0			skipped_sasa	FALSE											skipped_sasa	sasa_A2=0.000 <= 0.100	0	14	17	0.176470588			Not accessible
1HA7	42	O2D	O	1	2	0			skipped_sasa	FALSE											skipped_sasa	sasa_A2=0.000 <= 0.100	0	15	17	0.117647059			Not accessible
1HAC	0	C1	C	1	3	20.50553966	4.2364902	1.0364902	ok	TRUE	0.69365734	2.2	2.8936574	72.5	34.92020969	18.69918751	4.951327491	-0.620857018	0.783854614	0.010416667	ok		1	6	9	0.333333333	0.069509918	1.124478416	unrestricted
1HAC	2	C3	C	1	3	10.23654703	1.8365173	-1.3634827	ok	FALSE											no_accept_dir	no directions with d >= r_excl_A (3.20)	0	6	9	0.333333333			Not accessible
1HAC	3	C4	C	1	3	30.17783063	4.690444	1.490444	ok	TRUE	1.8460191	2.2	4.046019	50	33.24202138	12.26583475	3.851225416	-0.420407215	0.862644893	0.28125	ok		1	5	9	0.444444444	0.077370484	1.139496402	unrestricted
1HAC	5	C5	C	1	3	21.27827347	4.264655	1.0646551	ok	TRUE	0.69365734	2.2	2.8936574	72.5	32.47671934	14.4713783	1.419695021	-0.354304823	-0.403179898	0.84375	ok		1	6	9	0.333333333	0.069509918	1.124478416	unrestricted
1HAC	7	C7	C	1	3	24.47182398	2.4587104	-0.7412896	ok	FALSE											no_accept_dir	no directions with d >= r_excl_A (3.20)	0	6	9	0.333333333			Not accessible
1HAC	8	C8	C	1	3	30.30389887	5.1286945	1.9286945	ok	TRUE	1.4015546	2.2	3.6015546	57.5	34.85759525	18.35014739	2.110500268	-0.420407215	0.862644893	0.28125	ok		1	5	9	0.444444444	0.077361813	1.139479726	unrestricted
1HAC	12	O2'	O	1	2				skipped_sasa	FALSE											skipped_sasa	sasa_A2=0.000 <= 0.100	0	9	9	0			Not accessible
1HAC	15	O4'	O	1	2				skipped_sasa	FALSE											skipped_sasa	sasa_A2=0.000 <= 0.100	0	9	9	0			Not accessible
1HAK	29	C59	C	3	4	26.52283498	4.0703125	0.87031245	ok	TRUE	5.731196	4.7	10.431196	21	18.41971036	32.05924903	-28.83766077	0.412424283	-0.431935802	0.802083333	ok		2	18	18	0	3.350750217	285.8360188	intermediate
1HAK	6	C10	C	2	4	0			skipped_sasa	FALSE											skipped_sasa	sasa_A2=0.000 <= 0.100	0	13	18	0.277777778			Not accessible
1HAK	8	C12	C	2	4	0			skipped_sasa	FALSE											skipped_sasa	sasa_A2=0.000 <= 0.100	0	13	18	0.277777778			Not accessible
1HAK	9	C13	C	2	4	1.611918246	2.8228	-0.37720013	ok	FALSE											no_accept_dir	no directions with d >= r_excl_A (3.20)	0	14	18	0.222222222			Not accessible
1HAK	12	C22	C	2	4	0.255104824	3.202974	0.002974033	ok	TRUE	3.8105118	9.7	13.510511	30	14.53166438	25.05554243	-24.9823088	0.903917308	-0.023093866	0.427083333	ok		1	10	18	0.444444444	3.503344752	369.8022287	intermediate
1HAK	14	C24	C	2	4	12.7869522	4.637627	1.4376271	ok	TRUE	6.7709036	2.7	9.470903	18	16.19573851	28.6	-25.3895276	0.547501937	-0.753206892	0.364583333	ok		2	9	18	0.5	0.096967971	1.177817537	unrestricted
1HAK	16	C30	C	2	4	19.26141732	4.602677	1.4026768	ok	TRUE	2.2	2.7	4.9	45	17.14651476	20.34529216	-21.68236489	0.969781751	0.187374738	0.15625	ok		2	11	18	0.388888889	0.09528461	1.174475885	unrestricted
1HAK	17	C31	C	2	4	26.84452757	4.373654	1.1736538	ok	TRUE	1.8460191	2.2	4.046019	50	20.35216563	18.94908224	-22.8372161	0.762627714	0.256631852	0.59375	ok		2	12	18	0.333333333	0.077370484	1.139496402	unrestricted
1HAK	19	C33	C	2	4	1.350275356	3.6625948	0.46259475	ok	TRUE	5.731196	4.7	10.431196	21	15.4848287	17.67642457	-28.88386955	0.762627714	0.256631852	0.59375	ok		1	12	18	0.333333333	3.350750217	285.8360188	intermediate
1HAK	20	C34	C	2	4	0.507636269	2.778462	-0.4215381	ok	FALSE											no_accept_dir	no directions with d >= r_excl_A (3.20)	0	11	18	0.388888889			Not accessible
1HAK	21	C43	C	2	4	1.317876664	2.9778776	-0.22212243	ok	FALSE											no_accept_dir	no directions with d >= r_excl_A (3.20)	0	14	18	0.222222222			Not accessible
1HAK	1	C2	C	1	3	10.06473187	4.163194	0.96319413	ok	TRUE	3.8105118	7.2	11.010511	30	17.59049894	27.4695628	-25.30528396	0.702995249	-0.472833076	0.53125	ok		1	15	18	0.166666667	3.368811637	294.6836676	intermediate
1HAK	18	C32	C	1	4	0			skipped_sasa	FALSE											skipped_sasa	sasa_A2=0.000 <= 0.100	0	13	18	0.277777778			Not accessible
1HAK	22	C45	C	1	3	0.074181319			skipped_sasa	FALSE											skipped_sasa	sasa_A2=0.074 <= 0.100	0	16	18	0.111111111			Not accessible
1HAK	23	C48	C	1	3	0			skipped_sasa	FALSE											skipped_sasa	sasa_A2=0.000 <= 0.100	0	17	18	0.055555556			Not accessible
1HAK	24	C49	C	1	3	0			skipped_sasa	FALSE											skipped_sasa	sasa_A2=0.000 <= 0.100	0	18	18	0			Not accessible
1HAK	4	C5	C	1	3	0			skipped_sasa	FALSE											skipped_sasa	sasa_A2=0.000 <= 0.100	0	16	18	0.111111111			Not accessible
1HAK	25	C50	C	1	3	7.664061606	3.6369517	0.43695164	ok	TRUE	2.4433475	2.2	4.6433477	42	24.74720029	17.44207006	-25.30680392	0.903917308	-0.023093866	0.427083333	ok		1	17	18	0.055555556	0.078229141	1.141149011	unrestricted
1HAK	26	C51	C	1	3	15.8407188	4.3710527	1.1710527	ok	TRUE	2.2	2.7	4.9	45	22.46470912	17.62477998	-23.77846084	0.903917308	-0.023093866	0.427083333	ok		1	16	18	0.111111111	0.09528461	1.174475885	unrestricted
1HAK	5	C6	C	1	3	0.218190902	2.5447872	-0.6552129	ok	FALSE											no_accept_dir	no directions with d >= r_excl_A (3.20)	0	17	18	0.055555556			Not accessible
1HB1	19	C33	C	3	4	0			skipped_sasa	FALSE											skipped_sasa	sasa_A2=0.000 <= 0.100	0	13	13	0			Not accessible
1HB1	20	C37	C	3	4	0			skipped_sasa	FALSE											skipped_sasa	sasa_A2=0.000 <= 0.100	0	13	13	0			Not accessible
1HB1	11	C16	C	2	4	0			skipped_sasa	FALSE											skipped_sasa	sasa_A2=0.000 <= 0.100	0	9	13	0.307692308			Not accessible
1HB1	2	C3	C	2	4	0			skipped_sasa	FALSE											skipped_sasa	sasa_A2=0.000 <= 0.100	0	10	13	0.230769231			Not accessible
1HB1	3	C4	C	2	4	0			skipped_sasa	FALSE											skipped_sasa	sasa_A2=0.000 <= 0.100	0	9	13	0.307692308			Not accessible
1HB1	4	C7	C	2	4	0			skipped_sasa	FALSE											skipped_sasa	sasa_A2=0.000 <= 0.100	0	8	13	0.384615385			Not accessible
1HB1	9	N14	N	2	3	0			skipped_sasa	FALSE											skipped_sasa	sasa_A2=0.000 <= 0.100	0	12	13	0.076923077			Not accessible
1HB1	7	C12	C	1	4	0			skipped_sasa	FALSE											skipped_sasa	sasa_A2=0.000 <= 0.100	0	8	13	0.384615385			Not accessible
1HB1	1	C2	C	1	4	0			skipped_sasa	FALSE											skipped_sasa	sasa_A2=0.000 <= 0.100	0	11	13	0.153846154			Not accessible
1HB1	16	C30	C	1	4	0			skipped_sasa	FALSE											skipped_sasa	sasa_A2=0.000 <= 0.100	0	11	13	0.153846154			Not accessible
1HB1	18	C32	C	1	4	0			skipped_sasa	FALSE											skipped_sasa	sasa_A2=0.000 <= 0.100	0	12	13	0.076923077			Not accessible
1HB1	6	N11	N	1	3	0			skipped_sasa	FALSE											skipped_sasa	sasa_A2=0.000 <= 0.100	0	7	13	0.461538462			Not accessible
1HB1	14	O19	O	1	2	0			skipped_sasa	FALSE											skipped_sasa	sasa_A2=0.000 <= 0.100	0	13	13	0			Not accessible
1HB1	22	O43	O	1	2	0			skipped_sasa	FALSE											skipped_sasa	sasa_A2=0.000 <= 0.100	0	13	13	0			Not accessible
1HB1	12	S17	S	1	2	0			skipped_sasa	FALSE											skipped_sasa	sasa_A2=0.000 <= 0.100	0	10	13	0.230769231			Not accessible
1HB2	7	C13	C	3	4	0			skipped_sasa	FALSE											skipped_sasa	sasa_A2=0.000 <= 0.100	0	13	13	0			Not accessible
1HB2	14	C14	C	3	4	0			skipped_sasa	FALSE											skipped_sasa	sasa_A2=0.000 <= 0.100	0	13	13	0			Not accessible
1HB2	2	C3	C	2	4	0			skipped_sasa	FALSE											skipped_sasa	sasa_A2=0.000 <= 0.100	0	10	13	0.230769231			Not accessible
1HB2	3	C4	C	2	4	0			skipped_sasa	FALSE											skipped_sasa	sasa_A2=0.000 <= 0.100	0	9	13	0.307692308			Not accessible
1HB2	8	C5	C	2	4	0			skipped_sasa	FALSE											skipped_sasa	sasa_A2=0.000 <= 0.100	0	8	13	0.384615385			Not accessible
1HB2	9	N1	N	2	3	0			skipped_sasa	FALSE											skipped_sasa	sasa_A2=0.000 <= 0.100	0	12	13	0.076923077			Not accessible
1HB2	5	C10	C	1	4	0			skipped_sasa	FALSE											skipped_sasa	sasa_A2=0.000 <= 0.100	0	11	13	0.153846154			Not accessible
1HB2	6	C12	C	1	4	0			skipped_sasa	FALSE											skipped_sasa	sasa_A2=0.000 <= 0.100	0	12	13	0.076923077			Not accessible
1HB2	1	C2	C	1	4	0			skipped_sasa	FALSE											skipped_sasa	sasa_A2=0.000 <= 0.100	0	11	13	0.153846154			Not accessible
1HB2	4	C7	C	1	4	0			skipped_sasa	FALSE											skipped_sasa	sasa_A2=0.000 <= 0.100	0	8	13	0.384615385			Not accessible
1HB2	19	N2	N	1	3	0			skipped_sasa	FALSE											skipped_sasa	sasa_A2=0.000 <= 0.100	0	7	13	0.461538462			Not accessible
1HB2	11	O2	O	1	2	0			skipped_sasa	FALSE											skipped_sasa	sasa_A2=0.000 <= 0.100	0	13	13	0			Not accessible
1HB2	15	O6	O	1	2	0			skipped_sasa	FALSE											skipped_sasa	sasa_A2=0.000 <= 0.100	0	13	13	0			Not accessible
1HB2	24	S	S	1	2	0			skipped_sasa	FALSE											skipped_sasa	sasa_A2=0.000 <= 0.100	0	10	13	0.230769231			Not accessible
1HB3	7	C13	C	3	4	0			skipped_sasa	FALSE											skipped_sasa	sasa_A2=0.000 <= 0.100	0	13	13	0			Not accessible
1HB3	14	C14	C	3	4	0			skipped_sasa	FALSE											skipped_sasa	sasa_A2=0.000 <= 0.100	0	13	13	0			Not accessible
1HB3	2	C3	C	2	4	0			skipped_sasa	FALSE											skipped_sasa	sasa_A2=0.000 <= 0.100	0	10	13	0.230769231			Not accessible
1HB3	3	C4	C	2	4	0			skipped_sasa	FALSE											skipped_sasa	sasa_A2=0.000 <= 0.100	0	9	13	0.307692308			Not accessible
1HB3	8	C5	C	2	4	0			skipped_sasa	FALSE											skipped_sasa	sasa_A2=0.000 <= 0.100	0	8	13	0.384615385			Not accessible
1HB3	9	N1	N	2	3	0			skipped_sasa	FALSE											skipped_sasa	sasa_A2=0.000 <= 0.100	0	12	13	0.076923077			Not accessible
1HB3	5	C10	C	1	4	0			skipped_sasa	FALSE											skipped_sasa	sasa_A2=0.000 <= 0.100	0	11	13	0.153846154			Not accessible
1HB3	6	C12	C	1	4	0			skipped_sasa	FALSE											skipped_sasa	sasa_A2=0.000 <= 0.100	0	12	13	0.076923077			Not accessible
1HB3	1	C2	C	1	4	0			skipped_sasa	FALSE											skipped_sasa	sasa_A2=0.000 <= 0.100	0	11	13	0.153846154			Not accessible
1HB3	4	C7	C	1	4	0			skipped_sasa	FALSE											skipped_sasa	sasa_A2=0.000 <= 0.100	0	8	13	0.384615385			Not accessible
1HB3	19	N2	N	1	3	0			skipped_sasa	FALSE											skipped_sasa	sasa_A2=0.000 <= 0.100	0	7	13	0.461538462			Not accessible
1HB3	11	O2	O	1	2	0			skipped_sasa	FALSE											skipped_sasa	sasa_A2=0.000 <= 0.100	0	13	13	0			Not accessible
1HB3	15	O6	O	1	2	0			skipped_sasa	FALSE											skipped_sasa	sasa_A2=0.000 <= 0.100	0	13	13	0			Not accessible
1HB3	24	S	S	1	2	0			skipped_sasa	FALSE											skipped_sasa	sasa_A2=0.000 <= 0.100	0	10	13	0.230769231			Not accessible
1HB4	7	C13	C	3	4	0			skipped_sasa	FALSE											skipped_sasa	sasa_A2=0.000 <= 0.100	0	13	13	0			Not accessible
1HB4	14	C14	C	3	4	0			skipped_sasa	FALSE											skipped_sasa	sasa_A2=0.000 <= 0.100	0	13	13	0			Not accessible
1HB4	2	C3	C	2	4	0			skipped_sasa	FALSE											skipped_sasa	sasa_A2=0.000 <= 0.100	0	10	13	0.230769231			Not accessible
1HB4	3	C4	C	2	4	0			skipped_sasa	FALSE											skipped_sasa	sasa_A2=0.000 <= 0.100	0	9	13	0.307692308			Not accessible
1HB4	8	C5	C	2	4	0			skipped_sasa	FALSE											skipped_sasa	sasa_A2=0.000 <= 0.100	0	8	13	0.384615385			Not accessible
1HB4	9	N1	N	2	3	0			skipped_sasa	FALSE											skipped_sasa	sasa_A2=0.000 <= 0.100	0	12	13	0.076923077			Not accessible
1HB4	5	C10	C	1	4	0			skipped_sasa	FALSE											skipped_sasa	sasa_A2=0.000 <= 0.100	0	11	13	0.153846154			Not accessible
1HB4	6	C12	C	1	4	0			skipped_sasa	FALSE											skipped_sasa	sasa_A2=0.000 <= 0.100	0	12	13	0.076923077			Not accessible
1HB4	1	C2	C	1	4	0			skipped_sasa	FALSE											skipped_sasa	sasa_A2=0.000 <= 0.100	0	11	13	0.153846154			Not accessible
1HB4	4	C7	C	1	4	0			skipped_sasa	FALSE											skipped_sasa	sasa_A2=0.000 <= 0.100	0	8	13	0.384615385			Not accessible
1HB4	19	N2	N	1	3	0			skipped_sasa	FALSE											skipped_sasa	sasa_A2=0.000 <= 0.100	0	7	13	0.461538462			Not accessible
1HB4	11	O2	O	1	2	0			skipped_sasa	FALSE											skipped_sasa	sasa_A2=0.000 <= 0.100	0	13	13	0			Not accessible
1HB4	15	O6	O	1	2	0			skipped_sasa	FALSE											skipped_sasa	sasa_A2=0.000 <= 0.100	0	13	13	0			Not accessible
1HB4	24	S	S	1	2	0			skipped_sasa	FALSE											skipped_sasa	sasa_A2=0.000 <= 0.100	0	10	13	0.230769231			Not accessible
1HBJ	27	C28	C	3	4	0			skipped_sasa	FALSE											skipped_sasa	sasa_A2=0.000 <= 0.100	0	11	14	0.214285714			Not accessible
1HBJ	11	C12	C	2	4	0			skipped_sasa	FALSE											skipped_sasa	sasa_A2=0.000 <= 0.100	0	8	14	0.428571429			Not accessible
1HBJ	13	C14	C	2	4	0			skipped_sasa	FALSE											skipped_sasa	sasa_A2=0.000 <= 0.100	0	8	14	0.428571429			Not accessible
1HBJ	10	N11	N	2	3	0			skipped_sasa	FALSE											skipped_sasa	sasa_A2=0.000 <= 0.100	0	11	14	0.214285714			Not accessible
1HBJ	9	C10	C	1	3	0			skipped_sasa	FALSE											skipped_sasa	sasa_A2=0.000 <= 0.100	0	13	14	0.071428571			Not accessible
1HBJ	15	C16	C	1	3	0			skipped_sasa	FALSE											skipped_sasa	sasa_A2=0.000 <= 0.100	0	10	14	0.285714286			Not accessible
1HBJ	17	C18	C	1	3	0			skipped_sasa	FALSE											skipped_sasa	sasa_A2=0.000 <= 0.100	0	12	14	0.142857143			Not accessible
1HBJ	18	C19	C	1	3	0			skipped_sasa	FALSE											skipped_sasa	sasa_A2=0.000 <= 0.100	0	11	14	0.214285714			Not accessible
1HBJ	19	C20	C	1	3	0			skipped_sasa	FALSE											skipped_sasa	sasa_A2=0.000 <= 0.100	0	10	14	0.285714286			Not accessible
1HBJ	7	C8	C	1	3	0			skipped_sasa	FALSE											skipped_sasa	sasa_A2=0.000 <= 0.100	0	13	14	0.071428571			Not accessible
1HBJ	8	C9	C	1	3	0			skipped_sasa	FALSE											skipped_sasa	sasa_A2=0.000 <= 0.100	0	14	14	0			Not accessible
1HBJ	25	O26	O	1	2	0			skipped_sasa	FALSE											skipped_sasa	sasa_A2=0.000 <= 0.100	0	13	14	0.071428571			Not accessible
1HBJ	28	OS6	O	1	2				skipped_sasa	FALSE											skipped_sasa	sasa_A2=0.000 <= 0.100	0	13	14	0.071428571			Not accessible
1HBK	15	C14	C	3	4				skipped_sasa	FALSE											skipped_sasa	sasa_A2=0.000 <= 0.100	0	14	14	0			Not accessible
1HBK	11	C10	C	2	4	0			skipped_sasa	FALSE											skipped_sasa	sasa_A2=0.000 <= 0.100	0	10	14	0.285714286			Not accessible
1HBK	12	C11	C	2	4	6.095799173	4.177582	0.97758174	ok	TRUE	1.8460191	2.2	4.046019	50	-8.656135305	14.62484952	17.53986112	0.106137472	0.640703777	-0.760416667	ok		1	11	14	0.214285714	0.077370484	1.139496402	unrestricted
1HBK	13	C12	C	2	4	13.54115317	3.3510478	0.1510477	ok	TRUE	2.7167737	3.7	6.416774	39	-10.02690375	13.32800099	19.82575913	-0.204455542	0.140432792	-0.96875	ok		2	12	14	0.142857143	0.277861789	1.598358168	unrestricted
1HBK	14	C13	C	2	4				skipped_sasa	FALSE											skipped_sasa	sasa_A2=0.000 <= 0.100	0	13	14	0.071428571			Not accessible
1HBK	3	C2	C	2	4	22.71774071	3.9900148	0.79001474	ok	TRUE	3.0280402	2.7	5.72804	36	2.356549683	15.10700031	16.32880972	-0.747995935	0.610479517	-0.260416667	ok		1	12	14	0.142857143	0.096886187	1.177654966	unrestricted
1HBK	4	C3	C	2	4	8.10122383	4.4179044	1.2179043	ok	TRUE	2.2	2.2	4.4	45	0.402388382	18.25675626	17.70297767	-0.756074416	0.382262887	-0.53125	ok		1	11	14	0.214285714	0.077894386	1.140504442	unrestricted
1HBK	5	C4	C	2	4	0			skipped_sasa	FALSE											skipped_sasa	sasa_A2=0.000 <= 0.100	0	10	14	0.285714286			Not accessible
1HBK	6	C5	C	2	4	7.862021675	5.4085207	2.2085207	ok	TRUE	1.8460191	2.2	4.046019	50	-2.41029796	17.9326023	17.65105133	-0.489503544	0.522779693	-0.697916667	ok		2	9	14	0.357142857	0.077370484	1.139496402	unrestricted
1HBK	7	C6	C	2	4	0			skipped_sasa	FALSE											skipped_sasa	sasa_A2=0.000 <= 0.100	0	8	14	0.428571429			Not accessible
1HBK	8	C7	C	2	4	0			skipped_sasa	FALSE											skipped_sasa	sasa_A2=0.000 <= 0.100	0	7	14	0.5			Not accessible
1HBK	9	C8	C	2	4	5.125224804	4.0128083	0.8128083	ok	TRUE	2.2	2.2	4.4	45	-8.567210668	15.96500891	17.48220883	0.323889083	0.80957027	-0.489583333	ok		2	8	14	0.428571429	0.077894386	1.140504442	unrestricted
1HBK	10	C9	C	2	4	0			skipped_sasa	FALSE											skipped_sasa	sasa_A2=0.000 <= 0.100	0	9	14	0.357142857			Not accessible
1HBK	2	O2	O	1	2				skipped_sasa	FALSE											skipped_sasa	sasa_A2=0.000 <= 0.100	0	14	14	0			Not accessible
1HBP	16	C16	C	3	4	0			skipped_sasa	FALSE											skipped_sasa	sasa_A2=0.000 <= 0.100	0	12	13	0.076923077			Not accessible
1HBP	17	C17	C	3	4	0			skipped_sasa	FALSE											skipped_sasa	sasa_A2=0.000 <= 0.100	0	12	13	0.076923077			Not accessible
1HBP	18	C18	C	3	4	0			skipped_sasa	FALSE											skipped_sasa	sasa_A2=0.000 <= 0.100	0	12	13	0.076923077			Not accessible
1HBP	19	C19	C	3	4	0			skipped_sasa	FALSE											skipped_sasa	sasa_A2=0.000 <= 0.100	0	8	13	0.384615385			Not accessible
1HBP	20	C20	C	3	4	0			skipped_sasa	FALSE											skipped_sasa	sasa_A2=0.000 <= 0.100	0	11	13	0.153846154			Not accessible
1HBP	14	C15	C	2	4	0			skipped_sasa	FALSE											skipped_sasa	sasa_A2=0.000 <= 0.100	0	12	13	0.076923077			Not accessible
1HBP	1	C2	C	2	4	0			skipped_sasa	FALSE											skipped_sasa	sasa_A2=0.000 <= 0.100	0	12	13	0.076923077			Not accessible
1HBP	2	C3	C	2	4	0			skipped_sasa	FALSE											skipped_sasa	sasa_A2=0.000 <= 0.100	0	13	13	0			Not accessible
1HBP	3	C4	C	2	4	0			skipped_sasa	FALSE											skipped_sasa	sasa_A2=0.000 <= 0.100	0	12	13	0.076923077			Not accessible
1HBP	9	C10	C	1	3	0			skipped_sasa	FALSE											skipped_sasa	sasa_A2=0.000 <= 0.100	0	7	13	0.461538462			Not accessible
1HBP	10	C11	C	1	3	0			skipped_sasa	FALSE											skipped_sasa	sasa_A2=0.000 <= 0.100	0	8	13	0.384615385			Not accessible
1HBP	11	C12	C	1	3	0.048890723			skipped_sasa	FALSE											skipped_sasa	sasa_A2=0.049 <= 0.100	0	9	13	0.307692308			Not accessible
1HBP	13	C14	C	1	3	0			skipped_sasa	FALSE											skipped_sasa	sasa_A2=0.000 <= 0.100	0	11	13	0.153846154			Not accessible
1HBP	6	C7	C	1	3	0.219977777	3.3035989	0.10359883	ok	TRUE	0	0	0	0	0	0	0	0	0	0	ok		1	9	13	0.307692308			No cone found
1HBP	7	C8	C	1	3	0			skipped_sasa	FALSE											skipped_sasa	sasa_A2=0.000 <= 0.100	0	8	13	0.384615385			Not accessible
1HBP	15	O1	O	1	2	0			skipped_sasa	FALSE											skipped_sasa	sasa_A2=0.000 <= 0.100	0	13	13	0			Not accessible
1HBV	23	C24	C	3	4	0.008454484			skipped_sasa	FALSE											skipped_sasa	sasa_A2=0.008 <= 0.100	0	10	18	0.444444444			Not accessible
1HBV	2	C3	C	3	4	27.3527574	4.7130947	1.5130947	ok	TRUE	1.0258769	2.2	3.2258768	65	-3.745516856	17.23529102	19.9130676	0.958069676	0.054780777	-0.28125	ok		2	18	18	0	0.076023592	1.136908935	unrestricted
1HBV	29	C30	C	3	4	4.493656302	3.3350134	0.13501334	ok	TRUE	4.941281	5.7	10.641281	24	-12.26129059	14.7882159	25.71017359	-0.354304823	-0.403179898	0.84375	ok		2	14	18	0.222222222	3.982263199	829.8874211	intermediate
1HBV	30	C31	C	3	4	3.025943953	3.8776362	0.67763615	ok	TRUE	8.210512	7.2	15.410512	15	-6.603180549	16.67736764	24.29965073	-0.645930821	-0.352606771	0.677083333	ok		2	14	18	0.222222222	6.793983438	95504.62864	restricted
1HBV	36	C38	C	3	4	0.8709273	3.6549861	0.4549861	ok	TRUE	0	0	0	0	0	0	0	0	0	0	ok		2	17	18	0.055555556			No cone found
1HBV	37	C39	C	3	4	0.519329016	3.379675	0.17967486	ok	TRUE	0	0	0	0	0	0	0	0	0	0	ok		1	17	18	0.055555556			No cone found
1HBV	41	C42	C	3	4	22.34272072	3.5188708	0.31887078	ok	TRUE	3.387703	6.2	9.587703	33	-9.926079417	16.3654142	31.58661141	-0.689324283	-0.599827451	0.40625	ok		1	18	18	0	1.873365867	23.6149326	unrestricted
1HBV	7	C8	C	3	4	0.30191034	3.2706144	0.07061434	ok	TRUE	10.910784	5.7	16.610785	11.4	-18.82268844	17.3321555	23.72435743	0.958069676	0.054780777	-0.28125	ok		1	15	18	0.166666667	6.64493798	74263.14563	restricted
1HBV	11	C12	C	2	4	0.525390555	3.0235882	-0.17641187	ok	FALSE											no_accept_dir	no directions with d >= r_excl_A (3.20)	0	13	18	0.277777778			Not accessible
1HBV	18	C19	C	2	4	0.877681576	3.0941079	-0.10589218	ok	FALSE											no_accept_dir	no directions with d >= r_excl_A (3.20)	0	11	18	0.388888889			Not accessible
1HBV	19	C20	C	2	4	1.105926462	4.2654614	1.0654614	ok	TRUE	0	0	0	0	0	0	0	0	0	0	ok		1	12	18	0.333333333			No cone found
1HBV	20	C21	C	2	4	0			skipped_sasa	FALSE											skipped_sasa	sasa_A2=0.000 <= 0.100	0	11	18	0.388888889			Not accessible
1HBV	0	N1	N	2	3	21.33292814	3.550552	0.35055184	ok	TRUE	3.0280402	2.2	5.22804	36	-6.006064131	15.5142714	19.95928811	0.501328083	0.267354284	-0.822916667	ok		1	18	18	0	0.078229141	1.141149011	unrestricted
1HBV	9	C10	C	1	3	0.472225895	3.0556972	-0.14430285	ok	FALSE											no_accept_dir	no directions with d >= r_excl_A (3.20)	0	13	18	0.277777778			Not accessible
1HBV	10	C11	C	1	4	0.089590859			skipped_sasa	FALSE											skipped_sasa	sasa_A2=0.090 <= 0.100	0	12	18	0.333333333			Not accessible
1HBV	13	C14	C	1	3	0.733852088	3.2269635	0.026963472	ok	TRUE	4.3177433	6.2	10.517743	27	-7.905305549	22.74599005	25.76178288	0.859221236	-0.479979542	-0.177083333	ok		1	15	18	0.166666667	3.75231162	562.9418095	intermediate
1HBV	14	C15	C	1	3	6.557532034	3.188771	-0.011229038	ok	FALSE											no_accept_dir	no directions with d >= r_excl_A (3.20)	0	16	18	0.111111111			Not accessible
1HBV	15	C16	C	1	3	13.88716017	3.7407954	0.5407953	ok	TRUE	1.4015546	2.2	3.6015546	57.5	-2.549172173	16.67877035	24.49449176	0.958069676	0.054780777	-0.28125	ok		1	17	18	0.055555556	0.077361813	1.139479726	unrestricted
1HBV	16	C17	C	1	3	0.978184552	2.450792	-0.749208	ok	FALSE											no_accept_dir	no directions with d >= r_excl_A (3.20)	0	16	18	0.111111111			Not accessible
1HBV	17	C18	C	1	3	0.466949943	2.9659324	-0.23406768	ok	FALSE											no_accept_dir	no directions with d >= r_excl_A (3.20)	0	15	18	0.166666667			Not accessible
1HBV	1	C2	C	1	4	1.632430782	2.6009076	-0.5990925	ok	FALSE											no_accept_dir	no directions with d >= r_excl_A (3.20)	0	17	18	0.055555556			Not accessible
1HBV	22	C23	C	1	4	0			skipped_sasa	FALSE											skipped_sasa	sasa_A2=0.000 <= 0.100	0	9	18	0.5			Not accessible
1HBV	27	C28	C	1	4	0			skipped_sasa	FALSE											skipped_sasa	sasa_A2=0.000 <= 0.100	0	12	18	0.333333333			Not accessible
1HBV	28	C29	C	1	4	0			skipped_sasa	FALSE											skipped_sasa	sasa_A2=0.000 <= 0.100	0	13	18	0.277777778			Not accessible
1HBV	34	C35	C	1	4	0			skipped_sasa	FALSE											skipped_sasa	sasa_A2=0.000 <= 0.100	0	15	18	0.166666667			Not accessible
1HBV	35	C37	C	1	4	0			skipped_sasa	FALSE											skipped_sasa	sasa_A2=0.000 <= 0.100	0	16	18	0.111111111			Not accessible
1HBV	6	C7	C	1	4	0			skipped_sasa	FALSE											skipped_sasa	sasa_A2=0.000 <= 0.100	0	14	18	0.222222222			Not accessible
1HBV	26	N27	N	1	3	0			skipped_sasa	FALSE											skipped_sasa	sasa_A2=0.000 <= 0.100	0	11	18	0.388888889			Not accessible
1HBV	33	N34	N	1	3	0			skipped_sasa	FALSE											skipped_sasa	sasa_A2=0.000 <= 0.100	0	14	18	0.222222222			Not accessible
1HBV	5	N6	N	1	3	0			skipped_sasa	FALSE											skipped_sasa	sasa_A2=0.000 <= 0.100	0	15	18	0.166666667			Not accessible
1HCM	21	CGB	C	3	4	14.72941821	5.0515127	1.8515127	ok	TRUE	3.387703	2.2	5.5877028	33	70.2528374	22.79178009	195.8272321	0.548032687	0.678209653	0.489583333	ok		3	11	13	0.153846154	0.078229141	1.141149011	unrestricted
1HCM	32	CGC	C	3	4	1.843539101	4.3469005	1.1469004	ok	TRUE	5.731196	5.7	11.431196	21	66.45395476	18.81858272	202.0351746	0.725627612	0.686113616	0.052083333	ok		3	11	13	0.153846154	4.246144826	1295.524877	intermediate
1HCM	10	CMA	C	3	4	0			skipped_sasa	FALSE											skipped_sasa	sasa_A2=0.000 <= 0.100	0	10	13	0.230769231			Not accessible
1HCM	43	CMD	C	3	4	1.37470384	3.5597773	0.3597772	ok	TRUE	9.379747	9.7	19.079748	13.2	59.69795248	13.91941696	199.8629223	0.725627612	0.686113616	0.052083333	ok		1	10	13	0.230769231	7.796003485	518215.2769	restricted
1HCM	11	CAA	C	2	4	0			skipped_sasa	FALSE											skipped_sasa	sasa_A2=0.000 <= 0.100	0	10	13	0.230769231			Not accessible
1HCM	22	CAB	C	2	4	22.45825966	4.449945	1.2499449	ok	TRUE	2.4433475	5.2	7.6433477	42	74.56224974	23.3992614	196.7592105	0.548032687	0.678209653	0.489583333	ok		2	11	13	0.153846154	0.578236681	2.653691471	unrestricted
1HCM	33	CAC	C	2	4	0.78860223	2.899551	-0.30044913	ok	FALSE											no_accept_dir	no directions with d >= r_excl_A (3.20)	0	11	13	0.153846154			Not accessible
1HCM	44	CAD	C	2	4	0			skipped_sasa	FALSE											skipped_sasa	sasa_A2=0.000 <= 0.100	0	10	13	0.230769231			Not accessible
1HCM	12	CBA	C	2	4	0			skipped_sasa	FALSE											skipped_sasa	sasa_A2=0.000 <= 0.100	0	11	13	0.153846154			Not accessible
1HCM	45	CBD	C	2	4	0			skipped_sasa	FALSE											skipped_sasa	sasa_A2=0.000 <= 0.100	0	11	13	0.153846154			Not accessible
1HCM	1	CHA	C	1	3	0			skipped_sasa	FALSE											skipped_sasa	sasa_A2=0.000 <= 0.100	0	9	13	0.307692308			Not accessible
1HCM	2	CHB	C	1	3	0			skipped_sasa	FALSE											skipped_sasa	sasa_A2=0.000 <= 0.100	0	10	13	0.230769231			Not accessible
1HCM	3	CHC	C	1	3	0.913241861	3.4567778	0.25677776	ok	TRUE	3.0280402	2.2	5.22804	36	72.30470226	20.54984007	199.9965281	0.436018414	0.872946951	0.21875	ok		1	10	13	0.230769231	0.078229141	1.141149011	unrestricted
1HCM	4	CHD	C	1	3	0.574762669	3.9622881	0.7622881	ok	TRUE	10.910784	9.7	20.610785	11.4	59.56720671	12.44227266	200.6074792	0.725627612	0.686113616	0.052083333	ok		1	10	13	0.230769231	9.107854837	4743554.846	restricted
1HCM	15	O2A	O	1	2	0			skipped_sasa	FALSE											skipped_sasa	sasa_A2=0.000 <= 0.100	0	13	13	0			Not accessible
1HCM	25	O2B	O	1	2	0			skipped_sasa	FALSE											skipped_sasa	sasa_A2=0.000 <= 0.100	0	13	13	0			Not accessible
1HCM	36	O2C	O	1	2	0			skipped_sasa	FALSE											skipped_sasa	sasa_A2=0.000 <= 0.100	0	13	13	0			Not accessible
1HCM	48	O2D	O	1	2	0			skipped_sasa	FALSE											skipped_sasa	sasa_A2=0.000 <= 0.100	0	13	13	0			Not accessible
1HCX	4	C1	C	1	3	27.57781426	4.6760044	1.4760044	ok	TRUE	1.4015546	2.2	3.6015546	57.5	16.17934359	49.65623584	40.61221507	-0.645930821	-0.352606771	0.677083333	ok		1	6	8	0.25	0.077361813	1.139479726	unrestricted
1HCX	15	C12	C	1	3	0			skipped_sasa	FALSE											skipped_sasa	sasa_A2=0.000 <= 0.100	0	7	8	0.125			Not accessible
1HCX	16	C13	C	1	3	12.52496777	3.510063	0.3100629	ok	TRUE	1.8460191	3.2	5.046019	50	20.22950722	54.71893696	36.95435707	-0.102460912	0.988115591	0.114583333	ok		1	8	8	0	0.165120735	1.32140011	unrestricted
1HCX	17	C14	C	1	3	28.03129262	4.3077874	1.1077874	ok	TRUE	1.0258769	2.2	3.2258768	65	17.58878445	56.00623681	38.42841597	0.104122029	0.916849277	0.385416667	ok		1	7	8	0.125	0.076023592	1.136908935	unrestricted
1HCX	18	C15	C	1	3	22.55724834	3.8415046	0.6415045	ok	TRUE	1.0258769	2.2	3.2258768	65	16.30055143	53.70057441	39.6519502	0.104122029	0.916849277	0.385416667	ok		1	6	8	0.25	0.076023592	1.136908935	unrestricted
1HCX	5	C2	C	1	3	31.31195696	4.6523266	1.4523265	ok	TRUE	1.4015546	2.2	3.6015546	57.5	15.50351488	45.46040718	40.61555676	-0.011740118	0.568040781	0.822916667	ok		1	7	8	0.125	0.077361813	1.139479726	unrestricted
1HCX	6	C3	C	1	3	6.420486581	1.9749088	-1.2250912	ok	FALSE											no_accept_dir	no directions with d >= r_excl_A (3.20)	0	8	8	0			Not accessible
1HCX	7	C4	C	1	3	0.487559827	2.652855	-0.5471451	ok	FALSE											no_accept_dir	no directions with d >= r_excl_A (3.20)	0	7	8	0.125			Not accessible
1HCX	10	C7	C	1	3	0			skipped_sasa	FALSE											skipped_sasa	sasa_A2=0.000 <= 0.100	0	6	8	0.25			Not accessible
1HCX	11	C8	C	1	3	0			skipped_sasa	FALSE											skipped_sasa	sasa_A2=0.000 <= 0.100	0	6	8	0.25			Not accessible
1HCX	12	C9	C	1	3	0			skipped_sasa	FALSE											skipped_sasa	sasa_A2=0.000 <= 0.100	0	6	8	0.25			Not accessible
1HDC	18	C19	C	3	4	0			skipped_sasa	FALSE											skipped_sasa	sasa_A2=0.000 <= 0.100	0	10	18	0.444444444			Not accessible
1HDC	23	C24	C	3	4	0			skipped_sasa	FALSE											skipped_sasa	sasa_A2=0.000 <= 0.100	0	12	18	0.333333333			Not accessible
1HDC	24	C25	C	3	4	0			skipped_sasa	FALSE											skipped_sasa	sasa_A2=0.000 <= 0.100	0	12	18	0.333333333			Not accessible
1HDC	25	C26	C	3	4	0			skipped_sasa	FALSE											skipped_sasa	sasa_A2=0.000 <= 0.100	0	12	18	0.333333333			Not accessible
1HDC	26	C27	C	3	4	8.395688927	4.5885997	1.3885996	ok	TRUE	3.387703	6.2	9.587703	33	0.872573687	0.14408903	-22.07952121	0.423107479	-0.192399033	-0.885416667	ok		3	13	18	0.277777778	1.873365867	23.6149326	unrestricted
1HDC	27	C28	C	3	4	4.796757188	3.960114	0.76011395	ok	TRUE	1.8460191	3.2	5.046019	50	6.51534736	0.634411007	-24.17312518	0.340760619	-0.523001566	-0.78125	ok		1	16	18	0.111111111	0.165120735	1.32140011	unrestricted
1HDC	33	C34	C	3	4	24.61818911	4.4415565	1.2415564	ok	TRUE	1.4015546	2.2	3.6015546	57.5	4.014473828	-1.814590175	-28.10239483	0.631231705	-0.473110834	-0.614583333	ok		2	17	18	0.055555556	0.077361813	1.139479726	unrestricted
1HDC	0	C1	C	2	4	0.199695553	2.8298795	-0.37012053	ok	FALSE											no_accept_dir	no directions with d >= r_excl_A (3.20)	0	10	18	0.444444444			Not accessible
1HDC	14	C15	C	2	4	0			skipped_sasa	FALSE											skipped_sasa	sasa_A2=0.000 <= 0.100	0	13	18	0.277777778			Not accessible
1HDC	15	C16	C	2	4	0.991708364	3.8207304	0.6207304	ok	TRUE	3.0280402	4.2	7.22804	36	2.053426146	-2.671629958	-22.52964027	0.693228282	-0.053225804	-0.71875	ok		1	14	18	0.222222222	0.516872944	2.392602199	unrestricted
1HDC	1	C2	C	2	4	0			skipped_sasa	FALSE											skipped_sasa	sasa_A2=0.000 <= 0.100	0	11	18	0.388888889			Not accessible
1HDC	19	C20	C	2	4	0.865934257	3.3875642	0.18756413	ok	TRUE	2.2	3.7	5.9	45	0.777680863	-0.140307818	-26.22499822	0.802793551	0.225225458	-0.552083333	ok		1	15	18	0.166666667	0.263440614	1.559923534	unrestricted
1HDC	21	C22	C	2	4	17.91258051	4.5433526	1.3433526	ok	TRUE	1.0258769	2.2	3.2258768	65	5.554090221	-2.742163252	-27.5603696	0.693228282	-0.053225804	-0.71875	ok		2	17	18	0.055555556	0.076023592	1.136908935	unrestricted
1HDC	22	C23	C	2	4	7.767734641	4.4408717	1.2408717	ok	TRUE	1.4015546	2.2	3.6015546	57.5	6.554509456	-0.186610433	-25.68489047	0.423107479	-0.192399033	-0.885416667	ok		1	16	18	0.111111111	0.077361813	1.139479726	unrestricted
1HDC	29	C30	C	2	4	0.090222772			skipped_sasa	FALSE											skipped_sasa	sasa_A2=0.090 <= 0.100	0	15	18	0.166666667			Not accessible
1HDC	30	C31	C	2	4	1.373039159	3.2498076	0.04980755	ok	TRUE	0	0	0	0	0	0	0	0	0	0	ok		1	16	18	0.111111111			No cone found
1HDC	5	C6	C	2	4	0			skipped_sasa	FALSE											skipped_sasa	sasa_A2=0.000 <= 0.100	0	9	18	0.5			Not accessible
1HDC	6	C7	C	2	4	1.275870996	4.292327	1.0923269	ok	TRUE	10.910784	8.2	19.110785	11.4	1.215861066	-4.272486845	-10.05239019	0.184406329	0.326359922	-0.927083333	ok		2	10	18	0.444444444	9.077445522	4506234.036	restricted
1HDC	11	C12	C	1	3	4.71165057	3.9332285	0.73322845	ok	TRUE	2.4433475	4.2	6.6433477	42	2.488456808	1.5380653	-23.86106422	0.184406329	0.326359922	-0.927083333	ok		1	12	18	0.333333333	0.342796343	1.783493222	unrestricted
1HDC	17	C18	C	1	4	0			skipped_sasa	FALSE											skipped_sasa	sasa_A2=0.000 <= 0.100	0	14	18	0.222222222			Not accessible
1HDC	2	C3	C	1	4	0			skipped_sasa	FALSE											skipped_sasa	sasa_A2=0.000 <= 0.100	0	12	18	0.333333333			Not accessible
1HDC	4	C5	C	1	4	0			skipped_sasa	FALSE											skipped_sasa	sasa_A2=0.000 <= 0.100	0	10	18	0.444444444			Not accessible
1HDC	8	C9	C	1	4	0.107516113	3.9539196	0.7539196	ok	TRUE	10.910784	7.7	18.610785	11.4	-7.362511792	0.693010891	-15.53239996	0.693228282	-0.053225804	-0.71875	ok		1	10	18	0.444444444	8.844579934	3041739.957	restricted
1HDC	38	O33	O	1	2	19.39211341	2.513287	-0.686713	ok	FALSE											no_accept_dir	no directions with d >= r_excl_A (3.20)	0	18	18	0			Not accessible
1HDC	40	O35	O	1	2	32.0477129	4.1506605	0.95066047	ok	TRUE	1.0258769	2.2	3.2258768	65	4.393229206	2.537132138	-27.41753932	0.184406329	0.326359922	-0.927083333	ok		1	18	18	0	0.076023592	1.136908935	unrestricted
1HDQ	4	CB	C	2	4	3.887145199	3.2205253	0.020525217	ok	TRUE	4.941281	3.7	8.641281	24	-5.541218736	31.39015494	-10.89978784	0.507117531	0.405707164	0.760416667	ok		1	5	9	0.444444444	0.857342808	4.25046691	unrestricted
1HDQ	1	CA	C	1	4	3.965025669	3.0879452	-0.112054825	ok	FALSE											no_accept_dir	no directions with d >= r_excl_A (3.20)	0	5	9	0.444444444			Not accessible
1HDQ	6	CD1	C	1	3	0			skipped_sasa	FALSE											skipped_sasa	sasa_A2=0.000 <= 0.100	0	7	9	0.222222222			Not accessible
1HDQ	7	CD2	C	1	3	0.183858999	2.1070306	-1.0929694	ok	FALSE											no_accept_dir	no directions with d >= r_excl_A (3.20)	0	7	9	0.222222222			Not accessible
1HDQ	8	CE1	C	1	3	0			skipped_sasa	FALSE											skipped_sasa	sasa_A2=0.000 <= 0.100	0	8	9	0.111111111			Not accessible
1HDQ	9	CE2	C	1	3	0			skipped_sasa	FALSE											skipped_sasa	sasa_A2=0.000 <= 0.100	0	8	9	0.111111111			Not accessible
1HDQ	10	CZ	C	1	3	0			skipped_sasa	FALSE											skipped_sasa	sasa_A2=0.000 <= 0.100	0	9	9	0			Not accessible
1HDQ	0	N	N	1	3	0			skipped_sasa	FALSE											skipped_sasa	sasa_A2=0.000 <= 0.100	0	6	9	0.333333333			Not accessible
1HDQ	13	N2	N	1	3	0			skipped_sasa	FALSE											skipped_sasa	sasa_A2=0.000 <= 0.100	0	8	9	0.111111111			Not accessible
1HDQ	15	O2	O	1	2	0			skipped_sasa	FALSE											skipped_sasa	sasa_A2=0.000 <= 0.100	0	9	9	0			Not accessible
1HDQ	11	OXT	O	1	2	0			skipped_sasa	FALSE											skipped_sasa	sasa_A2=0.000 <= 0.100	0	7	9	0.222222222			Not accessible
1HDU	5	CB	C	2	4	0			skipped_sasa	FALSE											skipped_sasa	sasa_A2=0.000 <= 0.100	0	4	8	0.5			Not accessible
1HDU	13	N1	N	2	3	4.136259111	2.5338566	-0.6661434	ok	FALSE											no_accept_dir	no directions with d >= r_excl_A (3.20)	0	8	8	0			Not accessible
1HDU	1	CA	C	1	4	0			skipped_sasa	FALSE											skipped_sasa	sasa_A2=0.000 <= 0.100	0	5	8	0.375			Not accessible
1HDU	6	CD1	C	1	3	0			skipped_sasa	FALSE											skipped_sasa	sasa_A2=0.000 <= 0.100	0	6	8	0.25			Not accessible
1HDU	7	CD2	C	1	3	0			skipped_sasa	FALSE											skipped_sasa	sasa_A2=0.000 <= 0.100	0	6	8	0.25			Not accessible
1HDU	8	CE1	C	1	3	0			skipped_sasa	FALSE											skipped_sasa	sasa_A2=0.000 <= 0.100	0	7	8	0.125			Not accessible
1HDU	9	CE2	C	1	3	0			skipped_sasa	FALSE											skipped_sasa	sasa_A2=0.000 <= 0.100	0	7	8	0.125			Not accessible
1HDU	10	CZ	C	1	3	0.120642149	3.109835	-0.09016514	ok	FALSE											no_accept_dir	no directions with d >= r_excl_A (3.20)	0	8	8	0			Not accessible
1HDU	0	N	N	1	3	0			skipped_sasa	FALSE											skipped_sasa	sasa_A2=0.000 <= 0.100	0	6	8	0.25			Not accessible
1HDU	11	OXT	O	1	2	0			skipped_sasa	FALSE											skipped_sasa	sasa_A2=0.000 <= 0.100	0	7	8	0.125			Not accessible
1HEE	4	CB	C	2	4	0			skipped_sasa	FALSE											skipped_sasa	sasa_A2=0.000 <= 0.100	0	5	9	0.444444444			Not accessible
1HEE	1	CA	C	1	4	0			skipped_sasa	FALSE											skipped_sasa	sasa_A2=0.000 <= 0.100	0	5	9	0.444444444			Not accessible
1HEE	6	CD1	C	1	3	0			skipped_sasa	FALSE											skipped_sasa	sasa_A2=0.000 <= 0.100	0	7	9	0.222222222			Not accessible
1HEE	7	CD2	C	1	3	0			skipped_sasa	FALSE											skipped_sasa	sasa_A2=0.000 <= 0.100	0	7	9	0.222222222			Not accessible
1HEE	8	CE1	C	1	3	0			skipped_sasa	FALSE											skipped_sasa	sasa_A2=0.000 <= 0.100	0	8	9	0.111111111			Not accessible
1HEE	9	CE2	C	1	3	0			skipped_sasa	FALSE											skipped_sasa	sasa_A2=0.000 <= 0.100	0	8	9	0.111111111			Not accessible
1HEE	10	CZ	C	1	3	0.120642149	3.109835	-0.09016514	ok	FALSE											no_accept_dir	no directions with d >= r_excl_A (3.20)	0	9	9	0			Not accessible
1HEE	0	N	N	1	3	0			skipped_sasa	FALSE											skipped_sasa	sasa_A2=0.000 <= 0.100	0	6	9	0.333333333			Not accessible
1HEE	14	N2	N	1	3	0.463368833	2.117252	-1.0827479	ok	FALSE											no_accept_dir	no directions with d >= r_excl_A (3.20)	0	8	9	0.111111111			Not accessible
1HEE	15	O2	O	1	2	5.648345758	2.545385	-0.65461516	ok	FALSE											no_accept_dir	no directions with d >= r_excl_A (3.20)	0	9	9	0			Not accessible
1HEE	11	OXT	O	1	2	0			skipped_sasa	FALSE											skipped_sasa	sasa_A2=0.000 <= 0.100	0	7	9	0.222222222			Not accessible
1HFC	10	C11	C	3	4	2.453407082	3.622036	0.42203593	ok	TRUE	1.8460191	2.7	4.546019	50	28.21680674	23.87757998	22.73131011	0.612971657	-0.711408241	-0.34375	ok		2	10	12	0.166666667	0.094799461	1.173514573	unrestricted
1HFC	5	C6	C	3	4	0			skipped_sasa	FALSE											skipped_sasa	sasa_A2=0.000 <= 0.100	0	11	12	0.083333333			Not accessible
1HFC	6	C7	C	3	4	0			skipped_sasa	FALSE											skipped_sasa	sasa_A2=0.000 <= 0.100	0	11	12	0.083333333			Not accessible
1HFC	11	C12	C	2	4	3.230546534	3.7500963	0.5500963	ok	TRUE	1.8460191	2.2	4.046019	50	24.60433099	20.49555397	25.98717329	0.987286827	-0.158607108	-0.010416667	ok		1	8	12	0.333333333	0.077370484	1.139496402	unrestricted
1HFC	1	C2	C	2	4	1.972007991	2.9959233	-0.20407677	ok	FALSE											no_accept_dir	no directions with d >= r_excl_A (3.20)	0	9	12	0.25			Not accessible
1HFC	3	C4	C	2	4	0			skipped_sasa	FALSE											skipped_sasa	sasa_A2=0.000 <= 0.100	0	9	12	0.25			Not accessible
1HFC	13	C14	C	1	3	3.114159837	3.6051815	0.4051814	ok	TRUE	1.0258769	2.2	3.2258768	65	27.64909139	21.96471412	26.98206701	0.859221236	-0.479979542	-0.177083333	ok		1	10	12	0.166666667	0.076023592	1.136908935	unrestricted
1HFC	14	C15	C	1	3	20.32228704	3.756719	0.55671906	ok	TRUE	0.38791937	2.2	2.5879195	80	31.11557583	21.22094818	26.80185197	0.859221236	-0.479979542	-0.177083333	ok		1	11	12	0.083333333	0.029151666	1.050432909	unrestricted
1HFC	15	C16	C	1	3	20.48828035	5.0468464	1.8468463	ok	TRUE	0.38791937	2.2	2.5879195	80	32.27945976	20.44301069	24.37656521	0.855962612	-0.25826085	-0.447916667	ok		1	12	12	0	0.029151666	1.050432909	unrestricted
1HFC	16	C17	C	1	3	31.41135616	5.975459	2.775459	ok	TRUE	0.38791937	2.2	2.5879195	80	30.86225551	19.1533097	22.42828218	0.612971657	-0.711408241	-0.34375	ok		1	11	12	0.083333333	0.029151666	1.050432909	unrestricted
1HFC	17	C18	C	1	3	13.66741325	3.2435277	0.043527603	ok	TRUE	0.69365734	2.2	2.8936574	72.5	27.55737269	19.37008394	22.5528714	0.859221236	-0.479979542	-0.177083333	ok		1	10	12	0.166666667	0.069509918	1.124478416	unrestricted
1HFC	2	C3	C	1	4	0			skipped_sasa	FALSE											skipped_sasa	sasa_A2=0.000 <= 0.100	0	8	12	0.333333333			Not accessible
1HFC	4	C5	C	1	4	0			skipped_sasa	FALSE											skipped_sasa	sasa_A2=0.000 <= 0.100	0	10	12	0.166666667			Not accessible
1HFC	8	C9	C	1	4	0			skipped_sasa	FALSE											skipped_sasa	sasa_A2=0.000 <= 0.100	0	7	12	0.416666667			Not accessible
1HFC	18	N1	N	1	3	0.080646405			skipped_sasa	FALSE											skipped_sasa	sasa_A2=0.081 <= 0.100	0	11	12	0.083333333			Not accessible
1HFC	19	N2	N	1	3	0			skipped_sasa	FALSE											skipped_sasa	sasa_A2=0.000 <= 0.100	0	6	12	0.5			Not accessible
1HFC	20	N3	N	1	3	0			skipped_sasa	FALSE											skipped_sasa	sasa_A2=0.000 <= 0.100	0	9	12	0.25			Not accessible
1HFC	21	O1	O	1	2	0			skipped_sasa	FALSE											skipped_sasa	sasa_A2=0.000 <= 0.100	0	12	12	0			Not accessible
1HFP	13	CM	C	3	4	0			skipped_sasa	FALSE											skipped_sasa	sasa_A2=0.000 <= 0.100	0	12	18	0.333333333			Not accessible
1HFP	11	C9	C	2	4	0.10869933	3.8526764	0.65267634	ok	TRUE	16.060392	9.7	25.760391	7.8	17.25337227	3.323398916	7.094068617	0.749027353	0.538898893	-0.385416667	ok		2	12	18	0.333333333			restricted
1HFP	27	CB	C	2	4	1.690072059	2.9246433	-0.27535677	ok	FALSE											no_accept_dir	no directions with d >= r_excl_A (3.20)	0	15	18	0.166666667			Not accessible
1HFP	28	CG	C	2	4	10.99382334	4.205901	1.0059011	ok	TRUE	2.7167737	4.7	7.416774	39	32.48729807	20.24469062	-1.871494217	0.54852936	0.80700928	-0.21875	ok		2	16	18	0.111111111	0.496701636	2.312516423	unrestricted
1HFP	2	NA2	N	2	3	0			skipped_sasa	FALSE											skipped_sasa	sasa_A2=0.000 <= 0.100	0	18	18	0			Not accessible
1HFP	5	NA4	N	2	3	0			skipped_sasa	FALSE											skipped_sasa	sasa_A2=0.000 <= 0.100	0	16	18	0.111111111			Not accessible
1HFP	15	C12	C	1	3	3.098360581	2.3105078	-0.8894923	ok	FALSE											no_accept_dir	no directions with d >= r_excl_A (3.20)	0	10	18	0.444444444			Not accessible
1HFP	16	C13	C	1	3	1.549932751	2.7152643	-0.48473573	ok	FALSE											no_accept_dir	no directions with d >= r_excl_A (3.20)	0	9	18	0.5			Not accessible
1HFP	18	C15	C	1	3	1.726556585	3.2156746	0.015674591	ok	TRUE	10.910784	9.7	20.610785	11.4	24.85459275	9.05389439	5.984702591	0.749027353	0.538898893	-0.385416667	ok		1	9	18	0.5	9.107854837	4743554.846	restricted
1HFP	19	C16	C	1	3	7.742239298	2.5962915	-0.6037085	ok	FALSE											no_accept_dir	no directions with d >= r_excl_A (3.20)	0	10	18	0.444444444			Not accessible
1HFP	8	C7	C	1	3	6.000112366	3.3554316	0.15543151	ok	TRUE	6.7709036	9.7	16.470903	18	27.07827077	9.131382445	-1.494296654	0.725627612	0.686113616	0.052083333	ok		1	14	18	0.222222222	6.354482076	45484.94628	restricted
1HFP	23	CA	C	1	4	1.285475464	3.0441227	-0.15587735	ok	FALSE											no_accept_dir	no directions with d >= r_excl_A (3.20)	0	14	18	0.222222222			Not accessible
1HFP	22	N	N	1	3	0.34736435	2.9412637	-0.25873637	ok	FALSE											no_accept_dir	no directions with d >= r_excl_A (3.20)	0	13	18	0.277777778			Not accessible
1HFP	26	O2	O	1	2	2.368231352	2.2735548	-0.92644525	ok	FALSE											no_accept_dir	no directions with d >= r_excl_A (3.20)	0	16	18	0.111111111			Not accessible
1HFP	31	OE2	O	1	2	21.50008432	3.4925337	0.29253364	ok	TRUE	1.8460191	2.7	4.546019	50	33.51648576	22.16018411	-4.902039338	0.323889083	0.80957027	-0.489583333	ok		1	18	18	0	0.094799461	1.173514573	unrestricted
1HFQ	13	CM	C	3	4	0			skipped_sasa	FALSE											skipped_sasa	sasa_A2=0.000 <= 0.100	0	12	18	0.333333333			Not accessible
1HFQ	11	C9	C	2	4	0.274112547	4.0252666	0.8252666	ok	TRUE	20.931602	9.7	30.631601	6	9.188464794	5.859509295	3.03805664	0.912159546	0.393491579	-0.114583333	ok		2	12	18	0.333333333			restricted
1HFQ	27	CB	C	2	4	0.148870137	3.6092646	0.40926456	ok	TRUE	5.731196	7.2	12.931196	21	28.25554316	18.15819465	-1.824712677	0.912159546	0.393491579	-0.114583333	ok		1	15	18	0.166666667	4.956558269	4297.168908	intermediate
1HFQ	28	CG	C	2	4	4.867365826	3.7068741	0.5068741	ok	TRUE	3.387703	5.2	8.587703	33	33.57856561	20.18800773	-2.776687498	-0.102460912	0.988115591	0.114583333	ok		1	16	18	0.111111111	1.129422243	6.727787252	unrestricted
1HFQ	2	NA2	N	2	3	0			skipped_sasa	FALSE											skipped_sasa	sasa_A2=0.000 <= 0.100	0	18	18	0			Not accessible
1HFQ	5	NA4	N	2	3	0			skipped_sasa	FALSE											skipped_sasa	sasa_A2=0.000 <= 0.100	0	16	18	0.111111111			Not accessible
1HFQ	15	C12	C	1	3	2.650024277	2.5170538	-0.6829462	ok	FALSE											no_accept_dir	no directions with d >= r_excl_A (3.20)	0	10	18	0.444444444			Not accessible
1HFQ	16	C13	C	1	3	2.588716287	2.8395865	-0.36041355	ok	FALSE											no_accept_dir	no directions with d >= r_excl_A (3.20)	0	9	18	0.5			Not accessible
1HFQ	18	C15	C	1	3	2.248576542	3.3701758	0.17017579	ok	TRUE	10.910784	9.7	20.610785	11.4	25.17045511	9.102557056	5.81157252	0.749027353	0.538898893	-0.385416667	ok		1	9	18	0.5	9.107854837	4743554.846	restricted
1HFQ	19	C16	C	1	3	1.912786	2.4333081	-0.7666919	ok	FALSE											no_accept_dir	no directions with d >= r_excl_A (3.20)	0	10	18	0.444444444			Not accessible
1HFQ	8	C7	C	1	3	3.518117437	3.5342019	0.3342018	ok	TRUE	16.060392	9.2	25.260391	7.8	16.67291155	11.02579325	-3.716905079	0.969781751	0.187374738	0.15625	ok		1	14	18	0.222222222			restricted
1HFQ	23	CA	C	1	4	0.300269726	3.0049236	-0.19507647	ok	FALSE											no_accept_dir	no directions with d >= r_excl_A (3.20)	0	14	18	0.222222222			Not accessible
1HFQ	22	N	N	1	3	0			skipped_sasa	FALSE											skipped_sasa	sasa_A2=0.000 <= 0.100	0	13	18	0.277777778			Not accessible
1HFQ	26	O2	O	1	2	2.174628862	2.3353355	-0.86466455	ok	FALSE											no_accept_dir	no directions with d >= r_excl_A (3.20)	0	16	18	0.111111111			Not accessible
1HFQ	31	OE2	O	1	2	28.20526217	4.0089793	0.8089793	ok	TRUE	1.8460191	2.7	4.546019	50	34.32760838	23.10297985	-4.175815405	0.323889083	0.80957027	-0.489583333	ok		1	18	18	0	0.094799461	1.173514573	unrestricted
1HFR	13	CM	C	3	4	0			skipped_sasa	FALSE											skipped_sasa	sasa_A2=0.000 <= 0.100	0	12	18	0.333333333			Not accessible
1HFR	11	C9	C	2	4	0.073422033			skipped_sasa	FALSE											skipped_sasa	sasa_A2=0.073 <= 0.100	0	12	18	0.333333333			Not accessible
1HFR	27	CB	C	2	4	0			skipped_sasa	FALSE											skipped_sasa	sasa_A2=0.000 <= 0.100	0	15	18	0.166666667			Not accessible
1HFR	28	CG	C	2	4	8.35406222	3.9848392	0.78483915	ok	TRUE	3.387703	4.2	7.5877028	33	31.21997438	20.65655767	-1.651525643	0.54852936	0.80700928	-0.21875	ok		1	16	18	0.111111111	0.816250735	3.965664239	unrestricted
1HFR	2	NA2	N	2	3	0			skipped_sasa	FALSE											skipped_sasa	sasa_A2=0.000 <= 0.100	0	18	18	0			Not accessible
1HFR	5	NA4	N	2	3	0			skipped_sasa	FALSE											skipped_sasa	sasa_A2=0.000 <= 0.100	0	16	18	0.111111111			Not accessible
1HFR	15	C12	C	1	3	0			skipped_sasa	FALSE											skipped_sasa	sasa_A2=0.000 <= 0.100	0	10	18	0.444444444			Not accessible
1HFR	16	C13	C	1	3	1.665034866	2.9008691	-0.29913092	ok	FALSE											no_accept_dir	no directions with d >= r_excl_A (3.20)	0	9	18	0.5			Not accessible
1HFR	18	C15	C	1	3	0			skipped_sasa	FALSE											skipped_sasa	sasa_A2=0.000 <= 0.100	0	9	18	0.5			Not accessible
1HFR	19	C16	C	1	3	0.73448731	2.7713969	-0.42860317	ok	FALSE											no_accept_dir	no directions with d >= r_excl_A (3.20)	0	10	18	0.444444444			Not accessible
1HFR	8	C7	C	1	3	0			skipped_sasa	FALSE											skipped_sasa	sasa_A2=0.000 <= 0.100	0	14	18	0.222222222			Not accessible
1HFR	23	CA	C	1	4	0			skipped_sasa	FALSE											skipped_sasa	sasa_A2=0.000 <= 0.100	0	14	18	0.222222222			Not accessible
1HFR	22	N	N	1	3	0			skipped_sasa	FALSE											skipped_sasa	sasa_A2=0.000 <= 0.100	0	13	18	0.277777778			Not accessible
1HFR	26	O2	O	1	2	1.716085678	1.8420287	-1.3579713	ok	FALSE											no_accept_dir	no directions with d >= r_excl_A (3.20)	0	16	18	0.111111111			Not accessible
1HFR	31	OE2	O	1	2	38.51714027	4.342578	1.1425779	ok	TRUE	1.8460191	2.2	4.046019	50	34.33354725	22.11316665	-5.714081922	0.243995715	0.968376692	-0.052083333	ok		1	18	18	0	0.077370484	1.139496402	unrestricted
1HGE	10	C11	C	3	4	8.195491291	4.244191	1.0441911	ok	TRUE	2.4433475	4.2	6.6433477	42	-2.848334813	76.84296549	26.0078465	-0.385212353	0.578800381	0.71875	ok		1	8	8	0	0.342796343	1.783493222	unrestricted
1HGE	11	C12	C	3	4	44.44672132	5.5959554	2.3959553	ok	TRUE	1.8460191	2.2	4.046019	50	-10.31483471	70.11589545	27.74922721	-0.310448372	0.937660784	-0.15625	ok		3	8	8	0	0.077370484	1.139496402	unrestricted
1HGE	2	C3	C	2	4	22.59463782	5.8628654	2.6628654	ok	TRUE	2.2	2.2	4.4	45	-8.359151301	71.703767	29.81779616	-0.102460912	0.988115591	0.114583333	ok		2	7	8	0.125	0.077894386	1.140504442	unrestricted
1HGE	8	C9	C	2	4	1.011665545	2.7960277	-0.4039724	ok	FALSE											no_accept_dir	no directions with d >= r_excl_A (3.20)	0	7	8	0.125			Not accessible
1HGE	3	C4	C	1	4	0.186903412	2.3786452	-0.82135487	ok	FALSE											no_accept_dir	no directions with d >= r_excl_A (3.20)	0	6	8	0.25			Not accessible
1HGE	4	C5	C	1	4	3.620001605	4.6425858	1.4425857	ok	TRUE	1.4015546	2.2	3.6015546	57.5	-6.076640275	75.64737431	26.26308244	-0.643623455	0.620579977	0.447916667	ok		1	5	8	0.375	0.077361813	1.139479726	unrestricted
1HGE	5	C6	C	1	4	0			skipped_sasa	FALSE											skipped_sasa	sasa_A2=0.000 <= 0.100	0	4	8	0.5			Not accessible
1HGE	6	C7	C	1	4	0			skipped_sasa	FALSE											skipped_sasa	sasa_A2=0.000 <= 0.100	0	5	8	0.375			Not accessible
1HGE	7	C8	C	1	4	3.199837394	3.7713528	0.5713527	ok	TRUE	1.8460191	2.2	4.046019	50	-6.000580666	71.87318988	23.89173344	-0.838655796	0.515070819	0.177083333	ok		1	6	8	0.25	0.077370484	1.139496402	unrestricted
1HGE	12	N5	N	1	3	0.058021212			skipped_sasa	FALSE											skipped_sasa	sasa_A2=0.058 <= 0.100	0	6	8	0.25			Not accessible
1HGE	14	O1B	O	1	2	0.760568299	2.4154475	-0.7845526	ok	FALSE											no_accept_dir	no directions with d >= r_excl_A (3.20)	0	8	8	0			Not accessible
1HGE	16	O4	O	1	2	36.66436907	4.3086915	1.1086915	ok	TRUE	1.4015546	2.2	3.6015546	57.5	-6.008866628	76.36462951	29.76727494	-0.385212353	0.578800381	0.71875	ok		1	7	8	0.125	0.077361813	1.139479726	unrestricted
1HGE	18	O7	O	1	2	19.08977388	3.6305015	0.43050146	ok	TRUE	1.8460191	2.2	4.046019	50	-7.226770032	75.36501416	22.91174722	-0.385212353	0.578800381	0.71875	ok		1	6	8	0.25	0.077370484	1.139496402	unrestricted
1HGE	19	O8	O	1	2	0			skipped_sasa	FALSE											skipped_sasa	sasa_A2=0.000 <= 0.100	0	7	8	0.125			Not accessible
1HGE	20	O9	O	1	2	0.633604001	1.514155	-1.685845	ok	FALSE											no_accept_dir	no directions with d >= r_excl_A (3.20)	0	8	8	0			Not accessible
1HGH	10	C11	C	3	4	7.886606567	4.1813936	0.9813936	ok	TRUE	2.2	2.2	4.4	45	-1.749623051	78.22890977	27.65602851	-0.997213764	-0.015743822	0.072916667	ok		1	8	8	0	0.077894386	1.140504442	unrestricted
1HGH	11	C12	C	3	4	46.00729772	5.660024	2.460024	ok	TRUE	1.4015546	2.2	3.6015546	57.5	-8.584488422	72.56708978	25.41980486	-0.920227016	0.187131442	0.34375	ok		3	8	8	0	0.077361813	1.139479726	unrestricted
1HGH	2	C3	C	2	4	21.82957072	5.953766	2.7537658	ok	TRUE	1.4015546	2.2	3.6015546	57.5	-8.116208174	72.57846746	29.7185107	-0.420407215	0.862644893	0.28125	ok		2	7	8	0.125	0.077361813	1.139479726	unrestricted
1HGH	8	C9	C	2	4	0.950631632	2.7790265	-0.42097354	ok	FALSE											no_accept_dir	no directions with d >= r_excl_A (3.20)	0	7	8	0.125			Not accessible
1HGH	3	C4	C	1	4	0			skipped_sasa	FALSE											skipped_sasa	sasa_A2=0.000 <= 0.100	0	6	8	0.25			Not accessible
1HGH	4	C5	C	1	4	2.845333893	4.6127796	1.4127796	ok	TRUE	1.8460191	2.2	4.046019	50	-6.3918511	75.21212767	25.56114614	-0.385212353	0.578800381	0.71875	ok		1	5	8	0.375	0.077370484	1.139496402	unrestricted
1HGH	5	C6	C	1	4	0			skipped_sasa	FALSE											skipped_sasa	sasa_A2=0.000 <= 0.100	0	4	8	0.5			Not accessible
1HGH	6	C7	C	1	4	0			skipped_sasa	FALSE											skipped_sasa	sasa_A2=0.000 <= 0.100	0	5	8	0.375			Not accessible
1HGH	7	C8	C	1	4	3.117970987	3.92824	0.72824	ok	TRUE	1.8460191	2.2	4.046019	50	-6.259066796	72.06105434	23.17714674	-0.721246473	0.31951659	0.614583333	ok		1	6	8	0.25	0.077370484	1.139496402	unrestricted
1HGH	12	N5	N	1	3	0.02294131			skipped_sasa	FALSE											skipped_sasa	sasa_A2=0.023 <= 0.100	0	6	8	0.25			Not accessible
1HGH	14	O1B	O	1	2	0.95011686	2.3198595	-0.88014054	ok	FALSE											no_accept_dir	no directions with d >= r_excl_A (3.20)	0	8	8	0			Not accessible
1HGH	16	O4	O	1	2	33.25619007	4.248983	1.0489829	ok	TRUE	1.8460191	2.2	4.046019	50	-4.798227346	77.32795214	31.17482815	-0.953914234	-0.225558478	-0.197916667	ok		1	7	8	0.125	0.077370484	1.139496402	unrestricted
1HGH	18	O7	O	1	2	17.34292454	3.5813894	0.38138938	ok	TRUE	1.8460191	3.2	5.046019	50	-6.099846914	76.24153084	24.08813996	-0.997213764	-0.015743822	0.072916667	ok		1	6	8	0.25	0.165120735	1.32140011	unrestricted
1HGH	19	O8	O	1	2	0			skipped_sasa	FALSE											skipped_sasa	sasa_A2=0.000 <= 0.100	0	7	8	0.125			Not accessible
1HGH	20	O9	O	1	2	0.626182717	1.4233547	-1.7766453	ok	FALSE											no_accept_dir	no directions with d >= r_excl_A (3.20)	0	8	8	0			Not accessible
1HGI	10	C11	C	3	4	8.009731153	4.324733	1.1247327	ok	TRUE	2.2	3.7	5.9	45	-3.111502478	76.81645579	26.25114671	-0.385212353	0.578800381	0.71875	ok		1	8	9	0.111111111	0.263440614	1.559923534	unrestricted
1HGI	11	C12	C	3	4	44.31973432	5.6718535	2.4718535	ok	TRUE	1.8460191	2.2	4.046019	50	-10.40659506	69.81939556	27.75576176	-0.310448372	0.937660784	-0.15625	ok		3	8	9	0.111111111	0.077370484	1.139496402	unrestricted
1HGI	13	CM4	C	3	4	48.23835895	5.0985656	1.8985655	ok	TRUE	1.0258769	2.2	3.2258768	65	-7.9103272	74.68239086	30.17691154	-0.420407215	0.862644893	0.28125	ok		2	9	9	0	0.076023592	1.136908935	unrestricted
1HGI	2	C3	C	2	4	13.21168447	5.917209	2.717209	ok	TRUE	1.4015546	2.2	3.6015546	57.5	-8.022976387	72.24413156	29.64055099	-0.420407215	0.862644893	0.28125	ok		2	7	9	0.222222222	0.077361813	1.139479726	unrestricted
1HGI	8	C9	C	2	4	0			skipped_sasa	FALSE											skipped_sasa	sasa_A2=0.000 <= 0.100	0	8	9	0.111111111			Not accessible
1HGI	3	C4	C	1	4	0			skipped_sasa	FALSE											skipped_sasa	sasa_A2=0.000 <= 0.100	0	6	9	0.333333333			Not accessible
1HGI	4	C5	C	1	4	3.170797585	4.8446503	1.6446502	ok	TRUE	1.8460191	2.2	4.046019	50	-6.512656682	75.10461039	25.65453815	-0.385212353	0.578800381	0.71875	ok		1	5	9	0.444444444	0.077370484	1.139496402	unrestricted
1HGI	5	C6	C	1	4	0			skipped_sasa	FALSE											skipped_sasa	sasa_A2=0.000 <= 0.100	0	5	9	0.444444444			Not accessible
1HGI	6	C7	C	1	4	0			skipped_sasa	FALSE											skipped_sasa	sasa_A2=0.000 <= 0.100	0	6	9	0.333333333			Not accessible
1HGI	7	C8	C	1	4	3.433674047	3.904593	0.70459294	ok	TRUE	2.2	2.2	4.4	45	-5.571316897	72.41666921	23.19545866	-0.920227016	0.187131442	0.34375	ok		1	7	9	0.222222222	0.077894386	1.140504442	unrestricted
1HGI	14	N5	N	1	3	0			skipped_sasa	FALSE											skipped_sasa	sasa_A2=0.000 <= 0.100	0	6	9	0.333333333			Not accessible
1HGI	16	O1B	O	1	2	0			skipped_sasa	FALSE											skipped_sasa	sasa_A2=0.000 <= 0.100	0	8	9	0.111111111			Not accessible
1HGI	20	O7	O	1	2	15.80094787	3.3370793	0.13707924	ok	TRUE	2.2	2.2	4.4	45	-6.77781512	75.26108399	22.53615412	-0.385212353	0.578800381	0.71875	ok		1	7	9	0.222222222	0.077894386	1.140504442	unrestricted
1HGI	21	O8	O	1	2	0			skipped_sasa	FALSE											skipped_sasa	sasa_A2=0.000 <= 0.100	0	8	9	0.111111111			Not accessible
1HGI	22	O9	O	1	2	0			skipped_sasa	FALSE											skipped_sasa	sasa_A2=0.000 <= 0.100	0	9	9	0			Not accessible
1HGJ	10	C11	C	3	4	9.069205509	4.2186832	1.0186832	ok	TRUE	2.2	2.2	4.4	45	-1.679724451	78.722567	28.06647394	-0.997213764	-0.015743822	0.072916667	ok		1	8	8	0	0.077894386	1.140504442	unrestricted
1HGJ	11	C12	C	3	4	50.44256574	5.891854	2.6918538	ok	TRUE	1.4015546	2.2	3.6015546	57.5	-8.480159017	73.77043122	26.32936592	-0.997213764	-0.015743822	0.072916667	ok		3	8	8	0	0.077361813	1.139479726	unrestricted
1HGJ	2	C3	C	2	4	21.0218835	5.905449	2.7054489	ok	TRUE	1.4015546	2.2	3.6015546	57.5	-8.414684999	75.15193193	27.93839449	-0.385212353	0.578800381	0.71875	ok		2	7	8	0.125	0.077361813	1.139479726	unrestricted
1HGJ	8	C9	C	2	4	2.913603184	3.133969	-0.06603098	ok	FALSE											no_accept_dir	no directions with d >= r_excl_A (3.20)	0	7	8	0.125			Not accessible
1HGJ	13	N9	N	2	3	4.396430749	1.780274	-1.419726	ok	FALSE											no_accept_dir	no directions with d >= r_excl_A (3.20)	0	8	8	0			Not accessible
1HGJ	3	C4	C	1	4	0			skipped_sasa	FALSE											skipped_sasa	sasa_A2=0.000 <= 0.100	0	6	8	0.25			Not accessible
1HGJ	4	C5	C	1	4	3.206575392	4.842326	1.6423261	ok	TRUE	1.4015546	2.2	3.6015546	57.5	-6.492728578	76.01832881	26.37739339	-0.385212353	0.578800381	0.71875	ok		1	5	8	0.375	0.077361813	1.139479726	unrestricted
1HGJ	5	C6	C	1	4	0			skipped_sasa	FALSE											skipped_sasa	sasa_A2=0.000 <= 0.100	0	4	8	0.5			Not accessible
1HGJ	6	C7	C	1	4	0			skipped_sasa	FALSE											skipped_sasa	sasa_A2=0.000 <= 0.100	0	5	8	0.375			Not accessible
1HGJ	7	C8	C	1	4	3.207345035	4.4774137	1.2774136	ok	TRUE	1.8460191	2.2	4.046019	50	-6.212771148	73.05132874	24.25773107	-0.920227016	0.187131442	0.34375	ok		1	6	8	0.25	0.077370484	1.139496402	unrestricted
1HGJ	12	N5	N	1	3	0			skipped_sasa	FALSE											skipped_sasa	sasa_A2=0.000 <= 0.100	0	6	8	0.25			Not accessible
1HGJ	15	O1B	O	1	2	2.576745393	2.313162	-0.88683796	ok	FALSE											no_accept_dir	no directions with d >= r_excl_A (3.20)	0	8	8	0			Not accessible
1HGJ	17	O4	O	1	2	35.07324887	4.5287104	1.3287103	ok	TRUE	1.8460191	2.2	4.046019	50	-4.456736281	77.9073502	31.64369651	-0.953914234	-0.225558478	-0.197916667	ok		1	7	8	0.125	0.077370484	1.139496402	unrestricted
1HGJ	19	O7	O	1	2	15.62281648	2.9979727	-0.20202732	ok	FALSE											no_accept_dir	no directions with d >= r_excl_A (3.20)	0	6	8	0.25			Not accessible
1HGJ	20	O8	O	1	2	0			skipped_sasa	FALSE											skipped_sasa	sasa_A2=0.000 <= 0.100	0	7	8	0.125			Not accessible
1HH3	6	C3A	C	3	4	6.833293997	5.0908737	1.8908737	ok	TRUE	0.38791937	2.2	2.5879195	80	10.77014607	-4.303689752	1.410530558	0.222437281	-0.109750142	0.96875	ok		2	4	5	0.2	0.029151666	1.050432909	unrestricted
1HH3	9	C5A	C	3	4	28.67450811	7.116444	3.916444	ok	TRUE	0.38791937	2.2	2.5879195	80	15.18469573	-5.060026377	3.119254677	-0.052167923	0.134176504	0.989583333	ok		3	4	5	0.2	0.029151666	1.050432909	unrestricted
1HH3	1	C2	C	2	4	2.741098977	4.9479647	1.7479646	ok	TRUE	0.38791937	2.2	2.5879195	80	10.73606214	-3.040757225	5.071918146	0.547501937	-0.753206892	0.364583333	ok		1	4	5	0.2	0.029151666	1.050432909	unrestricted
1HH3	7	N3	N	2	3	9.479690688	4.8358397	1.6358397	ok	TRUE	0.38791937	2.2	2.5879195	80	9.508415093	-5.776650305	3.175098871	0.744646082	-0.660842757	0.09375	ok		1	4	5	0.2	0.029151666	1.050432909	unrestricted
1HH3	0	C1	C	1	4	0			skipped_sasa	FALSE											skipped_sasa	sasa_A2=0.000 <= 0.100	0	4	5	0.2			Not accessible
1HH3	3	C4	C	1	4	2.980221476	6.544027	3.3440268	ok	TRUE	0.38791937	2.2	2.5879195	80	12.87334641	-5.201808894	4.574021568	-0.052167923	0.134176504	0.989583333	ok		1	4	5	0.2	0.029151666	1.050432909	unrestricted
1HH3	4	C5	C	1	4	0			skipped_sasa	FALSE											skipped_sasa	sasa_A2=0.000 <= 0.100	0	3	5	0.4			Not accessible
1HH3	10	O1	O	1	2				skipped_sasa	FALSE											skipped_sasa	sasa_A2=0.000 <= 0.100	0	5	5	0			Not accessible
1HH3	8	O4	O	1	2	16.34891178	7.4548063	4.2548065	ok	TRUE	0.38791937	2.2	2.5879195	80	14.2261544	-6.592339115	1.538611312	0.222437281	-0.109750142	0.96875	ok		1	5	5	0	0.029151666	1.050432909	unrestricted
1HH4	0	C1	C	3	4	13.64817415	3.470893	0.27089286	ok	TRUE	0	0	0	0	0	0	0	0	0	0	ok		1	15	15	0			No cone found
1HH4	13	C14	C	3	4	0.156950896	3.519874	0.31987405	ok	TRUE	0	0	0	0	0	0	0	0	0	0	ok		1	11	15	0.266666667			No cone found
1HH4	18	C19	C	3	4	0			skipped_sasa	FALSE											skipped_sasa	sasa_A2=0.000 <= 0.100	0	15	15	0			Not accessible
1HH4	19	C20	C	3	4	3.548070991	3.2586017	0.058601618	ok	TRUE	0	0	0	0	0	0	0	0	0	0	ok		1	15	15	0			No cone found
1HH4	3	C4	C	3	4	9.401912403	3.06022	-0.13978004	ok	FALSE											no_accept_dir	no directions with d >= r_excl_A (3.20)	0	14	15	0.066666667			Not accessible
1HH4	8	C9	C	3	4	0.152817759	3.4066005	0.20660043	ok	TRUE	0	0	0	0	0	0	0	0	0	0	ok		2	10	15	0.333333333			No cone found
1HH4	9	C10	C	2	4	0			skipped_sasa	FALSE											skipped_sasa	sasa_A2=0.000 <= 0.100	0	8	15	0.466666667			Not accessible
1HH4	10	C11	C	2	4	0			skipped_sasa	FALSE											skipped_sasa	sasa_A2=0.000 <= 0.100	0	8	15	0.466666667			Not accessible
1HH4	14	C15	C	2	4	0.067149836			skipped_sasa	FALSE											skipped_sasa	sasa_A2=0.067 <= 0.100	0	11	15	0.266666667			Not accessible
1HH4	15	C16	C	2	4	0			skipped_sasa	FALSE											skipped_sasa	sasa_A2=0.000 <= 0.100	0	12	15	0.2			Not accessible
1HH4	4	C5	C	2	4	0			skipped_sasa	FALSE											skipped_sasa	sasa_A2=0.000 <= 0.100	0	12	15	0.2			Not accessible
1HH4	5	C6	C	2	4	0			skipped_sasa	FALSE											skipped_sasa	sasa_A2=0.000 <= 0.100	0	11	15	0.266666667			Not accessible
1HH4	11	C12	C	1	3	0			skipped_sasa	FALSE											skipped_sasa	sasa_A2=0.000 <= 0.100	0	9	15	0.4			Not accessible
1HH4	16	C17	C	1	3	1.671131705	2.923764	-0.27623606	ok	FALSE											no_accept_dir	no directions with d >= r_excl_A (3.20)	0	13	15	0.133333333			Not accessible
1HH4	1	C2	C	1	3	1.269180716	3.7069724	0.5069723	ok	TRUE	9.379747	6.2	15.579748	13.2	69.26624647	25.90450713	56.94408687	0.243995715	0.968376692	-0.052083333	ok		1	14	15	0.066666667	7.142425085	171962.5673	restricted
1HH4	6	C7	C	1	3	1.584600471	2.5554376	-0.6445625	ok	FALSE											no_accept_dir	no directions with d >= r_excl_A (3.20)	0	10	15	0.333333333			Not accessible
1HHA	6	C3A	C	3	4	0.270983261	5.4202394	2.2202394	ok	TRUE	0.38791937	2.2	2.5879195	80	-13.46316304	38.88447893	-3.629421376	-0.529646084	-0.415320983	-0.739583333	ok		2	4	5	0.2	0.029151666	1.050432909	unrestricted
1HHA	9	C5A	C	3	4	35.53806932	7.5849233	4.384923	ok	TRUE	0.38791937	2.2	2.5879195	80	-17.23284781	35.43671736	-4.086673386	-0.305823754	-0.0890271	0.947916667	ok		3	4	5	0.2	0.029151666	1.050432909	unrestricted
1HHA	1	C2	C	2	4	1.300461697	5.1336765	1.9336765	ok	TRUE	0.38791937	2.2	2.5879195	80	-14.42050549	36.12466015	-1.2414761	-0.924699981	0.109585302	-0.364583333	ok		1	4	5	0.2	0.029151666	1.050432909	unrestricted
1HHA	7	N3	N	2	3	4.776596516	5.4424453	2.2424452	ok	TRUE	0.38791937	2.2	2.5879195	80	-14.18740644	39.99893601	-1.838145284	-0.66501498	-0.683008592	-0.302083333	ok		1	4	5	0.2	0.029151666	1.050432909	unrestricted
1HHA	0	C1	C	1	4	1.776353832	3.0107367	-0.18926334	ok	FALSE											no_accept_dir	no directions with d >= r_excl_A (3.20)	0	4	5	0.2			Not accessible
1HHA	3	C4	C	1	4	5.663570025	7.021255	3.821255	ok	TRUE	0.38791937	2.2	2.5879195	80	-16.63749652	37.06790184	-3.316980723	-0.305823754	-0.0890271	0.947916667	ok		1	4	5	0.2	0.029151666	1.050432909	unrestricted
1HHA	4	C5	C	1	4	0			skipped_sasa	FALSE											skipped_sasa	sasa_A2=0.000 <= 0.100	0	3	5	0.4			Not accessible
1HHA	10	O1	O	1	2				skipped_sasa	FALSE											skipped_sasa	sasa_A2=0.000 <= 0.100	0	5	5	0			Not accessible
1HHA	8	O4	O	1	2	15.57533918	8.156953	4.956953	ok	TRUE	0.38791937	2.2	2.5879195	80	-16.66857745	39.42847036	-5.984762622	0.473594659	-0.877719351	-0.072916667	ok		1	5	5	0	0.029151666	1.050432909	unrestricted
1HHF	6	C3A	C	3	4	2.649897278	4.7567515	1.5567515	ok	TRUE	0.38791937	2.2	2.5879195	80	47.46778499	19.68866629	9.734114432	0.725627612	0.686113616	0.052083333	ok		2	4	5	0.2	0.029151666	1.050432909	unrestricted
1HHF	9	C5A	C	3	4	28.25436969	7.0627995	3.8627994	ok	TRUE	0.38791937	2.2	2.5879195	80	43.86496372	20.51060416	12.13397877	-0.374629025	0.27511892	0.885416667	ok		3	4	5	0.2	0.029151666	1.050432909	unrestricted
1HHF	1	C2	C	2	4	5.045683161	5.0366135	1.8366134	ok	TRUE	0.38791937	2.2	2.5879195	80	46.50532797	24.11195631	10.0459418	0.309311774	-0.70751105	0.635416667	ok		1	4	5	0.2	0.029151666	1.050432909	unrestricted
1HHF	7	N3	N	2	3	3.494928668	4.902714	1.7027137	ok	TRUE	0.38791937	2.2	2.5879195	80	48.884416	21.90919077	7.646571552	0.08222006	-0.414669506	0.90625	ok		1	4	5	0.2	0.029151666	1.050432909	unrestricted
1HHF	0	C1	C	1	4	1.772046271	2.8608212	-0.3391788	ok	FALSE											no_accept_dir	no directions with d >= r_excl_A (3.20)	0	4	5	0.2			Not accessible
1HHF	3	C4	C	1	4	2.648679878	6.6401687	3.4401686	ok	TRUE	0.38791937	2.2	2.5879195	80	44.90363971	21.89562192	9.177210252	0.725627612	0.686113616	0.052083333	ok		1	4	5	0.2	0.029151666	1.050432909	unrestricted
1HHF	4	C5	C	1	4	0			skipped_sasa	FALSE											skipped_sasa	sasa_A2=0.000 <= 0.100	0	3	5	0.4			Not accessible
1HHF	10	O1	O	1	2				skipped_sasa	FALSE											skipped_sasa	sasa_A2=0.000 <= 0.100	0	5	5	0			Not accessible
1HHF	8	O4	O	1	2	0			skipped_sasa	FALSE											skipped_sasa	sasa_A2=0.000 <= 0.100	0	5	5	0			Not accessible
1HHU	10	C3M	C	3	4	0			skipped_sasa	FALSE											skipped_sasa	sasa_A2=0.000 <= 0.100	0	4	5	0.2			Not accessible
1HHU	9	C6	C	3	4	43.92972464	6.939477	3.739477	ok	TRUE	0.38791937	2.2	2.5879195	80	12.66100627	41.57243379	29.48928466	0.194616873	0.320375976	0.927083333	ok		3	4	5	0.2	0.029151666	1.050432909	unrestricted
1HHU	2	C2	C	2	4	1.475285528	4.670137	1.4701369	ok	TRUE	0.38791937	2.2	2.5879195	80	9.056658478	40.93279177	25.95122898	0.08222006	-0.414669506	0.90625	ok		1	4	5	0.2	0.029151666	1.050432909	unrestricted
1HHU	4	N3	N	2	3	0.013189856			skipped_sasa	FALSE											skipped_sasa	sasa_A2=0.013 <= 0.100	0	4	5	0.2			Not accessible
1HHU	0	C1	C	1	4	2.132681759	4.229913	1.0299132	ok	TRUE	0.38791937	2.2	2.5879195	80	11.85169386	38.36204073	27.55614775	0.548032687	0.678209653	0.489583333	ok		1	4	5	0.2	0.029151666	1.050432909	unrestricted
1HHU	7	C5	C	1	4	0			skipped_sasa	FALSE											skipped_sasa	sasa_A2=0.000 <= 0.100	0	3	5	0.4			Not accessible
1HHU	1	O1	O	1	2				skipped_sasa	FALSE											skipped_sasa	sasa_A2=0.000 <= 0.100	0	5	5	0			Not accessible
1HHU	6	O4	O	1	2	13.4415001	6.803757	3.6037571	ok	TRUE	0.38791937	2.2	2.5879195	80	10.21165064	43.15469931	31.27898064	0.987286827	-0.158607108	-0.010416667	ok		1	5	5	0	0.029151666	1.050432909	unrestricted
1HHU	11	O41	O	1	2	21.77773333	7.477031	4.277031	ok	TRUE	0.38791937	2.2	2.5879195	80	10.0169804	43.859068	26.39373135	0.08222006	-0.414669506	0.90625	ok		1	5	5	0	0.029151666	1.050432909	unrestricted
1HHY	10	C3M	C	3	4	0			skipped_sasa	FALSE											skipped_sasa	sasa_A2=0.000 <= 0.100	0	4	5	0.2			Not accessible
1HHY	9	C6	C	3	4	19.56951303	7.15154	3.9515398	ok	TRUE	0.38791937	2.2	2.5879195	80	3.956451545	14.30625122	25.68612122	-0.850331231	-0.128107863	0.510416667	ok		3	4	5	0.2	0.029151666	1.050432909	unrestricted
1HHY	2	C2	C	2	4	1.818530858	5.0797944	1.8797944	ok	TRUE	0.38791937	2.2	2.5879195	80	0.97748473	17.93250708	23.7767981	0.222437281	-0.109750142	0.96875	ok		1	4	5	0.2	0.029151666	1.050432909	unrestricted
1HHY	4	N3	N	2	3	10.59017185	5.021226	1.8212259	ok	TRUE	0.38791937	2.2	2.5879195	80	0.85793608	15.8872723	21.15750628	0.08222006	-0.414669506	0.90625	ok		1	4	5	0.2	0.029151666	1.050432909	unrestricted
1HHY	0	C1	C	1	4	2.909508888	4.1958756	0.9958756	ok	TRUE	0.38791937	2.2	2.5879195	80	3.637002223	19.69054002	25.64923912	0.08222006	-0.414669506	0.90625	ok		1	4	5	0.2	0.029151666	1.050432909	unrestricted
1HHY	7	C5	C	1	4	0			skipped_sasa	FALSE											skipped_sasa	sasa_A2=0.000 <= 0.100	0	3	5	0.4			Not accessible
1HHY	1	O1	O	1	2				skipped_sasa	FALSE											skipped_sasa	sasa_A2=0.000 <= 0.100	0	5	5	0			Not accessible
1HHY	6	O4	O	1	2	4.306809124	7.7555733	4.5555735	ok	TRUE	0.38791937	2.2	2.5879195	80	0.037556296	15.40554985	25.00161492	0.08222006	-0.414669506	0.90625	ok		1	5	5	0	0.029151666	1.050432909	unrestricted
1HHY	11	O41	O	1	2	0			skipped_sasa	FALSE											skipped_sasa	sasa_A2=0.000 <= 0.100	0	5	5	0			Not accessible
1HHZ	10	C3M	C	3	4	17.24165813	8.764172	5.564172	ok	TRUE	0.38791937	2.2	2.5879195	80	35.8182893	-4.745500373	19.03913744	0.912159546	0.393491579	-0.114583333	ok		3	4	5	0.2	0.029151666	1.050432909	unrestricted
1HHZ	9	C6	C	3	4	2.866428409	5.922854	2.722854	ok	TRUE	0.38791937	2.2	2.5879195	80	37.50620029	0.392016385	17.15968852	-0.310448372	0.937660784	-0.15625	ok		3	4	5	0.2	0.029151666	1.050432909	unrestricted
1HHZ	2	C2	C	2	4	17.6163138	7.7317457	4.531746	ok	TRUE	0.38791937	2.2	2.5879195	80	37.68932248	-3.686442025	20.68122315	0.54852936	0.80700928	-0.21875	ok		2	4	5	0.2	0.029151666	1.050432909	unrestricted
1HHZ	4	N3	N	2	3	8.463061697	10.375829	7.175829	ok	TRUE	0.38791937	2.2	2.5879195	80	37.46724439	-6.552322337	17.66561316	0.243995715	0.968376692	-0.052083333	ok		1	4	5	0.2	0.029151666	1.050432909	unrestricted
1HHZ	0	C1	C	1	4	3.862162518	5.5960236	2.3960235	ok	TRUE	0.38791937	2.2	2.5879195	80	39.00890502	-1.25797164	20.69585807	0.323889083	0.80957027	-0.489583333	ok		1	4	5	0.2	0.029151666	1.050432909	unrestricted
1HHZ	7	C5	C	1	4	0			skipped_sasa	FALSE											skipped_sasa	sasa_A2=0.000 <= 0.100	0	3	5	0.4			Not accessible
1HHZ	1	O1	O	1	2				skipped_sasa	FALSE											skipped_sasa	sasa_A2=0.000 <= 0.100	0	5	5	0			Not accessible
1HHZ	6	O4	O	1	2	4.534827049	8.136443	4.9364433	ok	TRUE	0.38791937	2.2	2.5879195	80	39.48389554	-3.704745401	15.57845439	0.243995715	0.968376692	-0.052083333	ok		1	5	5	0	0.029151666	1.050432909	unrestricted
1HHZ	11	O41	O	1	2	0.210196486	8.473743	5.2737436	ok	TRUE	0.38791937	2.2	2.5879195	80	34.91615096	-3.505346835	15.01729698	0.436018414	0.872946951	0.21875	ok		1	5	5	0	0.029151666	1.050432909	unrestricted
1HIH	0	C1	C	3	4	0.045182743			skipped_sasa	FALSE											skipped_sasa	sasa_A2=0.045 <= 0.100	0	15	15	0			Not accessible
1HIH	36	C37	C	3	4	0			skipped_sasa	FALSE											skipped_sasa	sasa_A2=0.000 <= 0.100	0	14	15	0.066666667			Not accessible
1HIH	37	C38	C	3	4	0			skipped_sasa	FALSE											skipped_sasa	sasa_A2=0.000 <= 0.100	0	14	15	0.066666667			Not accessible
1HIH	40	C41	C	3	4	0.994714185	3.27049	0.07048988	ok	TRUE	4.3177433	7.2	11.517743	27	4.088266717	2.645156709	13.93057222	0.142557192	0.020056758	-0.989583333	ok		1	15	15	0	3.951547009	787.959795	intermediate
1HIH	6	C7	C	3	4	0			skipped_sasa	FALSE											skipped_sasa	sasa_A2=0.000 <= 0.100	0	14	15	0.066666667			Not accessible
1HIH	7	C8	C	3	4	0.033587849			skipped_sasa	FALSE											skipped_sasa	sasa_A2=0.034 <= 0.100	0	14	15	0.066666667			Not accessible
1HIH	12	C13	C	2	4	0			skipped_sasa	FALSE											skipped_sasa	sasa_A2=0.000 <= 0.100	0	10	15	0.333333333			Not accessible
1HIH	21	C22	C	2	4	0			skipped_sasa	FALSE											skipped_sasa	sasa_A2=0.000 <= 0.100	0	8	15	0.466666667			Not accessible
1HIH	23	C24	C	2	4	0			skipped_sasa	FALSE											skipped_sasa	sasa_A2=0.000 <= 0.100	0	10	15	0.333333333			Not accessible
1HIH	25	C26	C	2	4	0			skipped_sasa	FALSE											skipped_sasa	sasa_A2=0.000 <= 0.100	0	12	15	0.2			Not accessible
1HIH	26	C27	C	2	4	6.781092722	3.628523	0.42852306	ok	TRUE	4.3177433	4.7	9.017743	27	7.777662313	-0.093810714	12.84675622	0.184406329	0.326359922	-0.927083333	ok		1	13	15	0.133333333	2.958359657	147.3983688	intermediate
1HIH	27	C28	C	2	4	0.265028215	3.2465034	0.046503305	ok	TRUE	3.387703	4.2	7.5877028	33	9.575391979	1.397844785	11.42905849	-0.148790029	0.790773333	-0.59375	ok		1	14	15	0.066666667	0.816250735	3.965664239	unrestricted
1HIH	28	C29	C	2	4	1.3485274	4.113112	0.9131119	ok	TRUE	3.387703	8.2	11.587703	33	7.228012196	2.274550542	12.4853045	-0.204455542	0.140432792	-0.96875	ok		1	13	15	0.133333333	2.814125556	115.5495736	intermediate
1HIH	29	C30	C	2	4	0			skipped_sasa	FALSE											skipped_sasa	sasa_A2=0.000 <= 0.100	0	12	15	0.2			Not accessible
1HIH	11	C12	C	1	4	0			skipped_sasa	FALSE											skipped_sasa	sasa_A2=0.000 <= 0.100	0	9	15	0.4			Not accessible
1HIH	14	C15	C	1	3	0			skipped_sasa	FALSE											skipped_sasa	sasa_A2=0.000 <= 0.100	0	12	15	0.2			Not accessible
1HIH	15	C16	C	1	3	0			skipped_sasa	FALSE											skipped_sasa	sasa_A2=0.000 <= 0.100	0	13	15	0.133333333			Not accessible
1HIH	16	C17	C	1	3	0			skipped_sasa	FALSE											skipped_sasa	sasa_A2=0.000 <= 0.100	0	14	15	0.066666667			Not accessible
1HIH	17	C18	C	1	3	0			skipped_sasa	FALSE											skipped_sasa	sasa_A2=0.000 <= 0.100	0	13	15	0.133333333			Not accessible
1HIH	18	C19	C	1	3	0			skipped_sasa	FALSE											skipped_sasa	sasa_A2=0.000 <= 0.100	0	12	15	0.2			Not accessible
1HIH	19	C20	C	1	4	0			skipped_sasa	FALSE											skipped_sasa	sasa_A2=0.000 <= 0.100	0	8	15	0.466666667			Not accessible
1HIH	24	C25	C	1	4	0			skipped_sasa	FALSE											skipped_sasa	sasa_A2=0.000 <= 0.100	0	11	15	0.266666667			Not accessible
1HIH	33	C34	C	1	4	0			skipped_sasa	FALSE											skipped_sasa	sasa_A2=0.000 <= 0.100	0	12	15	0.2			Not accessible
1HIH	35	C36	C	1	4	0			skipped_sasa	FALSE											skipped_sasa	sasa_A2=0.000 <= 0.100	0	13	15	0.133333333			Not accessible
1HIH	4	C5	C	1	4	0			skipped_sasa	FALSE											skipped_sasa	sasa_A2=0.000 <= 0.100	0	12	15	0.2			Not accessible
1HIH	5	C6	C	1	4	0			skipped_sasa	FALSE											skipped_sasa	sasa_A2=0.000 <= 0.100	0	13	15	0.133333333			Not accessible
1HIH	10	N11	N	1	3	0			skipped_sasa	FALSE											skipped_sasa	sasa_A2=0.000 <= 0.100	0	10	15	0.333333333			Not accessible
1HIH	30	N31	N	1	3	0			skipped_sasa	FALSE											skipped_sasa	sasa_A2=0.000 <= 0.100	0	10	15	0.333333333			Not accessible
1HIH	34	N35	N	1	3	0			skipped_sasa	FALSE											skipped_sasa	sasa_A2=0.000 <= 0.100	0	13	15	0.133333333			Not accessible
1HIH	3	N4	N	1	3	0			skipped_sasa	FALSE											skipped_sasa	sasa_A2=0.000 <= 0.100	0	13	15	0.133333333			Not accessible
1HIH	20	O21	O	1	2	0			skipped_sasa	FALSE											skipped_sasa	sasa_A2=0.000 <= 0.100	0	9	15	0.4			Not accessible
1HII	0	C1	C	3	4	3.339181215	3.493851	0.2938509	ok	TRUE	3.8105118	3.7	7.510512	30	18.75211493	32.69542505	14.70004344	0.243995715	0.968376692	-0.052083333	ok		2	15	15	0	0.814755069	3.955665961	unrestricted
1HII	36	C37	C	3	4	0			skipped_sasa	FALSE											skipped_sasa	sasa_A2=0.000 <= 0.100	0	14	15	0.066666667			Not accessible
1HII	37	C38	C	3	4	0.011864847			skipped_sasa	FALSE											skipped_sasa	sasa_A2=0.012 <= 0.100	0	14	15	0.066666667			Not accessible
1HII	40	C41	C	3	4	0			skipped_sasa	FALSE											skipped_sasa	sasa_A2=0.000 <= 0.100	0	15	15	0			Not accessible
1HII	6	C7	C	3	4	0			skipped_sasa	FALSE											skipped_sasa	sasa_A2=0.000 <= 0.100	0	14	15	0.066666667			Not accessible
1HII	7	C8	C	3	4	0			skipped_sasa	FALSE											skipped_sasa	sasa_A2=0.000 <= 0.100	0	14	15	0.066666667			Not accessible
1HII	12	C13	C	2	4	0			skipped_sasa	FALSE											skipped_sasa	sasa_A2=0.000 <= 0.100	0	10	15	0.333333333			Not accessible
1HII	21	C22	C	2	4	0			skipped_sasa	FALSE											skipped_sasa	sasa_A2=0.000 <= 0.100	0	8	15	0.466666667			Not accessible
1HII	23	C24	C	2	4	0			skipped_sasa	FALSE											skipped_sasa	sasa_A2=0.000 <= 0.100	0	10	15	0.333333333			Not accessible
1HII	25	C26	C	2	4	0			skipped_sasa	FALSE											skipped_sasa	sasa_A2=0.000 <= 0.100	0	12	15	0.2			Not accessible
1HII	26	C27	C	2	4	0			skipped_sasa	FALSE											skipped_sasa	sasa_A2=0.000 <= 0.100	0	13	15	0.133333333			Not accessible
1HII	27	C28	C	2	4	0			skipped_sasa	FALSE											skipped_sasa	sasa_A2=0.000 <= 0.100	0	14	15	0.066666667			Not accessible
1HII	28	C29	C	2	4	0			skipped_sasa	FALSE											skipped_sasa	sasa_A2=0.000 <= 0.100	0	13	15	0.133333333			Not accessible
1HII	29	C30	C	2	4	0			skipped_sasa	FALSE											skipped_sasa	sasa_A2=0.000 <= 0.100	0	12	15	0.2			Not accessible
1HII	11	C12	C	1	4	0			skipped_sasa	FALSE											skipped_sasa	sasa_A2=0.000 <= 0.100	0	9	15	0.4			Not accessible
1HII	14	C15	C	1	3	0			skipped_sasa	FALSE											skipped_sasa	sasa_A2=0.000 <= 0.100	0	12	15	0.2			Not accessible
1HII	15	C16	C	1	3	0.059783174			skipped_sasa	FALSE											skipped_sasa	sasa_A2=0.060 <= 0.100	0	13	15	0.133333333			Not accessible
1HII	16	C17	C	1	3	0.00576738			skipped_sasa	FALSE											skipped_sasa	sasa_A2=0.006 <= 0.100	0	14	15	0.066666667			Not accessible
1HII	17	C18	C	1	3	0			skipped_sasa	FALSE											skipped_sasa	sasa_A2=0.000 <= 0.100	0	13	15	0.133333333			Not accessible
1HII	18	C19	C	1	3	0			skipped_sasa	FALSE											skipped_sasa	sasa_A2=0.000 <= 0.100	0	12	15	0.2			Not accessible
1HII	19	C20	C	1	4	0			skipped_sasa	FALSE											skipped_sasa	sasa_A2=0.000 <= 0.100	0	8	15	0.466666667			Not accessible
1HII	24	C25	C	1	4	0			skipped_sasa	FALSE											skipped_sasa	sasa_A2=0.000 <= 0.100	0	11	15	0.266666667			Not accessible
1HII	33	C34	C	1	4	0			skipped_sasa	FALSE											skipped_sasa	sasa_A2=0.000 <= 0.100	0	12	15	0.2			Not accessible
1HII	35	C36	C	1	4	0.00518955			skipped_sasa	FALSE											skipped_sasa	sasa_A2=0.005 <= 0.100	0	13	15	0.133333333			Not accessible
1HII	4	C5	C	1	4	0			skipped_sasa	FALSE											skipped_sasa	sasa_A2=0.000 <= 0.100	0	12	15	0.2			Not accessible
1HII	5	C6	C	1	4	0			skipped_sasa	FALSE											skipped_sasa	sasa_A2=0.000 <= 0.100	0	13	15	0.133333333			Not accessible
1HII	10	N11	N	1	3	0			skipped_sasa	FALSE											skipped_sasa	sasa_A2=0.000 <= 0.100	0	10	15	0.333333333			Not accessible
1HII	30	N31	N	1	3	0			skipped_sasa	FALSE											skipped_sasa	sasa_A2=0.000 <= 0.100	0	10	15	0.333333333			Not accessible
1HII	34	N35	N	1	3	0			skipped_sasa	FALSE											skipped_sasa	sasa_A2=0.000 <= 0.100	0	13	15	0.133333333			Not accessible
1HII	3	N4	N	1	3	0			skipped_sasa	FALSE											skipped_sasa	sasa_A2=0.000 <= 0.100	0	13	15	0.133333333			Not accessible
1HII	20	O21	O	1	2	0			skipped_sasa	FALSE											skipped_sasa	sasa_A2=0.000 <= 0.100	0	9	15	0.4			Not accessible
1HJ1	18	C18	C	3	4	0			skipped_sasa	FALSE											skipped_sasa	sasa_A2=0.000 <= 0.100	0	20	21	0.047619048			Not accessible
1HJ1	33	C30	C	3	4	30.56060539	5.385321	2.185321	ok	TRUE	1.4015546	2.2	3.6015546	57.5	-2.075885706	11.798417	38.87646492	-0.924699981	0.109585302	-0.364583333	ok		3	18	21	0.142857143	0.077361813	1.139479726	unrestricted
1HJ1	37	C34	C	3	4	0.331946357	3.4062188	0.20621872	ok	TRUE	3.0280402	4.7	7.72804	36	2.150600165	9.855772151	41.08736333	-0.420407215	0.862644893	0.28125	ok		1	21	21	0	0.685346226	3.179525186	unrestricted
1HJ1	11	C11	C	2	4	0			skipped_sasa	FALSE											skipped_sasa	sasa_A2=0.000 <= 0.100	0	19	21	0.095238095			Not accessible
1HJ1	12	C12	C	2	4	0			skipped_sasa	FALSE											skipped_sasa	sasa_A2=0.000 <= 0.100	0	20	21	0.047619048			Not accessible
1HJ1	15	C15	C	2	4	0.940604218	3.7397692	0.5397692	ok	TRUE	20.931602	8.2	29.131601	6	4.979576822	-16.76690246	52.75067386	-0.461885608	0.777342596	-0.427083333	ok		1	19	21	0.095238095			restricted
1HJ1	16	C16	C	2	4	0			skipped_sasa	FALSE											skipped_sasa	sasa_A2=0.000 <= 0.100	0	20	21	0.047619048			Not accessible
1HJ1	20	C19	C	2	4	0			skipped_sasa	FALSE											skipped_sasa	sasa_A2=0.000 <= 0.100	0	15	21	0.285714286			Not accessible
1HJ1	21	C20	C	2	4	1.151866919	3.7815886	0.5815885	ok	TRUE	9.379747	6.7	16.079748	13.2	0.251096783	-5.368391188	48.66190974	-0.461885608	0.777342596	-0.427083333	ok		1	14	21	0.333333333	7.271007548	213641.4513	restricted
1HJ1	22	C21	C	2	4	0			skipped_sasa	FALSE											skipped_sasa	sasa_A2=0.000 <= 0.100	0	13	21	0.380952381			Not accessible
1HJ1	23	C22	C	2	4	0			skipped_sasa	FALSE											skipped_sasa	sasa_A2=0.000 <= 0.100	0	12	21	0.428571429			Not accessible
1HJ1	24	C23	C	2	4	6.586500729	3.4704006	0.27040052	ok	TRUE	2.4433475	2.7	5.1433477	42	-4.526970207	2.896230525	44.52453059	-0.747995935	0.610479517	-0.260416667	ok		1	11	21	0.476190476	0.096570628	1.177027912	unrestricted
1HJ1	25	C24	C	2	4	19.219784	5.1441264	1.9441264	ok	TRUE	1.4015546	2.2	3.6015546	57.5	-5.884560835	5.768103169	42.97963813	-0.620857018	0.783854614	0.010416667	ok		2	11	21	0.476190476	0.077361813	1.139479726	unrestricted
1HJ1	26	C25	C	2	4	11.31953556	3.9663942	0.76639414	ok	TRUE	1.4015546	2.2	3.6015546	57.5	-4.747831963	5.968972305	40.62565822	-0.620857018	0.783854614	0.010416667	ok		1	12	21	0.428571429	0.077361813	1.139479726	unrestricted
1HJ1	27	C26	C	2	4	8.863049355	3.8901796	0.6901796	ok	TRUE	1.0258769	2.2	3.2258768	65	-4.504566106	8.336107392	43.43223489	-0.461885608	0.777342596	-0.427083333	ok		1	13	21	0.380952381	0.076023592	1.136908935	unrestricted
1HJ1	28	C27	C	2	4	13.15126006	4.942926	1.7429259	ok	TRUE	1.4015546	2.2	3.6015546	57.5	-4.57474144	8.894261308	40.2109453	-0.420407215	0.862644893	0.28125	ok		1	14	21	0.333333333	0.077361813	1.139479726	unrestricted
1HJ1	29	C28	C	2	4	4.460091579	2.9033763	-0.2966237	ok	FALSE											no_accept_dir	no directions with d >= r_excl_A (3.20)	0	15	21	0.285714286			Not accessible
1HJ1	34	C31	C	2	4	15.05314256	4.5519958	1.3519957	ok	TRUE	2.2	3.7	5.9	45	-0.073572116	11.67465168	40.33894325	-0.420407215	0.862644893	0.28125	ok		1	18	21	0.142857143	0.263440614	1.559923534	unrestricted
1HJ1	35	C32	C	2	4	0.773199351	3.261985	0.061985016	ok	TRUE	2.4433475	3.7	6.1433477	42	1.842355996	11.19544168	37.11992994	-0.643623455	0.620579977	0.447916667	ok		1	19	21	0.095238095	0.263661741	1.560505838	unrestricted
1HJ1	36	C33	C	2	4	6.247421895	3.1057956	-0.094204426	ok	FALSE											no_accept_dir	no directions with d >= r_excl_A (3.20)	0	20	21	0.047619048			Not accessible
1HJ1	6	C6	C	2	4	0			skipped_sasa	FALSE											skipped_sasa	sasa_A2=0.000 <= 0.100	0	17	21	0.19047619			Not accessible
1HJ1	0	C1	C	1	3	0			skipped_sasa	FALSE											skipped_sasa	sasa_A2=0.000 <= 0.100	0	20	21	0.047619048			Not accessible
1HJ1	14	C14	C	1	4	0			skipped_sasa	FALSE											skipped_sasa	sasa_A2=0.000 <= 0.100	0	18	21	0.142857143			Not accessible
1HJ1	17	C17	C	1	4	0			skipped_sasa	FALSE											skipped_sasa	sasa_A2=0.000 <= 0.100	0	20	21	0.047619048			Not accessible
1HJ1	1	C2	C	1	3	0			skipped_sasa	FALSE											skipped_sasa	sasa_A2=0.000 <= 0.100	0	21	21	0			Not accessible
1HJ1	4	C4	C	1	3	0			skipped_sasa	FALSE											skipped_sasa	sasa_A2=0.000 <= 0.100	0	19	21	0.095238095			Not accessible
1HJ1	7	C7	C	1	4	0			skipped_sasa	FALSE											skipped_sasa	sasa_A2=0.000 <= 0.100	0	16	21	0.238095238			Not accessible
1HJ1	8	C8	C	1	4	0			skipped_sasa	FALSE											skipped_sasa	sasa_A2=0.000 <= 0.100	0	17	21	0.19047619			Not accessible
1HJ1	9	C9	C	1	4	0			skipped_sasa	FALSE											skipped_sasa	sasa_A2=0.000 <= 0.100	0	18	21	0.142857143			Not accessible
1HJ1	19	O17	O	1	2	0			skipped_sasa	FALSE											skipped_sasa	sasa_A2=0.000 <= 0.100	0	21	21	0			Not accessible
1HJ1	3	O3	O	1	2	0			skipped_sasa	FALSE											skipped_sasa	sasa_A2=0.000 <= 0.100	0	21	21	0			Not accessible
1HJ3	21	CGB	C	3	4	0			skipped_sasa	FALSE											skipped_sasa	sasa_A2=0.000 <= 0.100	0	11	13	0.153846154			Not accessible
1HJ3	32	CGC	C	3	4	1.002440964	3.6507614	0.45076132	ok	TRUE	0	0	0	0	0	0	0	0	0	0	ok		2	11	13	0.153846154			No cone found
1HJ3	10	CMA	C	3	4	0			skipped_sasa	FALSE											skipped_sasa	sasa_A2=0.000 <= 0.100	0	10	13	0.230769231			Not accessible
1HJ3	43	CMD	C	3	4	1.73407667	3.3518016	0.15180159	ok	TRUE	0	0	0	0	0	0	0	0	0	0	ok		1	10	13	0.230769231			No cone found
1HJ3	11	CAA	C	2	4	0			skipped_sasa	FALSE											skipped_sasa	sasa_A2=0.000 <= 0.100	0	10	13	0.230769231			Not accessible
1HJ3	22	CAB	C	2	4	3.882739989	3.6782985	0.47829843	ok	TRUE	0	0	0	0	0	0	0	0	0	0	ok		1	11	13	0.153846154			No cone found
1HJ3	33	CAC	C	2	4	0			skipped_sasa	FALSE											skipped_sasa	sasa_A2=0.000 <= 0.100	0	11	13	0.153846154			Not accessible
1HJ3	44	CAD	C	2	4	0			skipped_sasa	FALSE											skipped_sasa	sasa_A2=0.000 <= 0.100	0	10	13	0.230769231			Not accessible
1HJ3	12	CBA	C	2	4	0			skipped_sasa	FALSE											skipped_sasa	sasa_A2=0.000 <= 0.100	0	11	13	0.153846154			Not accessible
1HJ3	45	CBD	C	2	4	0			skipped_sasa	FALSE											skipped_sasa	sasa_A2=0.000 <= 0.100	0	11	13	0.153846154			Not accessible
1HJ3	1	CHA	C	1	3	0			skipped_sasa	FALSE											skipped_sasa	sasa_A2=0.000 <= 0.100	0	9	13	0.307692308			Not accessible
1HJ3	2	CHB	C	1	3	0			skipped_sasa	FALSE											skipped_sasa	sasa_A2=0.000 <= 0.100	0	10	13	0.230769231			Not accessible
1HJ3	3	CHC	C	1	3	0.298807067	2.7514696	-0.44853044	ok	FALSE											no_accept_dir	no directions with d >= r_excl_A (3.20)	0	10	13	0.230769231			Not accessible
1HJ3	4	CHD	C	1	3	0.348523566	3.925669	0.7256689	ok	TRUE	0	0	0	0	0	0	0	0	0	0	ok		1	10	13	0.230769231			No cone found
1HJ3	15	O2A	O	1	2	0			skipped_sasa	FALSE											skipped_sasa	sasa_A2=0.000 <= 0.100	0	13	13	0			Not accessible
1HJ3	25	O2B	O	1	2	0.168413461	2.4526653	-0.7473347	ok	FALSE											no_accept_dir	no directions with d >= r_excl_A (3.20)	0	13	13	0			Not accessible
1HJ3	36	O2C	O	1	2	1.334914109	2.7123122	-0.48768783	ok	FALSE											no_accept_dir	no directions with d >= r_excl_A (3.20)	0	13	13	0			Not accessible
1HJ3	48	O2D	O	1	2	0			skipped_sasa	FALSE											skipped_sasa	sasa_A2=0.000 <= 0.100	0	13	13	0			Not accessible
1HJ4	21	CGB	C	3	4	0			skipped_sasa	FALSE											skipped_sasa	sasa_A2=0.000 <= 0.100	0	11	13	0.153846154			Not accessible
1HJ4	32	CGC	C	3	4	0.700555334	3.7229931	0.5229931	ok	TRUE	0	0	0	0	0	0	0	0	0	0	ok		2	11	13	0.153846154			No cone found
1HJ4	10	CMA	C	3	4	0			skipped_sasa	FALSE											skipped_sasa	sasa_A2=0.000 <= 0.100	0	10	13	0.230769231			Not accessible
1HJ4	43	CMD	C	3	4	1.716095692	3.2950451	0.09504509	ok	TRUE	0	0	0	0	0	0	0	0	0	0	ok		1	10	13	0.230769231			No cone found
1HJ4	11	CAA	C	2	4	0			skipped_sasa	FALSE											skipped_sasa	sasa_A2=0.000 <= 0.100	0	10	13	0.230769231			Not accessible
1HJ4	22	CAB	C	2	4	0			skipped_sasa	FALSE											skipped_sasa	sasa_A2=0.000 <= 0.100	0	11	13	0.153846154			Not accessible
1HJ4	33	CAC	C	2	4	0			skipped_sasa	FALSE											skipped_sasa	sasa_A2=0.000 <= 0.100	0	11	13	0.153846154			Not accessible
1HJ4	44	CAD	C	2	4	0			skipped_sasa	FALSE											skipped_sasa	sasa_A2=0.000 <= 0.100	0	10	13	0.230769231			Not accessible
1HJ4	12	CBA	C	2	4	0			skipped_sasa	FALSE											skipped_sasa	sasa_A2=0.000 <= 0.100	0	11	13	0.153846154			Not accessible
1HJ4	45	CBD	C	2	4	0			skipped_sasa	FALSE											skipped_sasa	sasa_A2=0.000 <= 0.100	0	11	13	0.153846154			Not accessible
1HJ4	1	CHA	C	1	3	0			skipped_sasa	FALSE											skipped_sasa	sasa_A2=0.000 <= 0.100	0	9	13	0.307692308			Not accessible
1HJ4	2	CHB	C	1	3	0			skipped_sasa	FALSE											skipped_sasa	sasa_A2=0.000 <= 0.100	0	10	13	0.230769231			Not accessible
1HJ4	3	CHC	C	1	3	0			skipped_sasa	FALSE											skipped_sasa	sasa_A2=0.000 <= 0.100	0	10	13	0.230769231			Not accessible
1HJ4	4	CHD	C	1	3	0.472222118	3.9472475	0.74724746	ok	TRUE	0	0	0	0	0	0	0	0	0	0	ok		1	10	13	0.230769231			No cone found
1HJ4	15	O2A	O	1	2	0			skipped_sasa	FALSE											skipped_sasa	sasa_A2=0.000 <= 0.100	0	13	13	0			Not accessible
1HJ4	25	O2B	O	1	2	0			skipped_sasa	FALSE											skipped_sasa	sasa_A2=0.000 <= 0.100	0	13	13	0			Not accessible
1HJ4	36	O2C	O	1	2	0			skipped_sasa	FALSE											skipped_sasa	sasa_A2=0.000 <= 0.100	0	13	13	0			Not accessible
1HJ4	48	O2D	O	1	2	0			skipped_sasa	FALSE											skipped_sasa	sasa_A2=0.000 <= 0.100	0	13	13	0			Not accessible
1HJ5	21	CGB	C	3	4	0			skipped_sasa	FALSE											skipped_sasa	sasa_A2=0.000 <= 0.100	0	11	13	0.153846154			Not accessible
1HJ5	32	CGC	C	3	4	0.732441941	3.756752	0.55675197	ok	TRUE	0	0	0	0	0	0	0	0	0	0	ok		2	11	13	0.153846154			No cone found
1HJ5	10	CMA	C	3	4	0			skipped_sasa	FALSE											skipped_sasa	sasa_A2=0.000 <= 0.100	0	10	13	0.230769231			Not accessible
1HJ5	43	CMD	C	3	4	1.690828239	3.3065672	0.106567144	ok	TRUE	0	0	0	0	0	0	0	0	0	0	ok		1	10	13	0.230769231			No cone found
1HJ5	11	CAA	C	2	4	0			skipped_sasa	FALSE											skipped_sasa	sasa_A2=0.000 <= 0.100	0	10	13	0.230769231			Not accessible
1HJ5	22	CAB	C	2	4	0			skipped_sasa	FALSE											skipped_sasa	sasa_A2=0.000 <= 0.100	0	11	13	0.153846154			Not accessible
1HJ5	33	CAC	C	2	4	0.114755653	2.8166957	-0.38330436	ok	FALSE											no_accept_dir	no directions with d >= r_excl_A (3.20)	0	11	13	0.153846154			Not accessible
1HJ5	44	CAD	C	2	4	0			skipped_sasa	FALSE											skipped_sasa	sasa_A2=0.000 <= 0.100	0	10	13	0.230769231			Not accessible
1HJ5	12	CBA	C	2	4	0			skipped_sasa	FALSE											skipped_sasa	sasa_A2=0.000 <= 0.100	0	11	13	0.153846154			Not accessible
1HJ5	45	CBD	C	2	4	0			skipped_sasa	FALSE											skipped_sasa	sasa_A2=0.000 <= 0.100	0	11	13	0.153846154			Not accessible
1HJ5	1	CHA	C	1	3	0			skipped_sasa	FALSE											skipped_sasa	sasa_A2=0.000 <= 0.100	0	9	13	0.307692308			Not accessible
1HJ5	2	CHB	C	1	3	0			skipped_sasa	FALSE											skipped_sasa	sasa_A2=0.000 <= 0.100	0	10	13	0.230769231			Not accessible
1HJ5	3	CHC	C	1	3	0			skipped_sasa	FALSE											skipped_sasa	sasa_A2=0.000 <= 0.100	0	10	13	0.230769231			Not accessible
1HJ5	4	CHD	C	1	3	0.636329231	3.9347563	0.73475623	ok	TRUE	0	0	0	0	0	0	0	0	0	0	ok		1	10	13	0.230769231			No cone found
1HJ5	15	O2A	O	1	2	0			skipped_sasa	FALSE											skipped_sasa	sasa_A2=0.000 <= 0.100	0	13	13	0			Not accessible
1HJ5	25	O2B	O	1	2	0			skipped_sasa	FALSE											skipped_sasa	sasa_A2=0.000 <= 0.100	0	13	13	0			Not accessible
1HJ5	36	O2C	O	1	2	0			skipped_sasa	FALSE											skipped_sasa	sasa_A2=0.000 <= 0.100	0	13	13	0			Not accessible
1HJ5	48	O2D	O	1	2	0			skipped_sasa	FALSE											skipped_sasa	sasa_A2=0.000 <= 0.100	0	13	13	0			Not accessible
1HK1	6	C7	C	2	4	0			skipped_sasa	FALSE											skipped_sasa	sasa_A2=0.000 <= 0.100	0	10	13	0.230769231			Not accessible
1HK1	15	N	N	2	3	18.79457651	2.545048	-0.65495205	ok	FALSE											no_accept_dir	no directions with d >= r_excl_A (3.20)	0	12	13	0.076923077			Not accessible
1HK1	1	C2	C	1	3	0			skipped_sasa	FALSE											skipped_sasa	sasa_A2=0.000 <= 0.100	0	8	13	0.384615385			Not accessible
1HK1	10	C2'	C	1	3	3.0927484	3.6941667	0.4941666	ok	TRUE	0	0	0	0	0	0	0	0	0	0	ok		1	10	13	0.230769231			No cone found
1HK1	5	C6	C	1	3	0.100656672	2.7075	-0.49250007	ok	FALSE											no_accept_dir	no directions with d >= r_excl_A (3.20)	0	8	13	0.384615385			Not accessible
1HK1	14	C6'	C	1	3	0			skipped_sasa	FALSE											skipped_sasa	sasa_A2=0.000 <= 0.100	0	10	13	0.230769231			Not accessible
1HK1	7	CA	C	1	4	2.448495819	2.392064	-0.80793595	ok	FALSE											no_accept_dir	no directions with d >= r_excl_A (3.20)	0	11	13	0.153846154			Not accessible
1HK1	17	O4'	O	1	2	0			skipped_sasa	FALSE											skipped_sasa	sasa_A2=0.000 <= 0.100	0	13	13	0			Not accessible
1HK1	19	OXT	O	1	2	0.943705368	1.4150279	-1.7849722	ok	FALSE											no_accept_dir	no directions with d >= r_excl_A (3.20)	0	13	13	0			Not accessible
1HK2	6	C7	C	2	4	0.021437067			skipped_sasa	FALSE											skipped_sasa	sasa_A2=0.021 <= 0.100	0	10	13	0.230769231			Not accessible
1HK2	15	N	N	2	3	28.25245027	4.087614	0.887614	ok	TRUE	8.210512	9.7	17.910511	15	-3.388354187	-5.678598129	21.67315102	-0.310448372	0.937660784	-0.15625	ok		1	12	13	0.076923077	7.027003933	141523.848	restricted
1HK2	1	C2	C	1	3	0			skipped_sasa	FALSE											skipped_sasa	sasa_A2=0.000 <= 0.100	0	8	13	0.384615385			Not accessible
1HK2	10	C2'	C	1	3	1.708068132	3.2888906	0.08889055	ok	TRUE	0	0	0	0	0	0	0	0	0	0	ok		1	10	13	0.230769231			No cone found
1HK2	5	C6	C	1	3	0			skipped_sasa	FALSE											skipped_sasa	sasa_A2=0.000 <= 0.100	0	8	13	0.384615385			Not accessible
1HK2	14	C6'	C	1	3	0			skipped_sasa	FALSE											skipped_sasa	sasa_A2=0.000 <= 0.100	0	10	13	0.230769231			Not accessible
1HK2	7	CA	C	1	4	1.32376091	2.5373547	-0.66264534	ok	FALSE											no_accept_dir	no directions with d >= r_excl_A (3.20)	0	11	13	0.153846154			Not accessible
1HK2	17	O4'	O	1	2	0			skipped_sasa	FALSE											skipped_sasa	sasa_A2=0.000 <= 0.100	0	13	13	0			Not accessible
1HK2	19	OXT	O	1	2	3.133926094	1.1880629	-2.0119371	ok	FALSE											no_accept_dir	no directions with d >= r_excl_A (3.20)	0	13	13	0			Not accessible
1HK3	6	C7	C	2	4	0.120926363	2.0777311	-1.1222689	ok	FALSE											no_accept_dir	no directions with d >= r_excl_A (3.20)	0	10	13	0.230769231			Not accessible
1HK3	15	N	N	2	3	10.17402709	3.9071736	0.7071736	ok	TRUE	10.910784	9.7	20.610785	11.4	-6.22006957	-7.762424312	24.09932935	0.028787195	0.945989495	-0.322916667	ok		1	12	13	0.076923077	9.107854837	4743554.846	restricted
1HK3	1	C2	C	1	3	0			skipped_sasa	FALSE											skipped_sasa	sasa_A2=0.000 <= 0.100	0	8	13	0.384615385			Not accessible
1HK3	10	C2'	C	1	3	5.128873075	3.59556	0.39556003	ok	TRUE	0	0	0	0	0	0	0	0	0	0	ok		1	10	13	0.230769231			No cone found
1HK3	5	C6	C	1	3	0.026582242			skipped_sasa	FALSE											skipped_sasa	sasa_A2=0.027 <= 0.100	0	8	13	0.384615385			Not accessible
1HK3	14	C6'	C	1	3	0			skipped_sasa	FALSE											skipped_sasa	sasa_A2=0.000 <= 0.100	0	10	13	0.230769231			Not accessible
1HK3	7	CA	C	1	4	0			skipped_sasa	FALSE											skipped_sasa	sasa_A2=0.000 <= 0.100	0	11	13	0.153846154			Not accessible
1HK3	17	O4'	O	1	2	0			skipped_sasa	FALSE											skipped_sasa	sasa_A2=0.000 <= 0.100	0	13	13	0			Not accessible
1HK3	19	OXT	O	1	2	0.270667284	1.9679086	-1.2320914	ok	FALSE											no_accept_dir	no directions with d >= r_excl_A (3.20)	0	13	13	0			Not accessible
1HK4	6	C7	C	2	4	0.70854928	2.6600535	-0.53994656	ok	FALSE											no_accept_dir	no directions with d >= r_excl_A (3.20)	0	10	13	0.230769231			Not accessible
1HK4	15	N	N	2	3	3.508354458	2.3821876	-0.81781244	ok	FALSE											no_accept_dir	no directions with d >= r_excl_A (3.20)	0	12	13	0.076923077			Not accessible
1HK4	1	C2	C	1	3	2.996882543	2.9654062	-0.23459387	ok	FALSE											no_accept_dir	no directions with d >= r_excl_A (3.20)	0	8	13	0.384615385			Not accessible
1HK4	10	C2'	C	1	3	0			skipped_sasa	FALSE											skipped_sasa	sasa_A2=0.000 <= 0.100	0	10	13	0.230769231			Not accessible
1HK4	5	C6	C	1	3	0.111184029	2.5518067	-0.64819336	ok	FALSE											no_accept_dir	no directions with d >= r_excl_A (3.20)	0	8	13	0.384615385			Not accessible
1HK4	14	C6'	C	1	3	1.900431618	3.1625888	-0.037411213	ok	FALSE											no_accept_dir	no directions with d >= r_excl_A (3.20)	0	10	13	0.230769231			Not accessible
1HK4	7	CA	C	1	4	3.921307912	2.821046	-0.37895393	ok	FALSE											no_accept_dir	no directions with d >= r_excl_A (3.20)	0	11	13	0.153846154			Not accessible
1HK4	17	O4'	O	1	2	15.54190568	3.6145573	0.41455722	ok	TRUE	3.387703	2.2	5.5877028	33	22.80118212	13.89415402	22.92850332	0.323889083	0.80957027	-0.489583333	ok		1	13	13	0	0.078229141	1.141149011	unrestricted
1HK4	19	OXT	O	1	2	26.44217095	3.0247557	-0.17524433	ok	FALSE											no_accept_dir	no directions with d >= r_excl_A (3.20)	0	13	13	0			Not accessible
1HK5	6	C7	C	2	4	0.662284709	2.640683	-0.5593171	ok	FALSE											no_accept_dir	no directions with d >= r_excl_A (3.20)	0	10	13	0.230769231			Not accessible
1HK5	15	N	N	2	3	2.279219469	2.344055	-0.8559451	ok	FALSE											no_accept_dir	no directions with d >= r_excl_A (3.20)	0	12	13	0.076923077			Not accessible
1HK5	1	C2	C	1	3	1.766652777	3.166918	-0.03308201	ok	FALSE											no_accept_dir	no directions with d >= r_excl_A (3.20)	0	8	13	0.384615385			Not accessible
1HK5	10	C2'	C	1	3	0			skipped_sasa	FALSE											skipped_sasa	sasa_A2=0.000 <= 0.100	0	10	13	0.230769231			Not accessible
1HK5	5	C6	C	1	3	0.074709893			skipped_sasa	FALSE											skipped_sasa	sasa_A2=0.075 <= 0.100	0	8	13	0.384615385			Not accessible
1HK5	14	C6'	C	1	3	1.685872525	3.260154	0.06015396	ok	TRUE	0	0	0	0	0	0	0	0	0	0	ok		1	10	13	0.230769231			No cone found
1HK5	7	CA	C	1	4	4.888853637	2.886392	-0.31360793	ok	FALSE											no_accept_dir	no directions with d >= r_excl_A (3.20)	0	11	13	0.153846154			Not accessible
1HK5	17	O4'	O	1	2	15.99696809	3.6110985	0.41109848	ok	TRUE	4.3177433	3.2	7.517743	27	22.63018802	13.1769985	23.60306891	0.323889083	0.80957027	-0.489583333	ok		1	13	13	0	0.209671241	1.424590639	unrestricted
1HK5	19	OXT	O	1	2	33.92945627	3.8422604	0.6422603	ok	TRUE	3.387703	2.2	5.5877028	33	21.24003073	10.82097618	34.6323831	0.139951384	-0.960735883	-0.239583333	ok		1	13	13	0	0.078229141	1.141149011	unrestricted
1HKI	7	C8	C	3	4	43.93896179	4.6553197	1.4553196	ok	TRUE	1.8460191	2.2	4.046019	50	-1.208578885	65.35945771	-1.930407556	-0.953914234	-0.225558478	-0.197916667	ok		2	9	9	0	0.077370484	1.139496402	unrestricted
1HKI	14	C9	C	3	4	2.055184294	3.8673337	0.6673336	ok	TRUE	3.387703	3.7	7.0877028	33	4.98700498	58.06777589	-0.445637446	-0.924699981	0.109585302	-0.364583333	ok		2	9	9	0	0.742318174	3.500442899	unrestricted
1HKI	5	C6	C	2	4	4.902780608	3.4998038	0.29980373	ok	TRUE	2.2	2.2	4.4	45	2.601372515	56.065547	-1.873331383	-0.756074416	0.382262887	-0.53125	ok		1	7	9	0.222222222	0.077894386	1.140504442	unrestricted
1HKI	0	C1	C	1	4	0			skipped_sasa	FALSE											skipped_sasa	sasa_A2=0.000 <= 0.100	0	5	9	0.444444444			Not accessible
1HKI	1	C2	C	1	4	2.000548682	2.9102962	-0.28970385	ok	FALSE											no_accept_dir	no directions with d >= r_excl_A (3.20)	0	6	9	0.333333333			Not accessible
1HKI	2	C3	C	1	4	8.998237783	5.493613	2.2936127	ok	TRUE	0.69365734	2.2	2.8936574	72.5	-2.07979726	60.87290781	-2.518050929	-0.768430711	-0.075894021	-0.635416667	ok		1	5	9	0.444444444	0.069509918	1.124478416	unrestricted
1HKI	3	C4	C	1	4	5.830541706	3.7359462	0.53594613	ok	TRUE	1.0258769	2.2	3.2258768	65	0.314868347	59.48169902	-4.010156236	-0.756074416	0.382262887	-0.53125	ok		1	5	9	0.444444444	0.076023592	1.136908935	unrestricted
1HKI	4	C5	C	1	4	0			skipped_sasa	FALSE											skipped_sasa	sasa_A2=0.000 <= 0.100	0	6	9	0.333333333			Not accessible
1HKI	8	N2	N	1	3	2.474253702	3.762093	0.562093	ok	TRUE	2.2	3.7	5.9	45	0.288853767	62.84990065	1.260058208	-0.768430711	-0.075894021	-0.635416667	ok		1	7	9	0.222222222	0.263440614	1.559923534	unrestricted
1HKI	9	O1	O	1	2				skipped_sasa	FALSE											skipped_sasa	sasa_A2=0.000 <= 0.100	0	6	9	0.333333333			Not accessible
1HKI	10	O3	O	1	2	10.10468591	2.1026473	-1.0973527	ok	FALSE											no_accept_dir	no directions with d >= r_excl_A (3.20)	0	6	9	0.333333333			Not accessible
1HKI	11	O4	O	1	2	20.32438886	5.3214865	2.1214864	ok	TRUE	1.4015546	2.2	3.6015546	57.5	-0.908983019	57.06330341	-1.972549073	-0.768430711	-0.075894021	-0.635416667	ok		1	6	9	0.333333333	0.077361813	1.139479726	unrestricted
1HKJ	7	C8	C	3	4	40.79401244	4.482349	1.2823489	ok	TRUE	1.0258769	2.2	3.2258768	65	-2.205488682	64.81610862	-1.971222584	-0.768430711	-0.075894021	-0.635416667	ok		2	9	9	0	0.076023592	1.136908935	unrestricted
1HKJ	14	C9	C	3	4	0			skipped_sasa	FALSE											skipped_sasa	sasa_A2=0.000 <= 0.100	0	9	9	0			Not accessible
1HKJ	5	C6	C	2	4	3.025513976	3.200991	0.000990868	ok	TRUE	2.4433475	9.7	12.143348	42	3.376322441	56.01627011	-2.959708289	-0.940459086	0.326722581	-0.09375	ok		1	7	9	0.222222222	0.950793216	4.976640436	unrestricted
1HKJ	0	C1	C	1	4	0			skipped_sasa	FALSE											skipped_sasa	sasa_A2=0.000 <= 0.100	0	5	9	0.444444444			Not accessible
1HKJ	1	C2	C	1	4	4.208800217	3.8425198	0.6425197	ok	TRUE	1.0258769	2.2	3.2258768	65	0.184981319	62.20241538	-3.463403351	-0.768430711	-0.075894021	-0.635416667	ok		1	6	9	0.333333333	0.076023592	1.136908935	unrestricted
1HKJ	2	C3	C	1	4	14.0488795	5.844502	2.644502	ok	TRUE	0.69365734	2.2	2.8936574	72.5	-2.166473809	60.55104371	-2.910043171	-0.768430711	-0.075894021	-0.635416667	ok		1	5	9	0.444444444	0.069509918	1.124478416	unrestricted
1HKJ	3	C4	C	1	4	11.56362258	4.6218557	1.4218557	ok	TRUE	1.0258769	2.2	3.2258768	65	0.385404602	59.30169433	-4.259600409	-0.756074416	0.382262887	-0.53125	ok		1	5	9	0.444444444	0.076023592	1.136908935	unrestricted
1HKJ	4	C5	C	1	4	0			skipped_sasa	FALSE											skipped_sasa	sasa_A2=0.000 <= 0.100	0	6	9	0.333333333			Not accessible
1HKJ	8	N2	N	1	3	4.196059986	3.9528503	0.7528503	ok	TRUE	1.8460191	3.2	5.046019	50	-0.518787642	62.52612857	0.60226963	-0.768430711	-0.075894021	-0.635416667	ok		1	7	9	0.222222222	0.165120735	1.32140011	unrestricted
1HKJ	9	O1	O	1	2				skipped_sasa	FALSE											skipped_sasa	sasa_A2=0.000 <= 0.100	0	6	9	0.333333333			Not accessible
1HKJ	10	O3	O	1	2	11.98826658	2.2883456	-0.9116545	ok	FALSE											no_accept_dir	no directions with d >= r_excl_A (3.20)	0	6	9	0.333333333			Not accessible
1HKJ	11	O4	O	1	2	34.69757772	5.150579	1.9505789	ok	TRUE	1.4015546	2.2	3.6015546	57.5	-0.759796608	56.78649892	-2.357813632	-0.768430711	-0.075894021	-0.635416667	ok		1	6	9	0.333333333	0.077361813	1.139479726	unrestricted
1HKK	7	C8	C	3	4	0			skipped_sasa	FALSE											skipped_sasa	sasa_A2=0.000 <= 0.100	0	7	7	0			Not accessible
1HKK	8	C9	C	3	4	0			skipped_sasa	FALSE											skipped_sasa	sasa_A2=0.000 <= 0.100	0	7	7	0			Not accessible
1HKK	5	C6	C	2	4	0			skipped_sasa	FALSE											skipped_sasa	sasa_A2=0.000 <= 0.100	0	6	7	0.142857143			Not accessible
1HKK	0	C1	C	1	4	0			skipped_sasa	FALSE											skipped_sasa	sasa_A2=0.000 <= 0.100	0	4	7	0.428571429			Not accessible
1HKK	1	C2	C	1	4	0			skipped_sasa	FALSE											skipped_sasa	sasa_A2=0.000 <= 0.100	0	4	7	0.428571429			Not accessible
1HKK	2	C3	C	1	4	0			skipped_sasa	FALSE											skipped_sasa	sasa_A2=0.000 <= 0.100	0	5	7	0.285714286			Not accessible
1HKK	3	C4	C	1	4	0.358414798	3.6188514	0.41885138	ok	TRUE	0	0	0	0	0	0	0	0	0	0	ok		1	6	7	0.142857143			No cone found
1HKK	4	C5	C	1	4	0			skipped_sasa	FALSE											skipped_sasa	sasa_A2=0.000 <= 0.100	0	5	7	0.285714286			Not accessible
1HKK	11	O3	O	1	2	0			skipped_sasa	FALSE											skipped_sasa	sasa_A2=0.000 <= 0.100	0	6	7	0.142857143			Not accessible
1HKK	12	O4	O	1	2	0			skipped_sasa	FALSE											skipped_sasa	sasa_A2=0.000 <= 0.100	0	7	7	0			Not accessible
1HKK	13	O6	O	1	2	0.736362154	1.8493046	-1.3506955	ok	FALSE											no_accept_dir	no directions with d >= r_excl_A (3.20)	0	7	7	0			Not accessible
1HLF	8	C6	C	2	4	0			skipped_sasa	FALSE											skipped_sasa	sasa_A2=0.000 <= 0.100	0	6	7	0.142857143			Not accessible
1HLF	1	C2	C	1	4	0			skipped_sasa	FALSE											skipped_sasa	sasa_A2=0.000 <= 0.100	0	5	7	0.285714286			Not accessible
1HLF	3	C3	C	1	4	0			skipped_sasa	FALSE											skipped_sasa	sasa_A2=0.000 <= 0.100	0	5	7	0.285714286			Not accessible
1HLF	5	C4	C	1	4	0			skipped_sasa	FALSE											skipped_sasa	sasa_A2=0.000 <= 0.100	0	6	7	0.142857143			Not accessible
1HLF	7	C5	C	1	4	0			skipped_sasa	FALSE											skipped_sasa	sasa_A2=0.000 <= 0.100	0	5	7	0.285714286			Not accessible
1HLF	14	N1	N	1	3	0			skipped_sasa	FALSE											skipped_sasa	sasa_A2=0.000 <= 0.100	0	6	7	0.142857143			Not accessible
1HLF	11	N2	N	1	3	0			skipped_sasa	FALSE											skipped_sasa	sasa_A2=0.000 <= 0.100	0	5	7	0.285714286			Not accessible
1HLF	2	O2	O	1	2	0			skipped_sasa	FALSE											skipped_sasa	sasa_A2=0.000 <= 0.100	0	6	7	0.142857143			Not accessible
1HLF	4	O3	O	1	2	0			skipped_sasa	FALSE											skipped_sasa	sasa_A2=0.000 <= 0.100	0	6	7	0.142857143			Not accessible
1HLF	6	O4	O	1	2	0			skipped_sasa	FALSE											skipped_sasa	sasa_A2=0.000 <= 0.100	0	7	7	0			Not accessible
1HLF	9	O6	O	1	2	0			skipped_sasa	FALSE											skipped_sasa	sasa_A2=0.000 <= 0.100	0	7	7	0			Not accessible
1HLK	19	C22	C	3	4	0			skipped_sasa	FALSE											skipped_sasa	sasa_A2=0.000 <= 0.100	0	9	9	0			Not accessible
1HLK	20	C26	C	3	4	54.65258676	5.906161	2.7061608	ok	TRUE	1.4015546	2.2	3.6015546	57.5	-10.14353455	-30.99672087	14.82236397	0.008027256	-0.735862571	-0.677083333	ok		3	9	9	0	0.077361813	1.139479726	unrestricted
1HLK	10	C12	C	2	4	7.457738633	3.4186685	0.21866846	ok	TRUE	2.4433475	2.2	4.6433477	42	-11.53802008	-28.8984876	16.46919063	0.008027256	-0.735862571	-0.677083333	ok		1	7	9	0.222222222	0.078229141	1.141149011	unrestricted
1HLK	11	C13	C	1	4	0.015717744			skipped_sasa	FALSE											skipped_sasa	sasa_A2=0.016 <= 0.100	0	8	9	0.111111111			Not accessible
1HLK	13	C15	C	1	4	7.129778251	3.521911	0.32191086	ok	TRUE	3.0280402	7.2	10.228041	36	-10.59754746	-29.85697551	21.3099238	-0.178610901	-0.506146306	-0.84375	ok		1	7	9	0.222222222	1.793061343	20.62163451	unrestricted
1HLK	1	C2	C	1	3	0			skipped_sasa	FALSE											skipped_sasa	sasa_A2=0.000 <= 0.100	0	7	9	0.222222222			Not accessible
1HLK	14	O16	O	1	2	1.167976893	3.0296032	-0.1703968	ok	FALSE											no_accept_dir	no directions with d >= r_excl_A (3.20)	0	9	9	0			Not accessible
1HLK	15	O17	O	1	2	11.64250499	3.1520684	-0.04793167	ok	FALSE											no_accept_dir	no directions with d >= r_excl_A (3.20)	0	9	9	0			Not accessible
1HLK	17	O19	O	1	2	0.74390144	2.140252	-1.0597479	ok	FALSE											no_accept_dir	no directions with d >= r_excl_A (3.20)	0	9	9	0			Not accessible
1HM2	7	C8	C	3	4	18.12456562	4.188699	0.9886987	ok	TRUE	0.69365734	2.2	2.8936574	72.5	33.93480556	28.49287474	50.34830788	0.958069676	0.054780777	-0.28125	ok		2	8	8	0	0.069509918	1.124478416	unrestricted
1HM2	5	C6	C	2	4	10.85492788	3.5293715	0.32937145	ok	TRUE	1.8460191	2.2	4.046019	50	30.24361656	27.8102937	42.49843158	0.958069676	0.054780777	-0.28125	ok		1	7	8	0.125	0.077370484	1.139496402	unrestricted
1HM2	0	C1	C	1	4	0.882200635	2.515007	-0.684993	ok	FALSE											no_accept_dir	no directions with d >= r_excl_A (3.20)	0	6	8	0.25			Not accessible
1HM2	1	C2	C	1	4	0.537575878	2.741004	-0.45899606	ok	FALSE											no_accept_dir	no directions with d >= r_excl_A (3.20)	0	5	8	0.375			Not accessible
1HM2	2	C3	C	1	4	0			skipped_sasa	FALSE											skipped_sasa	sasa_A2=0.000 <= 0.100	0	4	8	0.5			Not accessible
1HM2	3	C4	C	1	4	0			skipped_sasa	FALSE											skipped_sasa	sasa_A2=0.000 <= 0.100	0	5	8	0.375			Not accessible
1HM2	4	C5	C	1	4	0			skipped_sasa	FALSE											skipped_sasa	sasa_A2=0.000 <= 0.100	0	6	8	0.25			Not accessible
1HM2	9	N2	N	1	3	1.913757612	3.5108466	0.31084657	ok	TRUE	2.2	2.2	4.4	45	29.9676701	26.59899201	50.39821553	0.693228282	-0.053225804	-0.71875	ok		1	6	8	0.25	0.077894386	1.140504442	unrestricted
1HM2	8	O1	O	1	2	32.71646001	5.7152596	2.5152595	ok	TRUE	1.0258769	2.2	3.2258768	65	34.71688416	28.58537046	46.11850438	0.903917308	-0.023093866	0.427083333	ok		1	7	8	0.125	0.076023592	1.136908935	unrestricted
1HM2	10	O3	O	1	2	0			skipped_sasa	FALSE											skipped_sasa	sasa_A2=0.000 <= 0.100	0	5	8	0.375			Not accessible
1HM2	13	O6	O	1	2	21.84032037	5.00961	1.8096101	ok	TRUE	1.0258769	2.2	3.2258768	65	30.52588152	31.42546118	43.07155548	0.958069676	0.054780777	-0.28125	ok		1	8	8	0	0.076023592	1.136908935	unrestricted
1HM2	15	OSA	O	1	2	7.627640984	3.7800927	0.58009267	ok	TRUE	1.8460191	3.2	5.046019	50	28.17450198	32.30985387	43.03190851	0.958069676	0.054780777	-0.28125	ok		1	8	8	0	0.165120735	1.32140011	unrestricted
1HMR	18	C18	C	3	4	0			skipped_sasa	FALSE											skipped_sasa	sasa_A2=0.000 <= 0.100	0	18	18	0			Not accessible
1HMR	11	C11	C	2	4	0.50121848	3.2020717	0.002071619	ok	TRUE	0	0	0	0	0	0	0	0	0	0	ok		1	11	18	0.388888889			No cone found
1HMR	12	C12	C	2	4	0			skipped_sasa	FALSE											skipped_sasa	sasa_A2=0.000 <= 0.100	0	12	18	0.333333333			Not accessible
1HMR	13	C13	C	2	4	0			skipped_sasa	FALSE											skipped_sasa	sasa_A2=0.000 <= 0.100	0	13	18	0.277777778			Not accessible
1HMR	14	C14	C	2	4	0			skipped_sasa	FALSE											skipped_sasa	sasa_A2=0.000 <= 0.100	0	14	18	0.222222222			Not accessible
1HMR	15	C15	C	2	4	0.035348799			skipped_sasa	FALSE											skipped_sasa	sasa_A2=0.035 <= 0.100	0	15	18	0.166666667			Not accessible
1HMR	16	C16	C	2	4	0			skipped_sasa	FALSE											skipped_sasa	sasa_A2=0.000 <= 0.100	0	16	18	0.111111111			Not accessible
1HMR	17	C17	C	2	4	0			skipped_sasa	FALSE											skipped_sasa	sasa_A2=0.000 <= 0.100	0	17	18	0.055555556			Not accessible
1HMR	3	C3	C	2	4	0			skipped_sasa	FALSE											skipped_sasa	sasa_A2=0.000 <= 0.100	0	15	18	0.166666667			Not accessible
1HMR	4	C4	C	2	4	0.093556761			skipped_sasa	FALSE											skipped_sasa	sasa_A2=0.094 <= 0.100	0	14	18	0.222222222			Not accessible
1HMR	5	C5	C	2	4	0			skipped_sasa	FALSE											skipped_sasa	sasa_A2=0.000 <= 0.100	0	13	18	0.277777778			Not accessible
1HMR	6	C6	C	2	4	0			skipped_sasa	FALSE											skipped_sasa	sasa_A2=0.000 <= 0.100	0	12	18	0.333333333			Not accessible
1HMR	7	C7	C	2	4	0			skipped_sasa	FALSE											skipped_sasa	sasa_A2=0.000 <= 0.100	0	11	18	0.388888889			Not accessible
1HMR	8	C8	C	2	4	0			skipped_sasa	FALSE											skipped_sasa	sasa_A2=0.000 <= 0.100	0	10	18	0.444444444			Not accessible
1HMR	0	CA	C	2	4	0			skipped_sasa	FALSE											skipped_sasa	sasa_A2=0.000 <= 0.100	0	16	18	0.111111111			Not accessible
1HMR	10	C10	C	1	3	0.219793123	2.8717701	-0.3282299	ok	FALSE											no_accept_dir	no directions with d >= r_excl_A (3.20)	0	10	18	0.444444444			Not accessible
1HMR	9	C9	C	1	3	0			skipped_sasa	FALSE											skipped_sasa	sasa_A2=0.000 <= 0.100	0	9	18	0.5			Not accessible
1HMR	19	OXT	O	1	2	0			skipped_sasa	FALSE											skipped_sasa	sasa_A2=0.000 <= 0.100	0	18	18	0			Not accessible
1HMW	7	C8	C	3	4	34.71631599	4.6657796	1.4657795	ok	TRUE	1.0258769	2.2	3.2258768	65	34.30487738	27.75972386	49.56698831	0.969781751	0.187374738	0.15625	ok		2	10	10	0	0.076023592	1.136908935	unrestricted
1HMW	5	C6	C	2	4	4.251649545	4.8966417	1.6966417	ok	TRUE	1.4015546	2.2	3.6015546	57.5	30.4758264	30.35731718	43.22911419	0.987286827	-0.158607108	-0.010416667	ok		1	7	10	0.3	0.077361813	1.139479726	unrestricted
1HMW	0	C1	C	1	4	0.242433641	2.051004	-1.1489961	ok	FALSE											no_accept_dir	no directions with d >= r_excl_A (3.20)	0	6	10	0.4			Not accessible
1HMW	1	C2	C	1	4	1.138549674	3.67688	0.47687984	ok	TRUE	1.0258769	2.2	3.2258768	65	32.10495986	29.07491408	47.14257935	0.958069676	0.054780777	-0.28125	ok		1	7	10	0.3	0.076023592	1.136908935	unrestricted
1HMW	2	C3	C	1	4	0			skipped_sasa	FALSE											skipped_sasa	sasa_A2=0.000 <= 0.100	0	6	10	0.4			Not accessible
1HMW	3	C4	C	1	4	0			skipped_sasa	FALSE											skipped_sasa	sasa_A2=0.000 <= 0.100	0	5	10	0.5			Not accessible
1HMW	4	C5	C	1	4	0			skipped_sasa	FALSE											skipped_sasa	sasa_A2=0.000 <= 0.100	0	6	10	0.4			Not accessible
1HMW	8	N2	N	1	3	2.575991848	3.393211	0.19321084	ok	TRUE	1.8460191	3.7	5.546019	50	30.74195745	25.93625743	48.26871718	0.987286827	-0.158607108	-0.010416667	ok		1	8	10	0.2	0.230395088	1.475301457	unrestricted
1HMW	9	O1	O	1	2	36.91248336	5.0813785	1.8813784	ok	TRUE	0.69365734	2.2	2.8936574	72.5	35.54897965	27.3221281	45.96912363	0.859221236	-0.479979542	-0.177083333	ok		1	7	10	0.3	0.069509918	1.124478416	unrestricted
1HMW	10	O3	O	1	2	0			skipped_sasa	FALSE											skipped_sasa	sasa_A2=0.000 <= 0.100	0	7	10	0.3			Not accessible
1HMW	18	O3S	O	1	2	19.02325607	3.6509192	0.45091915	ok	TRUE	1.0258769	2.7	3.7258768	65	29.90286452	31.63575296	40.96583923	0.958069676	0.054780777	-0.28125	ok		1	10	10	0	0.09195293	1.16789007	unrestricted
1HMW	11	O4	O	1	2	11.55205914	3.7139468	0.5139468	ok	TRUE	2.2	3.2	5.4	45	28.49909192	31.05381879	46.05355538	0.958069676	0.054780777	-0.28125	ok		1	6	10	0.4	0.165328246	1.321862997	unrestricted
1HNI	2	C1B	C	3	4	1.236499308	3.3667707	0.1667707	ok	TRUE	0	0	0	0	0	0	0	0	0	0	ok		1	9	9	0			No cone found
1HNI	7	C4A	C	3	4	0.129269178	3.1250005	-0.07499957	ok	FALSE											no_accept_dir	no directions with d >= r_excl_A (3.20)	0	9	9	0			Not accessible
1HNI	13	N8B	N	2	3	0			skipped_sasa	FALSE											skipped_sasa	sasa_A2=0.000 <= 0.100	0	7	9	0.222222222			Not accessible
1HNI	18	C11	C	1	3	0.309840404	2.954531	-0.2454691	ok	FALSE											no_accept_dir	no directions with d >= r_excl_A (3.20)	0	8	9	0.111111111			Not accessible
1HNI	19	C12	C	1	3	0			skipped_sasa	FALSE											skipped_sasa	sasa_A2=0.000 <= 0.100	0	9	9	0			Not accessible
1HNI	20	C13	C	1	3	0			skipped_sasa	FALSE											skipped_sasa	sasa_A2=0.000 <= 0.100	0	8	9	0.111111111			Not accessible
1HNI	4	C2	C	1	3	0.145824513	3.0873044	-0.112695694	ok	FALSE											no_accept_dir	no directions with d >= r_excl_A (3.20)	0	8	9	0.111111111			Not accessible
1HNI	5	C3	C	1	3	0			skipped_sasa	FALSE											skipped_sasa	sasa_A2=0.000 <= 0.100	0	9	9	0			Not accessible
1HNI	8	C5	C	1	3	0			skipped_sasa	FALSE											skipped_sasa	sasa_A2=0.000 <= 0.100	0	7	9	0.222222222			Not accessible
1HNI	11	C8	C	1	4	0			skipped_sasa	FALSE											skipped_sasa	sasa_A2=0.000 <= 0.100	0	5	9	0.444444444			Not accessible
1HNI	10	N7	N	1	3	0			skipped_sasa	FALSE											skipped_sasa	sasa_A2=0.000 <= 0.100	0	5	9	0.444444444			Not accessible
1HNV	15	C11	C	3	4	0.052133767			skipped_sasa	FALSE											skipped_sasa	sasa_A2=0.052 <= 0.100	0	6	9	0.333333333			Not accessible
1HNV	19	C15	C	3	4	0.322118969	3.6758354	0.47583532	ok	TRUE	0	0	0	0	0	0	0	0	0	0	ok		2	9	9	0			No cone found
1HNV	20	C16	C	3	4	0			skipped_sasa	FALSE											skipped_sasa	sasa_A2=0.000 <= 0.100	0	9	9	0			Not accessible
1HNV	16	C12	C	2	4	0			skipped_sasa	FALSE											skipped_sasa	sasa_A2=0.000 <= 0.100	0	6	9	0.333333333			Not accessible
1HNV	6	C4	C	2	4	0			skipped_sasa	FALSE											skipped_sasa	sasa_A2=0.000 <= 0.100	0	6	9	0.333333333			Not accessible
1HNV	9	C7	C	2	4	0			skipped_sasa	FALSE											skipped_sasa	sasa_A2=0.000 <= 0.100	0	5	9	0.444444444			Not accessible
1HNV	14	C10	C	1	3	0			skipped_sasa	FALSE											skipped_sasa	sasa_A2=0.000 <= 0.100	0	9	9	0			Not accessible
1HNV	17	C13	C	1	3	1.196775976	3.0466022	-0.1533978	ok	FALSE											no_accept_dir	no directions with d >= r_excl_A (3.20)	0	7	9	0.222222222			Not accessible
1HNV	7	C5	C	1	4	4.549698728	3.7085295	0.5085294	ok	TRUE	0	0	0	0	0	0	0	0	0	0	ok		1	5	9	0.444444444			No cone found
1HNV	13	C9	C	1	3	0.368802781	2.7272482	-0.47275186	ok	FALSE											no_accept_dir	no directions with d >= r_excl_A (3.20)	0	8	9	0.111111111			Not accessible
1HNV	0	N1	N	1	3	0			skipped_sasa	FALSE											skipped_sasa	sasa_A2=0.000 <= 0.100	0	9	9	0			Not accessible
1HP0	1	C5'	C	2	4	0			skipped_sasa	FALSE											skipped_sasa	sasa_A2=0.000 <= 0.100	0	8	9	0.111111111			Not accessible
1HP0	14	N6	N	2	3	4.679845494	2.6064308	-0.5935693	ok	FALSE											no_accept_dir	no directions with d >= r_excl_A (3.20)	0	9	9	0			Not accessible
1HP0	8	C1'	C	1	4	0			skipped_sasa	FALSE											skipped_sasa	sasa_A2=0.000 <= 0.100	0	5	9	0.444444444			Not accessible
1HP0	16	C2	C	1	3	0			skipped_sasa	FALSE											skipped_sasa	sasa_A2=0.000 <= 0.100	0	8	9	0.111111111			Not accessible
1HP0	6	C2'	C	1	4	0			skipped_sasa	FALSE											skipped_sasa	sasa_A2=0.000 <= 0.100	0	6	9	0.333333333			Not accessible
1HP0	17	C3	C	1	3	0			skipped_sasa	FALSE											skipped_sasa	sasa_A2=0.000 <= 0.100	0	7	9	0.222222222			Not accessible
1HP0	4	C3'	C	1	4	0			skipped_sasa	FALSE											skipped_sasa	sasa_A2=0.000 <= 0.100	0	7	9	0.222222222			Not accessible
1HP0	2	C4'	C	1	4	0			skipped_sasa	FALSE											skipped_sasa	sasa_A2=0.000 <= 0.100	0	7	9	0.222222222			Not accessible
1HP0	10	C8	C	1	3	0.245903947	2.382386	-0.8176141	ok	FALSE											no_accept_dir	no directions with d >= r_excl_A (3.20)	0	6	9	0.333333333			Not accessible
1HP0	7	O2'	O	1	2	0			skipped_sasa	FALSE											skipped_sasa	sasa_A2=0.000 <= 0.100	0	7	9	0.222222222			Not accessible
1HP0	5	O3'	O	1	2	0			skipped_sasa	FALSE											skipped_sasa	sasa_A2=0.000 <= 0.100	0	8	9	0.111111111			Not accessible
1HP0	0	O5'	O	1	2	0			skipped_sasa	FALSE											skipped_sasa	sasa_A2=0.000 <= 0.100	0	9	9	0			Not accessible
1HP5	7	C8	C	3	4	0			skipped_sasa	FALSE											skipped_sasa	sasa_A2=0.000 <= 0.100	0	7	7	0			Not accessible
1HP5	5	C6	C	2	4	0.253439069	2.8709645	-0.32903552	ok	FALSE											no_accept_dir	no directions with d >= r_excl_A (3.20)	0	6	7	0.142857143			Not accessible
1HP5	0	C1	C	1	4	0			skipped_sasa	FALSE											skipped_sasa	sasa_A2=0.000 <= 0.100	0	4	7	0.428571429			Not accessible
1HP5	1	C2	C	1	4	0			skipped_sasa	FALSE											skipped_sasa	sasa_A2=0.000 <= 0.100	0	5	7	0.285714286			Not accessible
1HP5	2	C3	C	1	4	0			skipped_sasa	FALSE											skipped_sasa	sasa_A2=0.000 <= 0.100	0	4	7	0.428571429			Not accessible
1HP5	3	C4	C	1	4	0			skipped_sasa	FALSE											skipped_sasa	sasa_A2=0.000 <= 0.100	0	5	7	0.285714286			Not accessible
1HP5	4	C5	C	1	4	0			skipped_sasa	FALSE											skipped_sasa	sasa_A2=0.000 <= 0.100	0	5	7	0.285714286			Not accessible
1HP5	10	O3	O	1	2	0			skipped_sasa	FALSE											skipped_sasa	sasa_A2=0.000 <= 0.100	0	5	7	0.285714286			Not accessible
1HP5	11	O4	O	1	2	0			skipped_sasa	FALSE											skipped_sasa	sasa_A2=0.000 <= 0.100	0	6	7	0.142857143			Not accessible
1HP5	13	O6	O	1	2	0			skipped_sasa	FALSE											skipped_sasa	sasa_A2=0.000 <= 0.100	0	7	7	0			Not accessible
1HPC	3	C2	C	2	4	2.588620482	3.4496217	0.24962163	ok	TRUE	8.210512	5.7	13.910512	15	30.52503338	-5.288301014	5.887260524	-0.689324283	-0.599827451	0.40625	ok		1	6	8	0.25	4.842027792	3541.856836	intermediate
1HPC	4	C3	C	2	4	3.277675269	3.4460058	0.24600577	ok	TRUE	4.941281	2.2	7.141281	24	18.42016939	-11.73406978	9.71510261	0.903917308	-0.023093866	0.427083333	ok		1	5	8	0.375	0.078229141	1.141149011	unrestricted
1HPC	5	C4	C	2	4	14.39154633	5.0073442	1.8073442	ok	TRUE	4.3177433	9.2	13.517743	27	27.31693454	-6.575843146	9.248405771	-0.27090763	-0.913977415	0.302083333	ok		1	4	8	0.5	4.369385901	1595.078613	intermediate
1HPC	6	C5	C	2	4	19.82316313	4.9500284	1.7500284	ok	TRUE	4.3177433	2.2	6.517743	27	20.95006005	-12.54132481	8.310784581	0.695318956	-0.17159218	0.697916667	ok		2	5	8	0.375	0.078229141	1.141149011	unrestricted
1HPC	8	C7	C	2	4	11.46844496	4.5129457	1.3129456	ok	TRUE	3.0280402	2.2	5.22804	36	26.34709476	-14.59863618	8.55014765	0.222437281	-0.109750142	0.96875	ok		2	7	8	0.125	0.078229141	1.141149011	unrestricted
1HPC	9	C8	C	2	4	4.198604558	4.191102	0.991102	ok	TRUE	3.8105118	2.7	6.510512	30	26.98851567	-17.38292381	5.995340185	-0.052167923	0.134176504	0.989583333	ok		1	8	8	0	0.096967971	1.177817537	unrestricted
1HPC	7	C6	C	1	4	0			skipped_sasa	FALSE											skipped_sasa	sasa_A2=0.000 <= 0.100	0	6	8	0.25			Not accessible
1HPC	1	O2	O	1	2				skipped_sasa	FALSE											skipped_sasa	sasa_A2=0.000 <= 0.100	0	8	8	0			Not accessible
1HPO	18	CD1	C	2	4	1.314728714	4.100924	0.90092397	ok	TRUE	10.910784	8.7	19.610785	11.4	19.88519365	24.98910903	9.503125452	-0.924699981	0.109585302	-0.364583333	ok		1	16	18	0.111111111	9.107854837	4743554.846	restricted
1HPO	19	CD2	C	2	4	1.293371775	4.5192533	1.3192532	ok	TRUE	6.7709036	5.7	12.470903	18	15.52280308	26.06247772	2.832596025	-0.997213764	-0.015743822	0.072916667	ok		1	17	18	0.055555556	4.456084754	1846.429764	intermediate
1HPO	20	CD3	C	2	4	0			skipped_sasa	FALSE											skipped_sasa	sasa_A2=0.000 <= 0.100	0	18	18	0			Not accessible
1HPO	21	CD4	C	2	4	0			skipped_sasa	FALSE											skipped_sasa	sasa_A2=0.000 <= 0.100	0	17	18	0.055555556			Not accessible
1HPO	22	CD5	C	2	4	0.369485439	3.2559645	0.05596447	ok	TRUE	10.910784	7.2	18.110785	11.4	20.82463984	26.84395431	2.300051055	-0.997213764	-0.015743822	0.072916667	ok		1	16	18	0.111111111	8.561183458	1885345.829	restricted
1HPO	23	CD6	C	2	4	0			skipped_sasa	FALSE											skipped_sasa	sasa_A2=0.000 <= 0.100	0	15	18	0.166666667			Not accessible
1HPO	16	CG3	C	2	4	0.415111871	2.80491	-0.3950901	ok	FALSE											no_accept_dir	no directions with d >= r_excl_A (3.20)	0	13	18	0.277777778			Not accessible
1HPO	17	CG4	C	2	4	0.265397516	3.365009	0.16500902	ok	TRUE	6.7709036	5.7	12.470903	18	14.03794777	27.31388441	6.35376073	0.547501937	-0.753206892	0.364583333	ok		1	13	18	0.277777778	4.456084754	1846.429764	intermediate
1HPO	9	CB2	C	1	3	0			skipped_sasa	FALSE											skipped_sasa	sasa_A2=0.000 <= 0.100	0	11	18	0.388888889			Not accessible
1HPO	10	CB3	C	1	3	0			skipped_sasa	FALSE											skipped_sasa	sasa_A2=0.000 <= 0.100	0	10	18	0.444444444			Not accessible
1HPO	11	CB4	C	1	3	0			skipped_sasa	FALSE											skipped_sasa	sasa_A2=0.000 <= 0.100	0	11	18	0.388888889			Not accessible
1HPO	13	CB6	C	1	3	0			skipped_sasa	FALSE											skipped_sasa	sasa_A2=0.000 <= 0.100	0	9	18	0.5			Not accessible
1HPO	14	CG1	C	1	4	0			skipped_sasa	FALSE											skipped_sasa	sasa_A2=0.000 <= 0.100	0	11	18	0.388888889			Not accessible
1HPO	15	CG2	C	1	4	2.001896618	3.3356194	0.1356194	ok	TRUE	10.910784	9.2	20.110785	11.4	9.062600556	29.01119691	3.412488369	0.547501937	-0.753206892	0.364583333	ok		1	12	18	0.333333333	9.107854837	4743554.846	restricted
1HPO	29	CZ2	C	1	3	2.500481356	3.0827384	-0.11726165	ok	FALSE											no_accept_dir	no directions with d >= r_excl_A (3.20)	0	14	18	0.222222222			Not accessible
1HPO	30	CZ3	C	1	3	20.0859261	4.341722	1.141722	ok	TRUE	2.2	2.2	4.4	45	18.06835252	19.91849976	9.481234453	0.702995249	-0.472833076	0.53125	ok		1	15	18	0.166666667	0.077894386	1.140504442	unrestricted
1HPO	32	CZ5	C	1	3	0			skipped_sasa	FALSE											skipped_sasa	sasa_A2=0.000 <= 0.100	0	15	18	0.166666667			Not accessible
1HPO	33	CZ6	C	1	3	0			skipped_sasa	FALSE											skipped_sasa	sasa_A2=0.000 <= 0.100	0	14	18	0.222222222			Not accessible
1HPO	24	N	N	1	3	0			skipped_sasa	FALSE											skipped_sasa	sasa_A2=0.000 <= 0.100	0	11	18	0.388888889			Not accessible
1HPO	7	OA6	O	1	2	0			skipped_sasa	FALSE											skipped_sasa	sasa_A2=0.000 <= 0.100	0	14	18	0.222222222			Not accessible
1HPV	22	C23	C	3	4	0			skipped_sasa	FALSE											skipped_sasa	sasa_A2=0.000 <= 0.100	0	12	15	0.2			Not accessible
1HPV	23	C24	C	3	4	0.190466204	3.9533322	0.75333214	ok	TRUE	9.379747	5.2	14.579748	13.2	10.53933076	18.55775955	3.21666881	-0.622823043	0.041712045	0.78125	ok		2	12	15	0.2	5.16890812	6149.445341	intermediate
1HPV	0	C1	C	2	4	10.93483037	3.8085046	0.60850453	ok	TRUE	6.7709036	4.7	11.470903	18	8.389166409	19.78881759	5.38208623	0.612971657	-0.711408241	-0.34375	ok		1	14	15	0.066666667	3.787645813	597.5354125	intermediate
1HPV	13	C14	C	2	4	0			skipped_sasa	FALSE											skipped_sasa	sasa_A2=0.000 <= 0.100	0	8	15	0.466666667			Not accessible
1HPV	14	C15	C	2	4	0			skipped_sasa	FALSE											skipped_sasa	sasa_A2=0.000 <= 0.100	0	10	15	0.333333333			Not accessible
1HPV	1	C2	C	2	4	0			skipped_sasa	FALSE											skipped_sasa	sasa_A2=0.000 <= 0.100	0	14	15	0.066666667			Not accessible
1HPV	24	C25	C	2	4	0			skipped_sasa	FALSE											skipped_sasa	sasa_A2=0.000 <= 0.100	0	15	15	0			Not accessible
1HPV	6	C7	C	2	4	0			skipped_sasa	FALSE											skipped_sasa	sasa_A2=0.000 <= 0.100	0	10	15	0.333333333			Not accessible
1HPV	27	N3	N	2	3	0.693944444	1.7374068	-1.4625932	ok	FALSE											no_accept_dir	no directions with d >= r_excl_A (3.20)	0	15	15	0			Not accessible
1HPV	9	C10	C	1	3	0			skipped_sasa	FALSE											skipped_sasa	sasa_A2=0.000 <= 0.100	0	12	15	0.2			Not accessible
1HPV	10	C11	C	1	3	2.868408823	2.6411119	-0.5588882	ok	FALSE											no_accept_dir	no directions with d >= r_excl_A (3.20)	0	13	15	0.133333333			Not accessible
1HPV	11	C12	C	1	3	0			skipped_sasa	FALSE											skipped_sasa	sasa_A2=0.000 <= 0.100	0	13	15	0.133333333			Not accessible
1HPV	12	C13	C	1	3	6.014009129	3.1101124	-0.08988762	ok	FALSE											no_accept_dir	no directions with d >= r_excl_A (3.20)	0	14	15	0.066666667			Not accessible
1HPV	15	C16	C	1	4	0			skipped_sasa	FALSE											skipped_sasa	sasa_A2=0.000 <= 0.100	0	11	15	0.266666667			Not accessible
1HPV	17	C18	C	1	3	0			skipped_sasa	FALSE											skipped_sasa	sasa_A2=0.000 <= 0.100	0	12	15	0.2			Not accessible
1HPV	18	C19	C	1	3	0			skipped_sasa	FALSE											skipped_sasa	sasa_A2=0.000 <= 0.100	0	13	15	0.133333333			Not accessible
1HPV	20	C21	C	1	3	3.955319282	3.6069882	0.40698814	ok	TRUE	4.3177433	4.2	8.517743	27	10.34032482	16.50398618	14.15255717	-0.920227016	0.187131442	0.34375	ok		1	13	15	0.133333333	2.807997491	114.3606053	intermediate
1HPV	21	C22	C	1	3	0			skipped_sasa	FALSE											skipped_sasa	sasa_A2=0.000 <= 0.100	0	12	15	0.2			Not accessible
1HPV	3	C4	C	1	4	0			skipped_sasa	FALSE											skipped_sasa	sasa_A2=0.000 <= 0.100	0	13	15	0.133333333			Not accessible
1HPV	4	C5	C	1	4	0			skipped_sasa	FALSE											skipped_sasa	sasa_A2=0.000 <= 0.100	0	9	15	0.4			Not accessible
1HPV	5	C6	C	1	4	0			skipped_sasa	FALSE											skipped_sasa	sasa_A2=0.000 <= 0.100	0	8	15	0.466666667			Not accessible
1HPV	8	C9	C	1	3	0.242562711	1.9562974	-1.2437027	ok	FALSE											no_accept_dir	no directions with d >= r_excl_A (3.20)	0	12	15	0.2			Not accessible
1HPV	25	N1	N	1	3	0			skipped_sasa	FALSE											skipped_sasa	sasa_A2=0.000 <= 0.100	0	10	15	0.333333333			Not accessible
1HPV	30	O3	O	1	2	0			skipped_sasa	FALSE											skipped_sasa	sasa_A2=0.000 <= 0.100	0	9	15	0.4			Not accessible
1HQU	11	C11	C	3	4	0.958299105	3.6183155	0.4183154	ok	TRUE	0	0	0	0	0	0	0	0	0	0	ok		2	9	9	0			No cone found
1HQU	10	C12	C	3	4	0.121079091	3.801403	0.601403	ok	TRUE	0	0	0	0	0	0	0	0	0	0	ok		1	9	9	0			No cone found
1HQU	13	C14	C	3	4	3.151616057	3.3895125	0.18951249	ok	TRUE	0	0	0	0	0	0	0	0	0	0	ok		1	9	9	0			No cone found
1HQU	14	C15	C	3	4	1.868900306	3.302979	0.102978945	ok	TRUE	0	0	0	0	0	0	0	0	0	0	ok		1	9	9	0			No cone found
1HQU	12	C13	C	2	4	0			skipped_sasa	FALSE											skipped_sasa	sasa_A2=0.000 <= 0.100	0	7	9	0.222222222			Not accessible
1HQU	0	C1	C	1	4	0.202478093	4.5343957	1.3343956	ok	TRUE	0	0	0	0	0	0	0	0	0	0	ok		1	6	9	0.333333333			No cone found
1HQU	9	C10	C	1	4	0			skipped_sasa	FALSE											skipped_sasa	sasa_A2=0.000 <= 0.100	0	8	9	0.111111111			Not accessible
1HQU	4	C5	C	1	3	0			skipped_sasa	FALSE											skipped_sasa	sasa_A2=0.000 <= 0.100	0	6	9	0.333333333			Not accessible
1HQU	6	C7	C	1	3	0			skipped_sasa	FALSE											skipped_sasa	sasa_A2=0.000 <= 0.100	0	8	9	0.111111111			Not accessible
1HQU	7	C8	C	1	3	0			skipped_sasa	FALSE											skipped_sasa	sasa_A2=0.000 <= 0.100	0	7	9	0.222222222			Not accessible
1HQU	16	N2	N	1	3	0			skipped_sasa	FALSE											skipped_sasa	sasa_A2=0.000 <= 0.100	0	7	9	0.222222222			Not accessible
1HRI	0	C1	C	3	4	0			skipped_sasa	FALSE											skipped_sasa	sasa_A2=0.000 <= 0.100	0	15	15	0			Not accessible
1HRI	15	C1B	C	2	4	0			skipped_sasa	FALSE											skipped_sasa	sasa_A2=0.000 <= 0.100	0	12	15	0.2			Not accessible
1HRI	14	C2B	C	2	4	0			skipped_sasa	FALSE											skipped_sasa	sasa_A2=0.000 <= 0.100	0	11	15	0.266666667			Not accessible
1HRI	13	C3B	C	2	4	0.018756986			skipped_sasa	FALSE											skipped_sasa	sasa_A2=0.019 <= 0.100	0	10	15	0.333333333			Not accessible
1HRI	12	C4B	C	2	4	0			skipped_sasa	FALSE											skipped_sasa	sasa_A2=0.000 <= 0.100	0	9	15	0.4			Not accessible
1HRI	11	C5B	C	2	4	0.097284171			skipped_sasa	FALSE											skipped_sasa	sasa_A2=0.097 <= 0.100	0	8	15	0.466666667			Not accessible
1HRI	10	C6B	C	2	4	0			skipped_sasa	FALSE											skipped_sasa	sasa_A2=0.000 <= 0.100	0	8	15	0.466666667			Not accessible
1HRI	17	C2C	C	1	3	0.670400295	2.5874236	-0.6125765	ok	FALSE											no_accept_dir	no directions with d >= r_excl_A (3.20)	0	14	15	0.066666667			Not accessible
1HRI	3	C3A	C	1	3	0			skipped_sasa	FALSE											skipped_sasa	sasa_A2=0.000 <= 0.100	0	12	15	0.2			Not accessible
1HRI	19	C4C	C	1	3	8.875979741	2.0611544	-1.1388457	ok	FALSE											no_accept_dir	no directions with d >= r_excl_A (3.20)	0	15	15	0			Not accessible
1HRI	8	C5A	C	1	3	0			skipped_sasa	FALSE											skipped_sasa	sasa_A2=0.000 <= 0.100	0	12	15	0.2			Not accessible
1HRI	20	C5C	C	1	3	0			skipped_sasa	FALSE											skipped_sasa	sasa_A2=0.000 <= 0.100	0	14	15	0.066666667			Not accessible
1HRI	7	C6A	C	1	3	0.679565676	2.7122114	-0.48778868	ok	FALSE											no_accept_dir	no directions with d >= r_excl_A (3.20)	0	11	15	0.266666667			Not accessible
1HRK	20	C18	C	3	4	0			skipped_sasa	FALSE											skipped_sasa	sasa_A2=0.000 <= 0.100	0	9	14	0.357142857			Not accessible
1HRK	21	C19	C	3	4	0			skipped_sasa	FALSE											skipped_sasa	sasa_A2=0.000 <= 0.100	0	11	14	0.214285714			Not accessible
1HRK	23	C21	C	3	4	0			skipped_sasa	FALSE											skipped_sasa	sasa_A2=0.000 <= 0.100	0	11	14	0.214285714			Not accessible
1HRK	0	C1	C	2	4	3.493507219	3.505706	0.30570602	ok	TRUE	6.7709036	7.2	13.970903	18	-7.444123723	19.68482617	-9.138625509	-0.529646084	-0.415320983	-0.739583333	ok		2	11	14	0.214285714	6.1998733	35037.94828	restricted
1HRK	12	C11	C	2	4	0			skipped_sasa	FALSE											skipped_sasa	sasa_A2=0.000 <= 0.100	0	8	14	0.428571429			Not accessible
1HRK	17	C15	C	2	4	0			skipped_sasa	FALSE											skipped_sasa	sasa_A2=0.000 <= 0.100	0	8	14	0.428571429			Not accessible
1HRK	18	C16	C	2	4	0.467644363	4.294652	1.0946519	ok	TRUE	20.931602	6.2	27.131601	6	15.13017276	13.27033819	0.474385823	-0.924699981	0.109585302	-0.364583333	ok		1	9	14	0.357142857			restricted
1HRK	1	C2	C	2	4	6.870669395	3.3999796	0.19997954	ok	TRUE	5.731196	6.2	11.931196	21	-10.84850257	15.83887205	-6.268133326	0.071781385	-0.31032471	-0.947916667	ok		1	12	14	0.142857143	4.799563633	3296.890765	intermediate
1HRK	24	C22	C	2	4	2.403554567	3.3901408	0.19014072	ok	TRUE	0	0	0	0	0	0	0	0	0	0	ok		1	11	14	0.214285714			No cone found
1HRK	25	C23	C	2	4	2.73303555	3.0628796	-0.13712049	ok	FALSE											no_accept_dir	no directions with d >= r_excl_A (3.20)	0	12	14	0.142857143			Not accessible
1HRK	4	C4	C	2	4	0			skipped_sasa	FALSE											skipped_sasa	sasa_A2=0.000 <= 0.100	0	12	14	0.142857143			Not accessible
1HRK	6	C6	C	2	4	0			skipped_sasa	FALSE											skipped_sasa	sasa_A2=0.000 <= 0.100	0	10	14	0.285714286			Not accessible
1HRK	13	C12	C	1	4	0			skipped_sasa	FALSE											skipped_sasa	sasa_A2=0.000 <= 0.100	0	7	14	0.5			Not accessible
1HRK	16	C14	C	1	4	0			skipped_sasa	FALSE											skipped_sasa	sasa_A2=0.000 <= 0.100	0	7	14	0.5			Not accessible
1HRK	19	C17	C	1	4	0			skipped_sasa	FALSE											skipped_sasa	sasa_A2=0.000 <= 0.100	0	9	14	0.357142857			Not accessible
1HRK	22	C20	C	1	4	0			skipped_sasa	FALSE											skipped_sasa	sasa_A2=0.000 <= 0.100	0	10	14	0.285714286			Not accessible
1HRK	2	C3	C	1	4	0.932477731	2.5127065	-0.6872935	ok	FALSE											no_accept_dir	no directions with d >= r_excl_A (3.20)	0	13	14	0.071428571			Not accessible
1HRK	5	C5	C	1	4	0.072888788			skipped_sasa	FALSE											skipped_sasa	sasa_A2=0.073 <= 0.100	0	11	14	0.214285714			Not accessible
1HRK	7	C7	C	1	4	0			skipped_sasa	FALSE											skipped_sasa	sasa_A2=0.000 <= 0.100	0	9	14	0.357142857			Not accessible
1HRK	9	C8	C	1	4	0			skipped_sasa	FALSE											skipped_sasa	sasa_A2=0.000 <= 0.100	0	8	14	0.428571429			Not accessible
1HRK	10	C9	C	1	4	0			skipped_sasa	FALSE											skipped_sasa	sasa_A2=0.000 <= 0.100	0	9	14	0.357142857			Not accessible
1HRK	14	O12	O	1	2	0			skipped_sasa	FALSE											skipped_sasa	sasa_A2=0.000 <= 0.100	0	8	14	0.428571429			Not accessible
1HRK	28	O26	O	1	2	0			skipped_sasa	FALSE											skipped_sasa	sasa_A2=0.000 <= 0.100	0	14	14	0			Not accessible
1HRK	3	O3	O	1	2	3.261292836	3.4110396	0.21103954	ok	TRUE	5.731196	6.7	12.431196	21	-13.09373893	16.97637509	-5.688023895	-0.178610901	-0.506146306	-0.84375	ok		1	14	14	0	4.857967476	3638.437101	intermediate
1HRK	8	O7	O	1	2	0			skipped_sasa	FALSE											skipped_sasa	sasa_A2=0.000 <= 0.100	0	10	14	0.285714286			Not accessible
1HRN	33	C34	C	3	4	2.751470127	3.2295482	0.029548168	ok	TRUE	8.210512	6.2	14.410512	15	34.8285167	70.52473488	39.61676168	-0.186455952	-0.894536257	-0.40625	ok		1	16	16	0	6.496853057	57839.74097	restricted
1HRN	34	C35	C	3	4	0			skipped_sasa	FALSE											skipped_sasa	sasa_A2=0.000 <= 0.100	0	16	16	0			Not accessible
1HRN	13	C14	C	2	4	0.729068837	3.427928	0.22792792	ok	TRUE	20.931602	7.7	28.631601	6	24.21507491	72.16232626	33.69785617	0.702995249	-0.472833076	0.53125	ok		1	9	16	0.4375			restricted
1HRN	15	C16	C	2	4	0			skipped_sasa	FALSE											skipped_sasa	sasa_A2=0.000 <= 0.100	0	11	16	0.3125			Not accessible
1HRN	16	C17	C	2	4	0			skipped_sasa	FALSE											skipped_sasa	sasa_A2=0.000 <= 0.100	0	11	16	0.3125			Not accessible
1HRN	17	C18	C	2	4	0			skipped_sasa	FALSE											skipped_sasa	sasa_A2=0.000 <= 0.100	0	9	16	0.4375			Not accessible
1HRN	21	C22	C	2	4	0			skipped_sasa	FALSE											skipped_sasa	sasa_A2=0.000 <= 0.100	0	12	16	0.25			Not accessible
1HRN	23	C24	C	2	4	0			skipped_sasa	FALSE											skipped_sasa	sasa_A2=0.000 <= 0.100	0	14	16	0.125			Not accessible
1HRN	24	C25	C	2	4	0			skipped_sasa	FALSE											skipped_sasa	sasa_A2=0.000 <= 0.100	0	15	16	0.0625			Not accessible
1HRN	25	C26	C	2	4	0			skipped_sasa	FALSE											skipped_sasa	sasa_A2=0.000 <= 0.100	0	16	16	0			Not accessible
1HRN	26	C27	C	2	4	0.025446529			skipped_sasa	FALSE											skipped_sasa	sasa_A2=0.025 <= 0.100	0	15	16	0.0625			Not accessible
1HRN	27	C28	C	2	4	0			skipped_sasa	FALSE											skipped_sasa	sasa_A2=0.000 <= 0.100	0	14	16	0.125			Not accessible
1HRN	2	C3	C	2	4	0			skipped_sasa	FALSE											skipped_sasa	sasa_A2=0.000 <= 0.100	0	12	16	0.25			Not accessible
1HRN	31	C32	C	2	4	0			skipped_sasa	FALSE											skipped_sasa	sasa_A2=0.000 <= 0.100	0	14	16	0.125			Not accessible
1HRN	0	C1	C	1	4	0			skipped_sasa	FALSE											skipped_sasa	sasa_A2=0.000 <= 0.100	0	10	16	0.375			Not accessible
1HRN	12	C13	C	1	4	0			skipped_sasa	FALSE											skipped_sasa	sasa_A2=0.000 <= 0.100	0	8	16	0.5			Not accessible
1HRN	14	C15	C	1	4	0			skipped_sasa	FALSE											skipped_sasa	sasa_A2=0.000 <= 0.100	0	10	16	0.375			Not accessible
1HRN	1	C2	C	1	4	0			skipped_sasa	FALSE											skipped_sasa	sasa_A2=0.000 <= 0.100	0	11	16	0.3125			Not accessible
1HRN	19	C20	C	1	4	0			skipped_sasa	FALSE											skipped_sasa	sasa_A2=0.000 <= 0.100	0	12	16	0.25			Not accessible
1HRN	20	C21	C	1	4	0			skipped_sasa	FALSE											skipped_sasa	sasa_A2=0.000 <= 0.100	0	11	16	0.3125			Not accessible
1HRN	22	C23	C	1	4	0			skipped_sasa	FALSE											skipped_sasa	sasa_A2=0.000 <= 0.100	0	13	16	0.1875			Not accessible
1HRN	30	C31	C	1	4	0			skipped_sasa	FALSE											skipped_sasa	sasa_A2=0.000 <= 0.100	0	13	16	0.1875			Not accessible
1HRN	32	C33	C	1	4	1.02038652	3.0326748	-0.16732526	ok	FALSE											no_accept_dir	no directions with d >= r_excl_A (3.20)	0	15	16	0.0625			Not accessible
1HRN	4	C5	C	1	3	0			skipped_sasa	FALSE											skipped_sasa	sasa_A2=0.000 <= 0.100	0	14	16	0.125			Not accessible
1HRN	5	C6	C	1	3	0.976818084	2.500994	-0.6990061	ok	FALSE											no_accept_dir	no directions with d >= r_excl_A (3.20)	0	15	16	0.0625			Not accessible
1HRN	6	C7	C	1	3	0			skipped_sasa	FALSE											skipped_sasa	sasa_A2=0.000 <= 0.100	0	16	16	0			Not accessible
1HRN	7	C8	C	1	3	0			skipped_sasa	FALSE											skipped_sasa	sasa_A2=0.000 <= 0.100	0	15	16	0.0625			Not accessible
1HRN	8	C9	C	1	3	0			skipped_sasa	FALSE											skipped_sasa	sasa_A2=0.000 <= 0.100	0	14	16	0.125			Not accessible
1HRN	28	N29	N	1	3	0			skipped_sasa	FALSE											skipped_sasa	sasa_A2=0.000 <= 0.100	0	10	16	0.375			Not accessible
1HRN	9	O10	O	1	2	0			skipped_sasa	FALSE											skipped_sasa	sasa_A2=0.000 <= 0.100	0	11	16	0.3125			Not accessible
1HRN	10	O11	O	1	2	4.000016175	3.1351426	-0.06485748	ok	FALSE											no_accept_dir	no directions with d >= r_excl_A (3.20)	0	12	16	0.25			Not accessible
1HRN	29	O30	O	1	2	0			skipped_sasa	FALSE											skipped_sasa	sasa_A2=0.000 <= 0.100	0	13	16	0.1875			Not accessible
1HRN	35	O36	O	1	2	0			skipped_sasa	FALSE											skipped_sasa	sasa_A2=0.000 <= 0.100	0	14	16	0.125			Not accessible
1HSG	7	C5	C	3	4	0			skipped_sasa	FALSE											skipped_sasa	sasa_A2=0.000 <= 0.100	0	16	19	0.157894737			Not accessible
1HSG	8	C6	C	3	4	0			skipped_sasa	FALSE											skipped_sasa	sasa_A2=0.000 <= 0.100	0	16	19	0.157894737			Not accessible
1HSG	9	C7	C	3	4	0			skipped_sasa	FALSE											skipped_sasa	sasa_A2=0.000 <= 0.100	0	16	19	0.157894737			Not accessible
1HSG	1	C1	C	2	4	0			skipped_sasa	FALSE											skipped_sasa	sasa_A2=0.000 <= 0.100	0	13	19	0.315789474			Not accessible
1HSG	13	C10	C	2	4	0			skipped_sasa	FALSE											skipped_sasa	sasa_A2=0.000 <= 0.100	0	10	19	0.473684211			Not accessible
1HSG	16	C12	C	2	4	0			skipped_sasa	FALSE											skipped_sasa	sasa_A2=0.000 <= 0.100	0	11	19	0.421052632			Not accessible
1HSG	18	C14	C	2	4	0			skipped_sasa	FALSE											skipped_sasa	sasa_A2=0.000 <= 0.100	0	13	19	0.315789474			Not accessible
1HSG	31	C24	C	2	4	0			skipped_sasa	FALSE											skipped_sasa	sasa_A2=0.000 <= 0.100	0	17	19	0.105263158			Not accessible
1HSG	38	C31	C	2	4	0			skipped_sasa	FALSE											skipped_sasa	sasa_A2=0.000 <= 0.100	0	15	19	0.210526316			Not accessible
1HSG	11	C8	C	2	4	0			skipped_sasa	FALSE											skipped_sasa	sasa_A2=0.000 <= 0.100	0	12	19	0.368421053			Not accessible
1HSG	12	C9	C	2	4	0			skipped_sasa	FALSE											skipped_sasa	sasa_A2=0.000 <= 0.100	0	13	19	0.315789474			Not accessible
1HSG	14	C11	C	1	4	0			skipped_sasa	FALSE											skipped_sasa	sasa_A2=0.000 <= 0.100	0	10	19	0.473684211			Not accessible
1HSG	17	C13	C	1	4	0			skipped_sasa	FALSE											skipped_sasa	sasa_A2=0.000 <= 0.100	0	12	19	0.368421053			Not accessible
1HSG	20	C16	C	1	3	0			skipped_sasa	FALSE											skipped_sasa	sasa_A2=0.000 <= 0.100	0	15	19	0.210526316			Not accessible
1HSG	21	C17	C	1	3	0.250378806	2.3869257	-0.81307435	ok	FALSE											no_accept_dir	no directions with d >= r_excl_A (3.20)	0	16	19	0.157894737			Not accessible
1HSG	22	C18	C	1	3	3.902888919	2.6126118	-0.5873883	ok	FALSE											no_accept_dir	no directions with d >= r_excl_A (3.20)	0	17	19	0.105263158			Not accessible
1HSG	23	C19	C	1	3	0.568680497	3.0846474	-0.11535263	ok	FALSE											no_accept_dir	no directions with d >= r_excl_A (3.20)	0	16	19	0.157894737			Not accessible
1HSG	2	C2	C	1	4	0			skipped_sasa	FALSE											skipped_sasa	sasa_A2=0.000 <= 0.100	0	12	19	0.368421053			Not accessible
1HSG	24	C20	C	1	3	0			skipped_sasa	FALSE											skipped_sasa	sasa_A2=0.000 <= 0.100	0	15	19	0.210526316			Not accessible
1HSG	28	C22	C	1	4	0			skipped_sasa	FALSE											skipped_sasa	sasa_A2=0.000 <= 0.100	0	15	19	0.210526316			Not accessible
1HSG	29	C23	C	1	4	0			skipped_sasa	FALSE											skipped_sasa	sasa_A2=0.000 <= 0.100	0	16	19	0.157894737			Not accessible
1HSG	33	C26	C	1	3	0			skipped_sasa	FALSE											skipped_sasa	sasa_A2=0.000 <= 0.100	0	18	19	0.052631579			Not accessible
1HSG	34	C27	C	1	3	0			skipped_sasa	FALSE											skipped_sasa	sasa_A2=0.000 <= 0.100	0	19	19	0			Not accessible
1HSG	35	C28	C	1	3	0			skipped_sasa	FALSE											skipped_sasa	sasa_A2=0.000 <= 0.100	0	18	19	0.052631579			Not accessible
1HSG	36	C29	C	1	3	0.067533788			skipped_sasa	FALSE											skipped_sasa	sasa_A2=0.068 <= 0.100	0	17	19	0.105263158			Not accessible
1HSG	40	C33	C	1	3	0.938840592	3.0990274	-0.10097265	ok	FALSE											no_accept_dir	no directions with d >= r_excl_A (3.20)	0	17	19	0.105263158			Not accessible
1HSG	42	C34	C	1	3	12.93580622	4.7147017	1.5147016	ok	TRUE	1.0258769	2.2	3.2258768	65	3.797469507	25.28275218	4.031981267	-0.924699981	0.109585302	-0.364583333	ok		1	19	19	0	0.076023592	1.136908935	unrestricted
1HSG	43	C35	C	1	3	6.309072697	3.1426427	-0.05735731	ok	FALSE											no_accept_dir	no directions with d >= r_excl_A (3.20)	0	18	19	0.052631579			Not accessible
1HSG	44	C36	C	1	3	0.366037209	2.195393	-1.004607	ok	FALSE											no_accept_dir	no directions with d >= r_excl_A (3.20)	0	17	19	0.105263158			Not accessible
1HSG	5	N2	N	1	3	0			skipped_sasa	FALSE											skipped_sasa	sasa_A2=0.000 <= 0.100	0	14	19	0.263157895			Not accessible
1HSG	27	N4	N	1	3	0			skipped_sasa	FALSE											skipped_sasa	sasa_A2=0.000 <= 0.100	0	14	19	0.263157895			Not accessible
1HSG	15	O2	O	1	2	0			skipped_sasa	FALSE											skipped_sasa	sasa_A2=0.000 <= 0.100	0	11	19	0.421052632			Not accessible
1HSG	30	O4	O	1	2	0			skipped_sasa	FALSE											skipped_sasa	sasa_A2=0.000 <= 0.100	0	17	19	0.105263158			Not accessible
1HSH	7	C5	C	3	4	0.799919821	3.7262204	0.5262203	ok	TRUE	10.910784	8.7	19.610785	11.4	17.21696268	-4.329312491	0.802693496	-0.011740118	0.568040781	0.822916667	ok		2	16	19	0.157894737	9.107854837	4743554.846	restricted
1HSH	8	C6	C	3	4	0			skipped_sasa	FALSE											skipped_sasa	sasa_A2=0.000 <= 0.100	0	16	19	0.157894737			Not accessible
1HSH	9	C7	C	3	4	0.195563573	3.4962327	0.2962327	ok	TRUE	0	0	0	0	0	0	0	0	0	0	ok		1	16	19	0.157894737			No cone found
1HSH	1	C1	C	2	4	0			skipped_sasa	FALSE											skipped_sasa	sasa_A2=0.000 <= 0.100	0	13	19	0.315789474			Not accessible
1HSH	13	C10	C	2	4	0			skipped_sasa	FALSE											skipped_sasa	sasa_A2=0.000 <= 0.100	0	10	19	0.473684211			Not accessible
1HSH	16	C12	C	2	4	0			skipped_sasa	FALSE											skipped_sasa	sasa_A2=0.000 <= 0.100	0	11	19	0.421052632			Not accessible
1HSH	18	C14	C	2	4	0			skipped_sasa	FALSE											skipped_sasa	sasa_A2=0.000 <= 0.100	0	13	19	0.315789474			Not accessible
1HSH	31	C24	C	2	4	6.920321299	3.3575492	0.15754914	ok	TRUE	4.3177433	3.2	7.517743	27	4.983256867	0.752379437	6.990071821	-0.186455952	-0.894536257	-0.40625	ok		1	17	19	0.105263158	0.209671241	1.424590639	unrestricted
1HSH	38	C31	C	2	4	0			skipped_sasa	FALSE											skipped_sasa	sasa_A2=0.000 <= 0.100	0	15	19	0.210526316			Not accessible
1HSH	11	C8	C	2	4	0			skipped_sasa	FALSE											skipped_sasa	sasa_A2=0.000 <= 0.100	0	12	19	0.368421053			Not accessible
1HSH	12	C9	C	2	4	0			skipped_sasa	FALSE											skipped_sasa	sasa_A2=0.000 <= 0.100	0	13	19	0.315789474			Not accessible
1HSH	14	C11	C	1	4	0			skipped_sasa	FALSE											skipped_sasa	sasa_A2=0.000 <= 0.100	0	10	19	0.473684211			Not accessible
1HSH	17	C13	C	1	4	0			skipped_sasa	FALSE											skipped_sasa	sasa_A2=0.000 <= 0.100	0	12	19	0.368421053			Not accessible
1HSH	20	C16	C	1	3	0			skipped_sasa	FALSE											skipped_sasa	sasa_A2=0.000 <= 0.100	0	15	19	0.210526316			Not accessible
1HSH	21	C17	C	1	3	1.555204768	2.8304048	-0.3695953	ok	FALSE											no_accept_dir	no directions with d >= r_excl_A (3.20)	0	16	19	0.157894737			Not accessible
1HSH	22	C18	C	1	3	17.71216666	4.1566043	0.95660424	ok	TRUE	2.7167737	2.2	4.916774	39	9.510317503	-4.846903485	4.379771733	-0.590346995	-0.795708962	0.135416667	ok		1	17	19	0.105263158	0.078229141	1.141149011	unrestricted
1HSH	23	C19	C	1	3	4.139956408	3.3450186	0.14501858	ok	TRUE	3.387703	6.7	10.087703	33	11.16850977	-4.428645226	6.051833167	-0.689324283	-0.599827451	0.40625	ok		1	16	19	0.157894737	1.983962414	28.46128746	unrestricted
1HSH	2	C2	C	1	4	0			skipped_sasa	FALSE											skipped_sasa	sasa_A2=0.000 <= 0.100	0	12	19	0.368421053			Not accessible
1HSH	24	C20	C	1	3	0			skipped_sasa	FALSE											skipped_sasa	sasa_A2=0.000 <= 0.100	0	15	19	0.210526316			Not accessible
1HSH	28	C22	C	1	4	0			skipped_sasa	FALSE											skipped_sasa	sasa_A2=0.000 <= 0.100	0	15	19	0.210526316			Not accessible
1HSH	29	C23	C	1	4	2.090124545	3.216878	0.01687789	ok	TRUE	3.8105118	2.7	6.510512	30	7.81407464	-0.845626326	5.151729777	-0.405723434	-0.903908636	-0.135416667	ok		1	16	19	0.157894737	0.096967971	1.177817537	unrestricted
1HSH	33	C26	C	1	3	0			skipped_sasa	FALSE											skipped_sasa	sasa_A2=0.000 <= 0.100	0	18	19	0.052631579			Not accessible
1HSH	34	C27	C	1	3	0			skipped_sasa	FALSE											skipped_sasa	sasa_A2=0.000 <= 0.100	0	19	19	0			Not accessible
1HSH	35	C28	C	1	3	0			skipped_sasa	FALSE											skipped_sasa	sasa_A2=0.000 <= 0.100	0	18	19	0.052631579			Not accessible
1HSH	36	C29	C	1	3	0			skipped_sasa	FALSE											skipped_sasa	sasa_A2=0.000 <= 0.100	0	17	19	0.105263158			Not accessible
1HSH	40	C33	C	1	3	2.495073053	3.6393125	0.43931246	ok	TRUE	4.3177433	3.2	7.517743	27	11.66291956	4.904001299	7.402401132	0.507117531	0.405707164	0.760416667	ok		1	17	19	0.105263158	0.209671241	1.424590639	unrestricted
1HSH	42	C34	C	1	3	19.82189988	4.466797	1.2667968	ok	TRUE	1.0258769	2.2	3.2258768	65	14.81378877	5.856644369	14.89457115	0.244137001	0.713955924	0.65625	ok		1	19	19	0	0.076023592	1.136908935	unrestricted
1HSH	43	C35	C	1	3	10.86968394	3.3968835	0.19688344	ok	TRUE	1.8460191	3.2	5.046019	50	12.95358937	4.637804308	14.25383803	-0.052167923	0.134176504	0.989583333	ok		1	18	19	0.052631579	0.165120735	1.32140011	unrestricted
1HSH	44	C36	C	1	3	0.49641464	2.6472926	-0.55270743	ok	FALSE											no_accept_dir	no directions with d >= r_excl_A (3.20)	0	17	19	0.105263158			Not accessible
1HSH	5	N2	N	1	3	0			skipped_sasa	FALSE											skipped_sasa	sasa_A2=0.000 <= 0.100	0	14	19	0.263157895			Not accessible
1HSH	27	N4	N	1	3	0			skipped_sasa	FALSE											skipped_sasa	sasa_A2=0.000 <= 0.100	0	14	19	0.263157895			Not accessible
1HSH	15	O2	O	1	2	0			skipped_sasa	FALSE											skipped_sasa	sasa_A2=0.000 <= 0.100	0	11	19	0.421052632			Not accessible
1HSH	30	O4	O	1	2	0.13139236	2.515656	-0.68434405	ok	FALSE											no_accept_dir	no directions with d >= r_excl_A (3.20)	0	17	19	0.105263158			Not accessible
1HTE	4	C5	C	3	4	1.642471029	3.903237	0.70323706	ok	TRUE	0	0	0	0	0	0	0	0	0	0	ok		1	11	14	0.214285714			No cone found
1HTE	5	C6	C	3	4	0.218975946	3.1964176	-0.003582478	ok	FALSE											no_accept_dir	no directions with d >= r_excl_A (3.20)	0	11	14	0.214285714			Not accessible
1HTE	10	C11	C	2	4	1.48220916	3.275788	0.07578802	ok	TRUE	3.8105118	4.7	8.510511	30	9.302918575	25.02222681	9.286838458	-0.756074416	0.382262887	-0.53125	ok		1	10	14	0.285714286	1.378868404	10.24985105	unrestricted
1HTE	8	C9	C	2	4	3.070502889	4.3033595	1.1033595	ok	TRUE	1.4015546	2.2	3.6015546	57.5	5.60850576	25.53167828	0.563419868	-0.940459086	0.326722581	-0.09375	ok		1	10	14	0.285714286	0.077361813	1.139479726	unrestricted
1HTE	0	C1	C	1	4	0			skipped_sasa	FALSE											skipped_sasa	sasa_A2=0.000 <= 0.100	0	10	14	0.285714286			Not accessible
1HTE	11	C12	C	1	3	0			skipped_sasa	FALSE											skipped_sasa	sasa_A2=0.000 <= 0.100	0	12	14	0.142857143			Not accessible
1HTE	13	C14	C	1	3	0			skipped_sasa	FALSE											skipped_sasa	sasa_A2=0.000 <= 0.100	0	12	14	0.142857143			Not accessible
1HTE	14	C15	C	1	3	0			skipped_sasa	FALSE											skipped_sasa	sasa_A2=0.000 <= 0.100	0	13	14	0.071428571			Not accessible
1HTE	15	C16	C	1	3	0			skipped_sasa	FALSE											skipped_sasa	sasa_A2=0.000 <= 0.100	0	14	14	0			Not accessible
1HTE	16	C17	C	1	3	0.375186897	2.3052464	-0.8947537	ok	FALSE											no_accept_dir	no directions with d >= r_excl_A (3.20)	0	13	14	0.071428571			Not accessible
1HTE	17	C18	C	1	3	0			skipped_sasa	FALSE											skipped_sasa	sasa_A2=0.000 <= 0.100	0	13	14	0.071428571			Not accessible
1HTE	18	C19	C	1	3	0.84935402	2.182311	-1.017689	ok	FALSE											no_accept_dir	no directions with d >= r_excl_A (3.20)	0	14	14	0			Not accessible
1HTE	1	C2	C	1	4	0			skipped_sasa	FALSE											skipped_sasa	sasa_A2=0.000 <= 0.100	0	8	14	0.428571429			Not accessible
1HTE	19	C20	C	1	3	17.06929457	3.6711457	0.47114563	ok	TRUE	1.4015546	2.2	3.6015546	57.5	5.756015373	28.89149042	-3.282858245	-0.756074416	0.382262887	-0.53125	ok		1	13	14	0.071428571	0.077361813	1.139479726	unrestricted
1HTE	20	C21	C	1	3	18.58532713	3.5966544	0.39665437	ok	TRUE	0.69365734	2.2	2.8936574	72.5	4.128363765	28.66012865	-1.310008647	-0.924699981	0.109585302	-0.364583333	ok		1	12	14	0.142857143	0.069509918	1.124478416	unrestricted
1HTE	22	C23	C	1	3	0			skipped_sasa	FALSE											skipped_sasa	sasa_A2=0.000 <= 0.100	0	12	14	0.142857143			Not accessible
1HTE	2	C3	C	1	4	0			skipped_sasa	FALSE											skipped_sasa	sasa_A2=0.000 <= 0.100	0	7	14	0.5			Not accessible
1HTE	23	N1	N	1	3	0			skipped_sasa	FALSE											skipped_sasa	sasa_A2=0.000 <= 0.100	0	9	14	0.357142857			Not accessible
1HTE	24	N2	N	1	3	0.676661154	2.7076025	-0.49239755	ok	FALSE											no_accept_dir	no directions with d >= r_excl_A (3.20)	0	8	14	0.428571429			Not accessible
1HTE	25	N3	N	1	3	0			skipped_sasa	FALSE											skipped_sasa	sasa_A2=0.000 <= 0.100	0	9	14	0.357142857			Not accessible
1HTE	29	O4	O	1	2	0.012392989			skipped_sasa	FALSE											skipped_sasa	sasa_A2=0.012 <= 0.100	0	12	14	0.142857143			Not accessible
1HTP	11	C10	C	2	4	0			skipped_sasa	FALSE											skipped_sasa	sasa_A2=0.000 <= 0.100	0	10	11	0.090909091			Not accessible
1HTP	15	C14	C	2	4	5.155113743	5.546441	2.346441	ok	TRUE	1.8460191	2.2	4.046019	50	-4.959814377	27.24699057	3.186074655	0.855962612	-0.25826085	-0.447916667	ok		2	9	11	0.181818182	0.077370484	1.139496402	unrestricted
1HTP	16	C15	C	2	4	20.22287258	4.173858	0.9738581	ok	TRUE	1.4015546	2.2	3.6015546	57.5	-2.33031081	23.78445356	3.51060546	0.503587556	0.561903472	-0.65625	ok		2	10	11	0.090909091	0.077361813	1.139479726	unrestricted
1HTP	3	C2	C	2	4	1.70495613	3.3182547	0.11825466	ok	TRUE	2.4433475	2.2	4.6433477	42	-6.709729817	24.37607715	-0.826280321	0.323889083	0.80957027	-0.489583333	ok		1	9	11	0.181818182	0.078229141	1.141149011	unrestricted
1HTP	4	C3	C	2	4	9.931359298	4.601202	1.401202	ok	TRUE	1.8460191	2.2	4.046019	50	-5.477504363	22.78974506	-2.002031572	0.54852936	0.80700928	-0.21875	ok		1	8	11	0.272727273	0.077370484	1.139496402	unrestricted
1HTP	5	C4	C	2	4	0.355923879	2.7891943	-0.4108057	ok	FALSE											no_accept_dir	no directions with d >= r_excl_A (3.20)	0	7	11	0.363636364			Not accessible
1HTP	6	C5	C	2	4	4.935664123	4.296408	1.0964081	ok	TRUE	1.4015546	2.2	3.6015546	57.5	-5.931025581	22.4776246	-0.172187732	0.912159546	0.393491579	-0.114583333	ok		2	6	11	0.454545455	0.077361813	1.139479726	unrestricted
1HTP	8	C7	C	2	4	0.082420695			skipped_sasa	FALSE											skipped_sasa	sasa_A2=0.082 <= 0.100	0	7	11	0.363636364			Not accessible
1HTP	9	C8	C	2	4	0			skipped_sasa	FALSE											skipped_sasa	sasa_A2=0.000 <= 0.100	0	8	11	0.272727273			Not accessible
1HTP	12	N11	N	2	3	0			skipped_sasa	FALSE											skipped_sasa	sasa_A2=0.000 <= 0.100	0	11	11	0			Not accessible
1HTP	7	C6	C	1	4	0			skipped_sasa	FALSE											skipped_sasa	sasa_A2=0.000 <= 0.100	0	6	11	0.454545455			Not accessible
1HTP	17	O16	O	1	2	2.525431592	1.9299337	-1.2700664	ok	FALSE											no_accept_dir	no directions with d >= r_excl_A (3.20)	0	11	11	0			Not accessible
1HTP	2	O2	O	1	2				skipped_sasa	FALSE											skipped_sasa	sasa_A2=0.000 <= 0.100	0	11	11	0			Not accessible
1HV5	17	C13	C	2	4	0			skipped_sasa	FALSE											skipped_sasa	sasa_A2=0.000 <= 0.100	0	12	20	0.4			Not accessible
1HV5	3	C2	C	2	4	0			skipped_sasa	FALSE											skipped_sasa	sasa_A2=0.000 <= 0.100	0	15	20	0.25			Not accessible
1HV5	27	C21	C	2	4	0			skipped_sasa	FALSE											skipped_sasa	sasa_A2=0.000 <= 0.100	0	10	20	0.5			Not accessible
1HV5	33	C23	C	2	4	0			skipped_sasa	FALSE											skipped_sasa	sasa_A2=0.000 <= 0.100	0	13	20	0.35			Not accessible
1HV5	43	C31	C	2	4	8.9646805	3.5799036	0.37990355	ok	TRUE	1.0258769	2.2	3.2258768	65	45.49614139	57.14311651	1.761800417	-0.405723434	-0.903908636	-0.135416667	ok		2	16	20	0.2	0.076023592	1.136908935	unrestricted
1HV5	25	C38	C	2	4	0			skipped_sasa	FALSE											skipped_sasa	sasa_A2=0.000 <= 0.100	0	13	20	0.35			Not accessible
1HV5	26	C39	C	2	4	0			skipped_sasa	FALSE											skipped_sasa	sasa_A2=0.000 <= 0.100	0	14	20	0.3			Not accessible
1HV5	0	N1	N	2	3	0			skipped_sasa	FALSE											skipped_sasa	sasa_A2=0.000 <= 0.100	0	16	20	0.2			Not accessible
1HV5	2	C1	C	1	4	0			skipped_sasa	FALSE											skipped_sasa	sasa_A2=0.000 <= 0.100	0	14	20	0.3			Not accessible
1HV5	12	C10	C	1	3	18.81815398	4.3456564	1.1456563	ok	TRUE	0.38791937	2.2	2.5879195	80	37.37432395	57.08766793	-0.770848452	-0.906593242	-0.347402533	0.239583333	ok		1	20	20	0	0.029151666	1.050432909	unrestricted
1HV5	19	C15	C	1	3	0			skipped_sasa	FALSE											skipped_sasa	sasa_A2=0.000 <= 0.100	0	16	20	0.2			Not accessible
1HV5	20	C16	C	1	3	0			skipped_sasa	FALSE											skipped_sasa	sasa_A2=0.000 <= 0.100	0	17	20	0.15			Not accessible
1HV5	21	C17	C	1	3	0			skipped_sasa	FALSE											skipped_sasa	sasa_A2=0.000 <= 0.100	0	18	20	0.1			Not accessible
1HV5	22	C18	C	1	3	0			skipped_sasa	FALSE											skipped_sasa	sasa_A2=0.000 <= 0.100	0	17	20	0.15			Not accessible
1HV5	23	C19	C	1	3	0			skipped_sasa	FALSE											skipped_sasa	sasa_A2=0.000 <= 0.100	0	16	20	0.2			Not accessible
1HV5	24	C20	C	1	4	0			skipped_sasa	FALSE											skipped_sasa	sasa_A2=0.000 <= 0.100	0	11	20	0.45			Not accessible
1HV5	32	C22	C	1	4	0			skipped_sasa	FALSE											skipped_sasa	sasa_A2=0.000 <= 0.100	0	12	20	0.4			Not accessible
1HV5	35	C25	C	1	3	0.027886326			skipped_sasa	FALSE											skipped_sasa	sasa_A2=0.028 <= 0.100	0	15	20	0.25			Not accessible
1HV5	36	C26	C	1	3	0			skipped_sasa	FALSE											skipped_sasa	sasa_A2=0.000 <= 0.100	0	15	20	0.25			Not accessible
1HV5	37	C27	C	1	3	14.92574419	4.367908	1.167908	ok	TRUE	1.4015546	3.2	4.6015544	57.5	49.71570289	54.99773155	5.296758198	-0.66501498	-0.683008592	-0.302083333	ok		1	16	20	0.2	0.154550701	1.29803514	unrestricted
1HV5	38	C28	C	1	3	2.786438752	2.2543736	-0.9456265	ok	FALSE											no_accept_dir	no directions with d >= r_excl_A (3.20)	0	16	20	0.2			Not accessible
1HV5	39	C29	C	1	3	18.76689765	3.057975	-0.142025	ok	FALSE											no_accept_dir	no directions with d >= r_excl_A (3.20)	0	17	20	0.15			Not accessible
1HV5	45	C33	C	1	3	7.556108043	4.8482304	1.6482303	ok	TRUE	1.4015546	3.2	4.6015544	57.5	48.69563214	54.52490175	4.68586807	-0.834769553	-0.549711952	-0.03125	ok		1	18	20	0.1	0.154550701	1.29803514	unrestricted
1HV5	46	C34	C	1	3	18.0209571	6.701094	3.501094	ok	TRUE	0.38791937	2.2	2.5879195	80	46.2726275	51.8557178	6.272615948	-0.66501498	-0.683008592	-0.302083333	ok		1	19	20	0.05	0.029151666	1.050432909	unrestricted
1HV5	47	C35	C	1	3	6.305567163	8.127417	4.927417	ok	TRUE	0.38791937	2.2	2.5879195	80	43.42749979	51.22204278	5.549572934	-0.834769553	-0.549711952	-0.03125	ok		1	20	20	0	0.029151666	1.050432909	unrestricted
1HV5	48	C36	C	1	3	0.072566464			skipped_sasa	FALSE											skipped_sasa	sasa_A2=0.073 <= 0.100	0	19	20	0.05			Not accessible
1HV5	49	C37	C	1	3	0.860705709	3.9170568	0.71705675	ok	TRUE	0.38791937	2.2	2.5879195	80	43.28256015	55.26939297	2.050544053	-0.405723434	-0.903908636	-0.135416667	ok		1	18	20	0.1	0.029151666	1.050432909	unrestricted
1HV5	6	C5	C	1	3	0			skipped_sasa	FALSE											skipped_sasa	sasa_A2=0.000 <= 0.100	0	17	20	0.15			Not accessible
1HV5	9	C7	C	1	3	0			skipped_sasa	FALSE											skipped_sasa	sasa_A2=0.000 <= 0.100	0	18	20	0.1			Not accessible
1HV5	10	C8	C	1	3	6.704061369	4.762775	1.5627749	ok	TRUE	0.38791937	2.2	2.5879195	80	34.87951612	58.72024273	0.782367955	-0.405723434	-0.903908636	-0.135416667	ok		1	19	20	0.05	0.029151666	1.050432909	unrestricted
1HV5	11	C9	C	1	3	6.262301133	3.7211149	0.5211148	ok	TRUE	1.4015546	2.2	3.6015546	57.5	39.70045325	57.57090828	-0.735534906	0.08222006	-0.414669506	0.90625	ok		1	19	20	0.05	0.077361813	1.139479726	unrestricted
1HV5	1	N2	N	1	3	0			skipped_sasa	FALSE											skipped_sasa	sasa_A2=0.000 <= 0.100	0	13	20	0.35			Not accessible
1HV5	7	N3	N	1	3	0			skipped_sasa	FALSE											skipped_sasa	sasa_A2=0.000 <= 0.100	0	18	20	0.1			Not accessible
1HV5	31	N4	N	1	3	0			skipped_sasa	FALSE											skipped_sasa	sasa_A2=0.000 <= 0.100	0	13	20	0.35			Not accessible
1HV5	30	O2P	O	1	2	0			skipped_sasa	FALSE											skipped_sasa	sasa_A2=0.000 <= 0.100	0	12	20	0.4			Not accessible
1HV7	5	C1	C	3	4	0			skipped_sasa	FALSE											skipped_sasa	sasa_A2=0.000 <= 0.100	0	12	13	0.076923077			Not accessible
1HV7	4	C17	C	3	4	0			skipped_sasa	FALSE											skipped_sasa	sasa_A2=0.000 <= 0.100	0	12	13	0.076923077			Not accessible
1HV7	12	C3	C	3	4	27.24156129	4.798637	1.5986369	ok	TRUE	1.4015546	2.2	3.6015546	57.5	-8.478349451	20.50809444	33.25073705	-0.178610901	-0.506146306	-0.84375	ok		2	13	13	0	0.077361813	1.139479726	unrestricted
1HV7	14	C26	C	2	4	0			skipped_sasa	FALSE											skipped_sasa	sasa_A2=0.000 <= 0.100	0	9	13	0.307692308			Not accessible
1HV7	13	C28	C	2	4	0			skipped_sasa	FALSE											skipped_sasa	sasa_A2=0.000 <= 0.100	0	10	13	0.230769231			Not accessible
1HV7	23	C45	C	2	4	31.0456611	5.5879016	2.3879015	ok	TRUE	1.0258769	2.2	3.2258768	65	-17.01790505	15.36921479	40.18442347	-0.590346995	-0.795708962	0.135416667	ok		2	12	13	0.076923077	0.076023592	1.136908935	unrestricted
1HV7	24	C46	C	2	4	9.917622797	3.0838683	-0.11613178	ok	FALSE											no_accept_dir	no directions with d >= r_excl_A (3.20)	0	13	13	0			Not accessible
1HV7	25	C47	C	2	4	0.259627364	3.0029387	-0.1970613	ok	FALSE											no_accept_dir	no directions with d >= r_excl_A (3.20)	0	12	13	0.076923077			Not accessible
1HV7	26	C48	C	2	4	0			skipped_sasa	FALSE											skipped_sasa	sasa_A2=0.000 <= 0.100	0	11	13	0.153846154			Not accessible
1HV7	22	C50	C	2	4	18.66931178	5.689091	2.4890912	ok	TRUE	1.4015546	2.2	3.6015546	57.5	-15.09013679	16.47918871	38.09391712	-0.834769553	-0.549711952	-0.03125	ok		2	11	13	0.153846154	0.077361813	1.139479726	unrestricted
1HV7	20	C6	C	2	4	3.729619878	5.287027	2.0870268	ok	TRUE	1.8460191	4.2	6.046019	50	-14.9096403	17.82365336	38.94102111	0.071781385	-0.31032471	-0.947916667	ok		1	9	13	0.307692308	0.28424672	1.615676067	unrestricted
1HV7	3	C27	C	1	4	0			skipped_sasa	FALSE											skipped_sasa	sasa_A2=0.000 <= 0.100	0	11	13	0.153846154			Not accessible
1HV7	7	C29	C	1	4	0			skipped_sasa	FALSE											skipped_sasa	sasa_A2=0.000 <= 0.100	0	10	13	0.230769231			Not accessible
1HV7	1	C30	C	1	3	0			skipped_sasa	FALSE											skipped_sasa	sasa_A2=0.000 <= 0.100	0	11	13	0.153846154			Not accessible
1HV7	18	C4	C	1	3	0			skipped_sasa	FALSE											skipped_sasa	sasa_A2=0.000 <= 0.100	0	7	13	0.461538462			Not accessible
1HV7	19	C5	C	1	3	0			skipped_sasa	FALSE											skipped_sasa	sasa_A2=0.000 <= 0.100	0	8	13	0.384615385			Not accessible
1HV7	2	C7	C	1	4	0			skipped_sasa	FALSE											skipped_sasa	sasa_A2=0.000 <= 0.100	0	10	13	0.230769231			Not accessible
1HV7	6	C8	C	1	4	0			skipped_sasa	FALSE											skipped_sasa	sasa_A2=0.000 <= 0.100	0	9	13	0.307692308			Not accessible
1HV7	8	N2	N	1	3	0			skipped_sasa	FALSE											skipped_sasa	sasa_A2=0.000 <= 0.100	0	11	13	0.153846154			Not accessible
1HVC	50	C2	C	3	4	4.689611268	4.5431066	1.3431065	ok	TRUE	3.0280402	3.7	6.72804	36	5.598733763	-5.799726886	17.25166948	-0.27090763	-0.913977415	0.302083333	ok		2	21	25	0.16	0.43230356	2.07434366	unrestricted
1HVC	16	C26	C	3	4	0			skipped_sasa	FALSE											skipped_sasa	sasa_A2=0.000 <= 0.100	0	19	25	0.24			Not accessible
1HVC	17	C27	C	3	4	0			skipped_sasa	FALSE											skipped_sasa	sasa_A2=0.000 <= 0.100	0	19	25	0.24			Not accessible
1HVC	3	C4	C	3	4	0.094436463			skipped_sasa	FALSE											skipped_sasa	sasa_A2=0.094 <= 0.100	0	21	25	0.16			Not accessible
1HVC	45	C86	C	3	4	0			skipped_sasa	FALSE											skipped_sasa	sasa_A2=0.000 <= 0.100	0	19	25	0.24			Not accessible
1HVC	46	C87	C	3	4	0			skipped_sasa	FALSE											skipped_sasa	sasa_A2=0.000 <= 0.100	0	19	25	0.24			Not accessible
1HVC	51	C3	C	2	4	2.052715819	3.6608744	0.46087432	ok	TRUE	1.8460191	2.2	4.046019	50	6.606253459	-8.089111063	18.88980449	-0.27090763	-0.913977415	0.302083333	ok		1	21	25	0.16	0.077370484	1.139496402	unrestricted
1HVC	20	C39	C	2	4	0			skipped_sasa	FALSE											skipped_sasa	sasa_A2=0.000 <= 0.100	0	15	25	0.4			Not accessible
1HVC	4	C5	C	2	4	0			skipped_sasa	FALSE											skipped_sasa	sasa_A2=0.000 <= 0.100	0	21	25	0.16			Not accessible
1HVC	33	C52	C	2	4	0			skipped_sasa	FALSE											skipped_sasa	sasa_A2=0.000 <= 0.100	0	15	25	0.4			Not accessible
1HVC	9	C10	C	1	3	0			skipped_sasa	FALSE											skipped_sasa	sasa_A2=0.000 <= 0.100	0	24	25	0.04			Not accessible
1HVC	10	C11	C	1	3	0			skipped_sasa	FALSE											skipped_sasa	sasa_A2=0.000 <= 0.100	0	25	25	0			Not accessible
1HVC	53	C12	C	1	3	11.23513644	3.9028845	0.70288444	ok	TRUE	1.4015546	2.2	3.6015546	57.5	4.218322397	-8.813554737	18.9471156	-0.27090763	-0.913977415	0.302083333	ok		1	23	25	0.08	0.077361813	1.139479726	unrestricted
1HVC	55	C13	C	1	3	8.554634628	2.8976383	-0.30236173	ok	FALSE											no_accept_dir	no directions with d >= r_excl_A (3.20)	0	24	25	0.04			Not accessible
1HVC	56	C14	C	1	3	0			skipped_sasa	FALSE											skipped_sasa	sasa_A2=0.000 <= 0.100	0	24	25	0.04			Not accessible
1HVC	57	C15	C	1	3	3.359899925	3.40534	0.20533991	ok	TRUE	3.387703	4.2	7.5877028	33	1.284807265	-3.258994007	21.50163867	-0.071654418	-0.996939859	0.03125	ok		1	25	25	0	0.816250735	3.965664239	unrestricted
1HVC	12	C22	C	1	4	0			skipped_sasa	FALSE											skipped_sasa	sasa_A2=0.000 <= 0.100	0	17	25	0.32			Not accessible
1HVC	15	C25	C	1	4	0			skipped_sasa	FALSE											skipped_sasa	sasa_A2=0.000 <= 0.100	0	18	25	0.28			Not accessible
1HVC	19	C38	C	1	4	0			skipped_sasa	FALSE											skipped_sasa	sasa_A2=0.000 <= 0.100	0	14	25	0.44			Not accessible
1HVC	22	C41	C	1	3	0			skipped_sasa	FALSE											skipped_sasa	sasa_A2=0.000 <= 0.100	0	17	25	0.32			Not accessible
1HVC	23	C42	C	1	3	0			skipped_sasa	FALSE											skipped_sasa	sasa_A2=0.000 <= 0.100	0	18	25	0.28			Not accessible
1HVC	24	C43	C	1	3	1.55513901	2.7760422	-0.42395782	ok	FALSE											no_accept_dir	no directions with d >= r_excl_A (3.20)	0	19	25	0.24			Not accessible
1HVC	25	C44	C	1	3	0			skipped_sasa	FALSE											skipped_sasa	sasa_A2=0.000 <= 0.100	0	18	25	0.28			Not accessible
1HVC	26	C45	C	1	3	0			skipped_sasa	FALSE											skipped_sasa	sasa_A2=0.000 <= 0.100	0	17	25	0.32			Not accessible
1HVC	27	C46	C	1	4	0			skipped_sasa	FALSE											skipped_sasa	sasa_A2=0.000 <= 0.100	0	13	25	0.48			Not accessible
1HVC	30	C49	C	1	4	0			skipped_sasa	FALSE											skipped_sasa	sasa_A2=0.000 <= 0.100	0	13	25	0.48			Not accessible
1HVC	32	C51	C	1	4	0			skipped_sasa	FALSE											skipped_sasa	sasa_A2=0.000 <= 0.100	0	14	25	0.44			Not accessible
1HVC	35	C54	C	1	3	0			skipped_sasa	FALSE											skipped_sasa	sasa_A2=0.000 <= 0.100	0	17	25	0.32			Not accessible
1HVC	36	C55	C	1	3	0			skipped_sasa	FALSE											skipped_sasa	sasa_A2=0.000 <= 0.100	0	18	25	0.28			Not accessible
1HVC	37	C56	C	1	3	0.487231366	2.598072	-0.601928	ok	FALSE											no_accept_dir	no directions with d >= r_excl_A (3.20)	0	19	25	0.24			Not accessible
1HVC	38	C57	C	1	3	0.25769392	3.4677029	0.26770282	ok	TRUE	2.4433475	4.2	6.6433477	42	2.873252459	-5.444297761	16.78137474	0.054726485	-0.881633966	0.46875	ok		1	18	25	0.28	0.342796343	1.783493222	unrestricted
1HVC	39	C58	C	1	3	0			skipped_sasa	FALSE											skipped_sasa	sasa_A2=0.000 <= 0.100	0	17	25	0.32			Not accessible
1HVC	6	C7	C	1	3	6.929418676	3.578369	0.37836885	ok	TRUE	1.4015546	2.2	3.6015546	57.5	6.483993465	5.244936337	8.880290786	0.106137472	0.640703777	-0.760416667	ok		1	23	25	0.08	0.077361813	1.139479726	unrestricted
1HVC	41	C82	C	1	4	0			skipped_sasa	FALSE											skipped_sasa	sasa_A2=0.000 <= 0.100	0	17	25	0.32			Not accessible
1HVC	44	C85	C	1	4	0			skipped_sasa	FALSE											skipped_sasa	sasa_A2=0.000 <= 0.100	0	18	25	0.28			Not accessible
1HVC	8	C9	C	1	3	9.759511429	3.5806077	0.3806076	ok	TRUE	1.8460191	2.2	4.046019	50	8.243201975	5.856328147	10.25211589	0.503587556	0.561903472	-0.65625	ok		1	24	25	0.04	0.077370484	1.139496402	unrestricted
1HVC	11	N21	N	1	3	0			skipped_sasa	FALSE											skipped_sasa	sasa_A2=0.000 <= 0.100	0	18	25	0.28			Not accessible
1HVC	18	N37	N	1	3	0			skipped_sasa	FALSE											skipped_sasa	sasa_A2=0.000 <= 0.100	0	15	25	0.4			Not accessible
1HVC	31	N50	N	1	3	0			skipped_sasa	FALSE											skipped_sasa	sasa_A2=0.000 <= 0.100	0	15	25	0.4			Not accessible
1HVC	40	N81	N	1	3	0			skipped_sasa	FALSE											skipped_sasa	sasa_A2=0.000 <= 0.100	0	18	25	0.28			Not accessible
1HVC	28	O47	O	1	2	0			skipped_sasa	FALSE											skipped_sasa	sasa_A2=0.000 <= 0.100	0	14	25	0.44			Not accessible
1HVC	29	O48	O	1	2	0			skipped_sasa	FALSE											skipped_sasa	sasa_A2=0.000 <= 0.100	0	14	25	0.44			Not accessible
1HVK	50	C2	C	3	4	21.66730961	4.69602	1.4960201	ok	TRUE	2.4433475	3.7	6.1433477	42	5.520360365	-6.505342636	17.46356772	-0.27090763	-0.913977415	0.302083333	ok		2	21	25	0.16	0.263661741	1.560505838	unrestricted
1HVK	16	C26	C	3	4	1.105227558	3.5291927	0.32919264	ok	TRUE	0	0	0	0	0	0	0	0	0	0	ok		1	19	25	0.24			No cone found
1HVK	17	C27	C	3	4	0			skipped_sasa	FALSE											skipped_sasa	sasa_A2=0.000 <= 0.100	0	19	25	0.24			Not accessible
1HVK	3	C4	C	3	4	21.75229563	4.3610263	1.1610262	ok	TRUE	3.387703	4.7	8.087703	33	5.244757721	0.887000476	12.30646135	0.106137472	0.640703777	-0.760416667	ok		2	21	25	0.16	0.974140072	5.176659836	unrestricted
1HVK	45	C86	C	3	4	0.983297101	4.1290116	0.9290116	ok	TRUE	9.379747	9.7	19.079748	13.2	15.1260849	-0.015339369	13.51148115	-0.689324283	-0.599827451	0.40625	ok		2	19	25	0.24	7.796003485	518215.2769	restricted
1HVK	46	C87	C	3	4	0			skipped_sasa	FALSE											skipped_sasa	sasa_A2=0.000 <= 0.100	0	19	25	0.24			Not accessible
1HVK	51	C3	C	2	4	9.594708084	3.4342954	0.23429537	ok	TRUE	1.8460191	2.2	4.046019	50	6.551089058	-8.198946824	18.95346909	-0.27090763	-0.913977415	0.302083333	ok		1	21	25	0.16	0.077370484	1.139496402	unrestricted
1HVK	20	C39	C	2	4	0			skipped_sasa	FALSE											skipped_sasa	sasa_A2=0.000 <= 0.100	0	15	25	0.4			Not accessible
1HVK	4	C5	C	2	4	7.38838763	3.316225	0.116225004	ok	TRUE	1.8460191	2.2	4.046019	50	3.918454604	4.657019158	9.633460631	0.106137472	0.640703777	-0.760416667	ok		1	21	25	0.16	0.077370484	1.139496402	unrestricted
1HVK	33	C52	C	2	4	0			skipped_sasa	FALSE											skipped_sasa	sasa_A2=0.000 <= 0.100	0	15	25	0.4			Not accessible
1HVK	9	C10	C	1	3	0.072462978			skipped_sasa	FALSE											skipped_sasa	sasa_A2=0.072 <= 0.100	0	24	25	0.04			Not accessible
1HVK	10	C11	C	1	3	4.733950524	3.108649	-0.09135103	ok	FALSE											no_accept_dir	no directions with d >= r_excl_A (3.20)	0	25	25	0			Not accessible
1HVK	53	C12	C	1	3	13.52421707	3.7144616	0.5144615	ok	TRUE	1.8460191	2.2	4.046019	50	4.205132872	-8.463677503	18.72651081	-0.27090763	-0.913977415	0.302083333	ok		1	23	25	0.08	0.077370484	1.139496402	unrestricted
1HVK	55	C13	C	1	3	15.62557062	4.013006	0.81300616	ok	TRUE	2.2	2.2	4.4	45	0.969560133	-7.310897972	19.21896234	0.054726485	-0.881633966	0.46875	ok		1	24	25	0.04	0.077894386	1.140504442	unrestricted
1HVK	56	C14	C	1	3	0.339997818	2.8780022	-0.32199788	ok	FALSE											no_accept_dir	no directions with d >= r_excl_A (3.20)	0	24	25	0.04			Not accessible
1HVK	57	C15	C	1	3	2.465232096	3.1317189	-0.06828117	ok	FALSE											no_accept_dir	no directions with d >= r_excl_A (3.20)	0	25	25	0			Not accessible
1HVK	12	C22	C	1	4	0			skipped_sasa	FALSE											skipped_sasa	sasa_A2=0.000 <= 0.100	0	17	25	0.32			Not accessible
1HVK	15	C25	C	1	4	0			skipped_sasa	FALSE											skipped_sasa	sasa_A2=0.000 <= 0.100	0	18	25	0.28			Not accessible
1HVK	19	C38	C	1	4	0			skipped_sasa	FALSE											skipped_sasa	sasa_A2=0.000 <= 0.100	0	14	25	0.44			Not accessible
1HVK	22	C41	C	1	3	0			skipped_sasa	FALSE											skipped_sasa	sasa_A2=0.000 <= 0.100	0	17	25	0.32			Not accessible
1HVK	23	C42	C	1	3	0			skipped_sasa	FALSE											skipped_sasa	sasa_A2=0.000 <= 0.100	0	18	25	0.28			Not accessible
1HVK	24	C43	C	1	3	4.546437992	2.596204	-0.603796	ok	FALSE											no_accept_dir	no directions with d >= r_excl_A (3.20)	0	19	25	0.24			Not accessible
1HVK	25	C44	C	1	3	0.394242958	3.804878	0.60487795	ok	TRUE	3.387703	4.2	7.5877028	33	7.190193661	1.480506338	12.6336293	0.106137472	0.640703777	-0.760416667	ok		1	18	25	0.28	0.816250735	3.965664239	unrestricted
1HVK	26	C45	C	1	3	0			skipped_sasa	FALSE											skipped_sasa	sasa_A2=0.000 <= 0.100	0	17	25	0.32			Not accessible
1HVK	27	C46	C	1	4	0			skipped_sasa	FALSE											skipped_sasa	sasa_A2=0.000 <= 0.100	0	13	25	0.48			Not accessible
1HVK	30	C49	C	1	4	0			skipped_sasa	FALSE											skipped_sasa	sasa_A2=0.000 <= 0.100	0	13	25	0.48			Not accessible
1HVK	32	C51	C	1	4	0			skipped_sasa	FALSE											skipped_sasa	sasa_A2=0.000 <= 0.100	0	14	25	0.44			Not accessible
1HVK	35	C54	C	1	3	0			skipped_sasa	FALSE											skipped_sasa	sasa_A2=0.000 <= 0.100	0	17	25	0.32			Not accessible
1HVK	36	C55	C	1	3	0			skipped_sasa	FALSE											skipped_sasa	sasa_A2=0.000 <= 0.100	0	18	25	0.28			Not accessible
1HVK	37	C56	C	1	3	2.716256735	2.7277584	-0.47224164	ok	FALSE											no_accept_dir	no directions with d >= r_excl_A (3.20)	0	19	25	0.24			Not accessible
1HVK	38	C57	C	1	3	0.025897643			skipped_sasa	FALSE											skipped_sasa	sasa_A2=0.026 <= 0.100	0	18	25	0.28			Not accessible
1HVK	39	C58	C	1	3	0			skipped_sasa	FALSE											skipped_sasa	sasa_A2=0.000 <= 0.100	0	17	25	0.32			Not accessible
1HVK	6	C7	C	1	3	14.09434119	3.6037781	0.40377808	ok	TRUE	1.0258769	2.2	3.2258768	65	6.191969146	5.31394368	8.325404188	0.106137472	0.640703777	-0.760416667	ok		1	23	25	0.08	0.076023592	1.136908935	unrestricted
1HVK	41	C82	C	1	4	0			skipped_sasa	FALSE											skipped_sasa	sasa_A2=0.000 <= 0.100	0	17	25	0.32			Not accessible
1HVK	44	C85	C	1	4	0			skipped_sasa	FALSE											skipped_sasa	sasa_A2=0.000 <= 0.100	0	18	25	0.28			Not accessible
1HVK	8	C9	C	1	3	20.48215185	3.638734	0.43873405	ok	TRUE	1.4015546	2.2	3.6015546	57.5	8.840570826	5.865778175	9.433319662	0.106137472	0.640703777	-0.760416667	ok		1	24	25	0.04	0.077361813	1.139479726	unrestricted
1HVK	11	N21	N	1	3	0			skipped_sasa	FALSE											skipped_sasa	sasa_A2=0.000 <= 0.100	0	18	25	0.28			Not accessible
1HVK	18	N37	N	1	3	0			skipped_sasa	FALSE											skipped_sasa	sasa_A2=0.000 <= 0.100	0	15	25	0.4			Not accessible
1HVK	31	N50	N	1	3	0			skipped_sasa	FALSE											skipped_sasa	sasa_A2=0.000 <= 0.100	0	15	25	0.4			Not accessible
1HVK	40	N81	N	1	3	0			skipped_sasa	FALSE											skipped_sasa	sasa_A2=0.000 <= 0.100	0	18	25	0.28			Not accessible
1HVK	28	O47	O	1	2	0			skipped_sasa	FALSE											skipped_sasa	sasa_A2=0.000 <= 0.100	0	14	25	0.44			Not accessible
1HVK	29	O48	O	1	2	0			skipped_sasa	FALSE											skipped_sasa	sasa_A2=0.000 <= 0.100	0	14	25	0.44			Not accessible
1HVL	50	C2	C	3	4	19.65272902	4.6744947	1.4744947	ok	TRUE	2.4433475	3.2	5.6433477	42	8.175738528	-7.240285537	16.06234201	-0.396219574	-0.717479298	0.572916667	ok		2	21	25	0.16	0.165469259	1.322177641	unrestricted
1HVL	16	C26	C	3	4	0.403058983	3.3168597	0.116859674	ok	TRUE	0	0	0	0	0	0	0	0	0	0	ok		1	19	25	0.24			No cone found
1HVL	17	C27	C	3	4	0			skipped_sasa	FALSE											skipped_sasa	sasa_A2=0.000 <= 0.100	0	19	25	0.24			Not accessible
1HVL	3	C4	C	3	4	20.43599451	4.3749943	1.1749942	ok	TRUE	3.387703	4.7	8.087703	33	4.245145479	0.058997707	11.22546337	0.323889083	0.80957027	-0.489583333	ok		2	21	25	0.16	0.974140072	5.176659836	unrestricted
1HVL	45	C86	C	3	4	0.44543936	4.114617	0.9146168	ok	TRUE	9.379747	9.7	19.079748	13.2	14.07719793	2.128356097	15.81895203	-0.590346995	-0.795708962	0.135416667	ok		2	19	25	0.24	7.796003485	518215.2769	restricted
1HVL	46	C87	C	3	4	0			skipped_sasa	FALSE											skipped_sasa	sasa_A2=0.000 <= 0.100	0	19	25	0.24			Not accessible
1HVL	51	C3	C	2	4	9.443805335	3.5772595	0.3772595	ok	TRUE	1.8460191	2.2	4.046019	50	6.797227725	-7.957040272	18.87859301	-0.27090763	-0.913977415	0.302083333	ok		1	21	25	0.16	0.077370484	1.139496402	unrestricted
1HVL	20	C39	C	2	4	0			skipped_sasa	FALSE											skipped_sasa	sasa_A2=0.000 <= 0.100	0	15	25	0.4			Not accessible
1HVL	4	C5	C	2	4	6.67630119	3.40765	0.20764995	ok	TRUE	1.8460191	2.2	4.046019	50	3.629009713	4.600388805	9.831674503	0.106137472	0.640703777	-0.760416667	ok		1	21	25	0.16	0.077370484	1.139496402	unrestricted
1HVL	33	C52	C	2	4	0			skipped_sasa	FALSE											skipped_sasa	sasa_A2=0.000 <= 0.100	0	15	25	0.4			Not accessible
1HVL	9	C10	C	1	3	0.466595197	3.1892607	-0.010739327	ok	FALSE											no_accept_dir	no directions with d >= r_excl_A (3.20)	0	24	25	0.04			Not accessible
1HVL	10	C11	C	1	3	7.881215976	3.2930024	0.09300232	ok	TRUE	2.4433475	2.7	5.1433477	42	9.466663184	5.098303078	12.42804589	0.106137472	0.640703777	-0.760416667	ok		1	25	25	0	0.096570628	1.177027912	unrestricted
1HVL	53	C12	C	1	3	12.94962394	3.9725237	0.77252364	ok	TRUE	1.8460191	2.2	4.046019	50	4.430944155	-8.346290048	18.35900607	-0.27090763	-0.913977415	0.302083333	ok		1	23	25	0.08	0.077370484	1.139496402	unrestricted
1HVL	55	C13	C	1	3	15.48879451	4.0400615	0.8400614	ok	TRUE	1.8460191	2.2	4.046019	50	1.132671839	-7.751567982	18.98055467	0.054726485	-0.881633966	0.46875	ok		1	24	25	0.04	0.077370484	1.139496402	unrestricted
1HVL	56	C14	C	1	3	0.279397492	2.788359	-0.41164112	ok	FALSE											no_accept_dir	no directions with d >= r_excl_A (3.20)	0	24	25	0.04			Not accessible
1HVL	57	C15	C	1	3	2.783048168	3.0331197	-0.16688037	ok	FALSE											no_accept_dir	no directions with d >= r_excl_A (3.20)	0	25	25	0			Not accessible
1HVL	12	C22	C	1	4	0			skipped_sasa	FALSE											skipped_sasa	sasa_A2=0.000 <= 0.100	0	17	25	0.32			Not accessible
1HVL	15	C25	C	1	4	0			skipped_sasa	FALSE											skipped_sasa	sasa_A2=0.000 <= 0.100	0	18	25	0.28			Not accessible
1HVL	19	C38	C	1	4	0			skipped_sasa	FALSE											skipped_sasa	sasa_A2=0.000 <= 0.100	0	14	25	0.44			Not accessible
1HVL	22	C41	C	1	3	0			skipped_sasa	FALSE											skipped_sasa	sasa_A2=0.000 <= 0.100	0	17	25	0.32			Not accessible
1HVL	23	C42	C	1	3	0			skipped_sasa	FALSE											skipped_sasa	sasa_A2=0.000 <= 0.100	0	18	25	0.28			Not accessible
1HVL	24	C43	C	1	3	5.789452634	2.7624938	-0.4375062	ok	FALSE											no_accept_dir	no directions with d >= r_excl_A (3.20)	0	19	25	0.24			Not accessible
1HVL	25	C44	C	1	3	0.070893191			skipped_sasa	FALSE											skipped_sasa	sasa_A2=0.071 <= 0.100	0	18	25	0.28			Not accessible
1HVL	26	C45	C	1	3	0			skipped_sasa	FALSE											skipped_sasa	sasa_A2=0.000 <= 0.100	0	17	25	0.32			Not accessible
1HVL	27	C46	C	1	4	0			skipped_sasa	FALSE											skipped_sasa	sasa_A2=0.000 <= 0.100	0	13	25	0.48			Not accessible
1HVL	30	C49	C	1	4	0			skipped_sasa	FALSE											skipped_sasa	sasa_A2=0.000 <= 0.100	0	13	25	0.48			Not accessible
1HVL	32	C51	C	1	4	0			skipped_sasa	FALSE											skipped_sasa	sasa_A2=0.000 <= 0.100	0	14	25	0.44			Not accessible
1HVL	35	C54	C	1	3	0			skipped_sasa	FALSE											skipped_sasa	sasa_A2=0.000 <= 0.100	0	17	25	0.32			Not accessible
1HVL	36	C55	C	1	3	0			skipped_sasa	FALSE											skipped_sasa	sasa_A2=0.000 <= 0.100	0	18	25	0.28			Not accessible
1HVL	37	C56	C	1	3	3.639295646	2.8374527	-0.3625474	ok	FALSE											no_accept_dir	no directions with d >= r_excl_A (3.20)	0	19	25	0.24			Not accessible
1HVL	38	C57	C	1	3	0			skipped_sasa	FALSE											skipped_sasa	sasa_A2=0.000 <= 0.100	0	18	25	0.28			Not accessible
1HVL	39	C58	C	1	3	0			skipped_sasa	FALSE											skipped_sasa	sasa_A2=0.000 <= 0.100	0	17	25	0.32			Not accessible
1HVL	6	C7	C	1	3	14.66802515	3.8212526	0.62125254	ok	TRUE	1.4015546	2.2	3.6015546	57.5	5.805056004	4.687221812	8.473742377	0.106137472	0.640703777	-0.760416667	ok		1	23	25	0.08	0.077361813	1.139479726	unrestricted
1HVL	41	C82	C	1	4	0			skipped_sasa	FALSE											skipped_sasa	sasa_A2=0.000 <= 0.100	0	17	25	0.32			Not accessible
1HVL	44	C85	C	1	4	0			skipped_sasa	FALSE											skipped_sasa	sasa_A2=0.000 <= 0.100	0	18	25	0.28			Not accessible
1HVL	8	C9	C	1	3	22.85448173	3.8477883	0.6477883	ok	TRUE	1.4015546	2.2	3.6015546	57.5	8.474140843	5.929505846	9.138117087	0.184406329	0.326359922	-0.927083333	ok		1	24	25	0.04	0.077361813	1.139479726	unrestricted
1HVL	11	N21	N	1	3	0			skipped_sasa	FALSE											skipped_sasa	sasa_A2=0.000 <= 0.100	0	18	25	0.28			Not accessible
1HVL	18	N37	N	1	3	0			skipped_sasa	FALSE											skipped_sasa	sasa_A2=0.000 <= 0.100	0	15	25	0.4			Not accessible
1HVL	31	N50	N	1	3	0			skipped_sasa	FALSE											skipped_sasa	sasa_A2=0.000 <= 0.100	0	15	25	0.4			Not accessible
1HVL	40	N81	N	1	3	0			skipped_sasa	FALSE											skipped_sasa	sasa_A2=0.000 <= 0.100	0	18	25	0.28			Not accessible
1HVL	28	O47	O	1	2	0			skipped_sasa	FALSE											skipped_sasa	sasa_A2=0.000 <= 0.100	0	14	25	0.44			Not accessible
1HVL	29	O48	O	1	2	0			skipped_sasa	FALSE											skipped_sasa	sasa_A2=0.000 <= 0.100	0	14	25	0.44			Not accessible
1HVR	3	C2	C	2	4	0			skipped_sasa	FALSE											skipped_sasa	sasa_A2=0.000 <= 0.100	0	10	16	0.375			Not accessible
1HVR	22	C31	C	2	4	0			skipped_sasa	FALSE											skipped_sasa	sasa_A2=0.000 <= 0.100	0	11	16	0.3125			Not accessible
1HVR	29	C61	C	2	4	0			skipped_sasa	FALSE											skipped_sasa	sasa_A2=0.000 <= 0.100	0	11	16	0.3125			Not accessible
1HVR	11	C7	C	2	4	0			skipped_sasa	FALSE											skipped_sasa	sasa_A2=0.000 <= 0.100	0	10	16	0.375			Not accessible
1HVR	13	C21	C	1	3	0			skipped_sasa	FALSE											skipped_sasa	sasa_A2=0.000 <= 0.100	0	12	16	0.25			Not accessible
1HVR	14	C22	C	1	3	0			skipped_sasa	FALSE											skipped_sasa	sasa_A2=0.000 <= 0.100	0	13	16	0.1875			Not accessible
1HVR	16	C24	C	1	3	0			skipped_sasa	FALSE											skipped_sasa	sasa_A2=0.000 <= 0.100	0	15	16	0.0625			Not accessible
1HVR	17	C25	C	1	3	0.026416716			skipped_sasa	FALSE											skipped_sasa	sasa_A2=0.026 <= 0.100	0	16	16	0			Not accessible
1HVR	18	C26	C	1	3	10.89102725	3.6009865	0.40098643	ok	TRUE	2.4433475	4.2	6.6433477	42	-8.472654469	15.82433007	18.86427172	0.912159546	0.393491579	-0.114583333	ok		1	15	16	0.0625	0.342796343	1.783493222	unrestricted
1HVR	19	C27	C	1	3	9.285310617	3.0562203	-0.14377975	ok	FALSE											no_accept_dir	no directions with d >= r_excl_A (3.20)	0	14	16	0.125			Not accessible
1HVR	21	C29	C	1	3	0.232715411	2.2468352	-0.9531648	ok	FALSE											no_accept_dir	no directions with d >= r_excl_A (3.20)	0	12	16	0.25			Not accessible
1HVR	4	C3	C	1	4	0			skipped_sasa	FALSE											skipped_sasa	sasa_A2=0.000 <= 0.100	0	10	16	0.375			Not accessible
1HVR	24	C33	C	1	3	0			skipped_sasa	FALSE											skipped_sasa	sasa_A2=0.000 <= 0.100	0	13	16	0.1875			Not accessible
1HVR	25	C34	C	1	3	0.078574258			skipped_sasa	FALSE											skipped_sasa	sasa_A2=0.079 <= 0.100	0	14	16	0.125			Not accessible
1HVR	26	C35	C	1	3	11.97944294	3.8823688	0.68236876	ok	TRUE	2.7167737	2.7	5.416774	39	-5.071141144	17.2735428	25.6923464	0.958069676	0.054780777	-0.28125	ok		1	15	16	0.0625	0.096873737	1.177630221	unrestricted
1HVR	27	C36	C	1	3	1.946914992	2.1988113	-1.0011888	ok	FALSE											no_accept_dir	no directions with d >= r_excl_A (3.20)	0	14	16	0.125			Not accessible
1HVR	28	C37	C	1	3	0.033729032			skipped_sasa	FALSE											skipped_sasa	sasa_A2=0.034 <= 0.100	0	13	16	0.1875			Not accessible
1HVR	5	C4	C	1	4	0			skipped_sasa	FALSE											skipped_sasa	sasa_A2=0.000 <= 0.100	0	10	16	0.375			Not accessible
1HVR	7	C5	C	1	4	0			skipped_sasa	FALSE											skipped_sasa	sasa_A2=0.000 <= 0.100	0	10	16	0.375			Not accessible
1HVR	9	C6	C	1	4	0			skipped_sasa	FALSE											skipped_sasa	sasa_A2=0.000 <= 0.100	0	10	16	0.375			Not accessible
1HVR	31	C63	C	1	3	0.080993817			skipped_sasa	FALSE											skipped_sasa	sasa_A2=0.081 <= 0.100	0	13	16	0.1875			Not accessible
1HVR	32	C64	C	1	3	2.863999116	2.9662862	-0.23371387	ok	FALSE											no_accept_dir	no directions with d >= r_excl_A (3.20)	0	14	16	0.125			Not accessible
1HVR	33	C65	C	1	3	11.01152535	3.6009922	0.40099216	ok	TRUE	2.7167737	4.2	6.916774	39	-12.18436188	11.73232836	28.90567173	-0.645930821	-0.352606771	0.677083333	ok		1	15	16	0.0625	0.36740661	1.859134943	unrestricted
1HVR	34	C66	C	1	3	0.052897307			skipped_sasa	FALSE											skipped_sasa	sasa_A2=0.053 <= 0.100	0	14	16	0.125			Not accessible
1HVR	35	C67	C	1	3	0			skipped_sasa	FALSE											skipped_sasa	sasa_A2=0.000 <= 0.100	0	13	16	0.1875			Not accessible
1HVR	37	C71	C	1	3	0			skipped_sasa	FALSE											skipped_sasa	sasa_A2=0.000 <= 0.100	0	12	16	0.25			Not accessible
1HVR	39	C73	C	1	3	7.659124576	3.2666953	0.06669521	ok	TRUE	3.8105118	5.2	9.010511	30	-9.361181133	15.40385374	32.70976935	-0.689324283	-0.599827451	0.40625	ok		1	14	16	0.125	1.486017887	12.28170525	unrestricted
1HVR	40	C74	C	1	3	10.90687482	3.680869	0.48086905	ok	TRUE	3.387703	5.7	9.087703	33	-10.84280362	16.52719126	35.07364834	-0.396219574	-0.717479298	0.572916667	ok		1	15	16	0.0625	1.660830712	16.49671079	unrestricted
1HVR	41	C75	C	1	3	0			skipped_sasa	FALSE											skipped_sasa	sasa_A2=0.000 <= 0.100	0	16	16	0			Not accessible
1HVR	42	C76	C	1	3	0			skipped_sasa	FALSE											skipped_sasa	sasa_A2=0.000 <= 0.100	0	15	16	0.0625			Not accessible
1HVR	44	C78	C	1	3	0			skipped_sasa	FALSE											skipped_sasa	sasa_A2=0.000 <= 0.100	0	13	16	0.1875			Not accessible
1HVR	45	C79	C	1	3	0			skipped_sasa	FALSE											skipped_sasa	sasa_A2=0.000 <= 0.100	0	12	16	0.25			Not accessible
1HVR	6	O4	O	1	2	0			skipped_sasa	FALSE											skipped_sasa	sasa_A2=0.000 <= 0.100	0	11	16	0.3125			Not accessible
1HVR	8	O5	O	1	2	0			skipped_sasa	FALSE											skipped_sasa	sasa_A2=0.000 <= 0.100	0	11	16	0.3125			Not accessible
1HVS	50	C2	C	3	4	15.80583183	4.5874	1.3873999	ok	TRUE	3.0280402	4.2	7.22804	36	5.216977956	-5.430916823	17.07857628	-0.27090763	-0.913977415	0.302083333	ok		1	21	25	0.16	0.516872944	2.392602199	unrestricted
1HVS	16	C26	C	3	4	0			skipped_sasa	FALSE											skipped_sasa	sasa_A2=0.000 <= 0.100	0	19	25	0.24			Not accessible
1HVS	17	C27	C	3	4	1.376101308	3.0863388	-0.11366129	ok	FALSE											no_accept_dir	no directions with d >= r_excl_A (3.20)	0	19	25	0.24			Not accessible
1HVS	3	C4	C	3	4	17.40920138	4.2275634	1.0275633	ok	TRUE	2.2	4.2	6.4	45	3.755909906	3.796190997	10.16686658	0.184406329	0.326359922	-0.927083333	ok		2	21	25	0.16	0.314297706	1.69973735	unrestricted
1HVS	45	C86	C	3	4	0			skipped_sasa	FALSE											skipped_sasa	sasa_A2=0.000 <= 0.100	0	19	25	0.24			Not accessible
1HVS	46	C87	C	3	4	1.336977039	3.8254316	0.62543154	ok	TRUE	10.910784	9.2	20.110785	11.4	12.83987973	4.650025791	18.90705197	-0.405723434	-0.903908636	-0.135416667	ok		2	19	25	0.24	9.107854837	4743554.846	restricted
1HVS	51	C3	C	2	4	10.43893802	3.6086528	0.40865278	ok	TRUE	1.8460191	2.2	4.046019	50	6.492610454	-7.747655606	18.72645377	-0.27090763	-0.913977415	0.302083333	ok		1	21	25	0.16	0.077370484	1.139496402	unrestricted
1HVS	20	C39	C	2	4	0			skipped_sasa	FALSE											skipped_sasa	sasa_A2=0.000 <= 0.100	0	15	25	0.4			Not accessible
1HVS	4	C5	C	2	4	8.620030988	3.615621	0.41562104	ok	TRUE	1.8460191	2.2	4.046019	50	3.105173423	4.297292172	9.135065444	0.323889083	0.80957027	-0.489583333	ok		1	21	25	0.16	0.077370484	1.139496402	unrestricted
1HVS	33	C52	C	2	4	0			skipped_sasa	FALSE											skipped_sasa	sasa_A2=0.000 <= 0.100	0	15	25	0.4			Not accessible
1HVS	9	C10	C	1	3	1.159182558	3.2271163	0.027116299	ok	TRUE	4.3177433	3.2	7.517743	27	8.986854137	4.14011277	15.9456046	-0.196783143	0.462354901	-0.864583333	ok		1	24	25	0.04	0.209671241	1.424590639	unrestricted
1HVS	10	C11	C	1	3	11.64950295	3.737162	0.53716207	ok	TRUE	2.2	3.7	5.9	45	8.726480261	5.744974622	11.74378108	0.501328083	0.267354284	-0.822916667	ok		1	25	25	0	0.263440614	1.559923534	unrestricted
1HVS	53	C12	C	1	3	13.46612754	4.0102696	0.8102696	ok	TRUE	1.8460191	2.2	4.046019	50	4.314417133	-8.420071416	18.36061985	-0.27090763	-0.913977415	0.302083333	ok		1	23	25	0.08	0.077370484	1.139496402	unrestricted
1HVS	55	C13	C	1	3	18.03021674	4.3658385	1.1658385	ok	TRUE	2.2	2.2	4.4	45	0.899679867	-7.862788067	18.63249754	0.054726485	-0.881633966	0.46875	ok		1	24	25	0.04	0.077894386	1.140504442	unrestricted
1HVS	56	C14	C	1	3	0.240099566	2.7579606	-0.4420395	ok	FALSE											no_accept_dir	no directions with d >= r_excl_A (3.20)	0	24	25	0.04			Not accessible
1HVS	57	C15	C	1	3	12.25270646	3.4844434	0.28444338	ok	TRUE	3.0280402	2.7	5.72804	36	-0.588816181	-4.421240259	20.30485234	0.269380396	-0.942477159	0.197916667	ok		1	25	25	0	0.096886187	1.177654966	unrestricted
1HVS	12	C22	C	1	4	0			skipped_sasa	FALSE											skipped_sasa	sasa_A2=0.000 <= 0.100	0	17	25	0.32			Not accessible
1HVS	15	C25	C	1	4	0			skipped_sasa	FALSE											skipped_sasa	sasa_A2=0.000 <= 0.100	0	18	25	0.28			Not accessible
1HVS	19	C38	C	1	4	0			skipped_sasa	FALSE											skipped_sasa	sasa_A2=0.000 <= 0.100	0	14	25	0.44			Not accessible
1HVS	22	C41	C	1	3	0			skipped_sasa	FALSE											skipped_sasa	sasa_A2=0.000 <= 0.100	0	17	25	0.32			Not accessible
1HVS	23	C42	C	1	3	1.566761855	4.806361	1.6063612	ok	TRUE	2.2	4.7	6.9	45	7.435451839	1.537233195	10.10336913	-0.148790029	0.790773333	-0.59375	ok		1	18	25	0.28	0.462355888	2.182273696	unrestricted
1HVS	24	C43	C	1	3	6.149923818	2.5741923	-0.62580776	ok	FALSE											no_accept_dir	no directions with d >= r_excl_A (3.20)	0	19	25	0.24			Not accessible
1HVS	25	C44	C	1	3	0			skipped_sasa	FALSE											skipped_sasa	sasa_A2=0.000 <= 0.100	0	18	25	0.28			Not accessible
1HVS	26	C45	C	1	3	0			skipped_sasa	FALSE											skipped_sasa	sasa_A2=0.000 <= 0.100	0	17	25	0.32			Not accessible
1HVS	27	C46	C	1	4	0			skipped_sasa	FALSE											skipped_sasa	sasa_A2=0.000 <= 0.100	0	13	25	0.48			Not accessible
1HVS	30	C49	C	1	4	0			skipped_sasa	FALSE											skipped_sasa	sasa_A2=0.000 <= 0.100	0	13	25	0.48			Not accessible
1HVS	32	C51	C	1	4	0			skipped_sasa	FALSE											skipped_sasa	sasa_A2=0.000 <= 0.100	0	14	25	0.44			Not accessible
1HVS	35	C54	C	1	3	0			skipped_sasa	FALSE											skipped_sasa	sasa_A2=0.000 <= 0.100	0	17	25	0.32			Not accessible
1HVS	36	C55	C	1	3	0			skipped_sasa	FALSE											skipped_sasa	sasa_A2=0.000 <= 0.100	0	18	25	0.28			Not accessible
1HVS	37	C56	C	1	3	0.082257667			skipped_sasa	FALSE											skipped_sasa	sasa_A2=0.082 <= 0.100	0	19	25	0.24			Not accessible
1HVS	38	C57	C	1	3	0			skipped_sasa	FALSE											skipped_sasa	sasa_A2=0.000 <= 0.100	0	18	25	0.28			Not accessible
1HVS	39	C58	C	1	3	0			skipped_sasa	FALSE											skipped_sasa	sasa_A2=0.000 <= 0.100	0	17	25	0.32			Not accessible
1HVS	6	C7	C	1	3	15.34333239	4.1963115	0.9963114	ok	TRUE	1.4015546	2.2	3.6015546	57.5	5.674201828	4.483701758	8.157367061	0.106137472	0.640703777	-0.760416667	ok		1	23	25	0.08	0.077361813	1.139479726	unrestricted
1HVS	41	C82	C	1	4	0			skipped_sasa	FALSE											skipped_sasa	sasa_A2=0.000 <= 0.100	0	17	25	0.32			Not accessible
1HVS	44	C85	C	1	4	0			skipped_sasa	FALSE											skipped_sasa	sasa_A2=0.000 <= 0.100	0	18	25	0.28			Not accessible
1HVS	8	C9	C	1	3	22.64433965	4.3540344	1.1540344	ok	TRUE	1.4015546	2.2	3.6015546	57.5	8.411380329	5.484566035	8.586295026	0.184406329	0.326359922	-0.927083333	ok		1	24	25	0.04	0.077361813	1.139479726	unrestricted
1HVS	11	N21	N	1	3	0			skipped_sasa	FALSE											skipped_sasa	sasa_A2=0.000 <= 0.100	0	18	25	0.28			Not accessible
1HVS	18	N37	N	1	3	0			skipped_sasa	FALSE											skipped_sasa	sasa_A2=0.000 <= 0.100	0	15	25	0.4			Not accessible
1HVS	31	N50	N	1	3	0			skipped_sasa	FALSE											skipped_sasa	sasa_A2=0.000 <= 0.100	0	15	25	0.4			Not accessible
1HVS	40	N81	N	1	3	0			skipped_sasa	FALSE											skipped_sasa	sasa_A2=0.000 <= 0.100	0	18	25	0.28			Not accessible
1HVS	28	O47	O	1	2	0			skipped_sasa	FALSE											skipped_sasa	sasa_A2=0.000 <= 0.100	0	14	25	0.44			Not accessible
1HVS	29	O48	O	1	2	0			skipped_sasa	FALSE											skipped_sasa	sasa_A2=0.000 <= 0.100	0	14	25	0.44			Not accessible
1HVY	2	CM2	C	3	4	0			skipped_sasa	FALSE											skipped_sasa	sasa_A2=0.000 <= 0.100	0	18	18	0			Not accessible
1HVY	31	CP1	C	3	4	0			skipped_sasa	FALSE											skipped_sasa	sasa_A2=0.000 <= 0.100	0	11	18	0.388888889			Not accessible
1HVY	12	C9	C	2	4	0			skipped_sasa	FALSE											skipped_sasa	sasa_A2=0.000 <= 0.100	0	11	18	0.388888889			Not accessible
1HVY	23	CB	C	2	4	0			skipped_sasa	FALSE											skipped_sasa	sasa_A2=0.000 <= 0.100	0	15	18	0.166666667			Not accessible
1HVY	24	CG	C	2	4	13.14656512	5.5260696	2.3260696	ok	TRUE	2.2	2.2	4.4	45	-1.876700524	18.85578702	17.75715596	-0.052167923	0.134176504	0.989583333	ok		2	16	18	0.111111111	0.077894386	1.140504442	unrestricted
1HVY	17	C15	C	1	3	0			skipped_sasa	FALSE											skipped_sasa	sasa_A2=0.000 <= 0.100	0	10	18	0.444444444			Not accessible
1HVY	18	C16	C	1	3	0			skipped_sasa	FALSE											skipped_sasa	sasa_A2=0.000 <= 0.100	0	11	18	0.388888889			Not accessible
1HVY	7	C5	C	1	3	0			skipped_sasa	FALSE											skipped_sasa	sasa_A2=0.000 <= 0.100	0	13	18	0.277777778			Not accessible
1HVY	9	C7	C	1	3	0			skipped_sasa	FALSE											skipped_sasa	sasa_A2=0.000 <= 0.100	0	13	18	0.277777778			Not accessible
1HVY	10	C8	C	1	3	0			skipped_sasa	FALSE											skipped_sasa	sasa_A2=0.000 <= 0.100	0	14	18	0.222222222			Not accessible
1HVY	22	CA	C	1	4	0			skipped_sasa	FALSE											skipped_sasa	sasa_A2=0.000 <= 0.100	0	14	18	0.222222222			Not accessible
1HVY	21	N	N	1	3	0			skipped_sasa	FALSE											skipped_sasa	sasa_A2=0.000 <= 0.100	0	13	18	0.277777778			Not accessible
1HVY	0	N1	N	1	3	0			skipped_sasa	FALSE											skipped_sasa	sasa_A2=0.000 <= 0.100	0	16	18	0.111111111			Not accessible
1HVY	30	O2	O	1	2	0.049684975			skipped_sasa	FALSE											skipped_sasa	sasa_A2=0.050 <= 0.100	0	16	18	0.111111111			Not accessible
1HVY	27	OE2	O	1	2	18.54323185	3.3117723	0.1117723	ok	TRUE	1.8460191	4.2	6.046019	50	-0.016958728	20.27311286	18.0015799	0.104122029	0.916849277	0.385416667	ok		1	18	18	0	0.28424672	1.615676067	unrestricted
1HW8	27	C21	C	3	4	18.6141277	5.2443027	2.0443027	ok	TRUE	2.2	2.2	4.4	45	19.03824797	-23.94179196	19.08014765	-0.405723434	-0.903908636	-0.135416667	ok		2	15	15	0	0.077894386	1.140504442	unrestricted
1HW8	28	C22	C	3	4	3.843739019	4.6698174	1.4698174	ok	TRUE	2.7167737	7.7	10.416774	39	21.65836109	-23.3016812	19.06458995	-0.405723434	-0.903908636	-0.135416667	ok		1	14	15	0.066666667	1.390917582	10.46043302	unrestricted
1HW8	23	C9A	C	3	4	0			skipped_sasa	FALSE											skipped_sasa	sasa_A2=0.000 <= 0.100	0	10	15	0.333333333			Not accessible
1HW8	20	C15	C	2	4	21.99172015	5.2760887	2.0760887	ok	TRUE	2.2	4.7	6.9	45	19.23900501	-26.13911205	15.51826613	0.054726485	-0.881633966	0.46875	ok		1	11	15	0.266666667	0.462355888	2.182273696	unrestricted
1HW8	19	C16	C	2	4	24.43703573	5.276057	2.0760567	ok	TRUE	1.0258769	2.2	3.2258768	65	16.80464175	-28.16976373	15.22012816	-0.27090763	-0.913977415	0.302083333	ok		2	12	15	0.2	0.076023592	1.136908935	unrestricted
1HW8	7	C2	C	2	4	0			skipped_sasa	FALSE											skipped_sasa	sasa_A2=0.000 <= 0.100	0	13	15	0.133333333			Not accessible
1HW8	26	C20	C	2	4	0			skipped_sasa	FALSE											skipped_sasa	sasa_A2=0.000 <= 0.100	0	14	15	0.066666667			Not accessible
1HW8	9	C4	C	2	4	0			skipped_sasa	FALSE											skipped_sasa	sasa_A2=0.000 <= 0.100	0	11	15	0.266666667			Not accessible
1HW8	11	C6	C	2	4	0			skipped_sasa	FALSE											skipped_sasa	sasa_A2=0.000 <= 0.100	0	9	15	0.4			Not accessible
1HW8	12	C7	C	2	4	2.630642637	4.447296	1.2472961	ok	TRUE	4.3177433	6.2	10.517743	27	21.65604864	-20.04561546	13.22710931	-0.27090763	-0.913977415	0.302083333	ok		1	8	15	0.466666667	3.75231162	562.9418095	intermediate
1HW8	15	C10	C	1	3	0			skipped_sasa	FALSE											skipped_sasa	sasa_A2=0.000 <= 0.100	0	10	15	0.333333333			Not accessible
1HW8	16	C11	C	1	3	2.749382474	2.7922206	-0.40777946	ok	FALSE											no_accept_dir	no directions with d >= r_excl_A (3.20)	0	11	15	0.266666667			Not accessible
1HW8	22	C13	C	1	4	0.038857584			skipped_sasa	FALSE											skipped_sasa	sasa_A2=0.039 <= 0.100	0	9	15	0.4			Not accessible
1HW8	21	C14	C	1	4	3.845106333	4.7943463	1.5943463	ok	TRUE	3.0280402	9.2	12.228041	36	22.01021987	-23.701396	14.1420141	-0.590346995	-0.795708962	0.135416667	ok		1	10	15	0.333333333	2.031675304	30.84809382	unrestricted
1HW8	18	C17	C	1	3	14.22480956	4.23373	1.0337298	ok	TRUE	2.2	2.7	4.9	45	15.13303987	-24.87673476	14.99585548	-0.27090763	-0.913977415	0.302083333	ok		1	11	15	0.266666667	0.09528461	1.174475885	unrestricted
1HW8	25	C19	C	1	4	4.172668153	4.084782	0.8847821	ok	TRUE	4.3177433	2.2	6.517743	27	21.88984079	-18.89582193	18.39987737	-0.405723434	-0.903908636	-0.135416667	ok		1	13	15	0.133333333	0.078229141	1.141149011	unrestricted
1HW8	8	C3	C	1	4	2.124677879	3.4594944	0.2594943	ok	TRUE	6.7709036	9.7	16.470903	18	22.3192826	-14.27739629	13.20799044	-0.27090763	-0.913977415	0.302083333	ok		1	12	15	0.2	6.354482076	45484.94628	restricted
1HW8	10	C5	C	1	4	3.148443446	4.02514	0.82513976	ok	TRUE	5.731196	9.7	15.431196	21	24.35665932	-18.42958001	10.63611458	-0.396219574	-0.717479298	0.572916667	ok		1	10	15	0.333333333	5.648600046	13818.23479	restricted
1HW8	13	C8	C	1	4	0			skipped_sasa	FALSE											skipped_sasa	sasa_A2=0.000 <= 0.100	0	8	15	0.466666667			Not accessible
1HW8	14	C9	C	1	4	0			skipped_sasa	FALSE											skipped_sasa	sasa_A2=0.000 <= 0.100	0	9	15	0.4			Not accessible
1HW8	1	O1B	O	1	2	1.814214591	2.3798375	-0.82016253	ok	FALSE											no_accept_dir	no directions with d >= r_excl_A (3.20)	0	15	15	0			Not accessible
1HW8	2	O3	O	1	2	0.355091608	2.14351	-1.05649	ok	FALSE											no_accept_dir	no directions with d >= r_excl_A (3.20)	0	13	15	0.133333333			Not accessible
1HW8	3	O5	O	1	2	2.41151126	1.7827204	-1.4172796	ok	FALSE											no_accept_dir	no directions with d >= r_excl_A (3.20)	0	11	15	0.266666667			Not accessible
1HW9	27	C21	C	3	4	0.189269534	3.66842	0.46842003	ok	TRUE	4.3177433	2.7	7.017743	27	6.331304475	-12.09442537	-7.128721953	-0.204455542	0.140432792	-0.96875	ok		3	15	15	0	0.096967971	1.177817537	unrestricted
1HW9	28	C22	C	3	4	20.63260153	5.593824	2.3938239	ok	TRUE	2.2	2.2	4.4	45	4.60978892	-12.83482158	-13.28536309	-0.196783143	0.462354901	-0.864583333	ok		3	14	15	0.066666667	0.077894386	1.140504442	unrestricted
1HW9	29	C23	C	3	4	3.27111241	4.67761	1.4776099	ok	TRUE	3.387703	2.7	6.0877028	33	2.163103343	-14.3241001	-10.96574311	0.184406329	0.326359922	-0.927083333	ok		3	14	15	0.066666667	0.096967971	1.177817537	unrestricted
1HW9	30	C24	C	3	4	42.35413726	5.081196	1.8811958	ok	TRUE	1.4015546	2.2	3.6015546	57.5	3.381654526	-8.357589761	-16.70983906	-0.40196133	-0.130912286	-0.90625	ok		3	13	15	0.133333333	0.077361813	1.139479726	unrestricted
1HW9	23	C9A	C	3	4	0			skipped_sasa	FALSE											skipped_sasa	sasa_A2=0.000 <= 0.100	0	10	15	0.333333333			Not accessible
1HW9	20	C15	C	2	4	15.84686042	4.6931405	1.4931405	ok	TRUE	1.8460191	2.2	4.046019	50	5.700431292	-9.327841844	-14.55257751	-0.204455542	0.140432792	-0.96875	ok		1	11	15	0.266666667	0.077370484	1.139496402	unrestricted
1HW9	7	C2	C	2	4	0			skipped_sasa	FALSE											skipped_sasa	sasa_A2=0.000 <= 0.100	0	13	15	0.133333333			Not accessible
1HW9	26	C20	C	2	4	0			skipped_sasa	FALSE											skipped_sasa	sasa_A2=0.000 <= 0.100	0	14	15	0.066666667			Not accessible
1HW9	9	C4	C	2	4	0			skipped_sasa	FALSE											skipped_sasa	sasa_A2=0.000 <= 0.100	0	11	15	0.266666667			Not accessible
1HW9	11	C6	C	2	4	0			skipped_sasa	FALSE											skipped_sasa	sasa_A2=0.000 <= 0.100	0	9	15	0.4			Not accessible
1HW9	12	C7	C	2	4	2.700954359	4.0469527	0.8469527	ok	TRUE	3.8105118	9.2	13.010511	30	6.434321622	-9.367438653	-8.050012864	-0.204455542	0.140432792	-0.96875	ok		1	8	15	0.466666667	3.503344752	369.8022287	intermediate
1HW9	15	C10	C	1	3	0			skipped_sasa	FALSE											skipped_sasa	sasa_A2=0.000 <= 0.100	0	10	15	0.333333333			Not accessible
1HW9	16	C11	C	1	3	2.936555078	2.8838613	-0.31613874	ok	FALSE											no_accept_dir	no directions with d >= r_excl_A (3.20)	0	11	15	0.266666667			Not accessible
1HW9	22	C13	C	1	4	0			skipped_sasa	FALSE											skipped_sasa	sasa_A2=0.000 <= 0.100	0	9	15	0.4			Not accessible
1HW9	21	C14	C	1	4	3.450221904	4.4044013	1.2044013	ok	TRUE	3.387703	2.2	5.5877028	33	7.223552322	-7.809193573	-10.58308464	-0.40196133	-0.130912286	-0.90625	ok		1	10	15	0.333333333	0.078229141	1.141149011	unrestricted
1HW9	19	C16	C	1	4	4.683501301	2.6802146	-0.5197854	ok	FALSE											no_accept_dir	no directions with d >= r_excl_A (3.20)	0	12	15	0.2			Not accessible
1HW9	18	C17	C	1	3	12.21489414	4.3549247	1.1549246	ok	TRUE	1.8460191	2.2	4.046019	50	0.221946858	-7.761336275	-14.01373249	0.142557192	0.020056758	-0.989583333	ok		1	11	15	0.266666667	0.077370484	1.139496402	unrestricted
1HW9	8	C3	C	1	4	0			skipped_sasa	FALSE											skipped_sasa	sasa_A2=0.000 <= 0.100	0	12	15	0.2			Not accessible
1HW9	10	C5	C	1	4	3.040703397	4.0040584	0.8040583	ok	TRUE	6.7709036	5.7	12.470903	18	9.637384874	-8.329056341	-3.661218835	-0.40196133	-0.130912286	-0.90625	ok		1	10	15	0.333333333	4.456084754	1846.429764	intermediate
1HW9	13	C8	C	1	4	0			skipped_sasa	FALSE											skipped_sasa	sasa_A2=0.000 <= 0.100	0	8	15	0.466666667			Not accessible
1HW9	14	C9	C	1	4	0			skipped_sasa	FALSE											skipped_sasa	sasa_A2=0.000 <= 0.100	0	9	15	0.4			Not accessible
1HW9	1	O1B	O	1	2	0			skipped_sasa	FALSE											skipped_sasa	sasa_A2=0.000 <= 0.100	0	15	15	0			Not accessible
1HW9	2	O3	O	1	2	0.314408727	2.0285683	-1.1714318	ok	FALSE											no_accept_dir	no directions with d >= r_excl_A (3.20)	0	13	15	0.133333333			Not accessible
1HW9	3	O5	O	1	2	4.633281394	1.9289387	-1.2710613	ok	FALSE											no_accept_dir	no directions with d >= r_excl_A (3.20)	0	11	15	0.266666667			Not accessible
1HWI	27	C92	C	3	4	3.933466632	3.5008929	0.30089283	ok	TRUE	4.3177433	2.2	6.517743	27	17.79055631	-22.74108066	9.769941207	-0.103515584	-0.665057153	0.739583333	ok		3	11	14	0.214285714	0.078229141	1.141149011	unrestricted
1HWI	28	C93	C	3	4	0			skipped_sasa	FALSE											skipped_sasa	sasa_A2=0.000 <= 0.100	0	11	14	0.214285714			Not accessible
1HWI	20	C2	C	2	4	0			skipped_sasa	FALSE											skipped_sasa	sasa_A2=0.000 <= 0.100	0	12	14	0.142857143			Not accessible
1HWI	22	C4	C	2	4	0			skipped_sasa	FALSE											skipped_sasa	sasa_A2=0.000 <= 0.100	0	10	14	0.285714286			Not accessible
1HWI	5	C11	C	1	3	14.80997981	4.346209	1.146209	ok	TRUE	2.4433475	5.7	8.143348	42	18.36038129	-22.70303957	18.94084525	-0.071654418	-0.996939859	0.03125	ok		1	11	14	0.214285714	0.629587054	2.893946603	unrestricted
1HWI	4	C12	C	1	3	20.22998847	3.2325454	0.03254533	ok	TRUE	1.4015546	2.2	3.6015546	57.5	15.76640233	-25.13892684	18.54560929	-0.071654418	-0.996939859	0.03125	ok		1	12	14	0.142857143	0.077361813	1.139479726	unrestricted
1HWI	3	C13	C	1	3	22.8626411	4.4537287	1.2537286	ok	TRUE	2.2	2.7	4.9	45	15.27680591	-24.96198254	15.22370765	-0.27090763	-0.913977415	0.302083333	ok		1	12	14	0.142857143	0.09528461	1.174475885	unrestricted
1HWI	2	C14	C	1	3	1.62242003	3.3182912	0.11829114	ok	TRUE	2.7167737	3.2	5.916774	39	16.0702861	-23.6214305	12.3315432	0.054726485	-0.881633966	0.46875	ok		1	11	14	0.214285714	0.179529171	1.353928703	unrestricted
1HWI	21	C3	C	1	4	0			skipped_sasa	FALSE											skipped_sasa	sasa_A2=0.000 <= 0.100	0	11	14	0.214285714			Not accessible
1HWI	23	C5	C	1	4	0			skipped_sasa	FALSE											skipped_sasa	sasa_A2=0.000 <= 0.100	0	9	14	0.357142857			Not accessible
1HWI	24	C6	C	1	3	0			skipped_sasa	FALSE											skipped_sasa	sasa_A2=0.000 <= 0.100	0	8	14	0.428571429			Not accessible
1HWI	25	C7	C	1	3	8.711445977	4.0517764	0.85177636	ok	TRUE	4.941281	6.7	11.641281	24	23.63189033	-19.34744428	13.67675099	-0.27090763	-0.913977415	0.302083333	ok		1	7	14	0.5	4.172038913	1143.209293	intermediate
1HWI	10	C82	C	1	3	21.71992269	5.353961	2.153961	ok	TRUE	2.7167737	4.7	7.416774	39	22.26590937	-23.94272979	18.1146992	-0.590346995	-0.795708962	0.135416667	ok		1	11	14	0.214285714	0.496701636	2.312516423	unrestricted
1HWI	9	C83	C	1	3	4.959538813	3.2567291	0.05672908	ok	TRUE	4.3177433	2.7	7.017743	27	24.92142529	-21.74802459	20.06204131	-0.590346995	-0.795708962	0.135416667	ok		1	12	14	0.142857143	0.096967971	1.177817537	unrestricted
1HWI	13	C85	C	1	3	0			skipped_sasa	FALSE											skipped_sasa	sasa_A2=0.000 <= 0.100	0	12	14	0.142857143			Not accessible
1HWI	12	C86	C	1	3	0			skipped_sasa	FALSE											skipped_sasa	sasa_A2=0.000 <= 0.100	0	11	14	0.214285714			Not accessible
1HWI	26	C91	C	1	4	0			skipped_sasa	FALSE											skipped_sasa	sasa_A2=0.000 <= 0.100	0	10	14	0.285714286			Not accessible
1HWI	17	O1A	O	1	2	0			skipped_sasa	FALSE											skipped_sasa	sasa_A2=0.000 <= 0.100	0	14	14	0			Not accessible
1HWI	18	O3	O	1	2	0			skipped_sasa	FALSE											skipped_sasa	sasa_A2=0.000 <= 0.100	0	12	14	0.142857143			Not accessible
1HWI	29	O5	O	1	2	0			skipped_sasa	FALSE											skipped_sasa	sasa_A2=0.000 <= 0.100	0	10	14	0.285714286			Not accessible
1HWJ	0	C14	C	3	4	27.56048912	4.4881506	1.2881505	ok	TRUE	2.2	2.2	4.4	45	16.53600887	9.439244664	18.72893595	0.436018414	0.872946951	0.21875	ok		3	13	14	0.071428571	0.077894386	1.140504442	unrestricted
1HWJ	5	C16	C	3	4	3.815444676	3.2306094	0.03060937	ok	TRUE	2.4433475	3.2	5.6433477	42	21.5952053	8.366767492	12.86790256	0.104122029	0.916849277	0.385416667	ok		1	13	14	0.071428571	0.165469259	1.322177641	unrestricted
1HWJ	4	C17	C	3	4	35.75680358	4.341991	1.1419909	ok	TRUE	1.8460191	2.2	4.046019	50	20.94149886	10.25409335	15.55576576	0.104122029	0.916849277	0.385416667	ok		3	13	14	0.071428571	0.077370484	1.139496402	unrestricted
1HWJ	30	C92	C	3	4	4.620015955	3.8277342	0.6277342	ok	TRUE	3.387703	4.2	7.5877028	33	17.9423165	7.513343229	11.2104528	0.104122029	0.916849277	0.385416667	ok		1	11	14	0.214285714	0.816250735	3.965664239	unrestricted
1HWJ	31	C93	C	3	4	0.008771504			skipped_sasa	FALSE											skipped_sasa	sasa_A2=0.009 <= 0.100	0	11	14	0.214285714			Not accessible
1HWJ	2	C13	C	2	4	0			skipped_sasa	FALSE											skipped_sasa	sasa_A2=0.000 <= 0.100	0	11	14	0.214285714			Not accessible
1HWJ	23	C2	C	2	4	0			skipped_sasa	FALSE											skipped_sasa	sasa_A2=0.000 <= 0.100	0	12	14	0.142857143			Not accessible
1HWJ	25	C4	C	2	4	0			skipped_sasa	FALSE											skipped_sasa	sasa_A2=0.000 <= 0.100	0	10	14	0.285714286			Not accessible
1HWJ	27	C6	C	2	4	0			skipped_sasa	FALSE											skipped_sasa	sasa_A2=0.000 <= 0.100	0	8	14	0.428571429			Not accessible
1HWJ	28	C7	C	2	4	9.237586478	3.6437948	0.44379473	ok	TRUE	4.3177433	8.2	12.517743	27	13.27115905	3.833131183	13.91579552	0.436018414	0.872946951	0.21875	ok		1	7	14	0.5	4.368391279	1592.403154	intermediate
1HWJ	3	C15	C	1	4	1.401209259	3.067289	-0.13271093	ok	FALSE											no_accept_dir	no directions with d >= r_excl_A (3.20)	0	12	14	0.142857143			Not accessible
1HWJ	24	C3	C	1	4	0			skipped_sasa	FALSE											skipped_sasa	sasa_A2=0.000 <= 0.100	0	11	14	0.214285714			Not accessible
1HWJ	26	C5	C	1	4	1.480441296	3.508436	0.30843592	ok	TRUE	8.210512	2.2	10.410512	15	8.996049662	1.389309294	8.982366114	0.548032687	0.678209653	0.489583333	ok		1	9	14	0.357142857	0.078229141	1.141149011	unrestricted
1HWJ	13	C82	C	1	3	13.76968186	5.1593347	1.9593346	ok	TRUE	2.4433475	4.7	7.1433477	42	15.07367733	8.487154311	16.74049234	0.436018414	0.872946951	0.21875	ok		1	11	14	0.214285714	0.474538904	2.227611395	unrestricted
1HWJ	12	C83	C	1	3	3.914270072	2.8685765	-0.33142352	ok	FALSE											no_accept_dir	no directions with d >= r_excl_A (3.20)	0	12	14	0.142857143			Not accessible
1HWJ	16	C85	C	1	3	0			skipped_sasa	FALSE											skipped_sasa	sasa_A2=0.000 <= 0.100	0	12	14	0.142857143			Not accessible
1HWJ	15	C86	C	1	3	0			skipped_sasa	FALSE											skipped_sasa	sasa_A2=0.000 <= 0.100	0	11	14	0.214285714			Not accessible
1HWJ	29	C91	C	1	4	0			skipped_sasa	FALSE											skipped_sasa	sasa_A2=0.000 <= 0.100	0	10	14	0.285714286			Not accessible
1HWJ	20	O1A	O	1	2	0			skipped_sasa	FALSE											skipped_sasa	sasa_A2=0.000 <= 0.100	0	14	14	0			Not accessible
1HWJ	21	O3	O	1	2	0			skipped_sasa	FALSE											skipped_sasa	sasa_A2=0.000 <= 0.100	0	12	14	0.142857143			Not accessible
1HWJ	32	O5	O	1	2	1.312707886	1.6773275	-1.5226725	ok	FALSE											no_accept_dir	no directions with d >= r_excl_A (3.20)	0	10	14	0.285714286			Not accessible
1HWK	39	C92	C	3	4	0			skipped_sasa	FALSE											skipped_sasa	sasa_A2=0.000 <= 0.100	0	11	16	0.3125			Not accessible
1HWK	38	C93	C	3	4	3.897486616	4.0228887	0.8228886	ok	TRUE	2.7167737	3.7	6.416774	39	18.93084642	8.030979144	11.9227755	0.104122029	0.916849277	0.385416667	ok		1	11	16	0.3125	0.277861789	1.598358168	unrestricted
1HWK	24	C2	C	2	4	0			skipped_sasa	FALSE											skipped_sasa	sasa_A2=0.000 <= 0.100	0	14	16	0.125			Not accessible
1HWK	26	C4	C	2	4	0			skipped_sasa	FALSE											skipped_sasa	sasa_A2=0.000 <= 0.100	0	12	16	0.25			Not accessible
[truncated: 129,432 more rows]
