# Supplementary material for: Linkerability of Protein Ligands: Insights From Cocrystal Structures and Implications for DNA‐Encoded Libraries
Source: Mol Inform. 2026 Aug 2;45(8):e70045. doi: 10.1002/minf.70045 (PMC13430132; doi:10.1002/minf.70045)
Supplement: Supplementary file 2 — Supporting Data and Code [file MINF-45-e70045-s001.zip › Supporting Data and Code/Data/Complexes.csv]

pdb_id	pocket_n_atoms_R5	pocket_n_contacts_R4	pocket_enclosure	pocket_open_fraction	pocket_rg_A	chosen	n_atoms_total	n_atoms_accessible	frac_atoms_accessible	min_center_score_accessible	max_center_score_accessible	min_center_score_all	max_center_score_all	source_folder
1GX9	62	28	0.86	0.14	7.804295852	{'pdb_id': '1GX9', 'resname': 'REA', 'chain': 'A', 'resseq': 1163, 'icode': '', 'mw': 300.435, 'heavy_atoms_in_structure': 22, 'bio_res_id': ('H_REA', 1163, ' '), 'res_obj': <Residue REA het=H_REA resseq=1163 icode= >}	15	5	0.333333333	0.076923077	0.384615385	0	0.461538462	1GX9
1GYM	44	47	0.735	0.265	6.911298471	{'pdb_id': '1GYM', 'resname': 'MYG', 'chain': 'A', 'resseq': 702, 'icode': '', 'mw': 341.312, 'heavy_atoms_in_structure': 23, 'bio_res_id': ('H_MYG', 702, ' '), 'res_obj': <Residue MYG het=H_MYG resseq=702 icode= >}	21	8	0.380952381	0	0.3	0	0.4	1GYM
1GZ8	54	30	0.94	0.06	7.172867899	{'pdb_id': '1GZ8', 'resname': 'MBP', 'chain': 'A', 'resseq': 1300, 'icode': '', 'mw': 235.243, 'heavy_atoms_in_structure': 17, 'bio_res_id': ('H_MBP', 1300, ' '), 'res_obj': <Residue MBP het=H_MBP resseq=1300 icode= >}	7	2	0.285714286	0	0.125	0	0.375	1GZ8
1GZF	59	49	0.835	0.165	6.570317226	{'pdb_id': '1GZF', 'resname': 'NIR', 'chain': 'C', 'resseq': 1252, 'icode': '', 'mw': 242.272, 'heavy_atoms_in_structure': 17, 'bio_res_id': ('H_NIR', 1252, ' '), 'res_obj': <Residue NIR het=H_NIR resseq=1252 icode= >}	13	2	0.153846154	0	0.125	0	0.375	1GZF
1GZQ	99	41	0.99	0.01	9.128700324	{'pdb_id': '1GZQ', 'resname': 'TWT', 'chain': 'A', 'resseq': 1285, 'icode': '', 'mw': 310.601, 'heavy_atoms_in_structure': 22, 'bio_res_id': ('H_TWT', 1285, ' '), 'res_obj': <Residue TWT het=H_TWT resseq=1285 icode= >}	22	1	0.045454545	0	0	0	0.476190476	1GZQ
1H0S	60	44	0.845	0.155	6.37870453	{'pdb_id': '1H0S', 'resname': 'FA6', 'chain': 'A', 'resseq': 200, 'icode': '', 'mw': 205.165, 'heavy_atoms_in_structure': 14, 'bio_res_id': ('H_FA6', 200, ' '), 'res_obj': <Residue FA6 het=H_FA6 resseq=200 icode= >}	9	0	0			0	0.333333333	1H0S
1H0V	59	22	0.925	0.075	7.215976993	{'pdb_id': '1H0V', 'resname': 'UN4', 'chain': 'A', 'resseq': 1299, 'icode': '', 'mw': 248.241, 'heavy_atoms_in_structure': 18, 'bio_res_id': ('H_UN4', 1299, ' '), 'res_obj': <Residue UN4 het=H_UN4 resseq=1299 icode= >}	8	0	0			0	0.444444444	1H0V
1H0W	60	29	0.875	0.125	7.401909044	{'pdb_id': '1H0W', 'resname': '207', 'chain': 'A', 'resseq': 1299, 'icode': '', 'mw': 246.308, 'heavy_atoms_in_structure': 18, 'bio_res_id': ('H_207', 1299, ' '), 'res_obj': <Residue 207 het=H_207 resseq=1299 icode= >}	11	5	0.454545455	0	0.444444444	0	0.444444444	1H0W
1H1B	62	34	0.78	0.22	8.466523734	{'pdb_id': '1H1B', 'resname': '151', 'chain': 'A', 'resseq': 400, 'icode': '', 'mw': 442.53, 'heavy_atoms_in_structure': 29, 'bio_res_id': ('H_151', 400, ' '), 'res_obj': <Residue 151 het=H_151 resseq=400 icode= >}	17	7	0.411764706	0	0.384615385	0	0.384615385	1H1B
1H1I	80	49	0.99	0.01	7.324589765	{'pdb_id': '1H1I', 'resname': 'QUE', 'chain': 'A', 'resseq': 1358, 'icode': '', 'mw': 302.236, 'heavy_atoms_in_structure': 22, 'bio_res_id': ('H_QUE', 1358, ' '), 'res_obj': <Residue QUE het=H_QUE resseq=1358 icode= >}	10	0	0			0	0.3	1H1I
1H1M	77	48	0.995	0.005	7.227947578	{'pdb_id': '1H1M', 'resname': 'KMP', 'chain': 'A', 'resseq': 1360, 'icode': '', 'mw': 286.236, 'heavy_atoms_in_structure': 21, 'bio_res_id': ('H_KMP', 1360, ' '), 'res_obj': <Residue KMP het=H_KMP resseq=1360 icode= >}	10	1	0.1	0.2	0.2	0	0.3	1H1M
1H1P	62	31	0.91	0.09	7.579063771	{'pdb_id': '1H1P', 'resname': 'CMG', 'chain': 'A', 'resseq': 1298, 'icode': '', 'mw': 247.296, 'heavy_atoms_in_structure': 18, 'bio_res_id': ('H_CMG', 1298, ' '), 'res_obj': <Residue CMG het=H_CMG resseq=1298 icode= >}	10	4	0.4	0	0.444444444	0	0.444444444	1H1P
1H1Q	72	47	0.895	0.105	7.256127635	{'pdb_id': '1H1Q', 'resname': '2A6', 'chain': 'A', 'resseq': 1298, 'icode': '', 'mw': 323.392, 'heavy_atoms_in_structure': 24, 'bio_res_id': ('H_2A6', 1298, ' '), 'res_obj': <Residue 2A6 het=H_2A6 resseq=1298 icode= >}	15	6	0.4	0	0.307692308	0	0.307692308	1H1Q
1H1S	77	41	0.84	0.16	7.543361066	{'pdb_id': '1H1S', 'resname': '4SP', 'chain': 'A', 'resseq': 1298, 'icode': '', 'mw': 402.471, 'heavy_atoms_in_structure': 28, 'bio_res_id': ('H_4SP', 1298, ' '), 'res_obj': <Residue 4SP het=H_4SP resseq=1298 icode= >}	15	2	0.133333333	0.066666667	0.133333333	0	0.4	1H1S
1H22	99	63	0.915	0.085	8.651507794	{'pdb_id': '1H22', 'resname': 'E10', 'chain': 'A', 'resseq': 1536, 'icode': '', 'mw': 466.659, 'heavy_atoms_in_structure': 34, 'bio_res_id': ('H_E10', 1536, ' '), 'res_obj': <Residue E10 het=H_E10 resseq=1536 icode= >}	26	4	0.153846154	0.130434783	0.391304348	0.086956522	0.47826087	1H22
1H23	107	63	0.915	0.085	8.521971823	{'pdb_id': '1H23', 'resname': 'E12', 'chain': 'A', 'resseq': 1536, 'icode': '', 'mw': 494.712, 'heavy_atoms_in_structure': 36, 'bio_res_id': ('H_E12', 1536, ' '), 'res_obj': <Residue E12 het=H_E12 resseq=1536 icode= >}	28	3	0.107142857	0.16	0.28	0.08	0.48	1H23
1H2S	61	31	0.79	0.21	7.704696011	{'pdb_id': '1H2S', 'resname': 'BOG', 'chain': 'A', 'resseq': 301, 'icode': '', 'mw': 292.369, 'heavy_atoms_in_structure': 20, 'bio_res_id': ('H_BOG', 301, ' '), 'res_obj': <Residue BOG het=H_BOG resseq=301 icode= >}	18	4	0.222222222	0	0.230769231	0	0.461538462	1H2S
1H36	81	40	0.99	0.01	8.082564381	{'pdb_id': '1H36', 'resname': 'R88', 'chain': 'A', 'resseq': 800, 'icode': '', 'mw': 400.309, 'heavy_atoms_in_structure': 25, 'bio_res_id': ('H_R88', 800, ' '), 'res_obj': <Residue R88 het=H_R88 resseq=800 icode= >}	16	4	0.25	0	0.470588235	0	0.470588235	1H36
1H37	88	39	0.99	0.01	8.493341114	{'pdb_id': '1H37', 'resname': 'R02', 'chain': 'A', 'resseq': 800, 'icode': '', 'mw': 440.373, 'heavy_atoms_in_structure': 28, 'bio_res_id': ('H_R02', 800, ' '), 'res_obj': <Residue R02 het=H_R02 resseq=800 icode= >}	19	2	0.105263158	0.388888889	0.444444444	0	0.444444444	1H37
1H39	94	38	0.99	0.01	8.742719248	{'pdb_id': '1H39', 'resname': 'R03', 'chain': 'A', 'resseq': 800, 'icode': '', 'mw': 456.419, 'heavy_atoms_in_structure': 29, 'bio_res_id': ('H_R03', 800, ' '), 'res_obj': <Residue R03 het=H_R03 resseq=800 icode= >}	18	5	0.277777778	0.25	0.45	0	0.45	1H39
1H3A	79	41	0.99	0.01	7.919469232	{'pdb_id': '1H3A', 'resname': 'R04', 'chain': 'A', 'resseq': 800, 'icode': '', 'mw': 444.34, 'heavy_atoms_in_structure': 28, 'bio_res_id': ('H_R04', 800, ' '), 'res_obj': <Residue R04 het=H_R04 resseq=800 icode= >}	15	4	0.266666667	0.111111111	0.444444444	0	0.444444444	1H3A
1H3B	86	41	0.99	0.01	8.510131006	{'pdb_id': '1H3B', 'resname': 'R46', 'chain': 'A', 'resseq': 800, 'icode': '', 'mw': 459.442, 'heavy_atoms_in_structure': 28, 'bio_res_id': ('H_R46', 800, ' '), 'res_obj': <Residue R46 het=H_R46 resseq=800 icode= >}	17	2	0.117647059	0.35	0.4	0	0.45	1H3B
1H3C	87	39	0.985	0.015	8.640704944	{'pdb_id': '1H3C', 'resname': 'R79', 'chain': 'A', 'resseq': 800, 'icode': '', 'mw': 459.442, 'heavy_atoms_in_structure': 28, 'bio_res_id': ('H_R79', 800, ' '), 'res_obj': <Residue R79 het=H_R79 resseq=800 icode= >}	17	3	0.176470588	0.35	0.45	0	0.45	1H3C
1H3N	83	48	0.94	0.06	7.407699483	{'pdb_id': '1H3N', 'resname': 'LMS', 'chain': 'A', 'resseq': 1816, 'icode': '', 'mw': 346.32, 'heavy_atoms_in_structure': 23, 'bio_res_id': ('H_LMS', 1816, ' '), 'res_obj': <Residue LMS het=H_LMS resseq=1816 icode= >}	11	0	0			0	0.454545455	1H3N
1H41	49	37	0.86	0.14	6.216469219	{'pdb_id': '1H41', 'resname': 'GCV', 'chain': 'A', 'resseq': 1713, 'icode': '', 'mw': 208.166, 'heavy_atoms_in_structure': 14, 'bio_res_id': ('H_GCV', 1713, ' '), 'res_obj': <Residue GCV het=H_GCV resseq=1713 icode= >}	10	1	0.1	0	0	0	0.333333333	1H41
1H46	66	45	0.885	0.115	7.079867711	{'pdb_id': '1H46', 'resname': 'RNP', 'chain': 'X', 'resseq': 1433, 'icode': '', 'mw': 257.328, 'heavy_atoms_in_structure': 19, 'bio_res_id': ('H_RNP', 1433, ' '), 'res_obj': <Residue RNP het=H_RNP resseq=1433 icode= >}	14	2	0.142857143	0	0.181818182	0	0.454545455	1H46
1H49	26	9	0.855	0.145	6.328938321	{'pdb_id': '1H49', 'resname': 'HBO', 'chain': 'A', 'resseq': 1502, 'icode': '', 'mw': 211.171, 'heavy_atoms_in_structure': 15, 'bio_res_id': ('H_HBO', 1502, ' '), 'res_obj': <Residue HBO het=H_HBO resseq=1502 icode= >}	7	5	0.714285714	0	0.375	0	0.375	1H49
1H4I	61	31	1	0	6.926419935	{'pdb_id': '1H4I', 'resname': 'PQQ', 'chain': 'A', 'resseq': 601, 'icode': '', 'mw': 330.206, 'heavy_atoms_in_structure': 24, 'bio_res_id': ('H_PQQ', 601, ' '), 'res_obj': <Residue PQQ het=H_PQQ resseq=601 icode= >}	6	0	0			0	0.3	1H4I
1H4J	68	36	1	0	6.963990492	{'pdb_id': '1H4J', 'resname': 'PQQ', 'chain': 'A', 'resseq': 601, 'icode': '', 'mw': 330.206, 'heavy_atoms_in_structure': 24, 'bio_res_id': ('H_PQQ', 601, ' '), 'res_obj': <Residue PQQ het=H_PQQ resseq=601 icode= >}	6	0	0			0	0.3	1H4J
1H5R	55	26	0.885	0.115	6.561917136	{'pdb_id': '1H5R', 'resname': 'THM', 'chain': 'A', 'resseq': 1292, 'icode': '', 'mw': 242.229, 'heavy_atoms_in_structure': 17, 'bio_res_id': ('H_THM', 1292, ' '), 'res_obj': <Residue THM het=H_THM resseq=1292 icode= >}	10	3	0.3	0.111111111	0.333333333	0	0.444444444	1H5R
1H5U	36	29	0.525	0.475	8.015909026	{'pdb_id': '1H5U', 'resname': 'CHI', 'chain': 'A', 'resseq': 920, 'icode': '', 'mw': 443.898, 'heavy_atoms_in_structure': 31, 'bio_res_id': ('H_CHI', 920, ' '), 'res_obj': <Residue CHI het=H_CHI resseq=920 icode= >}	18	14	0.777777778	0	0.5	0	0.5	1H5U
1H5X	55	46	0.67	0.33	6.883083885	{'pdb_id': '1H5X', 'resname': 'IM2', 'chain': 'A', 'resseq': 1267, 'icode': '', 'mw': 301.362, 'heavy_atoms_in_structure': 20, 'bio_res_id': ('H_IM2', 1267, ' '), 'res_obj': <Residue IM2 het=H_IM2 resseq=1267 icode= >}	14	7	0.5	0	0.363636364	0	0.363636364	1H5X
1H60	45	26	0.825	0.175	6.864216199	{'pdb_id': '1H60', 'resname': 'STR', 'chain': 'A', 'resseq': 500, 'icode': '', 'mw': 314.462, 'heavy_atoms_in_structure': 23, 'bio_res_id': ('H_STR', 500, ' '), 'res_obj': <Residue STR het=H_STR resseq=500 icode= >}	16	3	0.1875	0	0.363636364	0	0.454545455	1H60
1H66	46	23	0.905	0.095	6.501571891	{'pdb_id': '1H66', 'resname': 'RH1', 'chain': 'A', 'resseq': 1274, 'icode': '', 'mw': 234.251, 'heavy_atoms_in_structure': 17, 'bio_res_id': ('H_RH1', 1274, ' '), 'res_obj': <Residue RH1 het=H_RH1 resseq=1274 icode= >}	7	2	0.285714286	0	0.285714286	0	0.285714286	1H66
1H69	59	44	0.87	0.13	8.041419441	{'pdb_id': '1H69', 'resname': 'ARH', 'chain': 'A', 'resseq': 1275, 'icode': '', 'mw': 322.358, 'heavy_atoms_in_structure': 24, 'bio_res_id': ('H_ARH', 1275, ' '), 'res_obj': <Residue ARH het=H_ARH resseq=1275 icode= >}	12	5	0.416666667	0.090909091	0.272727273	0	0.363636364	1H69
1H84	57	36	1	0	11.43951118	{'pdb_id': '1H84', 'resname': 'NBA', 'chain': 'A', 'resseq': 591, 'icode': '', 'mw': 219.324, 'heavy_atoms_in_structure': 14, 'bio_res_id': ('H_NBA', 591, ' '), 'res_obj': <Residue NBA het=H_NBA resseq=591 icode= >}	15	3	0.2	0	0.153846154	0	0.461538462	1H84
1H8S	53	34	0.83	0.17	6.875426018	{'pdb_id': '1H8S', 'resname': 'AIC', 'chain': 'A', 'resseq': 1000, 'icode': '', 'mw': 349.405, 'heavy_atoms_in_structure': 24, 'bio_res_id': ('H_AIC', 1000, ' '), 'res_obj': <Residue AIC het=H_AIC resseq=1000 icode= >}	14	2	0.142857143	0	0.083333333	0	0.5	1H8S
1H8T	10	3	0	1	35.10490405	{'pdb_id': '1H8T', 'resname': 'MYR', 'chain': 'D', 'resseq': 3500, 'icode': '', 'mw': 228.371, 'heavy_atoms_in_structure': 15, 'bio_res_id': ('H_MYR', 3500, ' '), 'res_obj': <Residue MYR het=H_MYR resseq=3500 icode= >}	14	13	0.928571429	0	0.5	0	0.5	1H8T
1H8Y	44	29	0.735	0.265	6.838270872	{'pdb_id': '1H8Y', 'resname': 'MER', 'chain': 'A', 'resseq': 300, 'icode': '', 'mw': 385.478, 'heavy_atoms_in_structure': 26, 'bio_res_id': ('H_MER', 300, ' '), 'res_obj': <Residue MER het=H_MER resseq=300 icode= >}	17	7	0.411764706	0	0.333333333	0	0.416666667	1H8Y
1H9X	98	58	0.9	0.1	8.462018962	{'pdb_id': '1H9X', 'resname': 'DHE', 'chain': 'A', 'resseq': 602, 'icode': '', 'mw': 712.484, 'heavy_atoms_in_structure': 49, 'bio_res_id': ('H_DHE', 602, ' '), 'res_obj': <Residue DHE het=H_DHE resseq=602 icode= >}	18	6	0.333333333	0.153846154	0.230769231	0	0.307692308	1H9X
1H9Y	99	67	0.945	0.055	8.521670381	{'pdb_id': '1H9Y', 'resname': 'DHE', 'chain': 'A', 'resseq': 602, 'icode': '', 'mw': 712.484, 'heavy_atoms_in_structure': 49, 'bio_res_id': ('H_DHE', 602, ' '), 'res_obj': <Residue DHE het=H_DHE resseq=602 icode= >}	18	6	0.333333333	0.153846154	0.230769231	0	0.307692308	1H9Y
1H9Z	52	21	0.955	0.045	7.277598616	{'pdb_id': '1H9Z', 'resname': 'RWF', 'chain': 'A', 'resseq': 3001, 'icode': '', 'mw': 308.328, 'heavy_atoms_in_structure': 23, 'bio_res_id': ('H_RWF', 3001, ' '), 'res_obj': <Residue RWF het=H_RWF resseq=3001 icode= >}	13	3	0.230769231	0.1	0.3	0	0.4	1H9Z
1HA2	58	27	0.965	0.035	7.292787349	{'pdb_id': '1HA2', 'resname': 'SWF', 'chain': 'A', 'resseq': 3001, 'icode': '', 'mw': 308.328, 'heavy_atoms_in_structure': 23, 'bio_res_id': ('H_SWF', 3001, ' '), 'res_obj': <Residue SWF het=H_SWF resseq=3001 icode= >}	13	1	0.076923077	0.1	0.1	0	0.4	1HA2
1HA7	128	75	0.98	0.02	8.898993881	{'pdb_id': '1HA7', 'resname': 'CYC', 'chain': 'A', 'resseq': 184, 'icode': '', 'mw': 588.694, 'heavy_atoms_in_structure': 43, 'bio_res_id': ('H_CYC', 184, ' '), 'res_obj': <Residue CYC het=H_CYC resseq=184 icode= >}	22	0	0			0	0.470588235	1HA7
1HAC	6	6	0.175	0.825	11.23019066	{'pdb_id': '1HAC', 'resname': 'NDD', 'chain': 'B', 'resseq': 400, 'icode': '', 'mw': 216.19, 'heavy_atoms_in_structure': 14, 'bio_res_id': ('H_NDD', 400, ' '), 'res_obj': <Residue NDD het=H_NDD resseq=400 icode= >}	8	4	0.5	0.333333333	0.444444444	0	0.444444444	1HAC
1HAK	54	47	0.79	0.21	7.969698296	{'pdb_id': '1HAK', 'resname': 'K21', 'chain': 'B', 'resseq': 901, 'icode': '', 'mw': 424.599, 'heavy_atoms_in_structure': 30, 'bio_res_id': ('H_K21', 901, ' '), 'res_obj': <Residue K21 het=H_K21 resseq=901 icode= >}	20	9	0.45	0	0.5	0	0.5	1HAK
1HB1	63	37	0.985	0.015	8.177211486	{'pdb_id': '1HB1', 'resname': 'OCV', 'chain': 'A', 'resseq': 1332, 'icode': '', 'mw': 364.415, 'heavy_atoms_in_structure': 24, 'bio_res_id': ('H_OCV', 1332, ' '), 'res_obj': <Residue OCV het=H_OCV resseq=1332 icode= >}	15	0	0			0	0.461538462	1HB1
1HB2	62	26	0.975	0.025	8.125995219	{'pdb_id': '1HB2', 'resname': 'SCV', 'chain': 'A', 'resseq': 1332, 'icode': '', 'mw': 378.398, 'heavy_atoms_in_structure': 25, 'bio_res_id': ('H_SCV', 1332, ' '), 'res_obj': <Residue SCV het=H_SCV resseq=1332 icode= >}	14	0	0			0	0.461538462	1HB2
1HB3	61	28	0.975	0.025	8.133186583	{'pdb_id': '1HB3', 'resname': 'SCV', 'chain': 'A', 'resseq': 1332, 'icode': '', 'mw': 378.398, 'heavy_atoms_in_structure': 25, 'bio_res_id': ('H_SCV', 1332, ' '), 'res_obj': <Residue SCV het=H_SCV resseq=1332 icode= >}	14	0	0			0	0.461538462	1HB3
1HB4	62	26	0.975	0.025	8.145038572	{'pdb_id': '1HB4', 'resname': 'SCV', 'chain': 'A', 'resseq': 1332, 'icode': '', 'mw': 378.398, 'heavy_atoms_in_structure': 25, 'bio_res_id': ('H_SCV', 1332, ' '), 'res_obj': <Residue SCV het=H_SCV resseq=1332 icode= >}	14	0	0			0	0.461538462	1HB4
1HBJ	74	60	1	0	9.430956771	{'pdb_id': '1HBJ', 'resname': 'FBQ', 'chain': 'A', 'resseq': 1539, 'icode': '', 'mw': 426.428, 'heavy_atoms_in_structure': 28, 'bio_res_id': ('H_FBQ', 1539, ' '), 'res_obj': <Residue FBQ het=H_FBQ resseq=1539 icode= >}	13	0	0			0	0.428571429	1HBJ
1HBK	34	8	0.93	0.07	8.470633972	{'pdb_id': '1HBK', 'resname': 'MYR', 'chain': 'A', 'resseq': 1090, 'icode': '', 'mw': 228.371, 'heavy_atoms_in_structure': 12, 'bio_res_id': ('H_MYR', 1090, ' '), 'res_obj': <Residue MYR het=H_MYR resseq=1090 icode= >}	14	6	0.428571429	0.142857143	0.428571429	0	0.5	1HBK
1HBP	83	25	0.99	0.01	7.672159275	{'pdb_id': '1HBP', 'resname': 'RTL', 'chain': 'A', 'resseq': 184, 'icode': '', 'mw': 286.452, 'heavy_atoms_in_structure': 21, 'bio_res_id': ('H_RTL', 184, ' '), 'res_obj': <Residue RTL het=H_RTL resseq=184 icode= >}	16	1	0.0625	0.307692308	0.307692308	0	0.461538462	1HBP
1HBV	93	55	0.915	0.085	7.987399932	{'pdb_id': '1HBV', 'resname': 'GAN', 'chain': 'A', 'resseq': 600, 'icode': '', 'mw': 585.778, 'heavy_atoms_in_structure': 42, 'bio_res_id': ('H_GAN', 600, ' '), 'res_obj': <Residue GAN het=H_GAN resseq=600 icode= >}	30	11	0.366666667	0	0.333333333	0	0.5	1HBV
1HCM	93	57	0.89	0.11	8.483262695	{'pdb_id': '1HCM', 'resname': 'DHE', 'chain': 'A', 'resseq': 602, 'icode': '', 'mw': 712.484, 'heavy_atoms_in_structure': 49, 'bio_res_id': ('H_DHE', 602, ' '), 'res_obj': <Residue DHE het=H_DHE resseq=602 icode= >}	18	6	0.333333333	0.153846154	0.230769231	0	0.307692308	1HCM
1HCX	43	39	0.635	0.365	6.032477562	{'pdb_id': '1HCX', 'resname': 'TPT', 'chain': 'A', 'resseq': 1319, 'icode': '', 'mw': 463.799, 'heavy_atoms_in_structure': 19, 'bio_res_id': ('H_TPT', 1319, ' '), 'res_obj': <Residue TPT het=H_TPT resseq=1319 icode= >}	11	5	0.454545455	0	0.25	0	0.25	1HCX
1HDC	73	38	0.805	0.195	7.88470861	{'pdb_id': '1HDC', 'resname': 'CBO', 'chain': 'A', 'resseq': 301, 'icode': '', 'mw': 570.757, 'heavy_atoms_in_structure': 41, 'bio_res_id': ('H_CBO', 301, ' '), 'res_obj': <Residue CBO het=H_CBO resseq=301 icode= >}	25	12	0.48	0	0.444444444	0	0.5	1HDC
1HDQ	42	29	0.875	0.125	6.329972464	{'pdb_id': '1HDQ', 'resname': 'INF', 'chain': 'A', 'resseq': 1308, 'icode': '', 'mw': 224.213, 'heavy_atoms_in_structure': 16, 'bio_res_id': ('H_INF', 1308, ' '), 'res_obj': <Residue INF het=H_INF resseq=1308 icode= >}	11	1	0.090909091	0.444444444	0.444444444	0	0.444444444	1HDQ
1HDU	47	33	0.975	0.025	6.393302644	{'pdb_id': '1HDU', 'resname': 'ING', 'chain': 'A', 'resseq': 1309, 'icode': '', 'mw': 208.214, 'heavy_atoms_in_structure': 15, 'bio_res_id': ('H_ING', 1309, ' '), 'res_obj': <Residue ING het=H_ING resseq=1309 icode= >}	10	0	0			0	0.5	1HDU
1HEE	50	40	0.965	0.035	6.504194759	{'pdb_id': '1HEE', 'resname': 'LHY', 'chain': 'A', 'resseq': 1309, 'icode': '', 'mw': 224.213, 'heavy_atoms_in_structure': 16, 'bio_res_id': ('H_LHY', 1309, ' '), 'res_obj': <Residue LHY het=H_LHY resseq=1309 icode= >}	11	0	0			0	0.444444444	1HEE
1HFC	63	41	0.66	0.34	7.377864325	{'pdb_id': '1HFC', 'resname': 'PLH', 'chain': 'A', 'resseq': 280, 'icode': '', 'mw': 349.425, 'heavy_atoms_in_structure': 25, 'bio_res_id': ('H_PLH', 280, ' '), 'res_obj': <Residue PLH het=H_PLH resseq=280 icode= >}	18	7	0.388888889	0	0.333333333	0	0.5	1HFC
1HFP	76	33	0.86	0.14	7.984111534	{'pdb_id': '1HFP', 'resname': 'MOT', 'chain': 'A', 'resseq': 188, 'icode': '', 'mw': 442.425, 'heavy_atoms_in_structure': 32, 'bio_res_id': ('H_MOT', 188, ' '), 'res_obj': <Residue MOT het=H_MOT resseq=188 icode= >}	15	5	0.333333333	0	0.5	0	0.5	1HFP
1HFQ	75	32	0.87	0.13	8.002250406	{'pdb_id': '1HFQ', 'resname': 'MOT', 'chain': 'A', 'resseq': 188, 'icode': '', 'mw': 442.425, 'heavy_atoms_in_structure': 32, 'bio_res_id': ('H_MOT', 188, ' '), 'res_obj': <Residue MOT het=H_MOT resseq=188 icode= >}	15	6	0.4	0	0.5	0	0.5	1HFQ
1HFR	75	30	0.875	0.125	7.771014792	{'pdb_id': '1HFR', 'resname': 'MOT', 'chain': 'A', 'resseq': 188, 'icode': '', 'mw': 442.425, 'heavy_atoms_in_structure': 32, 'bio_res_id': ('H_MOT', 188, ' '), 'res_obj': <Residue MOT het=H_MOT resseq=188 icode= >}	15	2	0.133333333	0	0.111111111	0	0.5	1HFR
1HGE	48	38	0.645	0.355	6.693775314	{'pdb_id': '1HGE', 'resname': 'MNA', 'chain': 'A', 'resseq': 349, 'icode': '', 'mw': 323.296, 'heavy_atoms_in_structure': 22, 'bio_res_id': ('H_MNA', 349, ' '), 'res_obj': <Residue MNA het=H_MNA resseq=349 icode= >}	15	7	0.466666667	0	0.375	0	0.5	1HGE
1HGH	48	37	0.65	0.35	6.635460263	{'pdb_id': '1HGH', 'resname': 'MNA', 'chain': 'A', 'resseq': 349, 'icode': '', 'mw': 323.296, 'heavy_atoms_in_structure': 22, 'bio_res_id': ('H_MNA', 349, ' '), 'res_obj': <Residue MNA het=H_MNA resseq=349 icode= >}	15	7	0.466666667	0	0.375	0	0.5	1HGH
1HGI	49	39	0.635	0.365	6.729189706	{'pdb_id': '1HGI', 'resname': 'ANA', 'chain': 'A', 'resseq': 349, 'icode': '', 'mw': 365.333, 'heavy_atoms_in_structure': 25, 'bio_res_id': ('H_ANA', 349, ' '), 'res_obj': <Residue ANA het=H_ANA resseq=349 icode= >}	15	7	0.466666667	0	0.444444444	0	0.444444444	1HGI
1HGJ	44	26	0.61	0.39	6.644585945	{'pdb_id': '1HGJ', 'resname': 'AMN', 'chain': 'A', 'resseq': 349, 'icode': '', 'mw': 322.312, 'heavy_atoms_in_structure': 22, 'bio_res_id': ('H_AMN', 349, ' '), 'res_obj': <Residue AMN het=H_AMN resseq=349 icode= >}	15	6	0.4	0	0.375	0	0.5	1HGJ
1HH3	5	2	0.175	0.825	4.523089287	{'pdb_id': '1HH3', 'resname': 'ERE', 'chain': 'A', 'resseq': 8, 'icode': '', 'mw': 161.199, 'heavy_atoms_in_structure': 10, 'bio_res_id': ('H_ERE', 8, ' '), 'res_obj': <Residue ERE het=H_ERE resseq=8 icode= >}	9	6	0.666666667	0	0.2	0	0.4	1HH3
1HH4	66	35	0.955	0.045	8.3174929	{'pdb_id': '1HH4', 'resname': 'GER', 'chain': 'D', 'resseq': 1502, 'icode': '', 'mw': 274.484, 'heavy_atoms_in_structure': 20, 'bio_res_id': ('H_GER', 1502, ' '), 'res_obj': <Residue GER het=H_GER resseq=1502 icode= >}	16	5	0.3125	0	0.333333333	0	0.466666667	1HH4
1HHA	3	0	0.08	0.92	5.752391185	{'pdb_id': '1HHA', 'resname': 'ERE', 'chain': 'A', 'resseq': 8, 'icode': '', 'mw': 161.199, 'heavy_atoms_in_structure': 10, 'bio_res_id': ('H_ERE', 8, ' '), 'res_obj': <Residue ERE het=H_ERE resseq=8 icode= >}	9	6	0.666666667	0	0.2	0	0.4	1HHA
1HHF	6	3	0.04	0.96	11.47321091	{'pdb_id': '1HHF', 'resname': 'ERE', 'chain': 'A', 'resseq': 8, 'icode': '', 'mw': 161.199, 'heavy_atoms_in_structure': 10, 'bio_res_id': ('H_ERE', 8, ' '), 'res_obj': <Residue ERE het=H_ERE resseq=8 icode= >}	9	5	0.555555556	0.2	0.2	0	0.4	1HHF
1HHU	7	3	0.205	0.795	5.44074811	{'pdb_id': '1HHU', 'resname': 'DVC', 'chain': 'A', 'resseq': 9, 'icode': '', 'mw': 177.198, 'heavy_atoms_in_structure': 11, 'bio_res_id': ('H_DVC', 9, ' '), 'res_obj': <Residue DVC het=H_DVC resseq=9 icode= >}	9	5	0.555555556	0	0.2	0	0.4	1HHU
1HHY	7	2	0.1	0.9	5.903386659	{'pdb_id': '1HHY', 'resname': 'DVC', 'chain': 'A', 'resseq': 9, 'icode': '', 'mw': 177.198, 'heavy_atoms_in_structure': 11, 'bio_res_id': ('H_DVC', 9, ' '), 'res_obj': <Residue DVC het=H_DVC resseq=9 icode= >}	9	5	0.555555556	0	0.2	0	0.4	1HHY
1HHZ	1	0	0.095	0.905	8.281596705	{'pdb_id': '1HHZ', 'resname': 'DVC', 'chain': 'A', 'resseq': 9, 'icode': '', 'mw': 177.198, 'heavy_atoms_in_structure': 11, 'bio_res_id': ('H_DVC', 9, ' '), 'res_obj': <Residue DVC het=H_DVC resseq=9 icode= >}	9	7	0.777777778	0	0.2	0	0.4	1HHZ
1HIH	98	55	0.91	0.09	8.055288687	{'pdb_id': '1HIH', 'resname': 'C20', 'chain': 'B', 'resseq': 101, 'icode': '', 'mw': 573.767, 'heavy_atoms_in_structure': 41, 'bio_res_id': ('H_C20', 101, ' '), 'res_obj': <Residue C20 het=H_C20 resseq=101 icode= >}	31	4	0.129032258	0	0.133333333	0	0.466666667	1HIH
1HII	102	56	0.93	0.07	8.058990655	{'pdb_id': '1HII', 'resname': 'C20', 'chain': 'B', 'resseq': 101, 'icode': '', 'mw': 573.767, 'heavy_atoms_in_structure': 41, 'bio_res_id': ('H_C20', 101, ' '), 'res_obj': <Residue C20 het=H_C20 resseq=101 icode= >}	31	1	0.032258065	0	0	0	0.466666667	1HII
1HJ1	103	52	0.875	0.125	9.047817374	{'pdb_id': '1HJ1', 'resname': 'AOE', 'chain': 'A', 'resseq': 1436, 'icode': '', 'mw': 525.805, 'heavy_atoms_in_structure': 38, 'bio_res_id': ('H_AOE', 1436, ' '), 'res_obj': <Residue AOE het=H_AOE resseq=1436 icode= >}	31	11	0.35483871	0	0.476190476	0	0.476190476	1HJ1
1HJ3	119	70	0.995	0.005	8.451119632	{'pdb_id': '1HJ3', 'resname': 'DHE', 'chain': 'A', 'resseq': 602, 'icode': '', 'mw': 712.484, 'heavy_atoms_in_structure': 49, 'bio_res_id': ('H_DHE', 602, ' '), 'res_obj': <Residue DHE het=H_DHE resseq=602 icode= >}	18	4	0.222222222	0.153846154	0.230769231	0	0.307692308	1HJ3
1HJ4	122	70	0.995	0.005	8.450801634	{'pdb_id': '1HJ4', 'resname': 'DHE', 'chain': 'A', 'resseq': 602, 'icode': '', 'mw': 712.484, 'heavy_atoms_in_structure': 49, 'bio_res_id': ('H_DHE', 602, ' '), 'res_obj': <Residue DHE het=H_DHE resseq=602 icode= >}	18	3	0.166666667	0.153846154	0.230769231	0	0.307692308	1HJ4
1HJ5	122	67	0.995	0.005	8.453597812	{'pdb_id': '1HJ5', 'resname': 'DHE', 'chain': 'A', 'resseq': 602, 'icode': '', 'mw': 712.484, 'heavy_atoms_in_structure': 49, 'bio_res_id': ('H_DHE', 602, ' '), 'res_obj': <Residue DHE het=H_DHE resseq=602 icode= >}	18	3	0.166666667	0.153846154	0.230769231	0	0.307692308	1HJ5
1HK1	42	32	0.93	0.07	7.13337551	{'pdb_id': '1HK1', 'resname': 'T44', 'chain': 'A', 'resseq': 3001, 'icode': '', 'mw': 776.87, 'heavy_atoms_in_structure': 24, 'bio_res_id': ('H_T44', 3001, ' '), 'res_obj': <Residue T44 het=H_T44 resseq=3001 icode= >}	9	1	0.111111111	0.230769231	0.230769231	0	0.384615385	1HK1
1HK2	38	23	0.96	0.04	7.098871499	{'pdb_id': '1HK2', 'resname': 'T44', 'chain': 'A', 'resseq': 3001, 'icode': '', 'mw': 776.87, 'heavy_atoms_in_structure': 24, 'bio_res_id': ('H_T44', 3001, ' '), 'res_obj': <Residue T44 het=H_T44 resseq=3001 icode= >}	9	2	0.222222222	0.076923077	0.230769231	0	0.384615385	1HK2
1HK3	38	22	0.965	0.035	7.234432279	{'pdb_id': '1HK3', 'resname': 'T44', 'chain': 'A', 'resseq': 3001, 'icode': '', 'mw': 776.87, 'heavy_atoms_in_structure': 24, 'bio_res_id': ('H_T44', 3001, ' '), 'res_obj': <Residue T44 het=H_T44 resseq=3001 icode= >}	9	2	0.222222222	0.076923077	0.230769231	0	0.384615385	1HK3
1HK4	38	24	0.825	0.175	6.855086604	{'pdb_id': '1HK4', 'resname': 'T44', 'chain': 'A', 'resseq': 1008, 'icode': '', 'mw': 776.87, 'heavy_atoms_in_structure': 24, 'bio_res_id': ('H_T44', 1008, ' '), 'res_obj': <Residue T44 het=H_T44 resseq=1008 icode= >}	9	1	0.111111111	0	0	0	0.384615385	1HK4
1HK5	37	21	0.83	0.17	6.714206242	{'pdb_id': '1HK5', 'resname': 'T44', 'chain': 'A', 'resseq': 1008, 'icode': '', 'mw': 776.87, 'heavy_atoms_in_structure': 24, 'bio_res_id': ('H_T44', 1008, ' '), 'res_obj': <Residue T44 het=H_T44 resseq=1008 icode= >}	9	3	0.333333333	0	0.230769231	0	0.384615385	1HK5
1HKI	26	12	0.685	0.315	8.215193492	{'pdb_id': '1HKI', 'resname': 'NA1', 'chain': 'B', 'resseq': 2, 'icode': '', 'mw': 235.234, 'heavy_atoms_in_structure': 15, 'bio_res_id': ('H_NA1', 2, ' '), 'res_obj': <Residue NA1 het=H_NA1 resseq=2 icode= >}	12	7	0.583333333	0	0.444444444	0	0.444444444	1HKI
1HKJ	21	8	0.68	0.32	7.849847622	{'pdb_id': '1HKJ', 'resname': 'NA1', 'chain': 'B', 'resseq': 2, 'icode': '', 'mw': 235.234, 'heavy_atoms_in_structure': 15, 'bio_res_id': ('H_NA1', 2, ' '), 'res_obj': <Residue NA1 het=H_NA1 resseq=2 icode= >}	12	7	0.583333333	0	0.444444444	0	0.444444444	1HKJ
1HKK	53	52	0.9	0.1	6.150558351	{'pdb_id': '1HKK', 'resname': 'AMI', 'chain': 'A', 'resseq': 1388, 'icode': '', 'mw': 216.234, 'heavy_atoms_in_structure': 15, 'bio_res_id': ('H_AMI', 1388, ' '), 'res_obj': <Residue AMI het=H_AMI resseq=1388 icode= >}	11	1	0.090909091	0.142857143	0.142857143	0	0.428571429	1HKK
1HLF	67	52	0.975	0.025	6.132327978	{'pdb_id': '1HLF', 'resname': 'GL4', 'chain': 'A', 'resseq': 998, 'icode': '', 'mw': 264.256, 'heavy_atoms_in_structure': 17, 'bio_res_id': ('H_GL4', 998, ' '), 'res_obj': <Residue GL4 het=H_GL4 resseq=998 icode= >}	11	0	0			0	0.285714286	1HLF
1HLK	49	15	0.77	0.23	7.084246499	{'pdb_id': '1HLK', 'resname': '113', 'chain': 'A', 'resseq': 2002, 'icode': '', 'mw': 322.267, 'heavy_atoms_in_structure': 23, 'bio_res_id': ('H_113', 2002, ' '), 'res_obj': <Residue 113 het=H_113 resseq=2002 icode= >}	9	3	0.333333333	0	0.222222222	0	0.222222222	1HLK
1HM2	33	16	0.625	0.375	6.505930835	{'pdb_id': '1HM2', 'resname': 'ASG', 'chain': 'D', 'resseq': 1, 'icode': '', 'mw': 301.271, 'heavy_atoms_in_structure': 19, 'bio_res_id': ('H_ASG', 1, ' '), 'res_obj': <Residue ASG het=H_ASG resseq=1 icode= >}	12	6	0.5	0	0.25	0	0.5	1HM2
1HMR	65	27	0.955	0.045	7.560528099	{'pdb_id': '1HMR', 'resname': 'ELA', 'chain': 'A', 'resseq': 133, 'icode': '', 'mw': 282.461, 'heavy_atoms_in_structure': 20, 'bio_res_id': ('H_ELA', 133, ' '), 'res_obj': <Residue ELA het=H_ELA resseq=133 icode= >}	18	1	0.055555556	0.388888889	0.388888889	0	0.5	1HMR
1HMW	27	11	0.57	0.43	6.46600834	{'pdb_id': '1HMW', 'resname': 'NG6', 'chain': 'D', 'resseq': 1, 'icode': '', 'mw': 301.271, 'heavy_atoms_in_structure': 19, 'bio_res_id': ('H_NG6', 1, ' '), 'res_obj': <Residue NG6 het=H_NG6 resseq=1 icode= >}	12	7	0.583333333	0	0.4	0	0.5	1HMW
1HNI	74	59	0.955	0.045	7.092129868	{'pdb_id': '1HNI', 'resname': 'AAA', 'chain': 'A', 'resseq': 559, 'icode': '', 'mw': 440.129, 'heavy_atoms_in_structure': 23, 'bio_res_id': ('H_AAA', 559, ' '), 'res_obj': <Residue AAA het=H_AAA resseq=559 icode= >}	11	1	0.090909091	0	0	0	0.444444444	1HNI
1HNV	73	47	0.935	0.065	6.995171879	{'pdb_id': '1HNV', 'resname': 'TBO', 'chain': 'A', 'resseq': 559, 'icode': '', 'mw': 321.868, 'heavy_atoms_in_structure': 21, 'bio_res_id': ('H_TBO', 559, ' '), 'res_obj': <Residue TBO het=H_TBO resseq=559 icode= >}	11	2	0.181818182	0	0.444444444	0	0.444444444	1HNV
1HP0	81	59	0.95	0.05	6.512282203	{'pdb_id': '1HP0', 'resname': 'AD3', 'chain': 'A', 'resseq': 1315, 'icode': '', 'mw': 266.253, 'heavy_atoms_in_structure': 19, 'bio_res_id': ('H_AD3', 1315, ' '), 'res_obj': <Residue AD3 het=H_AD3 resseq=1315 icode= >}	12	0	0			0	0.444444444	1HP0
1HP5	74	70	0.92	0.08	6.299316878	{'pdb_id': '1HP5', 'resname': 'NGT', 'chain': 'A', 'resseq': 511, 'icode': '', 'mw': 219.258, 'heavy_atoms_in_structure': 14, 'bio_res_id': ('H_NGT', 511, ' '), 'res_obj': <Residue NGT het=H_NGT resseq=511 icode= >}	10	0	0			0	0.428571429	1HP5
1HPC	20	6	0.8	0.2	6.110782694	{'pdb_id': '1HPC', 'resname': 'LPB', 'chain': 'A', 'resseq': 132, 'icode': '', 'mw': 206.326, 'heavy_atoms_in_structure': 11, 'bio_res_id': ('H_LPB', 132, ' '), 'res_obj': <Residue LPB het=H_LPB resseq=132 icode= >}	8	6	0.75	0	0.5	0	0.5	1HPC
1HPO	70	41	0.895	0.105	7.396774293	{'pdb_id': '1HPO', 'resname': 'UNI', 'chain': 'B', 'resseq': 100, 'icode': '', 'mw': 504.597, 'heavy_atoms_in_structure': 36, 'bio_res_id': ('H_UNI', 100, ' '), 'res_obj': <Residue UNI het=H_UNI resseq=100 icode= >}	20	6	0.3	0.055555556	0.333333333	0	0.5	1HPO
1HPV	91	63	0.925	0.075	8.10900472	{'pdb_id': '1HPV', 'resname': '478', 'chain': 'B', 'resseq': 200, 'icode': '', 'mw': 505.627, 'heavy_atoms_in_structure': 35, 'bio_res_id': ('H_478', 200, ' '), 'res_obj': <Residue 478 het=H_478 resseq=200 icode= >}	24	3	0.125	0.066666667	0.2	0	0.466666667	1HPV
1HQU	88	37	0.95	0.05	7.279192454	{'pdb_id': '1HQU', 'resname': 'HBY', 'chain': 'A', 'resseq': 561, 'icode': '', 'mw': 340.461, 'heavy_atoms_in_structure': 22, 'bio_res_id': ('H_HBY', 561, ' '), 'res_obj': <Residue HBY het=H_HBY resseq=561 icode= >}	11	5	0.454545455	0	0.333333333	0	0.333333333	1HQU
1HRI	71	30	0.96	0.04	8.210836729	{'pdb_id': '1HRI', 'resname': 'S57', 'chain': '1', 'resseq': 290, 'icode': '', 'mw': 308.803, 'heavy_atoms_in_structure': 21, 'bio_res_id': ('H_S57', 290, ' '), 'res_obj': <Residue S57 het=H_S57 resseq=290 icode= >}	13	0	0			0	0.466666667	1HRI
1HRK	47	31	0.87	0.13	8.070589531	{'pdb_id': '1HRK', 'resname': 'CHD', 'chain': 'A', 'resseq': 1501, 'icode': '', 'mw': 408.571, 'heavy_atoms_in_structure': 29, 'bio_res_id': ('H_CHD', 1501, ' '), 'res_obj': <Residue CHD het=H_CHD resseq=1501 icode= >}	25	5	0.2	0	0.357142857	0	0.5	1HRK
1HRN	92	89	0.95	0.05	8.255863119	{'pdb_id': '1HRN', 'resname': '03D', 'chain': 'A', 'resseq': 391, 'icode': '', 'mw': 503.714, 'heavy_atoms_in_structure': 36, 'bio_res_id': ('H_03D', 391, ' '), 'res_obj': <Residue 03D het=H_03D resseq=391 icode= >}	33	2	0.060606061	0	0.4375	0	0.5	1HRN
1HSG	113	87	0.925	0.075	8.449251575	{'pdb_id': '1HSG', 'resname': 'MK1', 'chain': 'B', 'resseq': 902, 'icode': '', 'mw': 613.789, 'heavy_atoms_in_structure': 45, 'bio_res_id': ('H_MK1', 902, ' '), 'res_obj': <Residue MK1 het=H_MK1 resseq=902 icode= >}	33	1	0.03030303	0	0	0	0.473684211	1HSG
1HSH	112	76	0.93	0.07	8.403321733	{'pdb_id': '1HSH', 'resname': 'MK1', 'chain': 'A', 'resseq': 401, 'icode': '', 'mw': 613.789, 'heavy_atoms_in_structure': 45, 'bio_res_id': ('H_MK1', 401, ' '), 'res_obj': <Residue MK1 het=H_MK1 resseq=401 icode= >}	33	9	0.272727273	0	0.157894737	0	0.473684211	1HSH
1HTE	81	46	0.815	0.185	7.857619728	{'pdb_id': '1HTE', 'resname': 'G23', 'chain': 'A', 'resseq': 200, 'icode': '', 'mw': 441.543, 'heavy_atoms_in_structure': 31, 'bio_res_id': ('H_G23', 200, ' '), 'res_obj': <Residue G23 het=H_G23 resseq=200 icode= >}	21	5	0.238095238	0.071428571	0.285714286	0	0.5	1HTE
1HTP	55	24	0.715	0.285	7.106413325	{'pdb_id': '1HTP', 'resname': 'OSS', 'chain': 'A', 'resseq': 132, 'icode': '', 'mw': 313.5, 'heavy_atoms_in_structure': 17, 'bio_res_id': ('H_OSS', 132, ' '), 'res_obj': <Residue OSS het=H_OSS resseq=132 icode= >}	13	5	0.384615385	0.090909091	0.454545455	0	0.454545455	1HTP
1HV5	89	66	0.685	0.315	8.729183425	{'pdb_id': '1HV5', 'resname': 'RXP', 'chain': 'A', 'resseq': 6001, 'icode': '', 'mw': 694.756, 'heavy_atoms_in_structure': 50, 'bio_res_id': ('H_RXP', 6001, ' '), 'res_obj': <Residue RXP het=H_RXP resseq=6001 icode= >}	35	9	0.257142857	0	0.2	0	0.5	1HV5
1HV7	62	51	0.725	0.275	7.14702549	{'pdb_id': '1HV7', 'resname': '616', 'chain': 'A', 'resseq': 256, 'icode': '', 'mw': 399.548, 'heavy_atoms_in_structure': 27, 'bio_res_id': ('H_616', 256, ' '), 'res_obj': <Residue 616 het=H_616 resseq=256 icode= >}	19	4	0.210526316	0	0.307692308	0	0.461538462	1HV7
1HVC	118	104	0.89	0.11	8.654137086	{'pdb_id': '1HVC', 'resname': 'A79', 'chain': 'A', 'resseq': 800, 'icode': '', 'mw': 794.981, 'heavy_atoms_in_structure': 58, 'bio_res_id': ('H_A79', 800, ' '), 'res_obj': <Residue A79 het=H_A79 resseq=800 icode= >}	42	7	0.166666667	0	0.28	0	0.48	1HVC
1HVK	121	115	0.885	0.115	8.653175979	{'pdb_id': '1HVK', 'resname': 'A79', 'chain': 'A', 'resseq': 800, 'icode': '', 'mw': 794.981, 'heavy_atoms_in_structure': 58, 'bio_res_id': ('H_A79', 800, ' '), 'res_obj': <Residue A79 het=H_A79 resseq=800 icode= >}	42	11	0.261904762	0.04	0.28	0	0.48	1HVK
1HVL	114	96	0.885	0.115	8.574507855	{'pdb_id': '1HVL', 'resname': 'A76', 'chain': 'B', 'resseq': 800, 'icode': '', 'mw': 794.981, 'heavy_atoms_in_structure': 58, 'bio_res_id': ('H_A76', 800, ' '), 'res_obj': <Residue A76 het=H_A76 resseq=800 icode= >}	42	11	0.261904762	0	0.24	0	0.48	1HVL
1HVR	114	83	0.895	0.105	8.371416045	{'pdb_id': '1HVR', 'resname': 'XK2', 'chain': 'A', 'resseq': 263, 'icode': '', 'mw': 606.752, 'heavy_atoms_in_structure': 46, 'bio_res_id': ('H_XK2', 263, ' '), 'res_obj': <Residue XK2 het=H_XK2 resseq=263 icode= >}	34	5	0.147058824	0.0625	0.125	0	0.375	1HVR
1HVS	116	79	0.875	0.125	8.527236515	{'pdb_id': '1HVS', 'resname': 'A77', 'chain': 'A', 'resseq': 800, 'icode': '', 'mw': 794.981, 'heavy_atoms_in_structure': 58, 'bio_res_id': ('H_A77', 800, ' '), 'res_obj': <Residue A77 het=H_A77 resseq=800 icode= >}	42	13	0.30952381	0	0.28	0	0.48	1HVS
1HVY	61	35	0.83	0.17	8.105237288	{'pdb_id': '1HVY', 'resname': 'D16', 'chain': 'A', 'resseq': 414, 'icode': '', 'mw': 458.488, 'heavy_atoms_in_structure': 32, 'bio_res_id': ('H_D16', 414, ' '), 'res_obj': <Residue D16 het=H_D16 resseq=414 icode= >}	15	2	0.133333333	0	0.111111111	0	0.444444444	1HVY
1HW8	68	43	0.835	0.165	7.602308069	{'pdb_id': '1HW8', 'resname': '114', 'chain': 'A', 'resseq': 2, 'icode': '', 'mw': 408.528, 'heavy_atoms_in_structure': 29, 'bio_res_id': ('H_114', 2, ' '), 'res_obj': <Residue 114 het=H_114 resseq=2 icode= >}	23	10	0.434782609	0	0.466666667	0	0.466666667	1HW8
1HW9	69	46	0.845	0.155	7.853831253	{'pdb_id': '1HW9', 'resname': 'SIM', 'chain': 'A', 'resseq': 4, 'icode': '', 'mw': 436.582, 'heavy_atoms_in_structure': 31, 'bio_res_id': ('H_SIM', 4, ' '), 'res_obj': <Residue SIM het=H_SIM resseq=4 icode= >}	24	9	0.375	0	0.466666667	0	0.466666667	1HW9
1HWI	69	44	0.845	0.155	7.558038869	{'pdb_id': '1HWI', 'resname': '115', 'chain': 'A', 'resseq': 2, 'icode': '', 'mw': 411.466, 'heavy_atoms_in_structure': 30, 'bio_res_id': ('H_115', 2, ' '), 'res_obj': <Residue 115 het=H_115 resseq=2 icode= >}	20	8	0.4	0.142857143	0.5	0	0.5	1HWI
1HWJ	76	56	0.85	0.15	7.691256051	{'pdb_id': '1HWJ', 'resname': '116', 'chain': 'A', 'resseq': 2, 'icode': '', 'mw': 461.566, 'heavy_atoms_in_structure': 33, 'bio_res_id': ('H_116', 2, ' '), 'res_obj': <Residue 116 het=H_116 resseq=2 icode= >}	21	7	0.333333333	0.071428571	0.5	0	0.5	1HWJ
1HWK	90	66	0.8	0.2	8.348942094	{'pdb_id': '1HWK', 'resname': '117', 'chain': 'A', 'resseq': 2, 'icode': '', 'mw': 558.64, 'heavy_atoms_in_structure': 41, 'bio_res_id': ('H_117', 2, ' '), 'res_obj': <Residue 117 het=H_117 resseq=2 icode= >}	27	8	0.296296296	0	0.4375	0	0.4375	1HWK
1HWL	71	53	0.84	0.16	7.741998584	{'pdb_id': '1HWL', 'resname': 'FBI', 'chain': 'A', 'resseq': 2, 'icode': '', 'mw': 483.554, 'heavy_atoms_in_structure': 33, 'bio_res_id': ('H_FBI', 2, ' '), 'res_obj': <Residue FBI het=H_FBI resseq=2 icode= >}	18	7	0.388888889	0	0.5	0	0.5	1HWL
1HX0	65	76	0.99	0.01	7.069336116	{'pdb_id': '1HX0', 'resname': 'AC1', 'chain': 'B', 'resseq': 2, 'icode': '', 'mw': 321.324, 'heavy_atoms_in_structure': 21, 'bio_res_id': ('H_AC1', 2, ' '), 'res_obj': <Residue AC1 het=H_AC1 resseq=2 icode= >}	20	2	0.1	0	0.2	0	0.5	1HX0
1HXS	17	8	0.83	0.17	6.956625954	{'pdb_id': '1HXS', 'resname': 'MYR', 'chain': '4', 'resseq': 1, 'icode': '', 'mw': 228.371, 'heavy_atoms_in_structure': 15, 'bio_res_id': ('H_MYR', 1, ' '), 'res_obj': <Residue MYR het=H_MYR resseq=1 icode= >}	14	12	0.857142857	0	0.5	0	0.5	1HXS
1S63	37	24	0.88	0.12	7.603686694	{'pdb_id': '1S63', 'resname': '778', 'chain': 'B', 'resseq': 3012, 'icode': '', 'mw': 405.88, 'heavy_atoms_in_structure': 29, 'bio_res_id': ('H_778', 3012, ' '), 'res_obj': <Residue 778 het=H_778 resseq=3012 icode= >}	15	4	0.266666667	0.117647059	0.470588235	0	0.470588235	1S63
1S64	45	22	0.905	0.095	7.052449962	{'pdb_id': '1S64', 'resname': '778', 'chain': 'B', 'resseq': 380, 'icode': '', 'mw': 405.88, 'heavy_atoms_in_structure': 29, 'bio_res_id': ('H_778', 380, ' '), 'res_obj': <Residue 778 het=H_778 resseq=380 icode= >}	15	2	0.133333333	0.352941176	0.470588235	0	0.470588235	1S64
1S6P	57	28	0.94	0.06	6.827444149	{'pdb_id': '1S6P', 'resname': 'IET', 'chain': 'A', 'resseq': 701, 'icode': '', 'mw': 363.264, 'heavy_atoms_in_structure': 23, 'bio_res_id': ('H_IET', 701, ' '), 'res_obj': <Residue IET het=H_IET resseq=701 icode= >}	11	1	0.090909091	0.285714286	0.285714286	0	0.428571429	1S6P
1S6Q	90	36	0.955	0.045	7.186417975	{'pdb_id': '1S6Q', 'resname': 'TPB', 'chain': 'A', 'resseq': 701, 'icode': '', 'mw': 329.398, 'heavy_atoms_in_structure': 25, 'bio_res_id': ('H_TPB', 701, ' '), 'res_obj': <Residue TPB het=H_TPB resseq=701 icode= >}	13	2	0.153846154	0.333333333	0.333333333	0	0.4	1S6Q
1S73	126	63	0.975	0.025	8.551888178	{'pdb_id': '1S73', 'resname': 'FMI', 'chain': 'A', 'resseq': 296, 'icode': '', 'mw': 636.518, 'heavy_atoms_in_structure': 44, 'bio_res_id': ('H_FMI', 296, ' '), 'res_obj': <Residue FMI het=H_FMI resseq=296 icode= >}	18	2	0.111111111	0	0.083333333	0	0.333333333	1S73
1S8L	15	4	0.11	0.89	45.45940825	{'pdb_id': '1S8L', 'resname': 'LI1', 'chain': 'A', 'resseq': 705, 'icode': '', 'mw': 639.13, 'heavy_atoms_in_structure': 12, 'bio_res_id': ('H_LI1', 705, ' '), 'res_obj': <Residue LI1 het=H_LI1 resseq=705 icode= >}	43	10	0.23255814	0	0.285714286	0	0.485714286	1S8L
1S9D	77	57	0.985	0.015	6.600941814	{'pdb_id': '1S9D', 'resname': 'AFB', 'chain': 'A', 'resseq': 403, 'icode': '', 'mw': 280.359, 'heavy_atoms_in_structure': 20, 'bio_res_id': ('H_AFB', 403, ' '), 'res_obj': <Residue AFB het=H_AFB resseq=403 icode= >}	17	0	0			0	0.4	1S9D
1S9E	71	31	0.965	0.035	7.0034446	{'pdb_id': '1S9E', 'resname': 'ADB', 'chain': 'A', 'resseq': 701, 'icode': '', 'mw': 373.196, 'heavy_atoms_in_structure': 25, 'bio_res_id': ('H_ADB', 701, ' '), 'res_obj': <Residue ADB het=H_ADB resseq=701 icode= >}	9	1	0.111111111	0.285714286	0.285714286	0	0.428571429	1S9E
1S9G	70	48	0.925	0.075	7.060151269	{'pdb_id': '1S9G', 'resname': 'ABZ', 'chain': 'A', 'resseq': 701, 'icode': '', 'mw': 375.814, 'heavy_atoms_in_structure': 27, 'bio_res_id': ('H_ABZ', 701, ' '), 'res_obj': <Residue ABZ het=H_ABZ resseq=701 icode= >}	12	2	0.166666667	0.285714286	0.428571429	0	0.428571429	1S9G
1S9I	67	42	0.935	0.065	7.307863088	{'pdb_id': '1S9I', 'resname': '5EA', 'chain': 'A', 'resseq': 1001, 'icode': '', 'mw': 545.297, 'heavy_atoms_in_structure': 31, 'bio_res_id': ('H_5EA', 1001, ' '), 'res_obj': <Residue 5EA het=H_5EA resseq=1001 icode= >}	13	3	0.230769231	0.058823529	0.117647059	0.058823529	0.352941176	1S9I
1S9J	54	27	0.905	0.095	7.509674924	{'pdb_id': '1S9J', 'resname': 'BBM', 'chain': 'A', 'resseq': 1001, 'icode': '', 'mw': 561.089, 'heavy_atoms_in_structure': 27, 'bio_res_id': ('H_BBM', 1001, ' '), 'res_obj': <Residue BBM het=H_BBM resseq=1001 icode= >}	11	3	0.272727273	0.071428571	0.214285714	0	0.428571429	1S9J
1S9P	80	54	0.96	0.04	7.152823594	{'pdb_id': '1S9P', 'resname': 'DES', 'chain': 'A', 'resseq': 459, 'icode': '', 'mw': 268.35, 'heavy_atoms_in_structure': 20, 'bio_res_id': ('H_DES', 459, ' '), 'res_obj': <Residue DES het=H_DES resseq=459 icode= >}	14	1	0.071428571	0.272727273	0.272727273	0	0.363636364	1S9P
1S9Q	36	18	0.525	0.475	7.401857999	{'pdb_id': '1S9Q', 'resname': 'CHD', 'chain': 'A', 'resseq': 459, 'icode': '', 'mw': 408.571, 'heavy_atoms_in_structure': 29, 'bio_res_id': ('H_CHD', 459, ' '), 'res_obj': <Residue CHD het=H_CHD resseq=459 icode= >}	25	17	0.68	0	0.5	0	0.5	1S9Q
1SA0	81	31	0.955	0.045	7.882752722	{'pdb_id': '1SA0', 'resname': 'CN2', 'chain': 'B', 'resseq': 700, 'icode': '', 'mw': 431.502, 'heavy_atoms_in_structure': 30, 'bio_res_id': ('H_CN2', 700, ' '), 'res_obj': <Residue CN2 het=H_CN2 resseq=700 icode= >}	14	3	0.214285714	0.090909091	0.363636364	0	0.363636364	1SA0
1SA1	96	38	0.975	0.025	7.752866605	{'pdb_id': '1SA1', 'resname': 'POD', 'chain': 'B', 'resseq': 700, 'icode': '', 'mw': 414.405, 'heavy_atoms_in_structure': 30, 'bio_res_id': ('H_POD', 700, ' '), 'res_obj': <Residue POD het=H_POD resseq=700 icode= >}	14	3	0.214285714	0	0.363636364	0	0.454545455	1SA1
1SA4	42	29	0.85	0.15	7.521409969	{'pdb_id': '1SA4', 'resname': 'JAN', 'chain': 'B', 'resseq': 441, 'icode': '', 'mw': 489.396, 'heavy_atoms_in_structure': 34, 'bio_res_id': ('H_JAN', 441, ' '), 'res_obj': <Residue JAN het=H_JAN resseq=441 icode= >}	17	6	0.352941176	0.153846154	0.461538462	0	0.461538462	1SA4
1SA5	46	25	0.88	0.12	7.399536303	{'pdb_id': '1SA5', 'resname': 'BMV', 'chain': 'B', 'resseq': 440, 'icode': '', 'mw': 489.612, 'heavy_atoms_in_structure': 34, 'bio_res_id': ('H_BMV', 440, ' '), 'res_obj': <Residue BMV het=H_BMV resseq=440 icode= >}	19	3	0.157894737	0.083333333	0.333333333	0	0.416666667	1SA5
1SBG	102	69	0.915	0.085	8.095490148	{'pdb_id': '1SBG', 'resname': 'IM1', 'chain': 'A', 'resseq': 400, 'icode': '', 'mw': 534.69, 'heavy_atoms_in_structure': 39, 'bio_res_id': ('H_IM1', 400, ' '), 'res_obj': <Residue IM1 het=H_IM1 resseq=400 icode= >}	29	4	0.137931034	0	0.071428571	0	0.5	1SBG
1SBM	130	63	0.975	0.025	8.670538817	{'pdb_id': '1SBM', 'resname': 'FMI', 'chain': 'A', 'resseq': 296, 'icode': '', 'mw': 636.518, 'heavy_atoms_in_structure': 44, 'bio_res_id': ('H_FMI', 296, ' '), 'res_obj': <Residue FMI het=H_FMI resseq=296 icode= >}	18	2	0.111111111	0	0.166666667	0	0.333333333	1SBM
1SC8	85	54	0.75	0.25	7.575642978	{'pdb_id': '1SC8', 'resname': '2IN', 'chain': 'U', 'resseq': 300, 'icode': '', 'mw': 447.508, 'heavy_atoms_in_structure': 31, 'bio_res_id': ('H_2IN', 300, ' '), 'res_obj': <Residue 2IN het=H_2IN resseq=300 icode= >}	20	4	0.2	0.105263158	0.473684211	0	0.473684211	1SC8
1SD1	67	45	0.915	0.085	6.767590885	{'pdb_id': '1SD1', 'resname': 'FMC', 'chain': 'A', 'resseq': 1330, 'icode': '', 'mw': 267.241, 'heavy_atoms_in_structure': 19, 'bio_res_id': ('H_FMC', 1330, ' '), 'res_obj': <Residue FMC het=H_FMC resseq=1330 icode= >}	11	1	0.090909091	0.111111111	0.111111111	0	0.444444444	1SD1
1SD2	72	50	0.915	0.085	7.013569919	{'pdb_id': '1SD2', 'resname': 'MTH', 'chain': 'A', 'resseq': 285, 'icode': '', 'mw': 296.345, 'heavy_atoms_in_structure': 20, 'bio_res_id': ('H_MTH', 285, ' '), 'res_obj': <Residue MTH het=H_MTH resseq=285 icode= >}	12	2	0.166666667	0	0.2	0	0.5	1SD2
1SDK	14	7	0.915	0.085	28.6487299	{'pdb_id': '1SDK', 'resname': 'TMM', 'chain': 'D', 'resseq': 300, 'icode': '', 'mw': 210.14, 'heavy_atoms_in_structure': 12, 'bio_res_id': ('H_TMM', 300, ' '), 'res_obj': <Residue TMM het=H_TMM resseq=300 icode= >}	6	0	0			0	0.166666667	1SDK
1SDL	32	15	0.55	0.45	20.33175902	{'pdb_id': '1SDL', 'resname': 'TMM', 'chain': 'D', 'resseq': 300, 'icode': '', 'mw': 210.14, 'heavy_atoms_in_structure': 13, 'bio_res_id': ('H_TMM', 300, ' '), 'res_obj': <Residue TMM het=H_TMM resseq=300 icode= >}	6	1	0.166666667	0.166666667	0.166666667	0	0.166666667	1SDL
1SDQ	132	62	0.975	0.025	8.596618742	{'pdb_id': '1SDQ', 'resname': 'FMI', 'chain': 'A', 'resseq': 296, 'icode': '', 'mw': 636.518, 'heavy_atoms_in_structure': 44, 'bio_res_id': ('H_FMI', 296, ' '), 'res_obj': <Residue FMI het=H_FMI resseq=296 icode= >}	18	2	0.111111111	0	0.083333333	0	0.333333333	1SDQ
1SDT	118	91	0.93	0.07	8.291295156	{'pdb_id': '1SDT', 'resname': 'MK1', 'chain': 'B', 'resseq': 902, 'icode': '', 'mw': 613.789, 'heavy_atoms_in_structure': 45, 'bio_res_id': ('H_MK1', 902, ' '), 'res_obj': <Residue MK1 het=H_MK1 resseq=902 icode= >}	33	2	0.060606061	0	0.052631579	0	0.473684211	1SDT
1SDU	117	85	0.93	0.07	8.302383363	{'pdb_id': '1SDU', 'resname': 'MK1', 'chain': 'B', 'resseq': 902, 'icode': '', 'mw': 613.789, 'heavy_atoms_in_structure': 45, 'bio_res_id': ('H_MK1', 902, ' '), 'res_obj': <Residue MK1 het=H_MK1 resseq=902 icode= >}	33	2	0.060606061	0	0.052631579	0	0.473684211	1SDU
1SDV	120	92	0.91	0.09	8.405621032	{'pdb_id': '1SDV', 'resname': 'MK1', 'chain': 'B', 'resseq': 902, 'icode': '', 'mw': 613.789, 'heavy_atoms_in_structure': 45, 'bio_res_id': ('H_MK1', 902, ' '), 'res_obj': <Residue MK1 het=H_MK1 resseq=902 icode= >}	33	2	0.060606061	0	0.105263158	0	0.473684211	1SDV
1SEJ	73	40	0.905	0.095	7.627614737	{'pdb_id': '1SEJ', 'resname': 'F89', 'chain': 'A', 'resseq': 604, 'icode': '', 'mw': 500.503, 'heavy_atoms_in_structure': 37, 'bio_res_id': ('H_F89', 604, ' '), 'res_obj': <Residue F89 het=H_F89 resseq=604 icode= >}	18	6	0.333333333	0	0.421052632	0	0.473684211	1SEJ
1-Sep	52	26	0.915	0.085	6.724186706	{'pdb_id': '1SEP', 'resname': 'BIO', 'chain': 'A', 'resseq': 801, 'icode': '', 'mw': 237.215, 'heavy_atoms_in_structure': 17, 'bio_res_id': ('H_BIO', 801, ' '), 'res_obj': <Residue BIO het=H_BIO resseq=801 icode= >}	8	1	0.125	0.444444444	0.444444444	0	0.444444444	1-Sep
1SET	97	65	0.945	0.055	7.857562124	{'pdb_id': '1SET', 'resname': 'SSA', 'chain': 'A', 'resseq': 422, 'icode': '', 'mw': 433.397, 'heavy_atoms_in_structure': 29, 'bio_res_id': ('H_SSA', 422, ' '), 'res_obj': <Residue SSA het=H_SSA resseq=422 icode= >}	15	0	0			0	0.466666667	1SET
1SEZ	33	9	0.915	0.085	6.586480312	{'pdb_id': '1SEZ', 'resname': 'OMN', 'chain': 'A', 'resseq': 601, 'icode': '', 'mw': 401.539, 'heavy_atoms_in_structure': 22, 'bio_res_id': ('H_OMN', 601, ' '), 'res_obj': <Residue OMN het=H_OMN resseq=601 icode= >}	4	2	0.5	0	0.111111111	0	0.333333333	1SEZ
1SG0	54	43	0.89	0.11	7.409855968	{'pdb_id': '1SG0', 'resname': 'STL', 'chain': 'A', 'resseq': 501, 'icode': '', 'mw': 228.243, 'heavy_atoms_in_structure': 17, 'bio_res_id': ('H_STL', 501, ' '), 'res_obj': <Residue STL het=H_STL resseq=501 icode= >}	12	4	0.333333333	0.2	0.4	0	0.5	1SG0
1SGC	22	20	1	0	7.306815337	{'pdb_id': '1SGC', 'resname': 'CSI', 'chain': 'B', 'resseq': 2, 'icode': '', 'mw': 216.195, 'heavy_atoms_in_structure': 13, 'bio_res_id': ('H_CSI', 2, ' '), 'res_obj': <Residue CSI het=H_CSI resseq=2 icode= >}	10	4	0.4	0	0.285714286	0	0.428571429	1SGC
1SGU	115	82	0.905	0.095	8.4341467	{'pdb_id': '1SGU', 'resname': 'MK1', 'chain': 'B', 'resseq': 2632, 'icode': '', 'mw': 613.789, 'heavy_atoms_in_structure': 45, 'bio_res_id': ('H_MK1', 2632, ' '), 'res_obj': <Residue MK1 het=H_MK1 resseq=2632 icode= >}	33	5	0.151515152	0	0.157894737	0	0.473684211	1SGU
1SHL	40	17	0.935	0.065	6.9801275	{'pdb_id': '1SHL', 'resname': 'FXN', 'chain': 'A', 'resseq': 401, 'icode': '', 'mw': 238.281, 'heavy_atoms_in_structure': 16, 'bio_res_id': ('H_FXN', 401, ' '), 'res_obj': <Residue FXN het=H_FXN resseq=401 icode= >}	9	3	0.333333333	0.2	0.4	0	0.4	1SHL
1SHO	0	0	0.035	0.965		{'pdb_id': '1SHO', 'resname': 'RER', 'chain': 'C', 'resseq': 2, 'icode': '', 'mw': 161.199, 'heavy_atoms_in_structure': 10, 'bio_res_id': ('H_RER', 2, ' '), 'res_obj': <Residue RER het=H_RER resseq=2 icode= >}	9	7	0.777777778	0	0.2	0	0.4	1SHO
1SHV	60	37	0.7	0.3	8.786029527	{'pdb_id': '1SHV', 'resname': 'MA4', 'chain': 'A', 'resseq': 300, 'icode': '', 'mw': 508.6, 'heavy_atoms_in_structure': 35, 'bio_res_id': ('H_MA4', 300, ' '), 'res_obj': <Residue MA4 het=H_MA4 resseq=300 icode= >}	31	15	0.483870968	0	0.4	0	0.45	1SHV
1SJ0	100	51	0.955	0.045	7.930031617	{'pdb_id': '1SJ0', 'resname': 'E4D', 'chain': 'A', 'resseq': 600, 'icode': '', 'mw': 463.588, 'heavy_atoms_in_structure': 33, 'bio_res_id': ('H_E4D', 600, ' '), 'res_obj': <Residue E4D het=H_E4D resseq=600 icode= >}	22	3	0.136363636	0.058823529	0.294117647	0	0.470588235	1SJ0
1SJB	58	33	0.985	0.015	6.384475882	{'pdb_id': '1SJB', 'resname': 'OSB', 'chain': 'A', 'resseq': 1000, 'icode': '', 'mw': 222.194, 'heavy_atoms_in_structure': 16, 'bio_res_id': ('H_OSB', 1000, ' '), 'res_obj': <Residue OSB het=H_OSB resseq=1000 icode= >}	8	0	0			0	0.375	1SJB
1SJC	60	34	0.985	0.015	6.304768944	{'pdb_id': '1SJC', 'resname': 'SMG', 'chain': 'A', 'resseq': 1000, 'icode': '', 'mw': 249.284, 'heavy_atoms_in_structure': 16, 'bio_res_id': ('H_SMG', 1000, ' '), 'res_obj': <Residue SMG het=H_SMG resseq=1000 icode= >}	9	0	0			0	0.5	1SJC
1SJD	62	43	1	0	6.369198333	{'pdb_id': '1SJD', 'resname': 'NPG', 'chain': 'A', 'resseq': 1200, 'icode': '', 'mw': 251.235, 'heavy_atoms_in_structure': 18, 'bio_res_id': ('H_NPG', 1200, ' '), 'res_obj': <Residue NPG het=H_NPG resseq=1200 icode= >}	11	0	0			0	0.5	1SJD
1SJW	61	22	0.905	0.095	7.635203787	{'pdb_id': '1SJW', 'resname': 'NGV', 'chain': 'A', 'resseq': 333, 'icode': '', 'mw': 378.332, 'heavy_atoms_in_structure': 28, 'bio_res_id': ('H_NGV', 333, ' '), 'res_obj': <Residue NGV het=H_NGV resseq=333 icode= >}	9	1	0.111111111	0	0	0	0.454545455	1SJW
1SM2	77	51	0.83	0.17	7.398789363	{'pdb_id': '1SM2', 'resname': 'STU', 'chain': 'A', 'resseq': 301, 'icode': '', 'mw': 466.531, 'heavy_atoms_in_structure': 35, 'bio_res_id': ('H_STU', 301, ' '), 'res_obj': <Residue STU het=H_STU resseq=301 icode= >}	18	5	0.277777778	0	0.2	0	0.3	1SM2
1SMH	48	21	0.115	0.885	29.97802671	{'pdb_id': '1SMH', 'resname': 'MG8', 'chain': 'A', 'resseq': 1000, 'icode': '', 'mw': 321.41, 'heavy_atoms_in_structure': 10, 'bio_res_id': ('H_MG8', 1000, ' '), 'res_obj': <Residue MG8 het=H_MG8 resseq=1000 icode= >}	19	0	0			0	0.4	1SMH
1SMJ	60	17	0.995	0.005	7.829102442	{'pdb_id': '1SMJ', 'resname': 'PAM', 'chain': 'A', 'resseq': 1465, 'icode': '', 'mw': 254.408, 'heavy_atoms_in_structure': 18, 'bio_res_id': ('H_PAM', 1465, ' '), 'res_obj': <Residue PAM het=H_PAM resseq=1465 icode= >}	16	7	0.4375	0	0.5	0	0.5	1SMJ
1SN0	23	17	0.795	0.205	7.061917981	{'pdb_id': '1SN0', 'resname': 'T44', 'chain': 'B', 'resseq': 602, 'icode': '', 'mw': 776.87, 'heavy_atoms_in_structure': 24, 'bio_res_id': ('H_T44', 602, ' '), 'res_obj': <Residue T44 het=H_T44 resseq=602 icode= >}	9	5	0.555555556	0	0.384615385	0	0.384615385	1SN0
1SNK	66	29	0.69	0.31	6.974162449	{'pdb_id': '1SNK', 'resname': 'MYE', 'chain': 'A', 'resseq': 1, 'icode': '', 'mw': 441.359, 'heavy_atoms_in_structure': 27, 'bio_res_id': ('H_MYE', 1, ' '), 'res_obj': <Residue MYE het=H_MYE resseq=1 icode= >}	18	8	0.444444444	0	0.3125	0	0.5	1SNK
1SNU	75	53	0.815	0.185	7.432685166	{'pdb_id': '1SNU', 'resname': 'STU', 'chain': 'A', 'resseq': 301, 'icode': '', 'mw': 466.531, 'heavy_atoms_in_structure': 35, 'bio_res_id': ('H_STU', 301, ' '), 'res_obj': <Residue STU het=H_STU resseq=301 icode= >}	18	6	0.333333333	0	0.2	0	0.3	1SNU
1SO2	60	34	0.895	0.105	7.838601547	{'pdb_id': '1SO2', 'resname': '666', 'chain': 'A', 'resseq': 461, 'icode': '', 'mw': 513.371, 'heavy_atoms_in_structure': 30, 'bio_res_id': ('H_666', 461, ' '), 'res_obj': <Residue 666 het=H_666 resseq=461 icode= >}	17	3	0.176470588	0.0625	0.25	0	0.4375	1SO2
1SOJ	38	13	0.92	0.08	6.428214247	{'pdb_id': '1SOJ', 'resname': 'IBM', 'chain': 'A', 'resseq': 2111, 'icode': '', 'mw': 222.244, 'heavy_atoms_in_structure': 16, 'bio_res_id': ('H_IBM', 2111, ' '), 'res_obj': <Residue IBM het=H_IBM resseq=2111 icode= >}	7	5	0.714285714	0	0.285714286	0	0.285714286	1SOJ
1SQB	99	63	0.945	0.055	7.653836641	{'pdb_id': '1SQB', 'resname': 'AZO', 'chain': 'C', 'resseq': 383, 'icode': '', 'mw': 403.387, 'heavy_atoms_in_structure': 30, 'bio_res_id': ('H_AZO', 383, ' '), 'res_obj': <Residue AZO het=H_AZO resseq=383 icode= >}	13	0	0			0	0.428571429	1SQB
1SQI	69	44	0.895	0.105	7.343772268	{'pdb_id': '1SQI', 'resname': '869', 'chain': 'A', 'resseq': 1501, 'icode': '', 'mw': 442.528, 'heavy_atoms_in_structure': 31, 'bio_res_id': ('H_869', 1501, ' '), 'res_obj': <Residue 869 het=H_869 resseq=1501 icode= >}	14	4	0.285714286	0	0.214285714	0	0.428571429	1SQI
1SQK	59	58	0.81	0.19	6.994295355	{'pdb_id': '1SQK', 'resname': 'LAR', 'chain': 'A', 'resseq': 378, 'icode': '', 'mw': 421.55, 'heavy_atoms_in_structure': 29, 'bio_res_id': ('H_LAR', 378, ' '), 'res_obj': <Residue LAR het=H_LAR resseq=378 icode= >}	20	5	0.25	0.076923077	0.307692308	0	0.384615385	1SQK
1SQN	75	31	1	0	7.213518548	{'pdb_id': '1SQN', 'resname': 'NDR', 'chain': 'A', 'resseq': 1001, 'icode': '', 'mw': 298.419, 'heavy_atoms_in_structure': 22, 'bio_res_id': ('H_NDR', 1001, ' '), 'res_obj': <Residue NDR het=H_NDR resseq=1001 icode= >}	16	2	0.125	0.363636364	0.454545455	0	0.454545455	1SQN
1SQO	66	49	0.82	0.18	6.507106072	{'pdb_id': '1SQO', 'resname': 'UI2', 'chain': 'A', 'resseq': 1001, 'icode': '', 'mw': 263.297, 'heavy_atoms_in_structure': 20, 'bio_res_id': ('H_UI2', 1001, ' '), 'res_obj': <Residue UI2 het=H_UI2 resseq=1001 icode= >}	12	2	0.166666667	0.1	0.4	0	0.4	1SQO
1SQQ	56	19	0.84	0.16	8.461133674	{'pdb_id': '1SQQ', 'resname': 'UQ2', 'chain': 'C', 'resseq': 383, 'icode': '', 'mw': 318.407, 'heavy_atoms_in_structure': 23, 'bio_res_id': ('H_UQ2', 383, ' '), 'res_obj': <Residue UQ2 het=H_UQ2 resseq=383 icode= >}	11	8	0.727272727	0	0.307692308	0	0.461538462	1SQQ
1SQT	70	50	0.815	0.185	6.760614441	{'pdb_id': '1SQT', 'resname': 'UI3', 'chain': 'A', 'resseq': 1001, 'icode': '', 'mw': 344.388, 'heavy_atoms_in_structure': 24, 'bio_res_id': ('H_UI3', 1001, ' '), 'res_obj': <Residue UI3 het=H_UI3 resseq=1001 icode= >}	11	2	0.181818182	0.2	0.3	0	0.3	1SQT
1SQV	62	29	0.89	0.11	8.538630061	{'pdb_id': '1SQV', 'resname': 'UHD', 'chain': 'C', 'resseq': 383, 'icode': '', 'mw': 335.461, 'heavy_atoms_in_structure': 23, 'bio_res_id': ('H_UHD', 383, ' '), 'res_obj': <Residue UHD het=H_UHD resseq=383 icode= >}	13	5	0.384615385	0	0.4	0	0.466666667	1SQV
1SQX	94	46	0.875	0.125	9.045381447	{'pdb_id': '1SQX', 'resname': 'SMA', 'chain': 'C', 'resseq': 383, 'icode': '', 'mw': 514.65, 'heavy_atoms_in_structure': 37, 'bio_res_id': ('H_SMA', 383, ' '), 'res_obj': <Residue SMA het=H_SMA resseq=383 icode= >}	22	13	0.590909091	0	0.421052632	0	0.473684211	1SQX
1SR5	23	13	0.83	0.17	7.252932599	{'pdb_id': '1SR5', 'resname': 'GU6', 'chain': 'D', 'resseq': 3, 'icode': '', 'mw': 420.345, 'heavy_atoms_in_structure': 23, 'bio_res_id': ('H_GU6', 3, ' '), 'res_obj': <Residue GU6 het=H_GU6 resseq=3 icode= >}	11	4	0.363636364	0	0.4	0	0.5	1SR5
1SR7	93	47	0.995	0.005	7.641112911	{'pdb_id': '1SR7', 'resname': 'MOF', 'chain': 'A', 'resseq': 301, 'icode': '', 'mw': 521.429, 'heavy_atoms_in_structure': 35, 'bio_res_id': ('H_MOF', 301, ' '), 'res_obj': <Residue MOF het=H_MOF resseq=301 icode= >}	19	1	0.052631579	0.285714286	0.285714286	0	0.5	1SR7
1SRE	75	64	0.86	0.14	6.637009804	{'pdb_id': '1SRE', 'resname': 'HAB', 'chain': 'A', 'resseq': 300, 'icode': '', 'mw': 242.23, 'heavy_atoms_in_structure': 18, 'bio_res_id': ('H_HAB', 300, ' '), 'res_obj': <Residue HAB het=H_HAB resseq=300 icode= >}	10	0	0			0	0.3	1SRE
1SRF	80	84	0.855	0.145	6.810566464	{'pdb_id': '1SRF', 'resname': 'MTB', 'chain': 'A', 'resseq': 300, 'icode': '', 'mw': 298.336, 'heavy_atoms_in_structure': 22, 'bio_res_id': ('H_MTB', 300, ' '), 'res_obj': <Residue MTB het=H_MTB resseq=300 icode= >}	12	1	0.083333333	0.2	0.2	0	0.3	1SRF
1SRG	79	59	0.845	0.155	6.923833741	{'pdb_id': '1SRG', 'resname': 'MHB', 'chain': 'A', 'resseq': 300, 'icode': '', 'mw': 256.257, 'heavy_atoms_in_structure': 19, 'bio_res_id': ('H_MHB', 300, ' '), 'res_obj': <Residue MHB het=H_MHB resseq=300 icode= >}	10	0	0			0	0.3	1SRG
1SRH	85	61	0.83	0.17	7.031119466	{'pdb_id': '1SRH', 'resname': 'MOB', 'chain': 'A', 'resseq': 300, 'icode': '', 'mw': 302.282, 'heavy_atoms_in_structure': 22, 'bio_res_id': ('H_MOB', 300, ' '), 'res_obj': <Residue MOB het=H_MOB resseq=300 icode= >}	10	3	0.3	0	0.3	0	0.3	1SRH
1SRJ	81	67	0.825	0.175	7.228078323	{'pdb_id': '1SRJ', 'resname': 'NAB', 'chain': 'A', 'resseq': 142, 'icode': '', 'mw': 292.289, 'heavy_atoms_in_structure': 22, 'bio_res_id': ('H_NAB', 142, ' '), 'res_obj': <Residue NAB het=H_NAB resseq=142 icode= >}	12	2	0.166666667	0	0.2	0	0.3	1SRJ
1STD	52	26	0.99	0.01	6.534424028	{'pdb_id': '1STD', 'resname': 'BFS', 'chain': 'A', 'resseq': 175, 'icode': '', 'mw': 338.172, 'heavy_atoms_in_structure': 20, 'bio_res_id': ('H_BFS', 175, ' '), 'res_obj': <Residue BFS het=H_BFS resseq=175 icode= >}	11	0	0			0	0.454545455	1STD
1SU6	46	30	0.99	0.01	5.639638873	{'pdb_id': '1SU6', 'resname': 'NFS', 'chain': 'A', 'resseq': 1466, 'icode': '', 'mw': 442.398, 'heavy_atoms_in_structure': 10, 'bio_res_id': ('H_NFS', 1466, ' '), 'res_obj': <Residue NFS het=H_NFS resseq=1466 icode= >}	4	0	0			0	0.25	1SU6
1SUQ	78	32	0.94	0.06	7.144488186	{'pdb_id': '1SUQ', 'resname': '185', 'chain': 'A', 'resseq': 600, 'icode': '', 'mw': 450.288, 'heavy_atoms_in_structure': 29, 'bio_res_id': ('H_185', 600, ' '), 'res_obj': <Residue 185 het=H_185 resseq=600 icode= >}	11	1	0.090909091	0.1875	0.1875	0.1875	0.375	1SUQ
1SUX	11	15	0.42	0.58	6.896238769	{'pdb_id': '1SUX', 'resname': 'BTS', 'chain': 'B', 'resseq': 401, 'icode': '', 'mw': 289.394, 'heavy_atoms_in_structure': 17, 'bio_res_id': ('H_BTS', 401, ' '), 'res_obj': <Residue BTS het=H_BTS resseq=401 icode= >}	8	5	0.625	0	0.3	0	0.4	1SUX
1SV5	70	41	0.91	0.09	7.114642625	{'pdb_id': '1SV5', 'resname': '65B', 'chain': 'A', 'resseq': 600, 'icode': '', 'mw': 435.277, 'heavy_atoms_in_structure': 28, 'bio_res_id': ('H_65B', 600, ' '), 'res_obj': <Residue 65B het=H_65B resseq=600 icode= >}	10	1	0.1	0.1875	0.1875	0.1875	0.375	1SV5
1SV9	33	19	0.755	0.245	6.698821733	{'pdb_id': '1SV9', 'resname': 'DIF', 'chain': 'A', 'resseq': 701, 'icode': '', 'mw': 296.149, 'heavy_atoms_in_structure': 19, 'bio_res_id': ('H_DIF', 701, ' '), 'res_obj': <Residue DIF het=H_DIF resseq=701 icode= >}	10	3	0.3	0.111111111	0.111111111	0	0.444444444	1SV9
1SVE	117	65	0.985	0.015	9.245443404	{'pdb_id': '1SVE', 'resname': 'I01', 'chain': 'A', 'resseq': 351, 'icode': '', 'mw': 507.51, 'heavy_atoms_in_structure': 37, 'bio_res_id': ('H_I01', 351, ' '), 'res_obj': <Residue I01 het=H_I01 resseq=351 icode= >}	20	3	0.15	0.210526316	0.368421053	0	0.421052632	1SVE
1SVG	111	78	0.99	0.01	9.170455986	{'pdb_id': '1SVG', 'resname': 'I04', 'chain': 'A', 'resseq': 351, 'icode': '', 'mw': 506.525, 'heavy_atoms_in_structure': 37, 'bio_res_id': ('H_I04', 351, ' '), 'res_obj': <Residue I04 het=H_I04 resseq=351 icode= >}	21	0	0			0	0.421052632	1SVG
1SVH	114	72	0.985	0.015	9.162819291	{'pdb_id': '1SVH', 'resname': 'I08', 'chain': 'A', 'resseq': 351, 'icode': '', 'mw': 489.538, 'heavy_atoms_in_structure': 36, 'bio_res_id': ('H_I08', 351, ' '), 'res_obj': <Residue I08 het=H_I08 resseq=351 icode= >}	22	0	0			0	0.473684211	1SVH
1SWK	63	42	0.95	0.05	6.377066263	{'pdb_id': '1SWK', 'resname': 'BTQ', 'chain': 'C', 'resseq': 5300, 'icode': '', 'mw': 244.311, 'heavy_atoms_in_structure': 16, 'bio_res_id': ('H_BTQ', 5300, ' '), 'res_obj': <Residue BTQ het=H_BTQ resseq=5300 icode= >}	11	0	0			0	0.5	1SWK
1SWP	62	35	0.925	0.075	6.389092828	{'pdb_id': '1SWP', 'resname': 'BTQ', 'chain': 'C', 'resseq': 500, 'icode': '', 'mw': 244.311, 'heavy_atoms_in_structure': 16, 'bio_res_id': ('H_BTQ', 500, ' '), 'res_obj': <Residue BTQ het=H_BTQ resseq=500 icode= >}	11	0	0			0	0.5	1SWP
1SX6	59	33	0.885	0.115	8.979682613	{'pdb_id': '1SX6', 'resname': 'SPH', 'chain': 'A', 'resseq': 301, 'icode': '', 'mw': 299.492, 'heavy_atoms_in_structure': 20, 'bio_res_id': ('H_SPH', 301, ' '), 'res_obj': <Residue SPH het=H_SPH resseq=301 icode= >}	21	6	0.285714286	0.055555556	0.444444444	0	0.5	1SX6
1SXG	14	4	0.42	0.58	6.236909467	{'pdb_id': '1SXG', 'resname': '171', 'chain': 'A', 'resseq': 3256, 'icode': '', 'mw': 201.243, 'heavy_atoms_in_structure': 13, 'bio_res_id': ('H_171', 3256, ' '), 'res_obj': <Residue 171 het=H_171 resseq=3256 icode= >}	9	6	0.666666667	0	0.5	0	0.5	1SXG
1SYH	60	55	0.98	0.02	6.074424726	{'pdb_id': '1SYH', 'resname': 'CPW', 'chain': 'A', 'resseq': 501, 'icode': '', 'mw': 239.228, 'heavy_atoms_in_structure': 17, 'bio_res_id': ('H_CPW', 501, ' '), 'res_obj': <Residue CPW het=H_CPW resseq=501 icode= >}	8	0	0			0	0.375	1SYH
1SYI	66	51	0.99	0.01	6.139726463	{'pdb_id': '1SYI', 'resname': 'CPW', 'chain': 'A', 'resseq': 381, 'icode': '', 'mw': 239.228, 'heavy_atoms_in_structure': 17, 'bio_res_id': ('H_CPW', 381, ' '), 'res_obj': <Residue CPW het=H_CPW resseq=381 icode= >}	8	0	0			0	0.375	1SYI
1SZZ	78	48	0.87	0.13	7.662813494	{'pdb_id': '1SZZ', 'resname': 'BB2', 'chain': 'A', 'resseq': 513, 'icode': '', 'mw': 385.498, 'heavy_atoms_in_structure': 27, 'bio_res_id': ('H_BB2', 513, ' '), 'res_obj': <Residue BB2 het=H_BB2 resseq=513 icode= >}	20	7	0.35	0	0.230769231	0	0.461538462	1SZZ
1T02	60	38	0.81	0.19	7.668582985	{'pdb_id': '1T02', 'resname': 'LVA', 'chain': 'A', 'resseq': 429, 'icode': '', 'mw': 422.555, 'heavy_atoms_in_structure': 30, 'bio_res_id': ('H_LVA', 429, ' '), 'res_obj': <Residue LVA het=H_LVA resseq=429 icode= >}	24	8	0.333333333	0	0.466666667	0	0.466666667	1T02
1T3I	57	51	0.845	0.155	7.963291728	{'pdb_id': '1T3I', 'resname': 'TU4', 'chain': 'C', 'resseq': 1, 'icode': '', 'mw': 306.352, 'heavy_atoms_in_structure': 20, 'bio_res_id': ('H_TU4', 1, ' '), 'res_obj': <Residue TU4 het=H_TU4 resseq=1 icode= >}	17	3	0.176470588	0.076923077	0.307692308	0	0.461538462	1T3I
1T3R	99	65	0.915	0.085	8.122271373	{'pdb_id': '1T3R', 'resname': '017', 'chain': 'A', 'resseq': 1200, 'icode': '', 'mw': 547.664, 'heavy_atoms_in_structure': 38, 'bio_res_id': ('H_017', 1200, ' '), 'res_obj': <Residue 017 het=H_017 resseq=1200 icode= >}	26	0	0			0	0.5	1T3R
1T40	62	29	0.875	0.125	6.750371652	{'pdb_id': '1T40', 'resname': 'ID5', 'chain': 'A', 'resseq': 320, 'icode': '', 'mw': 414.331, 'heavy_atoms_in_structure': 28, 'bio_res_id': ('H_ID5', 320, ' '), 'res_obj': <Residue ID5 het=H_ID5 resseq=320 icode= >}	8	0	0			0	0.5	1T40
1T46	113	75	0.975	0.025	9.09522304	{'pdb_id': '1T46', 'resname': 'STI', 'chain': 'A', 'resseq': 3, 'icode': '', 'mw': 493.603, 'heavy_atoms_in_structure': 37, 'bio_res_id': ('H_STI', 3, ' '), 'res_obj': <Residue STI het=H_STI resseq=3 icode= >}	22	3	0.136363636	0	0.318181818	0	0.5	1T46
1T48	63	42	0.92	0.08	6.491246837	{'pdb_id': '1T48', 'resname': 'BB3', 'chain': 'A', 'resseq': 299, 'icode': '', 'mw': 531.215, 'heavy_atoms_in_structure': 28, 'bio_res_id': ('H_BB3', 299, ' '), 'res_obj': <Residue BB3 het=H_BB3 resseq=299 icode= >}	10	3	0.3	0	0	0	0.384615385	1T48
1T4E	50	35	0.71	0.29	7.058103851	{'pdb_id': '1T4E', 'resname': 'DIZ', 'chain': 'A', 'resseq': 112, 'icode': '', 'mw': 581.187, 'heavy_atoms_in_structure': 32, 'bio_res_id': ('H_DIZ', 112, ' '), 'res_obj': <Residue DIZ het=H_DIZ resseq=112 icode= >}	15	4	0.266666667	0.25	0.416666667	0.083333333	0.416666667	1T4E
1T4J	58	44	1	0	7.07404498	{'pdb_id': '1T4J', 'resname': 'FRJ', 'chain': 'A', 'resseq': 299, 'icode': '', 'mw': 741.448, 'heavy_atoms_in_structure': 41, 'bio_res_id': ('H_FRJ', 299, ' '), 'res_obj': <Residue FRJ het=H_FRJ resseq=299 icode= >}	16	6	0.375	0	0.380952381	0	0.428571429	1T4J
1T4U	90	50	0.8	0.2	7.986865259	{'pdb_id': '1T4U', 'resname': '81A', 'chain': 'H', 'resseq': 4815, 'icode': '', 'mw': 483.558, 'heavy_atoms_in_structure': 32, 'bio_res_id': ('H_81A', 4815, ' '), 'res_obj': <Residue 81A het=H_81A resseq=4815 icode= >}	16	4	0.25	0	0.375	0	0.4375	1T4U
1T4V	83	43	0.8	0.2	7.62608453	{'pdb_id': '1T4V', 'resname': '14A', 'chain': 'H', 'resseq': 1411, 'icode': '', 'mw': 394.896, 'heavy_atoms_in_structure': 27, 'bio_res_id': ('H_14A', 1411, ' '), 'res_obj': <Residue 14A het=H_14A resseq=1411 icode= >}	17	2	0.117647059	0.066666667	0.133333333	0	0.4	1T4V
1T5P	92	42	0.955	0.045	8.785784572	{'pdb_id': '1T5P', 'resname': '1FH', 'chain': 'A', 'resseq': 300, 'icode': '', 'mw': 694.599, 'heavy_atoms_in_structure': 49, 'bio_res_id': ('H_1FH', 300, ' '), 'res_obj': <Residue 1FH het=H_1FH resseq=300 icode= >}	24	10	0.416666667	0.142857143	0.285714286	0	0.285714286	1T5P
1T5Z	70	36	0.99	0.01	7.029667277	{'pdb_id': '1T5Z', 'resname': 'DHT', 'chain': 'A', 'resseq': 931, 'icode': '', 'mw': 290.44, 'heavy_atoms_in_structure': 21, 'bio_res_id': ('H_DHT', 931, ' '), 'res_obj': <Residue DHT het=H_DHT resseq=931 icode= >}	17	1	0.058823529	0.1	0.1	0	0.5	1T5Z
1T63	67	34	0.985	0.015	6.973887398	{'pdb_id': '1T63', 'resname': 'DHT', 'chain': 'A', 'resseq': 931, 'icode': '', 'mw': 290.44, 'heavy_atoms_in_structure': 21, 'bio_res_id': ('H_DHT', 931, ' '), 'res_obj': <Residue DHT het=H_DHT resseq=931 icode= >}	17	1	0.058823529	0.1	0.1	0	0.5	1T63
1T64	62	48	0.705	0.295	7.560214882	{'pdb_id': '1T64', 'resname': 'TSN', 'chain': 'A', 'resseq': 386, 'icode': '', 'mw': 302.368, 'heavy_atoms_in_structure': 22, 'bio_res_id': ('H_TSN', 386, ' '), 'res_obj': <Residue TSN het=H_TSN resseq=386 icode= >}	14	4	0.285714286	0	0.5	0	0.5	1T64
1T66	67	47	0.8	0.2	6.69328658	{'pdb_id': '1T66', 'resname': 'FLU', 'chain': 'L', 'resseq': 300, 'icode': '', 'mw': 332.306, 'heavy_atoms_in_structure': 25, 'bio_res_id': ('H_FLU', 300, ' '), 'res_obj': <Residue FLU het=H_FLU resseq=300 icode= >}	12	1	0.083333333	0	0	0	0.222222222	1T66
1T67	57	45	0.685	0.315	7.879995549	{'pdb_id': '1T67', 'resname': 'B3N', 'chain': 'A', 'resseq': 381, 'icode': '', 'mw': 307.388, 'heavy_atoms_in_structure': 22, 'bio_res_id': ('H_B3N', 381, ' '), 'res_obj': <Residue B3N het=H_B3N resseq=381 icode= >}	15	6	0.4	0	0.4375	0	0.5	1T67
1T69	57	51	0.71	0.29	7.767577491	{'pdb_id': '1T69', 'resname': 'SHH', 'chain': 'A', 'resseq': 379, 'icode': '', 'mw': 264.32, 'heavy_atoms_in_structure': 19, 'bio_res_id': ('H_SHH', 379, ' '), 'res_obj': <Residue SHH het=H_SHH resseq=379 icode= >}	14	6	0.428571429	0	0.428571429	0	0.5	1T69
1T6J	4	0	0.725	0.275	14.05058282	{'pdb_id': '1T6J', 'resname': 'CIN', 'chain': 'B', 'resseq': 1001, 'icode': '', 'mw': 192.168, 'heavy_atoms_in_structure': 11, 'bio_res_id': ('H_CIN', 1001, ' '), 'res_obj': <Residue CIN het=H_CIN resseq=1001 icode= >}	8	7	0.875	0	0.444444444	0	0.444444444	1T6J
1T6Z	56	21	0.7	0.3	8.037738314	{'pdb_id': '1T6Z', 'resname': 'RBF', 'chain': 'A', 'resseq': 296, 'icode': '', 'mw': 376.364, 'heavy_atoms_in_structure': 27, 'bio_res_id': ('H_RBF', 296, ' '), 'res_obj': <Residue RBF het=H_RBF resseq=296 icode= >}	14	9	0.642857143	0	0.454545455	0	0.454545455	1T6Z
1T73	69	35	1	0	6.955397645	{'pdb_id': '1T73', 'resname': 'DHT', 'chain': 'A', 'resseq': 200, 'icode': '', 'mw': 290.44, 'heavy_atoms_in_structure': 21, 'bio_res_id': ('H_DHT', 200, ' '), 'res_obj': <Residue DHT het=H_DHT resseq=200 icode= >}	17	1	0.058823529	0.1	0.1	0	0.5	1T73
1T74	69	32	1	0	6.994057245	{'pdb_id': '1T74', 'resname': 'DHT', 'chain': 'A', 'resseq': 200, 'icode': '', 'mw': 290.44, 'heavy_atoms_in_structure': 21, 'bio_res_id': ('H_DHT', 200, ' '), 'res_obj': <Residue DHT het=H_DHT resseq=200 icode= >}	17	1	0.058823529	0.1	0.1	0	0.5	1T74
1T76	69	32	1	0	6.943916049	{'pdb_id': '1T76', 'resname': 'DHT', 'chain': 'A', 'resseq': 200, 'icode': '', 'mw': 290.44, 'heavy_atoms_in_structure': 21, 'bio_res_id': ('H_DHT', 200, ' '), 'res_obj': <Residue DHT het=H_DHT resseq=200 icode= >}	17	0	0			0	0.5	1T76
1T79	70	37	1	0	6.908146426	{'pdb_id': '1T79', 'resname': 'DHT', 'chain': 'A', 'resseq': 200, 'icode': '', 'mw': 290.44, 'heavy_atoms_in_structure': 21, 'bio_res_id': ('H_DHT', 200, ' '), 'res_obj': <Residue DHT het=H_DHT resseq=200 icode= >}	17	0	0			0	0.5	1T79
1T7F	69	34	1	0	6.916129118	{'pdb_id': '1T7F', 'resname': 'DHT', 'chain': 'A', 'resseq': 200, 'icode': '', 'mw': 290.44, 'heavy_atoms_in_structure': 21, 'bio_res_id': ('H_DHT', 200, ' '), 'res_obj': <Residue DHT het=H_DHT resseq=200 icode= >}	17	0	0			0	0.5	1T7F
1T7I	97	68	0.91	0.09	8.163467387	{'pdb_id': '1T7I', 'resname': '017', 'chain': 'A', 'resseq': 200, 'icode': '', 'mw': 547.664, 'heavy_atoms_in_structure': 38, 'bio_res_id': ('H_017', 200, ' '), 'res_obj': <Residue 017 het=H_017 resseq=200 icode= >}	26	1	0.038461538	0.1875	0.1875	0	0.5	1T7I
1T7K	111	69	0.935	0.065	8.188519303	{'pdb_id': '1T7K', 'resname': 'BH0', 'chain': 'B', 'resseq': 1000, 'icode': '', 'mw': 598.669, 'heavy_atoms_in_structure': 43, 'bio_res_id': ('H_BH0', 1000, ' '), 'res_obj': <Residue BH0 het=H_BH0 resseq=1000 icode= >}	26	1	0.038461538	0.133333333	0.133333333	0	0.4	1T7K
1T7M	70	36	1	0	6.927321885	{'pdb_id': '1T7M', 'resname': 'DHT', 'chain': 'A', 'resseq': 200, 'icode': '', 'mw': 290.44, 'heavy_atoms_in_structure': 21, 'bio_res_id': ('H_DHT', 200, ' '), 'res_obj': <Residue DHT het=H_DHT resseq=200 icode= >}	17	0	0			0	0.5	1T7M
1T7R	69	32	0.99	0.01	6.960415466	{'pdb_id': '1T7R', 'resname': 'DHT', 'chain': 'A', 'resseq': 300, 'icode': '', 'mw': 290.44, 'heavy_atoms_in_structure': 21, 'bio_res_id': ('H_DHT', 300, ' '), 'res_obj': <Residue DHT het=H_DHT resseq=300 icode= >}	17	1	0.058823529	0.1	0.1	0	0.5	1T7R
1T8U	28	20	1	0	12.10640823	{'pdb_id': '1T8U', 'resname': 'UAP', 'chain': 'C', 'resseq': 4, 'icode': '', 'mw': 256.187, 'heavy_atoms_in_structure': 15, 'bio_res_id': ('H_UAP', 4, ' '), 'res_obj': <Residue UAP het=H_UAP resseq=4 icode= >}	8	3	0.375	0.375	0.5	0	0.5	1T8U
1T8Z	152	69	0.99	0.01	13.00396432	{'pdb_id': '1T8Z', 'resname': '12P', 'chain': 'E', 'resseq': 1001, 'icode': '', 'mw': 546.646, 'heavy_atoms_in_structure': 37, 'bio_res_id': ('H_12P', 1001, ' '), 'res_obj': <Residue 12P het=H_12P resseq=1001 icode= >}	26	2	0.076923077	0.138888889	0.194444444	0	0.472222222	1T8Z
1T93	21	13	0.985	0.015	6.415464534	{'pdb_id': '1T93', 'resname': 'FLV', 'chain': 'A', 'resseq': 431, 'icode': '', 'mw': 206.152, 'heavy_atoms_in_structure': 15, 'bio_res_id': ('H_FLV', 431, ' '), 'res_obj': <Residue FLV het=H_FLV resseq=431 icode= >}	6	0	0			0	0.333333333	1T93
1T9A	73	37	0.89	0.11	7.505092114	{'pdb_id': '1T9A', 'resname': '1TB', 'chain': 'A', 'resseq': 695, 'icode': '', 'mw': 395.39, 'heavy_atoms_in_structure': 27, 'bio_res_id': ('H_1TB', 695, ' '), 'res_obj': <Residue 1TB het=H_1TB resseq=695 icode= >}	9	1	0.111111111	0.230769231	0.230769231	0	0.461538462	1T9A
1T9B	55	24	0.9	0.1	7.680489008	{'pdb_id': '1T9B', 'resname': '1CS', 'chain': 'A', 'resseq': 695, 'icode': '', 'mw': 357.773, 'heavy_atoms_in_structure': 23, 'bio_res_id': ('H_1CS', 695, ' '), 'res_obj': <Residue 1CS het=H_1CS resseq=695 icode= >}	8	0	0			0	0.416666667	1T9B
1T9C	67	37	0.91	0.09	7.18095855	{'pdb_id': '1T9C', 'resname': '1SM', 'chain': 'A', 'resseq': 695, 'icode': '', 'mw': 364.376, 'heavy_atoms_in_structure': 25, 'bio_res_id': ('H_1SM', 695, ' '), 'res_obj': <Residue 1SM het=H_1SM resseq=695 icode= >}	10	3	0.3	0.166666667	0.333333333	0	0.5	1T9C
1T9D	70	27	0.895	0.105	7.520212742	{'pdb_id': '1T9D', 'resname': '1MM', 'chain': 'A', 'resseq': 695, 'icode': '', 'mw': 381.364, 'heavy_atoms_in_structure': 26, 'bio_res_id': ('H_1MM', 695, ' '), 'res_obj': <Residue 1MM het=H_1MM resseq=695 icode= >}	9	0	0			0	0.461538462	1T9D
1T9U	16	7	0.4	0.6	8.580071146	{'pdb_id': '1T9U', 'resname': 'CPF', 'chain': 'A', 'resseq': 5001, 'icode': '', 'mw': 331.342, 'heavy_atoms_in_structure': 24, 'bio_res_id': ('H_CPF', 5001, ' '), 'res_obj': <Residue CPF het=H_CPF resseq=5001 icode= >}	12	10	0.833333333	0	0.454545455	0	0.454545455	1T9U
1T9Y	15	8	0.31	0.69	6.233927284	{'pdb_id': '1T9Y', 'resname': 'MC2', 'chain': 'A', 'resseq': 7001, 'icode': '', 'mw': 446.545, 'heavy_atoms_in_structure': 33, 'bio_res_id': ('H_MC2', 7001, ' '), 'res_obj': <Residue MC2 het=H_MC2 resseq=7001 icode= >}	24	18	0.75	0	0.5	0	0.5	1T9Y
1TAQ	37	22	0.43	0.57	7.197454663	{'pdb_id': '1TAQ', 'resname': 'BGL', 'chain': 'A', 'resseq': 833, 'icode': '', 'mw': 292.369, 'heavy_atoms_in_structure': 20, 'bio_res_id': ('H_BGL', 833, ' '), 'res_obj': <Residue BGL het=H_BGL resseq=833 icode= >}	18	12	0.666666667	0	0.5	0	0.5	1TAQ
1TB6	10	4	0.24	0.76	9.444001624	{'pdb_id': '1TB6', 'resname': 'GU4', 'chain': 'B', 'resseq': 16, 'icode': '', 'mw': 500.409, 'heavy_atoms_in_structure': 27, 'bio_res_id': ('H_GU4', 16, ' '), 'res_obj': <Residue GU4 het=H_GU4 resseq=16 icode= >}	11	8	0.727272727	0	0.5	0	0.5	1TB6
1TBF	57	23	0.835	0.165	7.840302895	{'pdb_id': '1TBF', 'resname': 'VIA', 'chain': 'A', 'resseq': 501, 'icode': '', 'mw': 474.576, 'heavy_atoms_in_structure': 33, 'bio_res_id': ('H_VIA', 501, ' '), 'res_obj': <Residue VIA het=H_VIA resseq=501 icode= >}	15	6	0.4	0	0.266666667	0	0.466666667	1TBF
1TC1	34	16	0.62	0.38	17.88107524	{'pdb_id': '1TC1', 'resname': 'FMB', 'chain': 'A', 'resseq': 900, 'icode': '', 'mw': 268.226, 'heavy_atoms_in_structure': 10, 'bio_res_id': ('H_FMB', 900, ' '), 'res_obj': <Residue FMB het=H_FMB resseq=900 icode= >}	11	0	0			0	0.444444444	1TC1
1TC8	33	16	0.675	0.325	7.443762027	{'pdb_id': '1TC8', 'resname': 'TDA', 'chain': 'A', 'resseq': 122, 'icode': '', 'mw': 214.344, 'heavy_atoms_in_structure': 15, 'bio_res_id': ('H_TDA', 122, ' '), 'res_obj': <Residue TDA het=H_TDA resseq=122 icode= >}	13	10	0.769230769	0	0.461538462	0	0.461538462	1TC8
1TCB	62	33	0.88	0.12	8.043104746	{'pdb_id': '1TCB', 'resname': 'BOG', 'chain': 'A', 'resseq': 502, 'icode': '', 'mw': 292.369, 'heavy_atoms_in_structure': 20, 'bio_res_id': ('H_BOG', 502, ' '), 'res_obj': <Residue BOG het=H_BOG resseq=502 icode= >}	18	8	0.444444444	0	0.461538462	0	0.461538462	1TCB
1TCC	58	27	0.89	0.11	7.9232792	{'pdb_id': '1TCC', 'resname': 'BOG', 'chain': 'B', 'resseq': 501, 'icode': '', 'mw': 292.369, 'heavy_atoms_in_structure': 20, 'bio_res_id': ('H_BOG', 501, ' '), 'res_obj': <Residue BOG het=H_BOG resseq=501 icode= >}	18	9	0.5	0	0.461538462	0	0.461538462	1TCC
1TCO	38	16	0.845	0.155	8.652398977	{'pdb_id': '1TCO', 'resname': 'MYR', 'chain': 'B', 'resseq': 508, 'icode': '', 'mw': 228.371, 'heavy_atoms_in_structure': 15, 'bio_res_id': ('H_MYR', 508, ' '), 'res_obj': <Residue MYR het=H_MYR resseq=508 icode= >}	14	9	0.642857143	0	0.5	0	0.5	1TCO
1TCW	66	49	0.68	0.32	7.333282393	{'pdb_id': '1TCW', 'resname': 'IM1', 'chain': 'A', 'resseq': 400, 'icode': '', 'mw': 534.69, 'heavy_atoms_in_structure': 39, 'bio_res_id': ('H_IM1', 400, ' '), 'res_obj': <Residue IM1 het=H_IM1 resseq=400 icode= >}	29	12	0.413793103	0	0.357142857	0	0.5	1TCW
1TCX	99	69	0.91	0.09	8.047070107	{'pdb_id': '1TCX', 'resname': 'IM1', 'chain': 'A', 'resseq': 400, 'icode': '', 'mw': 534.69, 'heavy_atoms_in_structure': 39, 'bio_res_id': ('H_IM1', 400, ' '), 'res_obj': <Residue IM1 het=H_IM1 resseq=400 icode= >}	29	5	0.172413793	0	0.071428571	0	0.5	1TCX
1TD7	44	28	0.79	0.21	6.215896877	{'pdb_id': '1TD7', 'resname': 'NFL', 'chain': 'A', 'resseq': 2001, 'icode': '', 'mw': 282.218, 'heavy_atoms_in_structure': 20, 'bio_res_id': ('H_NFL', 2001, ' '), 'res_obj': <Residue NFL het=H_NFL resseq=2001 icode= >}	9	2	0.222222222	0.111111111	0.333333333	0	0.444444444	1TD7
1TDG	65	37	0.7	0.3	8.560239887	{'pdb_id': '1TDG', 'resname': 'MA4', 'chain': 'A', 'resseq': 700, 'icode': '', 'mw': 508.6, 'heavy_atoms_in_structure': 35, 'bio_res_id': ('H_MA4', 700, ' '), 'res_obj': <Residue MA4 het=H_MA4 resseq=700 icode= >}	31	8	0.258064516	0	0.4	0	0.45	1TDG
1TDL	64	36	0.715	0.285	8.719461128	{'pdb_id': '1TDL', 'resname': 'MA4', 'chain': 'A', 'resseq': 800, 'icode': '', 'mw': 508.6, 'heavy_atoms_in_structure': 35, 'bio_res_id': ('H_MA4', 800, ' '), 'res_obj': <Residue MA4 het=H_MA4 resseq=800 icode= >}	31	8	0.258064516	0	0.3	0	0.45	1TDL
1TDU	71	41	0.895	0.105	7.773795995	{'pdb_id': '1TDU', 'resname': 'CB3', 'chain': 'A', 'resseq': 302, 'icode': '', 'mw': 477.469, 'heavy_atoms_in_structure': 35, 'bio_res_id': ('H_CB3', 302, ' '), 'res_obj': <Residue CB3 het=H_CB3 resseq=302 icode= >}	18	2	0.111111111	0.105263158	0.421052632	0	0.473684211	1TDU
1TED	83	49	0.975	0.025	7.153917549	{'pdb_id': '1TED', 'resname': 'MYR', 'chain': 'A', 'resseq': 3045, 'icode': '', 'mw': 228.371, 'heavy_atoms_in_structure': 16, 'bio_res_id': ('H_MYR', 3045, ' '), 'res_obj': <Residue MYR het=H_MYR resseq=3045 icode= >}	14	0	0			0	0.5	1TED
1TEM	47	34	0.895	0.105	6.652459256	{'pdb_id': '1TEM', 'resname': 'ALP', 'chain': 'A', 'resseq': 291, 'icode': '', 'mw': 249.284, 'heavy_atoms_in_structure': 15, 'bio_res_id': ('H_ALP', 291, ' '), 'res_obj': <Residue ALP het=H_ALP resseq=291 icode= >}	10	2	0.2	0.142857143	0.142857143	0	0.428571429	1TEM
1TFZ	73	45	0.91	0.09	7.462279139	{'pdb_id': '1TFZ', 'resname': '869', 'chain': 'A', 'resseq': 551, 'icode': '', 'mw': 442.528, 'heavy_atoms_in_structure': 31, 'bio_res_id': ('H_869', 551, ' '), 'res_obj': <Residue 869 het=H_869 resseq=551 icode= >}	14	4	0.285714286	0	0.214285714	0	0.428571429	1TFZ
1TG2	51	22	0.845	0.155	6.788764533	{'pdb_id': '1TG2', 'resname': 'H2B', 'chain': 'A', 'resseq': 426, 'icode': '', 'mw': 239.231, 'heavy_atoms_in_structure': 17, 'bio_res_id': ('H_H2B', 426, ' '), 'res_obj': <Residue H2B het=H_H2B resseq=426 icode= >}	9	5	0.555555556	0.111111111	0.444444444	0	0.444444444	1TG2
1TGV	68	47	0.955	0.045	6.213957448	{'pdb_id': '1TGV', 'resname': '5UD', 'chain': 'A', 'resseq': 3001, 'icode': '', 'mw': 262.192, 'heavy_atoms_in_structure': 18, 'bio_res_id': ('H_5UD', 3001, ' '), 'res_obj': <Residue 5UD het=H_5UD resseq=3001 icode= >}	10	0	0			0	0.444444444	1TGV
1THZ	55	29	0.75	0.25	8.648233728	{'pdb_id': '1THZ', 'resname': '326', 'chain': 'A', 'resseq': 4001, 'icode': '', 'mw': 496.471, 'heavy_atoms_in_structure': 33, 'bio_res_id': ('H_326', 4001, ' '), 'res_obj': <Residue 326 het=H_326 resseq=4001 icode= >}	12	8	0.666666667	0.066666667	0.4	0	0.4	1THZ
1TJW	53	32	0.905	0.095	6.745263178	{'pdb_id': '1TJW', 'resname': 'AS1', 'chain': 'A', 'resseq': 1004, 'icode': '', 'mw': 290.273, 'heavy_atoms_in_structure': 20, 'bio_res_id': ('H_AS1', 1004, ' '), 'res_obj': <Residue AS1 het=H_AS1 resseq=1004 icode= >}	12	2	0.166666667	0.166666667	0.333333333	0	0.416666667	1TJW
1TKG	73	55	0.775	0.225	7.744852205	{'pdb_id': '1TKG', 'resname': 'SSA', 'chain': 'A', 'resseq': 500, 'icode': '', 'mw': 433.397, 'heavy_atoms_in_structure': 29, 'bio_res_id': ('H_SSA', 500, ' '), 'res_obj': <Residue SSA het=H_SSA resseq=500 icode= >}	15	5	0.333333333	0.2	0.466666667	0	0.466666667	1TKG
1TKT	88	41	0.96	0.04	7.208025332	{'pdb_id': '1TKT', 'resname': 'H12', 'chain': 'A', 'resseq': 999, 'icode': '', 'mw': 319.826, 'heavy_atoms_in_structure': 22, 'bio_res_id': ('H_H12', 999, ' '), 'res_obj': <Residue H12 het=H_H12 resseq=999 icode= >}	13	2	0.153846154	0.111111111	0.222222222	0	0.333333333	1TKT
1TKX	85	35	0.97	0.03	7.114303922	{'pdb_id': '1TKX', 'resname': 'GWB', 'chain': 'A', 'resseq': 999, 'icode': '', 'mw': 285.313, 'heavy_atoms_in_structure': 21, 'bio_res_id': ('H_GWB', 999, ' '), 'res_obj': <Residue GWB het=H_GWB resseq=999 icode= >}	10	2	0.2	0.111111111	0.222222222	0	0.222222222	1TKX
1TKY	70	56	0.77	0.23	7.307673241	{'pdb_id': '1TKY', 'resname': 'A3S', 'chain': 'A', 'resseq': 500, 'icode': '', 'mw': 353.334, 'heavy_atoms_in_structure': 25, 'bio_res_id': ('H_A3S', 500, ' '), 'res_obj': <Residue A3S het=H_A3S resseq=500 icode= >}	15	4	0.266666667	0.25	0.5	0	0.5	1TKY
1TKZ	84	38	0.945	0.055	7.306002648	{'pdb_id': '1TKZ', 'resname': 'H16', 'chain': 'A', 'resseq': 999, 'icode': '', 'mw': 335.891, 'heavy_atoms_in_structure': 22, 'bio_res_id': ('H_H16', 999, ' '), 'res_obj': <Residue H16 het=H_H16 resseq=999 icode= >}	13	4	0.307692308	0.111111111	0.222222222	0	0.333333333	1TKZ
1TL1	84	44	0.95	0.05	7.254194221	{'pdb_id': '1TL1', 'resname': 'H18', 'chain': 'A', 'resseq': 999, 'icode': '', 'mw': 351.891, 'heavy_atoms_in_structure': 23, 'bio_res_id': ('H_H18', 999, ' '), 'res_obj': <Residue H18 het=H_H18 resseq=999 icode= >}	13	3	0.230769231	0.111111111	0.222222222	0	0.333333333	1TL1
1TL7	88	55	0.855	0.145	8.336047047	{'pdb_id': '1TL7', 'resname': 'ONM', 'chain': 'A', 'resseq': 100, 'icode': '', 'mw': 656.328, 'heavy_atoms_in_structure': 42, 'bio_res_id': ('H_ONM', 100, ' '), 'res_obj': <Residue ONM het=H_ONM resseq=100 icode= >}	19	7	0.368421053	0	0.266666667	0	0.466666667	1TL7
1TLC	83	51	0.91	0.09	7.71518285	{'pdb_id': '1TLC', 'resname': 'F89', 'chain': 'A', 'resseq': 266, 'icode': '', 'mw': 500.503, 'heavy_atoms_in_structure': 37, 'bio_res_id': ('H_F89', 266, ' '), 'res_obj': <Residue F89 het=H_F89 resseq=266 icode= >}	18	4	0.222222222	0.105263158	0.421052632	0	0.473684211	1TLC
1TLF	56	51	0.995	0.005	6.263423718	{'pdb_id': '1TLF', 'resname': 'IPT', 'chain': 'A', 'resseq': 998, 'icode': '', 'mw': 238.301, 'heavy_atoms_in_structure': 15, 'bio_res_id': ('H_IPT', 998, ' '), 'res_obj': <Residue IPT het=H_IPT resseq=998 icode= >}	13	1	0.076923077	0	0	0	0.428571429	1TLF
1TLS	69	43	0.88	0.12	7.736131672	{'pdb_id': '1TLS', 'resname': 'C2F', 'chain': 'A', 'resseq': 266, 'icode': '', 'mw': 459.456, 'heavy_atoms_in_structure': 33, 'bio_res_id': ('H_C2F', 266, ' '), 'res_obj': <Residue C2F het=H_C2F resseq=266 icode= >}	18	2	0.111111111	0	0.157894737	0	0.473684211	1TLS
1TLW	38	33	0.91	0.09	6.180479203	{'pdb_id': '1TLW', 'resname': 'THM', 'chain': 'A', 'resseq': 798, 'icode': '', 'mw': 242.229, 'heavy_atoms_in_structure': 17, 'bio_res_id': ('H_THM', 798, ' '), 'res_obj': <Residue THM het=H_THM resseq=798 icode= >}	10	7	0.7	0.111111111	0.333333333	0	0.444444444	1TLW
1TLZ	39	52	0.94	0.06	5.614748906	{'pdb_id': '1TLZ', 'resname': 'URI', 'chain': 'A', 'resseq': 800, 'icode': '', 'mw': 244.201, 'heavy_atoms_in_structure': 17, 'bio_res_id': ('H_URI', 800, ' '), 'res_obj': <Residue URI het=H_URI resseq=800 icode= >}	11	1	0.090909091	0.222222222	0.222222222	0	0.444444444	1TLZ
1TOU	42	25	0.985	0.015	7.193963653	{'pdb_id': '1TOU', 'resname': 'B1V', 'chain': 'A', 'resseq': 501, 'icode': '', 'mw': 321.319, 'heavy_atoms_in_structure': 21, 'bio_res_id': ('H_B1V', 501, ' '), 'res_obj': <Residue B1V het=H_B1V resseq=501 icode= >}	8	0	0			0	0.454545455	1TOU
1TOW	47	26	0.99	0.01	6.836083012	{'pdb_id': '1TOW', 'resname': 'CRZ', 'chain': 'A', 'resseq': 501, 'icode': '', 'mw': 253.296, 'heavy_atoms_in_structure': 19, 'bio_res_id': ('H_CRZ', 501, ' '), 'res_obj': <Residue CRZ het=H_CRZ resseq=501 icode= >}	12	0	0			0	0.444444444	1TOW
1TQF	91	76	0.865	0.135	7.748830716	{'pdb_id': '1TQF', 'resname': '32P', 'chain': 'A', 'resseq': 401, 'icode': '', 'mw': 571.66, 'heavy_atoms_in_structure': 40, 'bio_res_id': ('H_32P', 401, ' '), 'res_obj': <Residue 32P het=H_32P resseq=401 icode= >}	24	4	0.166666667	0.05	0.25	0	0.45	1TQF
1TQS	66	72	0.86	0.14	6.757022515	{'pdb_id': '1TQS', 'resname': 'SSO', 'chain': 'A', 'resseq': 1201, 'icode': '', 'mw': 334.364, 'heavy_atoms_in_structure': 20, 'bio_res_id': ('H_SSO', 1201, ' '), 'res_obj': <Residue SSO het=H_SSO resseq=1201 icode= >}	18	3	0.166666667	0	0.222222222	0	0.444444444	1TQS
1TQT	75	87	0.87	0.13	6.86460642	{'pdb_id': '1TQT', 'resname': 'SSD', 'chain': 'A', 'resseq': 1201, 'icode': '', 'mw': 334.364, 'heavy_atoms_in_structure': 20, 'bio_res_id': ('H_SSD', 1201, ' '), 'res_obj': <Residue SSD het=H_SSD resseq=1201 icode= >}	18	2	0.111111111	0	0	0	0.444444444	1TQT
1TQU	69	79	0.89	0.11	6.578973678	{'pdb_id': '1TQU', 'resname': 'GHA', 'chain': 'A', 'resseq': 1300, 'icode': '', 'mw': 316.306, 'heavy_atoms_in_structure': 20, 'bio_res_id': ('H_GHA', 1300, ' '), 'res_obj': <Residue GHA het=H_GHA resseq=1300 icode= >}	17	1	0.058823529	0	0	0	0.444444444	1TQU
1TQV	64	74	0.86	0.14	6.697497284	{'pdb_id': '1TQV', 'resname': 'SSE', 'chain': 'A', 'resseq': 1200, 'icode': '', 'mw': 381.259, 'heavy_atoms_in_structure': 20, 'bio_res_id': ('H_SSE', 1200, ' '), 'res_obj': <Residue SSE het=H_SSE resseq=1200 icode= >}	18	2	0.111111111	0	0.111111111	0	0.444444444	1TQV
1TQW	75	83	0.865	0.135	6.874170661	{'pdb_id': '1TQW', 'resname': 'BLT', 'chain': 'A', 'resseq': 1300, 'icode': '', 'mw': 381.259, 'heavy_atoms_in_structure': 20, 'bio_res_id': ('H_BLT', 1300, ' '), 'res_obj': <Residue BLT het=H_BLT resseq=1300 icode= >}	18	3	0.166666667	0	0.333333333	0	0.444444444	1TQW
1TSD	77	57	0.9	0.1	7.787578768	{'pdb_id': '1TSD', 'resname': 'F89', 'chain': 'A', 'resseq': 268, 'icode': '', 'mw': 500.503, 'heavy_atoms_in_structure': 37, 'bio_res_id': ('H_F89', 268, ' '), 'res_obj': <Residue F89 het=H_F89 resseq=268 icode= >}	18	5	0.277777778	0.105263158	0.421052632	0	0.473684211	1TSD
1TSL	41	30	0.705	0.295	7.420244096	{'pdb_id': '1TSL', 'resname': 'A15', 'chain': 'A', 'resseq': 318, 'icode': '', 'mw': 437.272, 'heavy_atoms_in_structure': 30, 'bio_res_id': ('H_A15', 318, ' '), 'res_obj': <Residue A15 het=H_A15 resseq=318 icode= >}	14	7	0.5	0.1	0.3	0	0.3	1TSL
1TT0	28	28	1	0	77.86254347	{'pdb_id': '1TT0', 'resname': '12P', 'chain': 'A', 'resseq': 4002, 'icode': '', 'mw': 546.646, 'heavy_atoms_in_structure': 19, 'bio_res_id': ('H_12P', 4002, ' '), 'res_obj': <Residue 12P het=H_12P resseq=4002 icode= >}	26	9	0.346153846	0.027777778	0.472222222	0	0.472222222	1TT0
1TT1	58	42	0.96	0.04	6.142337601	{'pdb_id': '1TT1', 'resname': 'KAI', 'chain': 'A', 'resseq': 998, 'icode': '', 'mw': 213.23, 'heavy_atoms_in_structure': 15, 'bio_res_id': ('H_KAI', 998, ' '), 'res_obj': <Residue KAI het=H_KAI resseq=998 icode= >}	10	0	0			0	0.5	1TT1
1TTM	49	25	0.775	0.225	7.729264449	{'pdb_id': '1TTM', 'resname': '667', 'chain': 'A', 'resseq': 264, 'icode': '', 'mw': 309.338, 'heavy_atoms_in_structure': 21, 'bio_res_id': ('H_667', 264, ' '), 'res_obj': <Residue 667 het=H_667 resseq=264 icode= >}	9	4	0.444444444	0	0.2	0	0.5	1TTM
1TU6	102	62	0.935	0.065	7.752647211	{'pdb_id': '1TU6', 'resname': 'FSP', 'chain': 'A', 'resseq': 551, 'icode': '', 'mw': 444.499, 'heavy_atoms_in_structure': 32, 'bio_res_id': ('H_FSP', 551, ' '), 'res_obj': <Residue FSP het=H_FSP resseq=551 icode= >}	19	0	0			0	0.411764706	1TU6
1TUK	75	45	0.995	0.005	8.534964242	{'pdb_id': '1TUK', 'resname': 'PGM', 'chain': 'A', 'resseq': 103, 'icode': '', 'mw': 483.553, 'heavy_atoms_in_structure': 32, 'bio_res_id': ('H_PGM', 103, ' '), 'res_obj': <Residue PGM het=H_PGM resseq=103 icode= >}	25	8	0.32	0.038461538	0.5	0	0.5	1TUK
1TV5	45	23	0.99	0.01	6.205170844	{'pdb_id': '1TV5', 'resname': 'A26', 'chain': 'A', 'resseq': 1001, 'icode': '', 'mw': 270.207, 'heavy_atoms_in_structure': 19, 'bio_res_id': ('H_A26', 1001, ' '), 'res_obj': <Residue A26 het=H_A26 resseq=1001 icode= >}	7	0	0			0	0.4	1TV5
1TV6	85	44	0.975	0.025	7.682406009	{'pdb_id': '1TV6', 'resname': 'CP9', 'chain': 'A', 'resseq': 561, 'icode': '', 'mw': 372.443, 'heavy_atoms_in_structure': 27, 'bio_res_id': ('H_CP9', 561, ' '), 'res_obj': <Residue CP9 het=H_CP9 resseq=561 icode= >}	13	0	0			0	0.5	1TV6
1TVO	72	57	0.91	0.09	7.429197069	{'pdb_id': '1TVO', 'resname': 'FRZ', 'chain': 'A', 'resseq': 1001, 'icode': '', 'mw': 327.343, 'heavy_atoms_in_structure': 25, 'bio_res_id': ('H_FRZ', 1001, ' '), 'res_obj': <Residue FRZ het=H_FRZ resseq=1001 icode= >}	12	0	0			0	0.3	1TVO
1TVU	60	32	0.865	0.135	8.392928006	{'pdb_id': '1TVU', 'resname': 'CB3', 'chain': 'A', 'resseq': 318, 'icode': '', 'mw': 477.469, 'heavy_atoms_in_structure': 35, 'bio_res_id': ('H_CB3', 318, ' '), 'res_obj': <Residue CB3 het=H_CB3 resseq=318 icode= >}	18	6	0.333333333	0.105263158	0.421052632	0	0.473684211	1TVU
1TVV	44	15	0.845	0.155	7.766863669	{'pdb_id': '1TVV', 'resname': 'CB3', 'chain': 'A', 'resseq': 318, 'icode': '', 'mw': 477.469, 'heavy_atoms_in_structure': 35, 'bio_res_id': ('H_CB3', 318, ' '), 'res_obj': <Residue CB3 het=H_CB3 resseq=318 icode= >}	18	11	0.611111111	0	0.473684211	0	0.473684211	1TVV
1TVW	60	35	0.84	0.16	7.930480458	{'pdb_id': '1TVW', 'resname': 'CB3', 'chain': 'A', 'resseq': 318, 'icode': '', 'mw': 477.469, 'heavy_atoms_in_structure': 35, 'bio_res_id': ('H_CB3', 318, ' '), 'res_obj': <Residue CB3 het=H_CB3 resseq=318 icode= >}	18	8	0.444444444	0.105263158	0.473684211	0	0.473684211	1TVW
1TW2	87	48	0.985	0.015	8.406539243	{'pdb_id': '1TW2', 'resname': 'ERT', 'chain': 'A', 'resseq': 600, 'icode': '', 'mw': 599.626, 'heavy_atoms_in_structure': 43, 'bio_res_id': ('H_ERT', 600, ' '), 'res_obj': <Residue ERT het=H_ERT resseq=600 icode= >}	22	4	0.181818182	0	0.285714286	0	0.428571429	1TW2
1TW3	88	49	0.995	0.005	8.240185252	{'pdb_id': '1TW3', 'resname': 'ERT', 'chain': 'A', 'resseq': 600, 'icode': '', 'mw': 599.626, 'heavy_atoms_in_structure': 43, 'bio_res_id': ('H_ERT', 600, ' '), 'res_obj': <Residue ERT het=H_ERT resseq=600 icode= >}	22	2	0.090909091	0.142857143	0.285714286	0	0.428571429	1TW3
1TW4	61	36	0.95	0.05	7.997459272	{'pdb_id': '1TW4', 'resname': 'CHD', 'chain': 'A', 'resseq': 130, 'icode': '', 'mw': 408.571, 'heavy_atoms_in_structure': 29, 'bio_res_id': ('H_CHD', 130, ' '), 'res_obj': <Residue CHD het=H_CHD resseq=130 icode= >}	25	1	0.04	0.357142857	0.357142857	0	0.5	1TW4
1TX0	57	39	0.77	0.23	7.693037693	{'pdb_id': '1TX0', 'resname': 'PT1', 'chain': 'A', 'resseq': 283, 'icode': '', 'mw': 312.283, 'heavy_atoms_in_structure': 23, 'bio_res_id': ('H_PT1', 283, ' '), 'res_obj': <Residue PT1 het=H_PT1 resseq=283 icode= >}	10	4	0.4	0.214285714	0.5	0	0.5	1TX0
1TXC	54	30	0.93	0.07	6.843910828	{'pdb_id': '1TXC', 'resname': '2AN', 'chain': 'A', 'resseq': 715, 'icode': '', 'mw': 299.344, 'heavy_atoms_in_structure': 21, 'bio_res_id': ('H_2AN', 715, ' '), 'res_obj': <Residue 2AN het=H_2AN resseq=715 icode= >}	13	2	0.153846154	0.111111111	0.222222222	0	0.444444444	1TXC
1TXI	96	44	0.995	0.005	8.505633434	{'pdb_id': '1TXI', 'resname': 'TX5', 'chain': 'A', 'resseq': 500, 'icode': '', 'mw': 400.594, 'heavy_atoms_in_structure': 29, 'bio_res_id': ('H_TX5', 500, ' '), 'res_obj': <Residue TX5 het=H_TX5 resseq=500 icode= >}	23	5	0.217391304	0	0.4	0	0.466666667	1TXI
1TYN	80	56	0.55	0.45	9.474424364	{'pdb_id': '1TYN', 'resname': 'CTA', 'chain': 'A', 'resseq': 246, 'icode': '', 'mw': 731.798, 'heavy_atoms_in_structure': 53, 'bio_res_id': ('H_CTA', 246, ' '), 'res_obj': <Residue CTA het=H_CTA resseq=246 icode= >}	35	18	0.514285714	0	0.315789474	0	0.368421053	1TYN
1TYR	38	36	0.505	0.495	7.213393498	{'pdb_id': '1TYR', 'resname': '9CR', 'chain': 'A', 'resseq': 131, 'icode': '', 'mw': 300.435, 'heavy_atoms_in_structure': 22, 'bio_res_id': ('H_9CR', 131, ' '), 'res_obj': <Residue 9CR het=H_9CR resseq=131 icode= >}	15	8	0.533333333	0.076923077	0.384615385	0	0.461538462	1TYR
1TZ3	57	41	0.935	0.065	5.900149489	{'pdb_id': '1TZ3', 'resname': 'AIS', 'chain': 'A', 'resseq': 402, 'icode': '', 'mw': 215.207, 'heavy_atoms_in_structure': 15, 'bio_res_id': ('H_AIS', 402, ' '), 'res_obj': <Residue AIS het=H_AIS resseq=402 icode= >}	11	1	0.090909091	0	0	0	0.428571429	1TZ3
1TZ6	90	59	0.87	0.13	7.954382714	{'pdb_id': '1TZ6', 'resname': 'ACP', 'chain': 'A', 'resseq': 401, 'icode': '', 'mw': 505.208, 'heavy_atoms_in_structure': 31, 'bio_res_id': ('H_ACP', 401, ' '), 'res_obj': <Residue ACP het=H_ACP resseq=401 icode= >}	15	2	0.133333333	0	0.133333333	0	0.466666667	1TZ6
1TZ8	64	37	0.94	0.06	6.718803968	{'pdb_id': '1TZ8', 'resname': 'DES', 'chain': 'B', 'resseq': 128, 'icode': '', 'mw': 268.35, 'heavy_atoms_in_structure': 20, 'bio_res_id': ('H_DES', 128, ' '), 'res_obj': <Residue DES het=H_DES resseq=128 icode= >}	14	2	0.142857143	0.181818182	0.181818182	0	0.363636364	1TZ8
1U0H	90	48	0.855	0.145	8.294011847	{'pdb_id': '1U0H', 'resname': 'ONM', 'chain': 'A', 'resseq': 100, 'icode': '', 'mw': 656.328, 'heavy_atoms_in_structure': 42, 'bio_res_id': ('H_ONM', 100, ' '), 'res_obj': <Residue ONM het=H_ONM resseq=100 icode= >}	19	7	0.368421053	0	0.333333333	0	0.466666667	1U0H
1U0W	90	49	0.995	0.005	7.506838322	{'pdb_id': '1U0W', 'resname': 'STL', 'chain': 'A', 'resseq': 2000, 'icode': '', 'mw': 228.243, 'heavy_atoms_in_structure': 17, 'bio_res_id': ('H_STL', 2000, ' '), 'res_obj': <Residue STL het=H_STL resseq=2000 icode= >}	12	0	0			0	0.5	1U0W
1U0Z	53	24	0.84	0.16	6.982653402	{'pdb_id': '1U0Z', 'resname': 'RDC', 'chain': 'A', 'resseq': 301, 'icode': '', 'mw': 364.777, 'heavy_atoms_in_structure': 25, 'bio_res_id': ('H_RDC', 301, ' '), 'res_obj': <Residue RDC het=H_RDC resseq=301 icode= >}	13	3	0.230769231	0.1	0.3	0	0.3	1U0Z
1U1C	65	37	0.935	0.065	6.696017521	{'pdb_id': '1U1C', 'resname': 'BAU', 'chain': 'A', 'resseq': 5400, 'icode': '', 'mw': 276.288, 'heavy_atoms_in_structure': 20, 'bio_res_id': ('H_BAU', 5400, ' '), 'res_obj': <Residue BAU het=H_BAU resseq=5400 icode= >}	12	1	0.083333333	0.083333333	0.083333333	0	0.5	1U1C
1U1D	67	38	0.95	0.05	6.723413816	{'pdb_id': '1U1D', 'resname': '181', 'chain': 'A', 'resseq': 3400, 'icode': '', 'mw': 294.326, 'heavy_atoms_in_structure': 20, 'bio_res_id': ('H_181', 3400, ' '), 'res_obj': <Residue 181 het=H_181 resseq=3400 icode= >}	11	1	0.090909091	0.083333333	0.083333333	0	0.5	1U1D
1U1E	66	35	0.94	0.06	6.726270127	{'pdb_id': '1U1E', 'resname': '182', 'chain': 'A', 'resseq': 3400, 'icode': '', 'mw': 341.221, 'heavy_atoms_in_structure': 20, 'bio_res_id': ('H_182', 3400, ' '), 'res_obj': <Residue 182 het=H_182 resseq=3400 icode= >}	11	1	0.090909091	0.083333333	0.083333333	0	0.5	1U1E
1U1F	66	43	0.81	0.19	7.4447421	{'pdb_id': '1U1F', 'resname': '183', 'chain': 'A', 'resseq': 3300, 'icode': '', 'mw': 382.41, 'heavy_atoms_in_structure': 28, 'bio_res_id': ('H_183', 3300, ' '), 'res_obj': <Residue 183 het=H_183 resseq=3300 icode= >}	17	4	0.235294118	0	0.352941176	0	0.470588235	1U1F
1U1G	62	41	0.82	0.18	7.330233192	{'pdb_id': '1U1G', 'resname': 'BBB', 'chain': 'A', 'resseq': 3300, 'icode': '', 'mw': 398.409, 'heavy_atoms_in_structure': 29, 'bio_res_id': ('H_BBB', 3300, ' '), 'res_obj': <Residue BBB het=H_BBB resseq=3300 icode= >}	17	6	0.352941176	0	0.411764706	0	0.470588235	1U1G
1U1J	45	34	0.785	0.215	8.152282897	{'pdb_id': '1U1J', 'resname': 'C2F', 'chain': 'A', 'resseq': 773, 'icode': '', 'mw': 459.456, 'heavy_atoms_in_structure': 33, 'bio_res_id': ('H_C2F', 773, ' '), 'res_obj': <Residue C2F het=H_C2F resseq=773 icode= >}	18	10	0.555555556	0	0.473684211	0	0.473684211	1U1J
1U26	55	29	0.805	0.195	7.087707643	{'pdb_id': '1U26', 'resname': 'IHS', 'chain': 'A', 'resseq': 2166, 'icode': '', 'mw': 660.535, 'heavy_atoms_in_structure': 36, 'bio_res_id': ('H_IHS', 2166, ' '), 'res_obj': <Residue IHS het=H_IHS resseq=2166 icode= >}	12	2	0.166666667	0	0	0	0.333333333	1U26
1U2O	55	26	0.835	0.165	7.617568725	{'pdb_id': '1U2O', 'resname': 'NEC', 'chain': 'A', 'resseq': 1001, 'icode': '', 'mw': 308.293, 'heavy_atoms_in_structure': 22, 'bio_res_id': ('H_NEC', 1001, ' '), 'res_obj': <Residue NEC het=H_NEC resseq=1001 icode= >}	12	2	0.166666667	0.272727273	0.272727273	0	0.454545455	1U2O
1U2R	14	15	0.805	0.195	5.353217437	{'pdb_id': '1U2R', 'resname': 'APR', 'chain': 'A', 'resseq': 1699, 'icode': '', 'mw': 559.316, 'heavy_atoms_in_structure': 35, 'bio_res_id': ('H_APR', 1699, ' '), 'res_obj': <Residue APR het=H_APR resseq=1699 icode= >}	20	11	0.55	0	0.444444444	0	0.444444444	1U2R
1U30	91	80	0.775	0.225	7.851129755	{'pdb_id': '1U30', 'resname': 'LAG', 'chain': 'A', 'resseq': 501, 'icode': '', 'mw': 516.451, 'heavy_atoms_in_structure': 35, 'bio_res_id': ('H_LAG', 501, ' '), 'res_obj': <Residue LAG het=H_LAG resseq=501 icode= >}	29	7	0.24137931	0	0.4375	0	0.5	1U30
1U33	96	93	0.795	0.205	7.834023992	{'pdb_id': '1U33', 'resname': 'LM2', 'chain': 'A', 'resseq': 500, 'icode': '', 'mw': 530.478, 'heavy_atoms_in_structure': 36, 'bio_res_id': ('H_LM2', 500, ' '), 'res_obj': <Residue LM2 het=H_LM2 resseq=500 icode= >}	29	6	0.206896552	0	0.470588235	0	0.470588235	1U33
1U3Q	65	24	1	0	7.178033202	{'pdb_id': '1U3Q', 'resname': '272', 'chain': 'A', 'resseq': 501, 'icode': '', 'mw': 243.215, 'heavy_atoms_in_structure': 18, 'bio_res_id': ('H_272', 501, ' '), 'res_obj': <Residue 272 het=H_272 resseq=501 icode= >}	9	1	0.111111111	0.2	0.2	0	0.3	1U3Q
1U3R	73	38	0.995	0.005	7.58322968	{'pdb_id': '1U3R', 'resname': '338', 'chain': 'A', 'resseq': 201, 'icode': '', 'mw': 277.274, 'heavy_atoms_in_structure': 21, 'bio_res_id': ('H_338', 201, ' '), 'res_obj': <Residue 338 het=H_338 resseq=201 icode= >}	11	1	0.090909091	0.2	0.2	0	0.3	1U3R
1U3S	73	30	0.995	0.005	7.613387093	{'pdb_id': '1U3S', 'resname': '797', 'chain': 'A', 'resseq': 201, 'icode': '', 'mw': 277.274, 'heavy_atoms_in_structure': 21, 'bio_res_id': ('H_797', 201, ' '), 'res_obj': <Residue 797 het=H_797 resseq=201 icode= >}	11	3	0.272727273	0.166666667	0.416666667	0	0.416666667	1U3S
1U4D	47	23	0.95	0.05	6.584015812	{'pdb_id': '1U4D', 'resname': 'DBQ', 'chain': 'A', 'resseq': 398, 'icode': '', 'mw': 245.237, 'heavy_atoms_in_structure': 18, 'bio_res_id': ('H_DBQ', 398, ' '), 'res_obj': <Residue DBQ het=H_DBQ resseq=398 icode= >}	8	2	0.25	0.25	0.375	0	0.375	1U4D
1U4G	67	61	0.8	0.2	7.079260288	{'pdb_id': '1U4G', 'resname': 'HPI', 'chain': 'A', 'resseq': 800, 'icode': '', 'mw': 441.477, 'heavy_atoms_in_structure': 32, 'bio_res_id': ('H_HPI', 800, ' '), 'res_obj': <Residue HPI het=H_HPI resseq=800 icode= >}	22	6	0.272727273	0	0.285714286	0	0.5	1U4G
1U4L	9	3	0.57	0.43	6.982878854	{'pdb_id': '1U4L', 'resname': 'UAP', 'chain': 'C', 'resseq': 2, 'icode': '', 'mw': 256.187, 'heavy_atoms_in_structure': 15, 'bio_res_id': ('H_UAP', 2, ' '), 'res_obj': <Residue UAP het=H_UAP resseq=2 icode= >}	8	5	0.625	0	0.5	0	0.5	1U4L
1U4M	17	13	0.355	0.645	6.305966379	{'pdb_id': '1U4M', 'resname': 'GNS', 'chain': 'C', 'resseq': 1, 'icode': '', 'mw': 259.234, 'heavy_atoms_in_structure': 16, 'bio_res_id': ('H_GNS', 1, ' '), 'res_obj': <Residue GNS het=H_GNS resseq=1 icode= >}	12	5	0.416666667	0	0.5	0	0.5	1U4M
1U4O	39	24	0.84	0.16	6.784427506	{'pdb_id': '1U4O', 'resname': 'NDD', 'chain': 'A', 'resseq': 401, 'icode': '', 'mw': 216.19, 'heavy_atoms_in_structure': 16, 'bio_res_id': ('H_NDD', 401, ' '), 'res_obj': <Residue NDD het=H_NDD resseq=401 icode= >}	8	0	0			0	0.444444444	1U4O
1U4S	26	21	0.825	0.175	6.681815371	{'pdb_id': '1U4S', 'resname': 'BIH', 'chain': 'A', 'resseq': 336, 'icode': '', 'mw': 288.297, 'heavy_atoms_in_structure': 18, 'bio_res_id': ('H_BIH', 336, ' '), 'res_obj': <Residue BIH het=H_BIH resseq=336 icode= >}	8	4	0.5	0	0.444444444	0	0.444444444	1U4S
1U59	84	45	0.83	0.17	7.726599866	{'pdb_id': '1U59', 'resname': 'STU', 'chain': 'A', 'resseq': 100, 'icode': '', 'mw': 466.531, 'heavy_atoms_in_structure': 35, 'bio_res_id': ('H_STU', 100, ' '), 'res_obj': <Residue STU het=H_STU resseq=100 icode= >}	18	4	0.222222222	0	0.2	0	0.3	1U59
1U65	99	50	0.895	0.105	9.793090744	{'pdb_id': '1U65', 'resname': 'CP0', 'chain': 'A', 'resseq': 603, 'icode': '', 'mw': 586.678, 'heavy_atoms_in_structure': 43, 'bio_res_id': ('H_CP0', 603, ' '), 'res_obj': <Residue CP0 het=H_CP0 resseq=603 icode= >}	21	8	0.380952381	0	0.476190476	0	0.476190476	1U65
1U6Q	61	37	0.795	0.205	7.832507019	{'pdb_id': '1U6Q', 'resname': '745', 'chain': 'A', 'resseq': 245, 'icode': '', 'mw': 286.37, 'heavy_atoms_in_structure': 22, 'bio_res_id': ('H_745', 245, ' '), 'res_obj': <Residue 745 het=H_745 resseq=245 icode= >}	16	9	0.5625	0	0.461538462	0	0.461538462	1U6Q
1U70	85	39	0.85	0.15	8.032731205	{'pdb_id': '1U70', 'resname': 'MTX', 'chain': 'A', 'resseq': 187, 'icode': '', 'mw': 454.439, 'heavy_atoms_in_structure': 33, 'bio_res_id': ('H_MTX', 187, ' '), 'res_obj': <Residue MTX het=H_MTX resseq=187 icode= >}	15	2	0.133333333	0.105263158	0.368421053	0	0.473684211	1U70
1U72	84	43	0.895	0.105	7.809653781	{'pdb_id': '1U72', 'resname': 'MTX', 'chain': 'A', 'resseq': 188, 'icode': '', 'mw': 454.439, 'heavy_atoms_in_structure': 33, 'bio_res_id': ('H_MTX', 188, ' '), 'res_obj': <Residue MTX het=H_MTX resseq=188 icode= >}	15	5	0.333333333	0.105263158	0.473684211	0	0.473684211	1U72
1U74	123	67	0.97	0.03	8.575381707	{'pdb_id': '1U74', 'resname': 'ZNH', 'chain': 'A', 'resseq': 1001, 'icode': '', 'mw': 626.051, 'heavy_atoms_in_structure': 43, 'bio_res_id': ('H_ZNH', 1001, ' '), 'res_obj': <Residue ZNH het=H_ZNH resseq=1001 icode= >}	18	2	0.111111111	0.083333333	0.166666667	0	0.333333333	1U74
1U75	122	62	0.965	0.035	8.591365872	{'pdb_id': '1U75', 'resname': 'ZNH', 'chain': 'A', 'resseq': 1001, 'icode': '', 'mw': 626.051, 'heavy_atoms_in_structure': 43, 'bio_res_id': ('H_ZNH', 1001, ' '), 'res_obj': <Residue ZNH het=H_ZNH resseq=1001 icode= >}	18	3	0.166666667	0.083333333	0.166666667	0	0.333333333	1U75
1U88	50	32	0.865	0.135	7.969059068	{'pdb_id': '1U88', 'resname': 'GTY', 'chain': 'A', 'resseq': 220, 'icode': '', 'mw': 419.536, 'heavy_atoms_in_structure': 28, 'bio_res_id': ('H_GTY', 220, ' '), 'res_obj': <Residue GTY het=H_GTY resseq=220 icode= >}	19	11	0.578947368	0	0.411764706	0	0.470588235	1U88
1U9E	69	29	0.99	0.01	7.401085208	{'pdb_id': '1U9E', 'resname': '397', 'chain': 'A', 'resseq': 201, 'icode': '', 'mw': 226.227, 'heavy_atoms_in_structure': 17, 'bio_res_id': ('H_397', 201, ' '), 'res_obj': <Residue 397 het=H_397 resseq=201 icode= >}	10	1	0.1	0.2	0.2	0	0.4	1U9E
1U9N	114	67	0.97	0.03	9.004311216	{'pdb_id': '1U9N', 'resname': 'CNS', 'chain': 'A', 'resseq': 1001, 'icode': '', 'mw': 368.637, 'heavy_atoms_in_structure': 26, 'bio_res_id': ('H_CNS', 1001, ' '), 'res_obj': <Residue CNS het=H_CNS resseq=1001 icode= >}	23	3	0.130434783	0	0.041666667	0	0.5	1U9N
1U9Q	64	42	0.675	0.325	7.124809156	{'pdb_id': '1U9Q', 'resname': '186', 'chain': 'X', 'resseq': 300, 'icode': '', 'mw': 408.447, 'heavy_atoms_in_structure': 30, 'bio_res_id': ('H_186', 300, ' '), 'res_obj': <Residue 186 het=H_186 resseq=300 icode= >}	20	5	0.25	0.0625	0.25	0	0.5	1U9Q
1U9V	40	19	0.555	0.445	7.433670579	{'pdb_id': '1U9V', 'resname': 'IHE', 'chain': 'A', 'resseq': 300, 'icode': '', 'mw': 368.479, 'heavy_atoms_in_structure': 27, 'bio_res_id': ('H_IHE', 300, ' '), 'res_obj': <Residue IHE het=H_IHE resseq=300 icode= >}	15	11	0.733333333	0	0.466666667	0	0.466666667	1U9V
1U9W	41	26	1	0	17.0619008	{'pdb_id': '1U9W', 'resname': 'IHI', 'chain': 'A', 'resseq': 300, 'icode': '', 'mw': 428.49, 'heavy_atoms_in_structure': 25, 'bio_res_id': ('H_IHI', 300, ' '), 'res_obj': <Residue IHI het=H_IHI resseq=300 icode= >}	17	7	0.411764706	0	0.4375	0	0.4375	1U9W
1UB5	78	52	0.97	0.03	7.992474697	{'pdb_id': '1UB5', 'resname': 'SPB', 'chain': 'H', 'resseq': 601, 'icode': '', 'mw': 309.359, 'heavy_atoms_in_structure': 23, 'bio_res_id': ('H_SPB', 601, ' '), 'res_obj': <Residue SPB het=H_SPB resseq=601 icode= >}	16	0	0			0	0.5	1UB5
1UCQ	39	11	0.32	0.68	9.821916268	{'pdb_id': '1UCQ', 'resname': 'L2P', 'chain': 'A', 'resseq': 270, 'icode': '', 'mw': 653.157, 'heavy_atoms_in_structure': 46, 'bio_res_id': ('H_L2P', 270, ' '), 'res_obj': <Residue L2P het=H_L2P resseq=270 icode= >}	44	42	0.954545455	0	0.485714286	0	0.485714286	1UCQ
1UDT	72	35	0.885	0.115	8.056548235	{'pdb_id': '1UDT', 'resname': 'VIA', 'chain': 'A', 'resseq': 1000, 'icode': '', 'mw': 474.576, 'heavy_atoms_in_structure': 33, 'bio_res_id': ('H_VIA', 1000, ' '), 'res_obj': <Residue VIA het=H_VIA resseq=1000 icode= >}	15	10	0.666666667	0	0.4	0	0.466666667	1UDT
1UDU	75	47	0.945	0.055	7.36008754	{'pdb_id': '1UDU', 'resname': 'CIA', 'chain': 'A', 'resseq': 1003, 'icode': '', 'mw': 389.404, 'heavy_atoms_in_structure': 29, 'bio_res_id': ('H_CIA', 1003, ' '), 'res_obj': <Residue CIA het=H_CIA resseq=1003 icode= >}	14	4	0.285714286	0	0.2	0	0.5	1UDU
1UEH	70	37	1	0	18.11767201	{'pdb_id': '1UEH', 'resname': 'OXN', 'chain': 'B', 'resseq': 802, 'icode': '', 'mw': 646.849, 'heavy_atoms_in_structure': 30, 'bio_res_id': ('H_OXN', 802, ' '), 'res_obj': <Residue OXN het=H_OXN resseq=802 icode= >}	31	8	0.258064516	0.052631579	0.473684211	0	0.5	1UEH
1UEJ	66	68	0.99	0.01	6.498495942	{'pdb_id': '1UEJ', 'resname': 'CTN', 'chain': 'A', 'resseq': 301, 'icode': '', 'mw': 243.217, 'heavy_atoms_in_structure': 17, 'bio_res_id': ('H_CTN', 301, ' '), 'res_obj': <Residue CTN het=H_CTN resseq=301 icode= >}	11	0	0			0	0.444444444	1UEJ
1UF8	60	35	0.985	0.015	6.339266642	{'pdb_id': '1UF8', 'resname': 'ING', 'chain': 'A', 'resseq': 999, 'icode': '', 'mw': 208.214, 'heavy_atoms_in_structure': 15, 'bio_res_id': ('H_ING', 999, ' '), 'res_obj': <Residue ING het=H_ING resseq=999 icode= >}	10	0	0			0	0.5	1UF8
1UFJ	68	53	0.88	0.12	7.52418796	{'pdb_id': '1UFJ', 'resname': 'CZM', 'chain': 'A', 'resseq': 180, 'icode': '', 'mw': 344.406, 'heavy_atoms_in_structure': 26, 'bio_res_id': ('H_CZM', 180, ' '), 'res_obj': <Residue CZM het=H_CZM resseq=180 icode= >}	16	5	0.3125	0	0.384615385	0	0.384615385	1UFJ
1UGX	45	49	0.64	0.36	5.987993968	{'pdb_id': '1UGX', 'resname': 'MGC', 'chain': 'C', 'resseq': 1, 'icode': '', 'mw': 235.234, 'heavy_atoms_in_structure': 16, 'bio_res_id': ('H_MGC', 1, ' '), 'res_obj': <Residue MGC het=H_MGC resseq=1 icode= >}	12	3	0.25	0	0.25	0	0.5	1UGX
1UH0	47	40	0.635	0.365	6.228548644	{'pdb_id': '1UH0', 'resname': 'MGC', 'chain': 'A', 'resseq': 1200, 'icode': '', 'mw': 235.234, 'heavy_atoms_in_structure': 16, 'bio_res_id': ('H_MGC', 1200, ' '), 'res_obj': <Residue MGC het=H_MGC resseq=1200 icode= >}	12	4	0.333333333	0	0.5	0	0.5	1UH0
1UH1	48	42	0.625	0.375	6.211663983	{'pdb_id': '1UH1', 'resname': 'MGC', 'chain': 'A', 'resseq': 1200, 'icode': '', 'mw': 235.234, 'heavy_atoms_in_structure': 16, 'bio_res_id': ('H_MGC', 1200, ' '), 'res_obj': <Residue MGC het=H_MGC resseq=1200 icode= >}	12	4	0.333333333	0	0.5	0	0.5	1UH1
1UHH	94	70	0.99	0.01	8.381358792	{'pdb_id': '1UHH', 'resname': 'CZP', 'chain': 'A', 'resseq': 1001, 'icode': '', 'mw': 449.499, 'heavy_atoms_in_structure': 32, 'bio_res_id': ('H_CZP', 1001, ' '), 'res_obj': <Residue CZP het=H_CZP resseq=1001 icode= >}	21	1	0.047619048	0.2	0.2	0	0.4	1UHH
1UHI	108	76	1	0	8.080127856	{'pdb_id': '1UHI', 'resname': 'CZI', 'chain': 'A', 'resseq': 1001, 'icode': '', 'mw': 567.375, 'heavy_atoms_in_structure': 34, 'bio_res_id': ('H_CZI', 1001, ' '), 'res_obj': <Residue CZI het=H_CZI resseq=1001 icode= >}	20	0	0			0	0.4	1UHI
1UHJ	96	67	0.99	0.01	7.941755337	{'pdb_id': '1UHJ', 'resname': 'CZB', 'chain': 'A', 'resseq': 1001, 'icode': '', 'mw': 520.375, 'heavy_atoms_in_structure': 34, 'bio_res_id': ('H_CZB', 1001, ' '), 'res_obj': <Residue CZB het=H_CZB resseq=1001 icode= >}	20	0	0			0	0.4	1UHJ
1UHK	130	93	1	0	8.697895167	{'pdb_id': '1UHK', 'resname': 'CZN', 'chain': 'A', 'resseq': 1001, 'icode': '', 'mw': 491.537, 'heavy_atoms_in_structure': 37, 'bio_res_id': ('H_CZN', 1001, ' '), 'res_obj': <Residue CZN het=H_CZN resseq=1001 icode= >}	23	0	0			0	0.375	1UHK
1UHL	35	20	0.955	0.045	6.625873271	{'pdb_id': '1UHL', 'resname': '444', 'chain': 'B', 'resseq': 1002, 'icode': '', 'mw': 481.333, 'heavy_atoms_in_structure': 31, 'bio_res_id': ('H_444', 1002, ' '), 'res_obj': <Residue 444 het=H_444 resseq=1002 icode= >}	11	3	0.272727273	0	0.166666667	0	0.416666667	1UHL
1UHO	65	28	0.88	0.12	8.086837487	{'pdb_id': '1UHO', 'resname': 'VDN', 'chain': 'A', 'resseq': 1000, 'icode': '', 'mw': 488.603, 'heavy_atoms_in_structure': 34, 'bio_res_id': ('H_VDN', 1000, ' '), 'res_obj': <Residue VDN het=H_VDN resseq=1000 icode= >}	16	12	0.75	0	0.25	0	0.5	1UHO
1UIO	70	69	0.95	0.05	6.485404833	{'pdb_id': '1UIO', 'resname': 'HPR', 'chain': 'A', 'resseq': 353, 'icode': '', 'mw': 270.242, 'heavy_atoms_in_structure': 19, 'bio_res_id': ('H_HPR', 353, ' '), 'res_obj': <Residue HPR het=H_HPR resseq=353 icode= >}	12	1	0.083333333	0.222222222	0.222222222	0	0.444444444	1UIO
1UJW	51	18	1	0	10.54574876	{'pdb_id': '1UJW', 'resname': 'LIM', 'chain': 'A', 'resseq': 812, 'icode': '', 'mw': 256.381, 'heavy_atoms_in_structure': 17, 'bio_res_id': ('H_LIM', 812, ' '), 'res_obj': <Residue LIM het=H_LIM resseq=812 icode= >}	14	10	0.714285714	0	0.466666667	0	0.466666667	1UJW
1UK0	90	56	0.945	0.055	8.126270632	{'pdb_id': '1UK0', 'resname': 'FRM', 'chain': 'A', 'resseq': 501, 'icode': '', 'mw': 377.455, 'heavy_atoms_in_structure': 28, 'bio_res_id': ('H_FRM', 501, ' '), 'res_obj': <Residue FRM het=H_FRM resseq=501 icode= >}	16	5	0.3125	0.058823529	0.470588235	0	0.470588235	1UK0
1UK1	82	41	0.925	0.075	8.299986167	{'pdb_id': '1UK1', 'resname': 'FRQ', 'chain': 'A', 'resseq': 501, 'icode': '', 'mw': 393.454, 'heavy_atoms_in_structure': 29, 'bio_res_id': ('H_FRQ', 501, ' '), 'res_obj': <Residue FRQ het=H_FRQ resseq=501 icode= >}	17	4	0.235294118	0	0.375	0	0.5	1UK1
1UKI	38	25	0.855	0.145	6.317333348	{'pdb_id': '1UKI', 'resname': '537', 'chain': 'A', 'resseq': 0, 'icode': '', 'mw': 220.226, 'heavy_atoms_in_structure': 17, 'bio_res_id': ('H_537', 0, ' '), 'res_obj': <Residue 537 het=H_537 resseq=0 icode= >}	8	4	0.5	0	0.142857143	0	0.142857143	1UKI
1UKV	70	24	0.875	0.125	7.585890808	{'pdb_id': '1UKV', 'resname': 'GER', 'chain': 'Y', 'resseq': 1206, 'icode': '', 'mw': 274.484, 'heavy_atoms_in_structure': 20, 'bio_res_id': ('H_GER', 1206, ' '), 'res_obj': <Residue GER het=H_GER resseq=1206 icode= >}	16	7	0.4375	0	0.333333333	0	0.466666667	1UKV
1UMA	45	22	0.755	0.245	6.90414734	{'pdb_id': '1UMA', 'resname': 'IN2', 'chain': 'H', 'resseq': 500, 'icode': '', 'mw': 218.254, 'heavy_atoms_in_structure': 15, 'bio_res_id': ('H_IN2', 500, ' '), 'res_obj': <Residue IN2 het=H_IN2 resseq=500 icode= >}	9	4	0.444444444	0	0.444444444	0	0.444444444	1UMA
1UML	82	67	0.92	0.08	7.993729941	{'pdb_id': '1UML', 'resname': 'FR4', 'chain': 'A', 'resseq': 1001, 'icode': '', 'mw': 445.514, 'heavy_atoms_in_structure': 33, 'bio_res_id': ('H_FR4', 1001, ' '), 'res_obj': <Residue FR4 het=H_FR4 resseq=1001 icode= >}	21	7	0.333333333	0.052631579	0.421052632	0	0.473684211	1UML
1UMP	110	65	1	0	8.814424845	{'pdb_id': '1UMP', 'resname': 'SQA', 'chain': 'A', 'resseq': 1630, 'icode': '', 'mw': 413.722, 'heavy_atoms_in_structure': 30, 'bio_res_id': ('H_SQA', 1630, ' '), 'res_obj': <Residue SQA het=H_SQA resseq=1630 icode= >}	24	3	0.125	0.347826087	0.347826087	0	0.47826087	1UMP
1UMX	121	52	1	0	10.23008446	{'pdb_id': '1UMX', 'resname': 'SPN', 'chain': 'M', 'resseq': 1308, 'icode': '', 'mw': 594.993, 'heavy_atoms_in_structure': 43, 'bio_res_id': ('H_SPN', 1308, ' '), 'res_obj': <Residue SPN het=H_SPN resseq=1308 icode= >}	33	11	0.333333333	0	0.25	0	0.5	1UMX
1UNG	55	29	0.82	0.18	7.00251703	{'pdb_id': '1UNG', 'resname': 'ALH', 'chain': 'A', 'resseq': 1293, 'icode': '', 'mw': 267.326, 'heavy_atoms_in_structure': 20, 'bio_res_id': ('H_ALH', 1293, ' '), 'res_obj': <Residue ALH het=H_ALH resseq=1293 icode= >}	12	5	0.416666667	0	0.3	0	0.4	1UNG
1UNH	58	27	0.885	0.115	6.965582256	{'pdb_id': '1UNH', 'resname': 'IXM', 'chain': 'A', 'resseq': 1288, 'icode': '', 'mw': 277.277, 'heavy_atoms_in_structure': 21, 'bio_res_id': ('H_IXM', 1288, ' '), 'res_obj': <Residue IXM het=H_IXM resseq=1288 icode= >}	11	2	0.181818182	0	0.111111111	0	0.333333333	1UNH
1UOF	51	27	0.9	0.1	7.2657335	{'pdb_id': '1UOF', 'resname': 'PNN', 'chain': 'A', 'resseq': 1312, 'icode': '', 'mw': 334.39, 'heavy_atoms_in_structure': 23, 'bio_res_id': ('H_PNN', 1312, ' '), 'res_obj': <Residue PNN het=H_PNN resseq=1312 icode= >}	13	5	0.384615385	0.083333333	0.5	0	0.5	1UOF
1UOG	59	34	0.805	0.195	7.351291814	{'pdb_id': '1UOG', 'resname': 'P1C', 'chain': 'A', 'resseq': 1311, 'icode': '', 'mw': 357.382, 'heavy_atoms_in_structure': 24, 'bio_res_id': ('H_P1C', 1311, ' '), 'res_obj': <Residue P1C het=H_P1C resseq=1311 icode= >}	12	4	0.333333333	0.076923077	0.384615385	0	0.461538462	1UOG
1UOM	85	58	0.94	0.06	7.633208341	{'pdb_id': '1UOM', 'resname': 'PTI', 'chain': 'A', 'resseq': 1547, 'icode': '', 'mw': 428.566, 'heavy_atoms_in_structure': 32, 'bio_res_id': ('H_PTI', 1547, ' '), 'res_obj': <Residue PTI het=H_PTI resseq=1547 icode= >}	23	6	0.260869565	0.0625	0.25	0	0.5	1UOM
1UOU	52	27	0.985	0.015	6.234659459	{'pdb_id': '1UOU', 'resname': 'CMU', 'chain': 'A', 'resseq': 1481, 'icode': '', 'mw': 242.662, 'heavy_atoms_in_structure': 16, 'bio_res_id': ('H_CMU', 1481, ' '), 'res_obj': <Residue CMU het=H_CMU resseq=1481 icode= >}	7	0	0			0	0.428571429	1UOU
1UOZ	11	2	0.6	0.4	14.91232404	{'pdb_id': '1UOZ', 'resname': 'SSG', 'chain': 'B', 'resseq': 1, 'icode': '', 'mw': 212.287, 'heavy_atoms_in_structure': 11, 'bio_res_id': ('H_SSG', 1, ' '), 'res_obj': <Residue SSG het=H_SSG resseq=1 icode= >}	11	7	0.636363636	0	0.333333333	0	0.333333333	1UOZ
1UPW	49	23	0.985	0.015	6.761219726	{'pdb_id': '1UPW', 'resname': '444', 'chain': 'A', 'resseq': 1462, 'icode': '', 'mw': 481.333, 'heavy_atoms_in_structure': 31, 'bio_res_id': ('H_444', 1462, ' '), 'res_obj': <Residue 444 het=H_444 resseq=1462 icode= >}	11	1	0.090909091	0.333333333	0.333333333	0	0.416666667	1UPW
1UQZ	14	7	0.98	0.02	5.457919156	{'pdb_id': '1UQZ', 'resname': 'GCV', 'chain': 'B', 'resseq': 4, 'icode': '', 'mw': 208.166, 'heavy_atoms_in_structure': 13, 'bio_res_id': ('H_GCV', 4, ' '), 'res_obj': <Residue GCV het=H_GCV resseq=4 icode= >}	10	5	0.5	0	0.333333333	0	0.333333333	1UQZ
1UR8	51	42	0.91	0.09	6.140976023	{'pdb_id': '1UR8', 'resname': 'GDL', 'chain': 'C', 'resseq': 1, 'icode': '', 'mw': 219.192, 'heavy_atoms_in_structure': 15, 'bio_res_id': ('H_GDL', 1, ' '), 'res_obj': <Residue GDL het=H_GDL resseq=1 icode= >}	10	0	0			0	0.5	1UR8
1UR9	52	45	0.91	0.09	6.177062934	{'pdb_id': '1UR9', 'resname': 'GDL', 'chain': 'C', 'resseq': 1, 'icode': '', 'mw': 219.192, 'heavy_atoms_in_structure': 14, 'bio_res_id': ('H_GDL', 1, ' '), 'res_obj': <Residue GDL het=H_GDL resseq=1 icode= >}	10	0	0			0	0.5	1UR9
1URW	69	43	0.87	0.13	8.182650409	{'pdb_id': '1URW', 'resname': 'I1P', 'chain': 'A', 'resseq': 1300, 'icode': '', 'mw': 452.533, 'heavy_atoms_in_structure': 32, 'bio_res_id': ('H_I1P', 1300, ' '), 'res_obj': <Residue I1P het=H_I1P resseq=1300 icode= >}	17	3	0.176470588	0	0.105263158	0	0.473684211	1URW
1US0	62	39	0.875	0.125	6.632576112	{'pdb_id': '1US0', 'resname': 'LDT', 'chain': 'A', 'resseq': 320, 'icode': '', 'mw': 416.237, 'heavy_atoms_in_structure': 24, 'bio_res_id': ('H_LDT', 320, ' '), 'res_obj': <Residue LDT het=H_LDT resseq=320 icode= >}	10	1	0.1	0.230769231	0.230769231	0	0.461538462	1US0
1USN	37	12	0.67	0.33	6.884601928	{'pdb_id': '1USN', 'resname': 'IN9', 'chain': 'A', 'resseq': 300, 'icode': '', 'mw': 427.373, 'heavy_atoms_in_structure': 27, 'bio_res_id': ('H_IN9', 300, ' '), 'res_obj': <Residue IN9 het=H_IN9 resseq=300 icode= >}	7	4	0.571428571	0	0.384615385	0	0.461538462	1USN
1USR	51	41	0.875	0.125	6.684849812	{'pdb_id': '1USR', 'resname': 'DAN', 'chain': 'A', 'resseq': 1572, 'icode': '', 'mw': 291.255, 'heavy_atoms_in_structure': 20, 'bio_res_id': ('H_DAN', 1572, ' '), 'res_obj': <Residue DAN het=H_DAN resseq=1572 icode= >}	14	2	0.142857143	0.125	0.375	0	0.5	1USR
1USX	56	37	0.885	0.115	6.856279141	{'pdb_id': '1USX', 'resname': 'DAN', 'chain': 'A', 'resseq': 1570, 'icode': '', 'mw': 291.255, 'heavy_atoms_in_structure': 20, 'bio_res_id': ('H_DAN', 1570, ' '), 'res_obj': <Residue DAN het=H_DAN resseq=1570 icode= >}	14	4	0.285714286	0	0.375	0	0.5	1USX
1UTT	74	42	0.825	0.175	7.117386876	{'pdb_id': '1UTT', 'resname': 'CP8', 'chain': 'A', 'resseq': 1266, 'icode': '', 'mw': 372.438, 'heavy_atoms_in_structure': 26, 'bio_res_id': ('H_CP8', 1266, ' '), 'res_obj': <Residue CP8 het=H_CP8 resseq=1266 icode= >}	14	2	0.142857143	0	0.076923077	0	0.461538462	1UTT
1UTZ	88	60	0.895	0.105	8.404504956	{'pdb_id': '1UTZ', 'resname': 'PF3', 'chain': 'A', 'resseq': 1265, 'icode': '', 'mw': 428.503, 'heavy_atoms_in_structure': 31, 'bio_res_id': ('H_PF3', 1265, ' '), 'res_obj': <Residue PF3 het=H_PF3 resseq=1265 icode= >}	19	3	0.157894737	0.058823529	0.176470588	0	0.470588235	1UTZ
1UU7	60	43	0.84	0.16	7.355161147	{'pdb_id': '1UU7', 'resname': 'BI2', 'chain': 'A', 'resseq': 1364, 'icode': '', 'mw': 438.521, 'heavy_atoms_in_structure': 33, 'bio_res_id': ('H_BI2', 1364, ' '), 'res_obj': <Residue BI2 het=H_BI2 resseq=1364 icode= >}	19	6	0.315789474	0	0.142857143	0	0.428571429	1UU7
1UU8	57	36	0.79	0.21	7.325323924	{'pdb_id': '1UU8', 'resname': 'BI1', 'chain': 'A', 'resseq': 1368, 'icode': '', 'mw': 412.484, 'heavy_atoms_in_structure': 31, 'bio_res_id': ('H_BI1', 1368, ' '), 'res_obj': <Residue BI1 het=H_BI1 resseq=1368 icode= >}	17	5	0.294117647	0	0.285714286	0	0.428571429	1UU8
1UU9	58	39	0.84	0.16	7.204964975	{'pdb_id': '1UU9', 'resname': 'BI3', 'chain': 'A', 'resseq': 1370, 'icode': '', 'mw': 384.431, 'heavy_atoms_in_structure': 29, 'bio_res_id': ('H_BI3', 1370, ' '), 'res_obj': <Residue BI3 het=H_BI3 resseq=1370 icode= >}	16	2	0.125	0	0.153846154	0	0.384615385	1UU9
1UUO	74	41	0.94	0.06	7.816980165	{'pdb_id': '1UUO', 'resname': 'BRF', 'chain': 'A', 'resseq': 1397, 'icode': '', 'mw': 375.368, 'heavy_atoms_in_structure': 28, 'bio_res_id': ('H_BRF', 1397, ' '), 'res_obj': <Residue BRF het=H_BRF resseq=1397 icode= >}	13	6	0.461538462	0	0.428571429	0	0.428571429	1UUO
1UVA	53	21	0.935	0.065	7.083122234	{'pdb_id': '1UVA', 'resname': 'MYR', 'chain': 'A', 'resseq': 100, 'icode': '', 'mw': 228.371, 'heavy_atoms_in_structure': 16, 'bio_res_id': ('H_MYR', 100, ' '), 'res_obj': <Residue MYR het=H_MYR resseq=100 icode= >}	14	5	0.357142857	0	0.5	0	0.5	1UVA
1UVB	55	37	0.955	0.045	7.84834032	{'pdb_id': '1UVB', 'resname': 'PAM', 'chain': 'A', 'resseq': 1092, 'icode': '', 'mw': 254.408, 'heavy_atoms_in_structure': 18, 'bio_res_id': ('H_PAM', 1092, ' '), 'res_obj': <Residue PAM het=H_PAM resseq=1092 icode= >}	16	5	0.3125	0	0.5	0	0.5	1UVB
1UVC	77	28	0.98	0.02	8.424340651	{'pdb_id': '1UVC', 'resname': 'STE', 'chain': 'A', 'resseq': 1092, 'icode': '', 'mw': 284.477, 'heavy_atoms_in_structure': 20, 'bio_res_id': ('H_STE', 1092, ' '), 'res_obj': <Residue STE het=H_STE resseq=1092 icode= >}	18	4	0.222222222	0	0.5	0	0.5	1UVC
1UVR	59	40	0.835	0.165	7.184366726	{'pdb_id': '1UVR', 'resname': 'BI8', 'chain': 'A', 'resseq': 1372, 'icode': '', 'mw': 398.457, 'heavy_atoms_in_structure': 30, 'bio_res_id': ('H_BI8', 1372, ' '), 'res_obj': <Residue BI8 het=H_BI8 resseq=1372 icode= >}	16	3	0.1875	0.076923077	0.230769231	0	0.384615385	1UVR
1UVU	67	54	0.68	0.32	26.85047049	{'pdb_id': '1UVU', 'resname': 'DCH', 'chain': 'H', 'resseq': 1, 'icode': '', 'mw': 433.543, 'heavy_atoms_in_structure': 20, 'bio_res_id': ('H_DCH', 1, ' '), 'res_obj': <Residue DCH het=H_DCH resseq=1 icode= >}	22	4	0.181818182	0.25	0.5	0	0.5	1UVU
1UWB	69	38	0.945	0.055	7.143571162	{'pdb_id': '1UWB', 'resname': 'TBO', 'chain': 'A', 'resseq': 559, 'icode': '', 'mw': 321.868, 'heavy_atoms_in_structure': 21, 'bio_res_id': ('H_TBO', 559, ' '), 'res_obj': <Residue TBO het=H_TBO resseq=559 icode= >}	11	3	0.272727273	0	0.444444444	0	0.444444444	1UWB
1UWF	65	63	0.745	0.255	6.482381289	{'pdb_id': '1UWF', 'resname': 'DEG', 'chain': 'A', 'resseq': 1159, 'icode': '', 'mw': 236.262, 'heavy_atoms_in_structure': 16, 'bio_res_id': ('H_DEG', 1159, ' '), 'res_obj': <Residue DEG het=H_DEG resseq=1159 icode= >}	14	4	0.285714286	0	0.333333333	0	0.444444444	1UWF
1UWH	71	45	0.955	0.045	7.672811893	{'pdb_id': '1UWH', 'resname': 'BAX', 'chain': 'A', 'resseq': 1723, 'icode': '', 'mw': 464.825, 'heavy_atoms_in_structure': 32, 'bio_res_id': ('H_BAX', 1723, ' '), 'res_obj': <Residue BAX het=H_BAX resseq=1723 icode= >}	14	2	0.142857143	0.111111111	0.222222222	0	0.5	1UWH
1UWJ	72	34	0.95	0.05	7.380903902	{'pdb_id': '1UWJ', 'resname': 'BAX', 'chain': 'A', 'resseq': 1723, 'icode': '', 'mw': 464.825, 'heavy_atoms_in_structure': 32, 'bio_res_id': ('H_BAX', 1723, ' '), 'res_obj': <Residue BAX het=H_BAX resseq=1723 icode= >}	14	2	0.142857143	0	0.222222222	0	0.5	1UWJ
1UWZ	54	26	0.885	0.115	6.507720741	{'pdb_id': '1UWZ', 'resname': 'THU', 'chain': 'A', 'resseq': 138, 'icode': '', 'mw': 230.218, 'heavy_atoms_in_structure': 16, 'bio_res_id': ('H_THU', 138, ' '), 'res_obj': <Residue THU het=H_THU resseq=138 icode= >}	10	2	0.2	0	0.222222222	0	0.444444444	1UWZ
1UX1	67	40	0.995	0.005	6.209085687	{'pdb_id': '1UX1', 'resname': 'THU', 'chain': 'A', 'resseq': 138, 'icode': '', 'mw': 230.218, 'heavy_atoms_in_structure': 16, 'bio_res_id': ('H_THU', 138, ' '), 'res_obj': <Residue THU het=H_THU resseq=138 icode= >}	10	0	0			0	0.444444444	1UX1
1UY6	67	32	0.875	0.125	7.762159719	{'pdb_id': '1UY6', 'resname': 'PU3', 'chain': 'A', 'resseq': 1224, 'icode': '', 'mw': 371.434, 'heavy_atoms_in_structure': 27, 'bio_res_id': ('H_PU3', 1224, ' '), 'res_obj': <Residue PU3 het=H_PU3 resseq=1224 icode= >}	12	2	0.166666667	0	0.083333333	0	0.5	1UY6
1UY7	56	36	0.885	0.115	7.569164142	{'pdb_id': '1UY7', 'resname': 'PU4', 'chain': 'A', 'resseq': 1224, 'icode': '', 'mw': 311.382, 'heavy_atoms_in_structure': 23, 'bio_res_id': ('H_PU4', 1224, ' '), 'res_obj': <Residue PU4 het=H_PU4 resseq=1224 icode= >}	12	1	0.083333333	0.333333333	0.333333333	0	0.5	1UY7
1UY8	59	38	0.88	0.12	7.420491007	{'pdb_id': '1UY8', 'resname': 'PU5', 'chain': 'A', 'resseq': 1224, 'icode': '', 'mw': 311.382, 'heavy_atoms_in_structure': 23, 'bio_res_id': ('H_PU5', 1224, ' '), 'res_obj': <Residue PU5 het=H_PU5 resseq=1224 icode= >}	12	4	0.333333333	0	0.272727273	0	0.454545455	1UY8
1UY9	59	30	0.875	0.125	7.502360902	{'pdb_id': '1UY9', 'resname': 'PU6', 'chain': 'A', 'resseq': 1224, 'icode': '', 'mw': 325.365, 'heavy_atoms_in_structure': 24, 'bio_res_id': ('H_PU6', 1224, ' '), 'res_obj': <Residue PU6 het=H_PU6 resseq=1224 icode= >}	11	1	0.090909091	0.272727273	0.272727273	0	0.454545455	1UY9
1UYC	66	40	0.88	0.12	7.662362704	{'pdb_id': '1UYC', 'resname': 'PU7', 'chain': 'A', 'resseq': 1224, 'icode': '', 'mw': 341.408, 'heavy_atoms_in_structure': 25, 'bio_res_id': ('H_PU7', 1224, ' '), 'res_obj': <Residue PU7 het=H_PU7 resseq=1224 icode= >}	12	4	0.333333333	0	0.272727273	0	0.454545455	1UYC
1UYE	67	39	0.895	0.105	7.684769219	{'pdb_id': '1UYE', 'resname': 'PU9', 'chain': 'A', 'resseq': 1224, 'icode': '', 'mw': 415.873, 'heavy_atoms_in_structure': 29, 'bio_res_id': ('H_PU9', 1224, ' '), 'res_obj': <Residue PU9 het=H_PU9 resseq=1224 icode= >}	11	2	0.181818182	0.153846154	0.230769231	0	0.461538462	1UYE
1UYF	60	28	0.885	0.115	7.583765039	{'pdb_id': '1UYF', 'resname': 'PU1', 'chain': 'A', 'resseq': 1224, 'icode': '', 'mw': 433.864, 'heavy_atoms_in_structure': 30, 'bio_res_id': ('H_PU1', 1224, ' '), 'res_obj': <Residue PU1 het=H_PU1 resseq=1224 icode= >}	10	2	0.2	0.153846154	0.230769231	0	0.461538462	1UYF
1UYG	55	37	0.925	0.075	7.121165183	{'pdb_id': '1UYG', 'resname': 'PU2', 'chain': 'A', 'resseq': 1224, 'icode': '', 'mw': 303.292, 'heavy_atoms_in_structure': 22, 'bio_res_id': ('H_PU2', 1224, ' '), 'res_obj': <Residue PU2 het=H_PU2 resseq=1224 icode= >}	8	1	0.125	0.272727273	0.272727273	0	0.454545455	1UYG
1UYH	58	36	0.88	0.12	7.451065416	{'pdb_id': '1UYH', 'resname': 'PU0', 'chain': 'A', 'resseq': 1224, 'icode': '', 'mw': 359.398, 'heavy_atoms_in_structure': 26, 'bio_res_id': ('H_PU0', 1224, ' '), 'res_obj': <Residue PU0 het=H_PU0 resseq=1224 icode= >}	11	3	0.272727273	0	0.272727273	0	0.454545455	1UYH
1UYI	67	40	0.895	0.105	7.459424116	{'pdb_id': '1UYI', 'resname': 'PUZ', 'chain': 'A', 'resseq': 1224, 'icode': '', 'mw': 369.393, 'heavy_atoms_in_structure': 27, 'bio_res_id': ('H_PUZ', 1224, ' '), 'res_obj': <Residue PUZ het=H_PUZ resseq=1224 icode= >}	11	2	0.181818182	0.166666667	0.25	0	0.416666667	1UYI
1UYK	51	29	0.88	0.12	7.435928923	{'pdb_id': '1UYK', 'resname': 'PUX', 'chain': 'A', 'resseq': 1224, 'icode': '', 'mw': 343.356, 'heavy_atoms_in_structure': 25, 'bio_res_id': ('H_PUX', 1224, ' '), 'res_obj': <Residue PUX het=H_PUX resseq=1224 icode= >}	10	6	0.6	0	0.454545455	0	0.454545455	1UYK
1UYM	66	38	0.875	0.125	7.722863351	{'pdb_id': '1UYM', 'resname': 'PU3', 'chain': 'A', 'resseq': 1224, 'icode': '', 'mw': 371.434, 'heavy_atoms_in_structure': 27, 'bio_res_id': ('H_PU3', 1224, ' '), 'res_obj': <Residue PU3 het=H_PU3 resseq=1224 icode= >}	12	6	0.5	0	0.333333333	0	0.5	1UYM
1UYO	22	6	0	1	116.9342436	{'pdb_id': '1UYO', 'resname': 'CXE', 'chain': 'X', 'resseq': 2085, 'icode': '', 'mw': 378.544, 'heavy_atoms_in_structure': 10, 'bio_res_id': ('H_CXE', 2085, ' '), 'res_obj': <Residue CXE het=H_CXE resseq=2085 icode= >}	21	7	0.333333333	0.2	0.48	0	0.48	1UYO
1UYR	66	46	0.955	0.045	6.648648752	{'pdb_id': '1UYR', 'resname': 'D1L', 'chain': 'A', 'resseq': 3219, 'icode': '', 'mw': 327.159, 'heavy_atoms_in_structure': 21, 'bio_res_id': ('H_D1L', 3219, ' '), 'res_obj': <Residue D1L het=H_D1L resseq=3219 icode= >}	10	2	0.2	0	0.384615385	0	0.461538462	1UYR
1UYS	33	21	0.545	0.455	6.605030201	{'pdb_id': '1UYS', 'resname': 'H1L', 'chain': 'A', 'resseq': 3000, 'icode': '', 'mw': 361.7, 'heavy_atoms_in_structure': 24, 'bio_res_id': ('H_H1L', 3000, ' '), 'res_obj': <Residue H1L het=H_H1L resseq=3000 icode= >}	9	7	0.777777778	0.071428571	0.428571429	0	0.428571429	1UYS
1UZ9	20	17	0.19	0.81	11.08799183	{'pdb_id': '1UZ9', 'resname': 'UZ9', 'chain': 'B', 'resseq': 1029, 'icode': '', 'mw': 502.729, 'heavy_atoms_in_structure': 36, 'bio_res_id': ('H_UZ9', 1029, ' '), 'res_obj': <Residue UZ9 het=H_UZ9 resseq=1029 icode= >}	28	25	0.892857143	0	0.476190476	0	0.476190476	1UZ9
1UZF	46	27	0.94	0.06	6.198045405	{'pdb_id': '1UZF', 'resname': 'MCO', 'chain': 'A', 'resseq': 702, 'icode': '', 'mw': 217.285, 'heavy_atoms_in_structure': 14, 'bio_res_id': ('H_MCO', 702, ' '), 'res_obj': <Residue MCO het=H_MCO resseq=702 icode= >}	9	2	0.222222222	0.142857143	0.142857143	0	0.285714286	1UZF
1V08	61	65	0.965	0.035	5.819222587	{'pdb_id': '1V08', 'resname': 'NTZ', 'chain': 'A', 'resseq': 1502, 'icode': '', 'mw': 202.168, 'heavy_atoms_in_structure': 14, 'bio_res_id': ('H_NTZ', 1502, ' '), 'res_obj': <Residue NTZ het=H_NTZ resseq=1502 icode= >}	9	0	0			0	0.333333333	1V08
1V0C	80	86	0.845	0.155	7.821865499	{'pdb_id': '1V0C', 'resname': 'KNC', 'chain': 'A', 'resseq': 1201, 'icode': '', 'mw': 484.499, 'heavy_atoms_in_structure': 33, 'bio_res_id': ('H_KNC', 1201, ' '), 'res_obj': <Residue KNC het=H_KNC resseq=1201 icode= >}	29	3	0.103448276	0.071428571	0.142857143	0	0.5	1V0C
1V0F	34	22	0.525	0.475	7.186449928	{'pdb_id': '1V0F', 'resname': 'SLB', 'chain': 'A', 'resseq': 1685, 'icode': '', 'mw': 309.27, 'heavy_atoms_in_structure': 21, 'bio_res_id': ('H_SLB', 1685, ' '), 'res_obj': <Residue SLB het=H_SLB resseq=1685 icode= >}	15	10	0.666666667	0	0.5	0	0.5	1V0F
1V0O	58	28	0.945	0.055	6.927269272	{'pdb_id': '1V0O', 'resname': 'INR', 'chain': 'A', 'resseq': 2638, 'icode': '', 'mw': 342.326, 'heavy_atoms_in_structure': 24, 'bio_res_id': ('H_INR', 2638, ' '), 'res_obj': <Residue INR het=H_INR resseq=2638 icode= >}	10	1	0.1	0.1	0.1	0	0.3	1V0O
1V0P	79	43	0.855	0.145	7.409642398	{'pdb_id': '1V0P', 'resname': 'PVB', 'chain': 'A', 'resseq': 1287, 'icode': '', 'mw': 432.904, 'heavy_atoms_in_structure': 30, 'bio_res_id': ('H_PVB', 1287, ' '), 'res_obj': <Residue PVB het=H_PVB resseq=1287 icode= >}	16	3	0.1875	0	0.230769231	0	0.461538462	1V0P
1V1K	54	28	0.78	0.22	7.630327286	{'pdb_id': '1V1K', 'resname': '3FP', 'chain': 'A', 'resseq': 299, 'icode': '', 'mw': 465.444, 'heavy_atoms_in_structure': 33, 'bio_res_id': ('H_3FP', 299, ' '), 'res_obj': <Residue 3FP het=H_3FP resseq=299 icode= >}	17	7	0.411764706	0	0.368421053	0	0.473684211	1V1K
1V26	70	44	0.995	0.005	8.598958647	{'pdb_id': '1V26', 'resname': 'MYR', 'chain': 'A', 'resseq': 1001, 'icode': '', 'mw': 228.371, 'heavy_atoms_in_structure': 15, 'bio_res_id': ('H_MYR', 1001, ' '), 'res_obj': <Residue MYR het=H_MYR resseq=1001 icode= >}	14	1	0.071428571	0.214285714	0.214285714	0	0.5	1V26
1V2A	51	28	0.865	0.135	7.550754643	{'pdb_id': '1V2A', 'resname': 'GTS', 'chain': 'A', 'resseq': 1001, 'icode': '', 'mw': 355.322, 'heavy_atoms_in_structure': 23, 'bio_res_id': ('H_GTS', 1001, ' '), 'res_obj': <Residue GTS het=H_GTS resseq=1001 icode= >}	12	5	0.416666667	0.166666667	0.416666667	0	0.5	1V2A
1V2K	78	57	0.69	0.31	7.741250721	{'pdb_id': '1V2K', 'resname': 'ZEN', 'chain': 'T', 'resseq': 1, 'icode': '', 'mw': 499.025, 'heavy_atoms_in_structure': 34, 'bio_res_id': ('H_ZEN', 1, ' '), 'res_obj': <Residue ZEN het=H_ZEN resseq=1 icode= >}	19	8	0.421052632	0.05	0.5	0.05	0.5	1V2K
1V2N	75	61	0.685	0.315	7.653321657	{'pdb_id': '1V2N', 'resname': 'BBA', 'chain': 'T', 'resseq': 1, 'icode': '', 'mw': 376.495, 'heavy_atoms_in_structure': 28, 'bio_res_id': ('H_BBA', 1, ' '), 'res_obj': <Residue BBA het=H_BBA resseq=1 icode= >}	20	9	0.45	0	0.4375	0	0.4375	1V2N
1V2O	60	41	0.64	0.36	7.795049686	{'pdb_id': '1V2O', 'resname': 'ANH', 'chain': 'T', 'resseq': 800, 'icode': '', 'mw': 432.493, 'heavy_atoms_in_structure': 30, 'bio_res_id': ('H_ANH', 800, ' '), 'res_obj': <Residue ANH het=H_ANH resseq=800 icode= >}	17	8	0.470588235	0	0.4375	0	0.4375	1V2O
1V2P	77	43	0.69	0.31	7.721510142	{'pdb_id': '1V2P', 'resname': 'ANH', 'chain': 'T', 'resseq': 800, 'icode': '', 'mw': 432.493, 'heavy_atoms_in_structure': 30, 'bio_res_id': ('H_ANH', 800, ' '), 'res_obj': <Residue ANH het=H_ANH resseq=800 icode= >}	17	5	0.294117647	0	0.4375	0	0.4375	1V2P
1V2Q	59	41	0.65	0.35	7.744380233	{'pdb_id': '1V2Q', 'resname': 'ANH', 'chain': 'T', 'resseq': 800, 'icode': '', 'mw': 432.493, 'heavy_atoms_in_structure': 30, 'bio_res_id': ('H_ANH', 800, ' '), 'res_obj': <Residue ANH het=H_ANH resseq=800 icode= >}	17	8	0.470588235	0	0.4375	0	0.4375	1V2Q
1V2R	62	43	0.675	0.325	7.899275754	{'pdb_id': '1V2R', 'resname': 'ANH', 'chain': 'T', 'resseq': 800, 'icode': '', 'mw': 432.493, 'heavy_atoms_in_structure': 30, 'bio_res_id': ('H_ANH', 800, ' '), 'res_obj': <Residue ANH het=H_ANH resseq=800 icode= >}	17	7	0.411764706	0	0.4375	0	0.4375	1V2R
1V2T	55	37	0.645	0.355	7.798348722	{'pdb_id': '1V2T', 'resname': 'ANH', 'chain': 'T', 'resseq': 800, 'icode': '', 'mw': 432.493, 'heavy_atoms_in_structure': 30, 'bio_res_id': ('H_ANH', 800, ' '), 'res_obj': <Residue ANH het=H_ANH resseq=800 icode= >}	17	8	0.470588235	0	0.4375	0	0.4375	1V2T
1V2W	59	43	0.645	0.355	7.834408205	{'pdb_id': '1V2W', 'resname': 'ANH', 'chain': 'T', 'resseq': 800, 'icode': '', 'mw': 432.493, 'heavy_atoms_in_structure': 30, 'bio_res_id': ('H_ANH', 800, ' '), 'res_obj': <Residue ANH het=H_ANH resseq=800 icode= >}	17	8	0.470588235	0	0.4375	0	0.4375	1V2W
1V3C	47	44	0.855	0.145	6.656179721	{'pdb_id': '1V3C', 'resname': 'SLB', 'chain': 'A', 'resseq': 3215, 'icode': '', 'mw': 309.27, 'heavy_atoms_in_structure': 21, 'bio_res_id': ('H_SLB', 3215, ' '), 'res_obj': <Residue SLB het=H_SLB resseq=3215 icode= >}	15	2	0.133333333	0	0.125	0	0.5	1V3C
1V3D	48	42	0.84	0.16	6.706912752	{'pdb_id': '1V3D', 'resname': 'DAN', 'chain': 'A', 'resseq': 1191, 'icode': '', 'mw': 291.255, 'heavy_atoms_in_structure': 20, 'bio_res_id': ('H_DAN', 1191, ' '), 'res_obj': <Residue DAN het=H_DAN resseq=1191 icode= >}	14	3	0.214285714	0	0.375	0	0.5	1V3D
1V3Q	48	25	0.91	0.09	6.401739031	{'pdb_id': '1V3Q', 'resname': '2DI', 'chain': 'E', 'resseq': 290, 'icode': '', 'mw': 236.227, 'heavy_atoms_in_structure': 17, 'bio_res_id': ('H_2DI', 290, ' '), 'res_obj': <Residue 2DI het=H_2DI resseq=290 icode= >}	9	2	0.222222222	0.222222222	0.222222222	0	0.444444444	1V3Q
1V3V	43	20	0	1	37.35638218	{'pdb_id': '1V3V', 'resname': '5OP', 'chain': 'A', 'resseq': 1360, 'icode': '', 'mw': 350.449, 'heavy_atoms_in_structure': 10, 'bio_res_id': ('H_5OP', 1360, ' '), 'res_obj': <Residue 5OP het=H_5OP resseq=1360 icode= >}	19	2	0.105263158	0.117647059	0.176470588	0	0.470588235	1V3V
1V45	63	46	0.915	0.085	6.491352887	{'pdb_id': '1V45', 'resname': '3DG', 'chain': 'E', 'resseq': 290, 'icode': '', 'mw': 267.241, 'heavy_atoms_in_structure': 19, 'bio_res_id': ('H_3DG', 290, ' '), 'res_obj': <Residue 3DG het=H_3DG resseq=290 icode= >}	10	2	0.2	0.111111111	0.222222222	0	0.444444444	1V45
1V5D	15	10	0.325	0.675	6.927951863	{'pdb_id': '1V5D', 'resname': 'PIN', 'chain': 'B', 'resseq': 500, 'icode': '', 'mw': 302.368, 'heavy_atoms_in_structure': 18, 'bio_res_id': ('H_PIN', 500, ' '), 'res_obj': <Residue PIN het=H_PIN resseq=500 icode= >}	10	9	0.9	0	0.454545455	0	0.454545455	1V5D
1V6W	1	0	1	0	11.75468674	{'pdb_id': '1V6W', 'resname': 'GCV', 'chain': 'C', 'resseq': 3, 'icode': '', 'mw': 208.166, 'heavy_atoms_in_structure': 13, 'bio_res_id': ('H_GCV', 3, ' '), 'res_obj': <Residue GCV het=H_GCV resseq=3 icode= >}	10	8	0.8	0	0.333333333	0	0.333333333	1V6W
1V6X	0	0	0.895	0.105		{'pdb_id': '1V6X', 'resname': 'GCV', 'chain': 'C', 'resseq': 4, 'icode': '', 'mw': 208.166, 'heavy_atoms_in_structure': 13, 'bio_res_id': ('H_GCV', 4, ' '), 'res_obj': <Residue GCV het=H_GCV resseq=4 icode= >}	10	8	0.8	0	0.333333333	0	0.333333333	1V6X
1V79	56	51	0.94	0.06	6.783343948	{'pdb_id': '1V79', 'resname': 'FR7', 'chain': 'A', 'resseq': 1001, 'icode': '', 'mw': 342.22, 'heavy_atoms_in_structure': 22, 'bio_res_id': ('H_FR7', 1001, ' '), 'res_obj': <Residue FR7 het=H_FR7 resseq=1001 icode= >}	12	0	0			0	0.454545455	1V79
1V7A	65	60	0.925	0.075	7.212778643	{'pdb_id': '1V7A', 'resname': 'FRC', 'chain': 'A', 'resseq': 1001, 'icode': '', 'mw': 339.388, 'heavy_atoms_in_structure': 25, 'bio_res_id': ('H_FRC', 1001, ' '), 'res_obj': <Residue FRC het=H_FRC resseq=1001 icode= >}	16	4	0.25	0.071428571	0.285714286	0	0.5	1V7A
1V7U	85	47	0.91	0.09	8.117340387	{'pdb_id': '1V7U', 'resname': 'FPP', 'chain': 'A', 'resseq': 501, 'icode': '', 'mw': 382.326, 'heavy_atoms_in_structure': 24, 'bio_res_id': ('H_FPP', 501, ' '), 'res_obj': <Residue FPP het=H_FPP resseq=501 icode= >}	15	7	0.466666667	0	0.5	0	0.5	1V7U
2AAX	84	46	1	0	7.357087694	{'pdb_id': '2AAX', 'resname': 'PDN', 'chain': 'A', 'resseq': 502, 'icode': '', 'mw': 358.428, 'heavy_atoms_in_structure': 26, 'bio_res_id': ('H_PDN', 502, ' '), 'res_obj': <Residue PDN het=H_PDN resseq=502 icode= >}	17	0	0			0	0.5	2AAX
2AB6	49	37	0.88	0.12	6.800343506	{'pdb_id': '2AB6', 'resname': 'GSM', 'chain': 'A', 'resseq': 1218, 'icode': '', 'mw': 321.35, 'heavy_atoms_in_structure': 21, 'bio_res_id': ('H_GSM', 1218, ' '), 'res_obj': <Residue GSM het=H_GSM resseq=1218 icode= >}	12	4	0.333333333	0	0.416666667	0	0.5	2AB6
2AB8	70	40	0.855	0.145	7.286648188	{'pdb_id': '2AB8', 'resname': 'ACP', 'chain': 'A', 'resseq': 1002, 'icode': '', 'mw': 505.208, 'heavy_atoms_in_structure': 31, 'bio_res_id': ('H_ACP', 1002, ' '), 'res_obj': <Residue ACP het=H_ACP resseq=1002 icode= >}	15	2	0.133333333	0	0	0	0.466666667	2AB8
2ABA	50	25	0.845	0.155	6.956573385	{'pdb_id': '2ABA', 'resname': 'STR', 'chain': 'A', 'resseq': 1500, 'icode': '', 'mw': 314.462, 'heavy_atoms_in_structure': 23, 'bio_res_id': ('H_STR', 1500, ' '), 'res_obj': <Residue STR het=H_STR resseq=1500 icode= >}	16	4	0.25	0	0.454545455	0	0.454545455	2ABA
2ABI	84	48	0.99	0.01	7.334712994	{'pdb_id': '2ABI', 'resname': '1CA', 'chain': 'A', 'resseq': 1001, 'icode': '', 'mw': 330.461, 'heavy_atoms_in_structure': 24, 'bio_res_id': ('H_1CA', 1001, ' '), 'res_obj': <Residue 1CA het=H_1CA resseq=1001 icode= >}	17	1	0.058823529	0.416666667	0.416666667	0	0.5	2ABI
2ABJ	49	35	0.935	0.065	7.108224214	{'pdb_id': '2ABJ', 'resname': 'CBC', 'chain': 'A', 'resseq': 1401, 'icode': '', 'mw': 418.775, 'heavy_atoms_in_structure': 27, 'bio_res_id': ('H_CBC', 1401, ' '), 'res_obj': <Residue CBC het=H_CBC resseq=1401 icode= >}	10	1	0.1	0.076923077	0.076923077	0	0.461538462	2ABJ
2ABM	60	12	0.965	0.035	9.436399349	{'pdb_id': '2ABM', 'resname': 'POQ', 'chain': 'A', 'resseq': 600, 'icode': '', 'mw': 638.343, 'heavy_atoms_in_structure': 39, 'bio_res_id': ('H_POQ', 600, ' '), 'res_obj': <Residue POQ het=H_POQ resseq=600 icode= >}	25	17	0.68	0	0.409090909	0	0.454545455	2ABM
2ACL	88	52	0.995	0.005	7.720373756	{'pdb_id': '2ACL', 'resname': 'L05', 'chain': 'B', 'resseq': 101, 'icode': '', 'mw': 384.427, 'heavy_atoms_in_structure': 29, 'bio_res_id': ('H_L05', 101, ' '), 'res_obj': <Residue L05 het=H_L05 resseq=101 icode= >}	17	1	0.058823529	0	0	0	0.428571429	2ACL
2ACO	81	48	0.93	0.07	7.893773683	{'pdb_id': '2ACO', 'resname': 'VCA', 'chain': 'B', 'resseq': 501, 'icode': '', 'mw': 282.461, 'heavy_atoms_in_structure': 20, 'bio_res_id': ('H_VCA', 501, ' '), 'res_obj': <Residue VCA het=H_VCA resseq=501 icode= >}	18	6	0.333333333	0	0.5	0	0.5	2ACO
2ACZ	116	59	0.975	0.025	8.519254374	{'pdb_id': '2ACZ', 'resname': 'HEB', 'chain': 'C', 'resseq': 130, 'icode': '', 'mw': 618.503, 'heavy_atoms_in_structure': 43, 'bio_res_id': ('H_HEB', 130, ' '), 'res_obj': <Residue HEB het=H_HEB resseq=130 icode= >}	18	3	0.166666667	0	0.333333333	0	0.333333333	2ACZ
2AD6	68	35	1	0	6.904876712	{'pdb_id': '2AD6', 'resname': 'PQQ', 'chain': 'A', 'resseq': 701, 'icode': '', 'mw': 330.206, 'heavy_atoms_in_structure': 24, 'bio_res_id': ('H_PQQ', 701, ' '), 'res_obj': <Residue PQQ het=H_PQQ resseq=701 icode= >}	6	0	0			0	0.3	2AD6
2AD7	67	35	1	0	6.846582061	{'pdb_id': '2AD7', 'resname': 'PQQ', 'chain': 'A', 'resseq': 701, 'icode': '', 'mw': 330.206, 'heavy_atoms_in_structure': 24, 'bio_res_id': ('H_PQQ', 701, ' '), 'res_obj': <Residue PQQ het=H_PQQ resseq=701 icode= >}	6	0	0			0	0.3	2AD7
2ADA	73	63	0.955	0.045	6.646446991	{'pdb_id': '2ADA', 'resname': 'HPR', 'chain': 'A', 'resseq': 353, 'icode': '', 'mw': 270.242, 'heavy_atoms_in_structure': 19, 'bio_res_id': ('H_HPR', 353, ' '), 'res_obj': <Residue HPR het=H_HPR resseq=353 icode= >}	12	1	0.083333333	0.222222222	0.222222222	0	0.444444444	2ADA
2AF9	28	14	0.755	0.245	7.827316553	{'pdb_id': '2AF9', 'resname': 'MYR', 'chain': 'A', 'resseq': 3045, 'icode': '', 'mw': 228.371, 'heavy_atoms_in_structure': 16, 'bio_res_id': ('H_MYR', 3045, ' '), 'res_obj': <Residue MYR het=H_MYR resseq=3045 icode= >}	14	12	0.857142857	0	0.428571429	0	0.5	2AF9
2AFU	62	34	0.88	0.12	6.231347624	{'pdb_id': '2AFU', 'resname': 'BGT', 'chain': 'A', 'resseq': 381, 'icode': '', 'mw': 202.251, 'heavy_atoms_in_structure': 14, 'bio_res_id': ('H_BGT', 381, ' '), 'res_obj': <Residue BGT het=H_BGT resseq=381 icode= >}	8	1	0.125	0	0	0	0.5	2AFU
2AGC	22	5	0.94	0.06	8.76186496	{'pdb_id': '2AGC', 'resname': 'MYR', 'chain': 'A', 'resseq': 3045, 'icode': '', 'mw': 228.371, 'heavy_atoms_in_structure': 16, 'bio_res_id': ('H_MYR', 3045, ' '), 'res_obj': <Residue MYR het=H_MYR resseq=3045 icode= >}	14	13	0.928571429	0	0.5	0	0.5	2AGC
2AGS	48	46	0.89	0.11	6.819550626	{'pdb_id': '2AGS', 'resname': 'FKD', 'chain': 'A', 'resseq': 700, 'icode': '', 'mw': 286.208, 'heavy_atoms_in_structure': 18, 'bio_res_id': ('H_FKD', 700, ' '), 'res_obj': <Residue FKD het=H_FKD resseq=700 icode= >}	14	1	0.071428571	0.125	0.125	0	0.5	2AGS
2AGT	44	23	0.835	0.165	6.200108861	{'pdb_id': '2AGT', 'resname': 'FID', 'chain': 'A', 'resseq': 320, 'icode': '', 'mw': 279.224, 'heavy_atoms_in_structure': 20, 'bio_res_id': ('H_FID', 320, ' '), 'res_obj': <Residue FID het=H_FID resseq=320 icode= >}	8	1	0.125	0.125	0.125	0	0.375	2AGT
2AGV	105	44	0.795	0.205	8.847335593	{'pdb_id': '2AGV', 'resname': 'TG1', 'chain': 'A', 'resseq': 1003, 'icode': '', 'mw': 650.754, 'heavy_atoms_in_structure': 46, 'bio_res_id': ('H_TG1', 1003, ' '), 'res_obj': <Residue TG1 het=H_TG1 resseq=1003 icode= >}	25	12	0.48	0	0.444444444	0	0.5	2AGV
2AGW	49	42	0.965	0.035	5.853599612	{'pdb_id': '2AGW', 'resname': 'TSS', 'chain': 'D', 'resseq': 3001, 'icode': '', 'mw': 160.216, 'heavy_atoms_in_structure': 12, 'bio_res_id': ('H_TSS', 3001, ' '), 'res_obj': <Residue TSS het=H_TSS resseq=3001 icode= >}	9	0	0			0	0.428571429	2AGW
2AGX	67	38	0.985	0.015	5.95458427	{'pdb_id': '2AGX', 'resname': 'TSH', 'chain': 'D', 'resseq': 2, 'icode': '', 'mw': 158.2, 'heavy_atoms_in_structure': 12, 'bio_res_id': ('H_TSH', 2, ' '), 'res_obj': <Residue TSH het=H_TSH resseq=2 icode= >}	9	0	0			0	0.428571429	2AGX
2AGY	65	40	0.99	0.01	5.93807065	{'pdb_id': '2AGY', 'resname': 'TSH', 'chain': 'D', 'resseq': 2, 'icode': '', 'mw': 158.2, 'heavy_atoms_in_structure': 12, 'bio_res_id': ('H_TSH', 2, ' '), 'res_obj': <Residue TSH het=H_TSH resseq=2 icode= >}	9	0	0			0	0.428571429	2AGY
2AGZ	72	55	0.99	0.01	6.058970646	{'pdb_id': '2AGZ', 'resname': 'TSC', 'chain': 'D', 'resseq': 190, 'icode': '', 'mw': 176.215, 'heavy_atoms_in_structure': 13, 'bio_res_id': ('H_TSC', 190, ' '), 'res_obj': <Residue TSC het=H_TSC resseq=190 icode= >}	10	0	0			0	0.428571429	2AGZ
2AH0	72	49	0.98	0.02	6.039371454	{'pdb_id': '2AH0', 'resname': 'TSC', 'chain': 'H', 'resseq': 1, 'icode': '', 'mw': 176.215, 'heavy_atoms_in_structure': 13, 'bio_res_id': ('H_TSC', 1, ' '), 'res_obj': <Residue TSC het=H_TSC resseq=1 icode= >}	10	0	0			0	0.428571429	2AH0
2AH2	93	81	0.935	0.065	12.07886892	{'pdb_id': '2AH2', 'resname': 'FSI', 'chain': 'A', 'resseq': 700, 'icode': '', 'mw': 327.26, 'heavy_atoms_in_structure': 21, 'bio_res_id': ('H_FSI', 700, ' '), 'res_obj': <Residue FSI het=H_FSI resseq=700 icode= >}	15	0	0			0	0.5	2AH2
2AIB	82	34	0.975	0.025	8.4611799	{'pdb_id': '2AIB', 'resname': 'ERG', 'chain': 'A', 'resseq': 475, 'icode': '', 'mw': 396.648, 'heavy_atoms_in_structure': 29, 'bio_res_id': ('H_ERG', 475, ' '), 'res_obj': <Residue ERG het=H_ERG resseq=475 icode= >}	25	5	0.2	0	0.4	0	0.466666667	2AIB
2AID	55	34	0.88	0.12	7.367257017	{'pdb_id': '2AID', 'resname': 'THK', 'chain': 'A', 'resseq': 201, 'icode': '', 'mw': 452.048, 'heavy_atoms_in_structure': 29, 'bio_res_id': ('H_THK', 201, ' '), 'res_obj': <Residue THK het=H_THK resseq=201 icode= >}	18	2	0.111111111	0.176470588	0.176470588	0.117647059	0.470588235	2AID
2AIO	55	39	0.7	0.3	7.105568611	{'pdb_id': '2AIO', 'resname': 'MX1', 'chain': 'A', 'resseq': 1, 'icode': '', 'mw': 422.343, 'heavy_atoms_in_structure': 30, 'bio_res_id': ('H_MX1', 1, ' '), 'res_obj': <Residue MX1 het=H_MX1 resseq=1 icode= >}	14	4	0.285714286	0	0.230769231	0	0.461538462	2AIO
2AJC	32	22	0.835	0.165	6.052425124	{'pdb_id': '2AJC', 'resname': 'AES', 'chain': 'A', 'resseq': 801, 'icode': '', 'mw': 203.234, 'heavy_atoms_in_structure': 12, 'bio_res_id': ('H_AES', 801, ' '), 'res_obj': <Residue AES het=H_AES resseq=801 icode= >}	7	2	0.285714286	0.125	0.375	0	0.5	2AJC
2AJL	77	73	0.845	0.155	7.79734911	{'pdb_id': '2AJL', 'resname': 'JNH', 'chain': 'I', 'resseq': 1, 'icode': '', 'mw': 323.432, 'heavy_atoms_in_structure': 24, 'bio_res_id': ('H_JNH', 1, ' '), 'res_obj': <Residue JNH het=H_JNH resseq=1 icode= >}	18	2	0.111111111	0.428571429	0.428571429	0	0.428571429	2AJL
2AJV	60	53	0.75	0.25	7.097223199	{'pdb_id': '2AJV', 'resname': 'COC', 'chain': 'L', 'resseq': 501, 'icode': '', 'mw': 303.353, 'heavy_atoms_in_structure': 22, 'bio_res_id': ('H_COC', 501, ' '), 'res_obj': <Residue COC het=H_COC resseq=501 icode= >}	14	3	0.214285714	0	0.2	0	0.4	2AJV
2AL5	56	27	0.95	0.05	6.253440742	{'pdb_id': '2AL5', 'resname': '4MP', 'chain': 'A', 'resseq': 801, 'icode': '', 'mw': 219.237, 'heavy_atoms_in_structure': 16, 'bio_res_id': ('H_4MP', 801, ' '), 'res_obj': <Residue 4MP het=H_4MP resseq=801 icode= >}	8	1	0.125	0	0	0	0.444444444	2AL5
2ALV	101	56	0.725	0.275	8.789642024	{'pdb_id': '2ALV', 'resname': 'CY6', 'chain': 'A', 'resseq': 1145, 'icode': '', 'mw': 558.666, 'heavy_atoms_in_structure': 40, 'bio_res_id': ('H_CY6', 1145, ' '), 'res_obj': <Residue CY6 het=H_CY6 resseq=1145 icode= >}	24	10	0.416666667	0	0.444444444	0	0.5	2ALV
2ALY	108	94	0.9	0.1	8.827937503	{'pdb_id': '2ALY', 'resname': 'YSA', 'chain': 'A', 'resseq': 999, 'icode': '', 'mw': 509.493, 'heavy_atoms_in_structure': 35, 'bio_res_id': ('H_YSA', 999, ' '), 'res_obj': <Residue YSA het=H_YSA resseq=999 icode= >}	19	1	0.052631579	0.315789474	0.315789474	0	0.421052632	2ALY
2AM1	69	41	0.9	0.1	8.299380171	{'pdb_id': '2AM1', 'resname': '1LG', 'chain': 'A', 'resseq': 1000, 'icode': '', 'mw': 500.419, 'heavy_atoms_in_structure': 31, 'bio_res_id': ('H_1LG', 1000, ' '), 'res_obj': <Residue 1LG het=H_1LG resseq=1000 icode= >}	11	1	0.090909091	0.357142857	0.357142857	0	0.428571429	2AM1
2AM2	64	25	0.87	0.13	8.189917894	{'pdb_id': '2AM2', 'resname': '2LG', 'chain': 'A', 'resseq': 1000, 'icode': '', 'mw': 437.963, 'heavy_atoms_in_structure': 28, 'bio_res_id': ('H_2LG', 1000, ' '), 'res_obj': <Residue 2LG het=H_2LG resseq=1000 icode= >}	11	3	0.272727273	0	0.307692308	0	0.384615385	2AM2
2AM9	66	32	0.995	0.005	6.938934916	{'pdb_id': '2AM9', 'resname': 'TES', 'chain': 'A', 'resseq': 1000, 'icode': '', 'mw': 288.424, 'heavy_atoms_in_structure': 21, 'bio_res_id': ('H_TES', 1000, ' '), 'res_obj': <Residue TES het=H_TES resseq=1000 icode= >}	16	0	0			0	0.5	2AM9
2AMA	67	38	1	0	6.899601455	{'pdb_id': '2AMA', 'resname': 'DHT', 'chain': 'A', 'resseq': 1001, 'icode': '', 'mw': 290.44, 'heavy_atoms_in_structure': 21, 'bio_res_id': ('H_DHT', 1001, ' '), 'res_obj': <Residue DHT het=H_DHT resseq=1001 icode= >}	17	1	0.058823529	0.5	0.5	0	0.5	2AMA
2AMB	74	38	0.99	0.01	7.086246656	{'pdb_id': '2AMB', 'resname': '17H', 'chain': 'A', 'resseq': 1001, 'icode': '', 'mw': 312.446, 'heavy_atoms_in_structure': 23, 'bio_res_id': ('H_17H', 1001, ' '), 'res_obj': <Residue 17H het=H_17H resseq=1001 icode= >}	16	0	0			0	0.454545455	2AMB
2AMD	114	67	0.76	0.24	8.913784924	{'pdb_id': '2AMD', 'resname': '9IN', 'chain': 'A', 'resseq': 1001, 'icode': '', 'mw': 631.76, 'heavy_atoms_in_structure': 45, 'bio_res_id': ('H_9IN', 1001, ' '), 'res_obj': <Residue 9IN het=H_9IN resseq=1001 icode= >}	30	5	0.166666667	0	0.3	0	0.5	2AMD
2AMP	85	53	0.735	0.265	8.007444968	{'pdb_id': '2AMP', 'resname': 'I12', 'chain': 'A', 'resseq': 1001, 'icode': '', 'mw': 618.722, 'heavy_atoms_in_structure': 44, 'bio_res_id': ('H_I12', 1001, ' '), 'res_obj': <Residue I12 het=H_I12 resseq=1001 icode= >}	27	11	0.407407407	0	0.333333333	0	0.476190476	2AMP
2ANJ	58	48	0.97	0.03	6.086510306	{'pdb_id': '2ANJ', 'resname': 'KAI', 'chain': 'A', 'resseq': 999, 'icode': '', 'mw': 213.23, 'heavy_atoms_in_structure': 15, 'bio_res_id': ('H_KAI', 999, ' '), 'res_obj': <Residue KAI het=H_KAI resseq=999 icode= >}	10	1	0.1	0	0	0	0.5	2ANJ
2ANK	95	51	0.775	0.225	8.050845856	{'pdb_id': '2ANK', 'resname': 'N12', 'chain': 'H', 'resseq': 501, 'icode': '', 'mw': 472.58, 'heavy_atoms_in_structure': 34, 'bio_res_id': ('H_N12', 501, ' '), 'res_obj': <Residue N12 het=H_N12 resseq=501 icode= >}	23	7	0.304347826	0.117647059	0.411764706	0	0.411764706	2ANK
2ANM	94	54	0.77	0.23	7.989670695	{'pdb_id': '2ANM', 'resname': 'CDO', 'chain': 'H', 'resseq': 1001, 'icode': '', 'mw': 456.538, 'heavy_atoms_in_structure': 33, 'bio_res_id': ('H_CDO', 1001, ' '), 'res_obj': <Residue CDO het=H_CDO resseq=1001 icode= >}	22	7	0.318181818	0.058823529	0.352941176	0	0.470588235	2ANM
2ANS	47	22	0.98	0.02	7.154259614	{'pdb_id': '2ANS', 'resname': '2AN', 'chain': 'A', 'resseq': 201, 'icode': '', 'mw': 299.344, 'heavy_atoms_in_structure': 21, 'bio_res_id': ('H_2AN', 201, ' '), 'res_obj': <Residue 2AN het=H_2AN resseq=201 icode= >}	13	3	0.230769231	0.222222222	0.444444444	0	0.444444444	2ANS
2AO6	72	34	1	0	6.95785517	{'pdb_id': '2AO6', 'resname': 'R18', 'chain': 'A', 'resseq': 1001, 'icode': '', 'mw': 284.393, 'heavy_atoms_in_structure': 21, 'bio_res_id': ('H_R18', 1001, ' '), 'res_obj': <Residue R18 het=H_R18 resseq=1001 icode= >}	14	0	0			0	0.5	2AO6
2AOA	73	74	0.54	0.46	8.806962246	{'pdb_id': '2AOA', 'resname': 'S1S', 'chain': 'A', 'resseq': 201, 'icode': '', 'mw': 754.825, 'heavy_atoms_in_structure': 55, 'bio_res_id': ('H_S1S', 201, ' '), 'res_obj': <Residue S1S het=H_S1S resseq=201 icode= >}	35	18	0.514285714	0	0.470588235	0	0.470588235	2AOA
2AOB	75	76	0.515	0.485	8.838773194	{'pdb_id': '2AOB', 'resname': 'S1S', 'chain': 'A', 'resseq': 1201, 'icode': '', 'mw': 754.825, 'heavy_atoms_in_structure': 55, 'bio_res_id': ('H_S1S', 1201, ' '), 'res_obj': <Residue S1S het=H_S1S resseq=1201 icode= >}	35	15	0.428571429	0	0.411764706	0	0.470588235	2AOB
2AOT	71	45	0.965	0.035	6.990810655	{'pdb_id': '2AOT', 'resname': '2PM', 'chain': 'A', 'resseq': 400, 'icode': '', 'mw': 255.355, 'heavy_atoms_in_structure': 19, 'bio_res_id': ('H_2PM', 400, ' '), 'res_obj': <Residue 2PM het=H_2PM resseq=400 icode= >}	15	3	0.2	0	0.111111111	0	0.444444444	2AOT
2AOU	82	54	0.995	0.005	7.383669056	{'pdb_id': '2AOU', 'resname': 'CQA', 'chain': 'A', 'resseq': 402, 'icode': '', 'mw': 355.861, 'heavy_atoms_in_structure': 25, 'bio_res_id': ('H_CQA', 402, ' '), 'res_obj': <Residue CQA het=H_CQA resseq=402 icode= >}	15	1	0.066666667	0.230769231	0.230769231	0	0.461538462	2AOU
2AOV	50	17	0.965	0.035	6.237564626	{'pdb_id': '2AOV', 'resname': 'C2M', 'chain': 'A', 'resseq': 401, 'icode': '', 'mw': 269.13, 'heavy_atoms_in_structure': 17, 'bio_res_id': ('H_C2M', 401, ' '), 'res_obj': <Residue C2M het=H_C2M resseq=401 icode= >}	6	0	0			0	0.333333333	2AOV
2APH	38	16	1	0	8.27743119	{'pdb_id': '2APH', 'resname': 'AMU', 'chain': 'C', 'resseq': 901, 'icode': '', 'mw': 293.27, 'heavy_atoms_in_structure': 19, 'bio_res_id': ('H_AMU', 901, ' '), 'res_obj': <Residue AMU het=H_AMU resseq=901 icode= >}	14	7	0.5	0	0.375	0	0.5	2APH
2ART	52	27	0.99	0.01	5.742217718	{'pdb_id': '2ART', 'resname': 'LPA', 'chain': 'A', 'resseq': 301, 'icode': '', 'mw': 206.326, 'heavy_atoms_in_structure': 12, 'bio_res_id': ('H_LPA', 301, ' '), 'res_obj': <Residue LPA het=H_LPA resseq=301 icode= >}	8	0	0			0	0.5	2ART
2ATI	64	43	0.925	0.075	7.025298531	{'pdb_id': '2ATI', 'resname': 'IHU', 'chain': 'A', 'resseq': 848, 'icode': '', 'mw': 338.718, 'heavy_atoms_in_structure': 23, 'bio_res_id': ('H_IHU', 848, ' '), 'res_obj': <Residue IHU het=H_IHU resseq=848 icode= >}	10	2	0.2	0	0	0	0.5	2ATI
2AUX	56	43	0.665	0.335	6.611690552	{'pdb_id': '2AUX', 'resname': 'CT1', 'chain': 'A', 'resseq': 216, 'icode': '', 'mw': 305.412, 'heavy_atoms_in_structure': 22, 'bio_res_id': ('H_CT1', 216, ' '), 'res_obj': <Residue CT1 het=H_CT1 resseq=216 icode= >}	17	6	0.352941176	0	0.230769231	0	0.384615385	2AUX
2AVN	87	58	0.985	0.015	7.516765093	{'pdb_id': '2AVN', 'resname': 'SAI', 'chain': 'A', 'resseq': 1300, 'icode': '', 'mw': 431.306, 'heavy_atoms_in_structure': 26, 'bio_res_id': ('H_SAI', 1300, ' '), 'res_obj': <Residue SAI het=H_SAI resseq=1300 icode= >}	15	1	0.066666667	0	0	0	0.5	2AVN
2AVO	114	88	0.92	0.08	8.373230709	{'pdb_id': '2AVO', 'resname': 'MK1', 'chain': 'B', 'resseq': 902, 'icode': '', 'mw': 613.789, 'heavy_atoms_in_structure': 45, 'bio_res_id': ('H_MK1', 902, ' '), 'res_obj': <Residue MK1 het=H_MK1 resseq=902 icode= >}	33	2	0.060606061	0	0.052631579	0	0.473684211	2AVO
2AW1	55	30	0.835	0.165	7.352510026	{'pdb_id': '2AW1', 'resname': 'COX', 'chain': 'A', 'resseq': 264, 'icode': '', 'mw': 314.359, 'heavy_atoms_in_structure': 22, 'bio_res_id': ('H_COX', 264, ' '), 'res_obj': <Residue COX het=H_COX resseq=264 icode= >}	11	1	0.090909091	0.181818182	0.181818182	0	0.363636364	2AW1
2AWH	77	30	0.995	0.005	7.622166546	{'pdb_id': '2AWH', 'resname': 'VCA', 'chain': 'A', 'resseq': 1001, 'icode': '', 'mw': 282.461, 'heavy_atoms_in_structure': 20, 'bio_res_id': ('H_VCA', 1001, ' '), 'res_obj': <Residue VCA het=H_VCA resseq=1001 icode= >}	18	2	0.111111111	0.444444444	0.5	0	0.5	2AWH
2AWZ	45	35	0.915	0.085	6.8813437	{'pdb_id': '2AWZ', 'resname': '5H', 'chain': 'A', 'resseq': 801, 'icode': '', 'mw': 457.385, 'heavy_atoms_in_structure': 25, 'bio_res_id': ('H_5H', 801, ' '), 'res_obj': <Residue 5H het=H_5H resseq=801 icode= >}	12	1	0.083333333	0.357142857	0.357142857	0	0.428571429	2AWZ
2AX0	54	45	0.925	0.075	6.775621125	{'pdb_id': '2AX0', 'resname': '5X', 'chain': 'A', 'resseq': 1001, 'icode': '', 'mw': 418.553, 'heavy_atoms_in_structure': 27, 'bio_res_id': ('H_5X', 1001, ' '), 'res_obj': <Residue 5X het=H_5X resseq=1001 icode= >}	15	2	0.133333333	0.333333333	0.466666667	0	0.466666667	2AX0
2AX1	40	26	0.895	0.105	7.163493784	{'pdb_id': '2AX1', 'resname': '5EE', 'chain': 'A', 'resseq': 1001, 'icode': '', 'mw': 453.407, 'heavy_atoms_in_structure': 25, 'bio_res_id': ('H_5EE', 1001, ' '), 'res_obj': <Residue 5EE het=H_5EE resseq=1001 icode= >}	9	1	0.111111111	0.307692308	0.307692308	0	0.461538462	2AX1
2AXI	21	10	0.34	0.66	7.107077775	{'pdb_id': '2AXI', 'resname': 'MPO', 'chain': 'A', 'resseq': 201, 'icode': '', 'mw': 209.263, 'heavy_atoms_in_structure': 13, 'bio_res_id': ('H_MPO', 201, ' '), 'res_obj': <Residue MPO het=H_MPO resseq=201 icode= >}	8	7	0.875	0.125	0.5	0	0.5	2AXI
2AXN	62	35	0.98	0.02	6.332774655	{'pdb_id': '2AXN', 'resname': 'EDT', 'chain': 'A', 'resseq': 737, 'icode': '', 'mw': 292.243, 'heavy_atoms_in_structure': 20, 'bio_res_id': ('H_EDT', 737, ' '), 'res_obj': <Residue EDT het=H_EDT resseq=737 icode= >}	10	0	0			0	0.444444444	2AXN
2AXR	50	33	0.84	0.16	6.459069641	{'pdb_id': '2AXR', 'resname': 'ABL', 'chain': 'A', 'resseq': 505, 'icode': '', 'mw': 339.296, 'heavy_atoms_in_structure': 23, 'bio_res_id': ('H_ABL', 505, ' '), 'res_obj': <Residue ABL het=H_ABL resseq=505 icode= >}	19	2	0.105263158	0	0.1	0	0.4	2AXR
2AXT	73	37	0.535	0.465	11.74076057	{'pdb_id': '2AXT', 'resname': 'SQD', 'chain': 'A', 'resseq': 568, 'icode': '', 'mw': 795.116, 'heavy_atoms_in_structure': 54, 'bio_res_id': ('H_SQD', 568, ' '), 'res_obj': <Residue SQD het=H_SQD resseq=568 icode= >}	43	33	0.76744186	0	0.457142857	0	0.485714286	2AXT
2AY3	40	21	0.89	0.11	6.300958021	{'pdb_id': '2AY3', 'resname': 'MPP', 'chain': 'A', 'resseq': 414, 'icode': '', 'mw': 210.226, 'heavy_atoms_in_structure': 15, 'bio_res_id': ('H_MPP', 414, ' '), 'res_obj': <Residue MPP het=H_MPP resseq=414 icode= >}	8	1	0.125	0	0	0	0.444444444	2AY3
2AY6	53	43	0.99	0.01	6.242484834	{'pdb_id': '2AY6', 'resname': '3IB', 'chain': 'B', 'resseq': 414, 'icode': '', 'mw': 203.237, 'heavy_atoms_in_structure': 15, 'bio_res_id': ('H_3IB', 414, ' '), 'res_obj': <Residue 3IB het=H_3IB resseq=414 icode= >}	10	0	0			0	0.444444444	2AY6
2AYL	107	46	0.86	0.14	8.851005655	{'pdb_id': '2AYL', 'resname': 'MNH', 'chain': 'A', 'resseq': 601, 'icode': '', 'mw': 615.58, 'heavy_atoms_in_structure': 43, 'bio_res_id': ('H_MNH', 601, ' '), 'res_obj': <Residue MNH het=H_MNH resseq=601 icode= >}	18	3	0.166666667	0	0.25	0	0.333333333	2AYL
2AYP	82	37	0.915	0.085	7.876832315	{'pdb_id': '2AYP', 'resname': '43A', 'chain': 'A', 'resseq': 270, 'icode': '', 'mw': 332.353, 'heavy_atoms_in_structure': 25, 'bio_res_id': ('H_43A', 270, ' '), 'res_obj': <Residue 43A het=H_43A resseq=270 icode= >}	14	4	0.285714286	0	0.461538462	0	0.461538462	2AYP
2AYW	92	67	0.745	0.255	8.68598605	{'pdb_id': '2AYW', 'resname': '1NJ', 'chain': 'A', 'resseq': 501, 'icode': '', 'mw': 533.576, 'heavy_atoms_in_structure': 39, 'bio_res_id': ('H_1NJ', 501, ' '), 'res_obj': <Residue 1NJ het=H_1NJ resseq=501 icode= >}	21	5	0.238095238	0	0.388888889	0	0.444444444	2AYW
2AZ5	74	42	0.755	0.245	7.75372781	{'pdb_id': '2AZ5', 'resname': '307', 'chain': 'A', 'resseq': 1, 'icode': '', 'mw': 547.611, 'heavy_atoms_in_structure': 40, 'bio_res_id': ('H_307', 1, ' '), 'res_obj': <Residue 307 het=H_307 resseq=1 icode= >}	20	12	0.6	0.1	0.5	0	0.5	2AZ5
2AZR	50	28	0.88	0.12	6.188757702	{'pdb_id': '2AZR', 'resname': '982', 'chain': 'A', 'resseq': 301, 'icode': '', 'mw': 253.231, 'heavy_atoms_in_structure': 17, 'bio_res_id': ('H_982', 301, ' '), 'res_obj': <Residue 982 het=H_982 resseq=301 icode= >}	6	1	0.166666667	0	0	0	0.25	2AZR
2AZY	69	35	0.885	0.115	7.020719161	{'pdb_id': '2AZY', 'resname': 'CHD', 'chain': 'A', 'resseq': 237, 'icode': '', 'mw': 408.571, 'heavy_atoms_in_structure': 29, 'bio_res_id': ('H_CHD', 237, ' '), 'res_obj': <Residue CHD het=H_CHD resseq=237 icode= >}	25	3	0.12	0.071428571	0.428571429	0	0.5	2AZY
2AZZ	68	33	0.88	0.12	7.278405226	{'pdb_id': '2AZZ', 'resname': 'TCH', 'chain': 'A', 'resseq': 131, 'icode': '', 'mw': 515.703, 'heavy_atoms_in_structure': 35, 'bio_res_id': ('H_TCH', 131, ' '), 'res_obj': <Residue TCH het=H_TCH resseq=131 icode= >}	28	6	0.214285714	0	0.333333333	0	0.5	2AZZ
2B00	68	32	0.89	0.11	7.180168086	{'pdb_id': '2B00', 'resname': 'GCH', 'chain': 'A', 'resseq': 254, 'icode': '', 'mw': 465.623, 'heavy_atoms_in_structure': 33, 'bio_res_id': ('H_GCH', 254, ' '), 'res_obj': <Residue GCH het=H_GCH resseq=254 icode= >}	27	6	0.222222222	0.058823529	0.176470588	0	0.470588235	2B00
2B01	76	54	0.865	0.135	7.617578512	{'pdb_id': '2B01', 'resname': 'TUD', 'chain': 'A', 'resseq': 137, 'icode': '', 'mw': 499.704, 'heavy_atoms_in_structure': 34, 'bio_res_id': ('H_TUD', 137, ' '), 'res_obj': <Residue TUD het=H_TUD resseq=137 icode= >}	27	6	0.222222222	0.111111111	0.388888889	0	0.5	2B01
2B03	82	43	0.92	0.08	7.513920789	{'pdb_id': '2B03', 'resname': 'TUD', 'chain': 'A', 'resseq': 126, 'icode': '', 'mw': 499.704, 'heavy_atoms_in_structure': 34, 'bio_res_id': ('H_TUD', 126, ' '), 'res_obj': <Residue TUD het=H_TUD resseq=126 icode= >}	27	9	0.333333333	0	0.333333333	0	0.5	2B03
2B04	67	35	0.865	0.135	7.071740513	{'pdb_id': '2B04', 'resname': 'CHO', 'chain': 'A', 'resseq': 200, 'icode': '', 'mw': 449.623, 'heavy_atoms_in_structure': 32, 'bio_res_id': ('H_CHO', 200, ' '), 'res_obj': <Residue CHO het=H_CHO resseq=200 icode= >}	26	7	0.269230769	0	0.352941176	0	0.470588235	2B04
2B07	66	32	0.66	0.34	9.892103099	{'pdb_id': '2B07', 'resname': '598', 'chain': 'A', 'resseq': 301, 'icode': '', 'mw': 560.662, 'heavy_atoms_in_structure': 37, 'bio_res_id': ('H_598', 301, ' '), 'res_obj': <Residue 598 het=H_598 resseq=301 icode= >}	18	8	0.444444444	0	0.4	0	0.5	2B07
2B0M	73	38	0.945	0.055	7.698043469	{'pdb_id': '2B0M', 'resname': '201', 'chain': 'A', 'resseq': 401, 'icode': '', 'mw': 317.338, 'heavy_atoms_in_structure': 24, 'bio_res_id': ('H_201', 401, ' '), 'res_obj': <Residue 201 het=H_201 resseq=401 icode= >}	14	5	0.357142857	0	0.416666667	0	0.5	2B0M
2B0Q	77	69	0.815	0.185	8.41457919	{'pdb_id': '2B0Q', 'resname': 'NMY', 'chain': 'A', 'resseq': 305, 'icode': '', 'mw': 614.644, 'heavy_atoms_in_structure': 42, 'bio_res_id': ('H_NMY', 305, ' '), 'res_obj': <Residue NMY het=H_NMY resseq=305 icode= >}	36	11	0.305555556	0	0.411764706	0	0.470588235	2B0Q
2B11	117	62	0.965	0.035	8.586849578	{'pdb_id': '2B11', 'resname': 'ZNH', 'chain': 'A', 'resseq': 1001, 'icode': '', 'mw': 626.051, 'heavy_atoms_in_structure': 43, 'bio_res_id': ('H_ZNH', 1001, ' '), 'res_obj': <Residue ZNH het=H_ZNH resseq=1001 icode= >}	18	4	0.222222222	0	0.166666667	0	0.333333333	2B11
2B12	117	59	0.985	0.015	8.603418239	{'pdb_id': '2B12', 'resname': 'ZNH', 'chain': 'A', 'resseq': 295, 'icode': '', 'mw': 626.051, 'heavy_atoms_in_structure': 43, 'bio_res_id': ('H_ZNH', 295, ' '), 'res_obj': <Residue ZNH het=H_ZNH resseq=295 icode= >}	18	3	0.166666667	0.083333333	0.166666667	0	0.333333333	2B12
2B17	35	19	0.76	0.24	6.805630614	{'pdb_id': '2B17', 'resname': 'DIF', 'chain': 'A', 'resseq': 701, 'icode': '', 'mw': 296.149, 'heavy_atoms_in_structure': 19, 'bio_res_id': ('H_DIF', 701, ' '), 'res_obj': <Residue DIF het=H_DIF resseq=701 icode= >}	10	3	0.3	0.111111111	0.111111111	0	0.444444444	2B17
2B1G	75	55	0.935	0.065	6.597072894	{'pdb_id': '2B1G', 'resname': '13A', 'chain': 'A', 'resseq': 600, 'icode': '', 'mw': 320.279, 'heavy_atoms_in_structure': 21, 'bio_res_id': ('H_13A', 600, ' '), 'res_obj': <Residue 13A het=H_13A resseq=600 icode= >}	11	1	0.090909091	0.111111111	0.111111111	0	0.444444444	2B1G
2B1P	81	49	0.855	0.145	8.050487991	{'pdb_id': '2B1P', 'resname': 'AIZ', 'chain': 'A', 'resseq': 501, 'icode': '', 'mw': 491.969, 'heavy_atoms_in_structure': 35, 'bio_res_id': ('H_AIZ', 501, ' '), 'res_obj': <Residue AIZ het=H_AIZ resseq=501 icode= >}	19	8	0.421052632	0	0.368421053	0	0.421052632	2B1P
2B1V	68	31	1	0	7.148738504	{'pdb_id': '2B1V', 'resname': '458', 'chain': 'A', 'resseq': 201, 'icode': '', 'mw': 260.328, 'heavy_atoms_in_structure': 19, 'bio_res_id': ('H_458', 201, ' '), 'res_obj': <Residue 458 het=H_458 resseq=201 icode= >}	14	0	0			0	0.5	2B1V
2B1Z	71	34	1	0	7.21941457	{'pdb_id': '2B1Z', 'resname': '17M', 'chain': 'A', 'resseq': 201, 'icode': '', 'mw': 282.377, 'heavy_atoms_in_structure': 21, 'bio_res_id': ('H_17M', 201, ' '), 'res_obj': <Residue 17M het=H_17M resseq=201 icode= >}	14	3	0.214285714	0.1	0.4	0	0.5	2B1Z
2B35	29	15	0.825	0.175	6.548317202	{'pdb_id': '2B35', 'resname': 'TCL', 'chain': 'A', 'resseq': 300, 'icode': '', 'mw': 289.542, 'heavy_atoms_in_structure': 17, 'bio_res_id': ('H_TCL', 300, ' '), 'res_obj': <Residue TCL het=H_TCL resseq=300 icode= >}	7	2	0.285714286	0.2	0.3	0.2	0.3	2B35
2B37	61	43	0.865	0.135	8.101976971	{'pdb_id': '2B37', 'resname': '8PS', 'chain': 'C', 'resseq': 300, 'icode': '', 'mw': 298.419, 'heavy_atoms_in_structure': 22, 'bio_res_id': ('H_8PS', 300, ' '), 'res_obj': <Residue 8PS het=H_8PS resseq=300 icode= >}	17	6	0.352941176	0	0.4375	0	0.4375	2B37
2B4R	16	1	0.84	0.16	5.255765295	{'pdb_id': '2B4R', 'resname': 'AES', 'chain': 'O', 'resseq': 601, 'icode': '', 'mw': 203.234, 'heavy_atoms_in_structure': 13, 'bio_res_id': ('H_AES', 601, ' '), 'res_obj': <Residue AES het=H_AES resseq=601 icode= >}	7	5	0.714285714	0	0.5	0	0.5	2B4R
2B4T	16	0	0.84	0.16	5.366545719	{'pdb_id': '2B4T', 'resname': 'AES', 'chain': 'O', 'resseq': 601, 'icode': '', 'mw': 203.234, 'heavy_atoms_in_structure': 13, 'bio_res_id': ('H_AES', 601, ' '), 'res_obj': <Residue AES het=H_AES resseq=601 icode= >}	7	5	0.714285714	0	0.5	0	0.5	2B4T
2B50	75	33	0.99	0.01	7.74858163	{'pdb_id': '2B50', 'resname': 'VCA', 'chain': 'A', 'resseq': 1001, 'icode': '', 'mw': 282.461, 'heavy_atoms_in_structure': 20, 'bio_res_id': ('H_VCA', 1001, ' '), 'res_obj': <Residue VCA het=H_VCA resseq=1001 icode= >}	18	2	0.111111111	0.111111111	0.222222222	0	0.5	2B50
2B52	79	39	0.91	0.09	8.030900843	{'pdb_id': '2B52', 'resname': 'D42', 'chain': 'A', 'resseq': 299, 'icode': '', 'mw': 437.518, 'heavy_atoms_in_structure': 31, 'bio_res_id': ('H_D42', 299, ' '), 'res_obj': <Residue D42 het=H_D42 resseq=299 icode= >}	13	7	0.538461538	0	0.4375	0	0.4375	2B52
2B54	72	26	0.81	0.19	7.443455331	{'pdb_id': '2B54', 'resname': 'D05', 'chain': 'A', 'resseq': 300, 'icode': '', 'mw': 465.717, 'heavy_atoms_in_structure': 30, 'bio_res_id': ('H_D05', 300, ' '), 'res_obj': <Residue D05 het=H_D05 resseq=300 icode= >}	11	1	0.090909091	0.142857143	0.142857143	0	0.357142857	2B54
2B55	79	42	0.9	0.1	7.559653694	{'pdb_id': '2B55', 'resname': 'D31', 'chain': 'A', 'resseq': 299, 'icode': '', 'mw': 421.535, 'heavy_atoms_in_structure': 31, 'bio_res_id': ('H_D31', 299, ' '), 'res_obj': <Residue D31 het=H_D31 resseq=299 icode= >}	19	8	0.421052632	0.058823529	0.470588235	0	0.470588235	2B55
2B5J	68	45	0.93	0.07	6.980733367	{'pdb_id': '2B5J', 'resname': '3AC', 'chain': 'A', 'resseq': 562, 'icode': '', 'mw': 406.218, 'heavy_atoms_in_structure': 22, 'bio_res_id': ('H_3AC', 562, ' '), 'res_obj': <Residue 3AC het=H_3AC resseq=562 icode= >}	10	2	0.2	0	0.363636364	0	0.454545455	2B5J
2B5T	42	19	0.9	0.1	8.044044912	{'pdb_id': '2B5T', 'resname': 'GU4', 'chain': 'G', 'resseq': 16, 'icode': '', 'mw': 500.409, 'heavy_atoms_in_structure': 27, 'bio_res_id': ('H_GU4', 16, ' '), 'res_obj': <Residue GU4 het=H_GU4 resseq=16 icode= >}	11	0	0			0	0.5	2B5T
2B6A	92	45	0.95	0.05	7.382564343	{'pdb_id': '2B6A', 'resname': 'T50', 'chain': 'A', 'resseq': 561, 'icode': '', 'mw': 370.343, 'heavy_atoms_in_structure': 27, 'bio_res_id': ('H_T50', 561, ' '), 'res_obj': <Residue T50 het=H_T50 resseq=561 icode= >}	11	0	0			0	0.4	2B6A
2B76	91	187	1	0	42.29498772	{'pdb_id': '2B76', 'resname': 'MQ7', 'chain': 'D', 'resseq': 700, 'icode': '', 'mw': 648.999, 'heavy_atoms_in_structure': 33, 'bio_res_id': ('H_MQ7', 700, ' '), 'res_obj': <Residue MQ7 het=H_MQ7 resseq=700 icode= >}	33	11	0.333333333	0.181818182	0.484848485	0	0.484848485	2B76
2B7A	58	28	0.91	0.09	6.844839064	{'pdb_id': '2B7A', 'resname': 'IZA', 'chain': 'A', 'resseq': 2001, 'icode': '', 'mw': 309.338, 'heavy_atoms_in_structure': 23, 'bio_res_id': ('H_IZA', 2001, ' '), 'res_obj': <Residue IZA het=H_IZA resseq=2001 icode= >}	10	3	0.3	0	0.222222222	0	0.333333333	2B7A
2B7O	83	39	1	0	36.33695108	{'pdb_id': '2B7O', 'resname': 'CE1', 'chain': 'A', 'resseq': 1001, 'icode': '', 'mw': 538.755, 'heavy_atoms_in_structure': 25, 'bio_res_id': ('H_CE1', 1001, ' '), 'res_obj': <Residue CE1 het=H_CE1 resseq=1001 icode= >}	29	4	0.137931034	0.083333333	0.472222222	0	0.472222222	2B7O
2B8L	107	102	0.94	0.06	7.882388977	{'pdb_id': '2B8L', 'resname': '5HA', 'chain': 'A', 'resseq': 386, 'icode': '', 'mw': 578.722, 'heavy_atoms_in_structure': 41, 'bio_res_id': ('H_5HA', 386, ' '), 'res_obj': <Residue 5HA het=H_5HA resseq=386 icode= >}	28	4	0.142857143	0.058823529	0.294117647	0	0.470588235	2B8L
2B8T	59	40	0.945	0.055	6.425458647	{'pdb_id': '2B8T', 'resname': 'THM', 'chain': 'A', 'resseq': 4970, 'icode': '', 'mw': 242.229, 'heavy_atoms_in_structure': 17, 'bio_res_id': ('H_THM', 4970, ' '), 'res_obj': <Residue THM het=H_THM resseq=4970 icode= >}	10	1	0.1	0.222222222	0.222222222	0	0.444444444	2B8T
2B8V	97	87	0.905	0.095	7.781646049	{'pdb_id': '2B8V', 'resname': '3BN', 'chain': 'A', 'resseq': 1001, 'icode': '', 'mw': 535.654, 'heavy_atoms_in_structure': 38, 'bio_res_id': ('H_3BN', 1001, ' '), 'res_obj': <Residue 3BN het=H_3BN resseq=1001 icode= >}	25	2	0.08	0.133333333	0.2	0	0.4	2B8V
2B99	68	62	0.9	0.1	6.812452569	{'pdb_id': '2B99', 'resname': 'RDL', 'chain': 'A', 'resseq': 1205, 'icode': '', 'mw': 330.251, 'heavy_atoms_in_structure': 23, 'bio_res_id': ('H_RDL', 1205, ' '), 'res_obj': <Residue RDL het=H_RDL resseq=1205 icode= >}	12	1	0.083333333	0.5	0.5	0	0.5	2B99
2B9W	116	70	0.92	0.08	9.905382563	{'pdb_id': '2B9W', 'resname': '12P', 'chain': 'A', 'resseq': 2001, 'icode': '', 'mw': 546.646, 'heavy_atoms_in_structure': 37, 'bio_res_id': ('H_12P', 2001, ' '), 'res_obj': <Residue 12P het=H_12P resseq=2001 icode= >}	26	5	0.192307692	0	0.194444444	0	0.472222222	2B9W
2BA9	129	73	0.935	0.065	10.12365046	{'pdb_id': '2BA9', 'resname': '12P', 'chain': 'A', 'resseq': 1001, 'icode': '', 'mw': 546.646, 'heavy_atoms_in_structure': 37, 'bio_res_id': ('H_12P', 1001, ' '), 'res_obj': <Residue 12P het=H_12P resseq=1001 icode= >}	26	8	0.307692308	0	0.444444444	0	0.472222222	2BA9
2BAB	92	66	0.99	0.01	7.640903234	{'pdb_id': '2BAB', 'resname': 'ODD', 'chain': 'A', 'resseq': 1001, 'icode': '', 'mw': 280.445, 'heavy_atoms_in_structure': 20, 'bio_res_id': ('H_ODD', 1001, ' '), 'res_obj': <Residue ODD het=H_ODD resseq=1001 icode= >}	18	0	0			0	0.5	2BAB
2BAJ	77	39	0.955	0.045	7.1110771	{'pdb_id': '2BAJ', 'resname': '1PP', 'chain': 'A', 'resseq': 401, 'icode': '', 'mw': 403.305, 'heavy_atoms_in_structure': 27, 'bio_res_id': ('H_1PP', 401, ' '), 'res_obj': <Residue 1PP het=H_1PP resseq=401 icode= >}	14	1	0.071428571	0.166666667	0.166666667	0	0.5	2BAJ
2BAK	101	52	0.985	0.015	8.768104426	{'pdb_id': '2BAK', 'resname': 'AQZ', 'chain': 'A', 'resseq': 401, 'icode': '', 'mw': 583.681, 'heavy_atoms_in_structure': 43, 'bio_res_id': ('H_AQZ', 401, ' '), 'res_obj': <Residue AQZ het=H_AQZ resseq=401 icode= >}	23	8	0.347826087	0	0.181818182	0	0.454545455	2BAK
2BAQ	68	36	0.875	0.125	7.74420773	{'pdb_id': '2BAQ', 'resname': 'PQB', 'chain': 'A', 'resseq': 401, 'icode': '', 'mw': 371.362, 'heavy_atoms_in_structure': 27, 'bio_res_id': ('H_PQB', 401, ' '), 'res_obj': <Residue PQB het=H_PQB resseq=401 icode= >}	15	4	0.266666667	0.0625	0.25	0	0.375	2BAQ
2BAW	70	33	0.995	0.005	7.893182691	{'pdb_id': '2BAW', 'resname': 'VCA', 'chain': 'A', 'resseq': 201, 'icode': '', 'mw': 282.461, 'heavy_atoms_in_structure': 20, 'bio_res_id': ('H_VCA', 201, ' '), 'res_obj': <Residue VCA het=H_VCA resseq=201 icode= >}	18	4	0.222222222	0.166666667	0.5	0	0.5	2BAW
2BB7	39	22	0.81	0.19	6.153067782	{'pdb_id': '2BB7', 'resname': 'QMS', 'chain': 'A', 'resseq': 305, 'icode': '', 'mw': 222.264, 'heavy_atoms_in_structure': 15, 'bio_res_id': ('H_QMS', 305, ' '), 'res_obj': <Residue QMS het=H_QMS resseq=305 icode= >}	8	3	0.375	0	0.142857143	0	0.285714286	2BB7
2BB9	108	76	0.915	0.085	8.468261156	{'pdb_id': '2BB9', 'resname': 'AKC', 'chain': 'A', 'resseq': 401, 'icode': '', 'mw': 625.711, 'heavy_atoms_in_structure': 46, 'bio_res_id': ('H_AKC', 401, ' '), 'res_obj': <Residue AKC het=H_AKC resseq=401 icode= >}	31	1	0.032258065	0.111111111	0.111111111	0	0.5	2BB9
2BBB	122	86	0.905	0.095	8.487795717	{'pdb_id': '2BBB', 'resname': 'HH1', 'chain': 'A', 'resseq': 301, 'icode': '', 'mw': 623.738, 'heavy_atoms_in_structure': 46, 'bio_res_id': ('H_HH1', 301, ' '), 'res_obj': <Residue HH1 het=H_HH1 resseq=301 icode= >}	32	0	0			0	0.470588235	2BBB
2BBF	50	26	0.945	0.055	6.104477016	{'pdb_id': '2BBF', 'resname': '344', 'chain': 'A', 'resseq': 900, 'icode': '', 'mw': 201.185, 'heavy_atoms_in_structure': 15, 'bio_res_id': ('H_344', 900, ' '), 'res_obj': <Residue 344 het=H_344 resseq=900 icode= >}	6	1	0.166666667	0.142857143	0.142857143	0	0.428571429	2BBF
2BBH	34	18	0.445	0.555	9.154375709	{'pdb_id': '2BBH', 'resname': 'DMU', 'chain': 'A', 'resseq': 401, 'icode': '', 'mw': 482.562, 'heavy_atoms_in_structure': 33, 'bio_res_id': ('H_DMU', 401, ' '), 'res_obj': <Residue DMU het=H_DMU resseq=401 icode= >}	29	18	0.620689655	0	0.45	0	0.45	2BBH
2BCC	91	50	0.885	0.115	12.30102816	{'pdb_id': '2BCC', 'resname': 'PEE', 'chain': 'C', 'resseq': 384, 'icode': '', 'mw': 744.034, 'heavy_atoms_in_structure': 49, 'bio_res_id': ('H_PEE', 384, ' '), 'res_obj': <Residue PEE het=H_PEE resseq=384 icode= >}	41	22	0.536585366	0.051282051	0.487179487	0	0.487179487	2BCC
2BCG	56	16	0.78	0.22	8.455573208	{'pdb_id': '2BCG', 'resname': 'GER', 'chain': 'G', 'resseq': 4000, 'icode': '', 'mw': 274.484, 'heavy_atoms_in_structure': 20, 'bio_res_id': ('H_GER', 4000, ' '), 'res_obj': <Residue GER het=H_GER resseq=4000 icode= >}	16	8	0.5	0	0.466666667	0	0.466666667	2BCG
2BCN	120	68	0.975	0.025	8.622608873	{'pdb_id': '2BCN', 'resname': 'ZNH', 'chain': 'A', 'resseq': 295, 'icode': '', 'mw': 626.051, 'heavy_atoms_in_structure': 43, 'bio_res_id': ('H_ZNH', 295, ' '), 'res_obj': <Residue ZNH het=H_ZNH resseq=295 icode= >}	18	1	0.055555556	0.166666667	0.166666667	0	0.333333333	2BCN
2C8K	105	43	0.805	0.195	8.750589446	{'pdb_id': '2C8K', 'resname': 'TG1', 'chain': 'A', 'resseq': 1995, 'icode': '', 'mw': 650.754, 'heavy_atoms_in_structure': 46, 'bio_res_id': ('H_TG1', 1995, ' '), 'res_obj': <Residue TG1 het=H_TG1 resseq=1995 icode= >}	25	10	0.4	0	0.333333333	0	0.5	2C8K
2C8L	101	43	0.8	0.2	8.815022912	{'pdb_id': '2C8L', 'resname': 'TG1', 'chain': 'A', 'resseq': 1995, 'icode': '', 'mw': 650.754, 'heavy_atoms_in_structure': 46, 'bio_res_id': ('H_TG1', 1995, ' '), 'res_obj': <Residue TG1 het=H_TG1 resseq=1995 icode= >}	25	13	0.52	0	0.333333333	0	0.5	2C8L
2C8X	99	76	0.785	0.215	8.18616458	{'pdb_id': '2C8X', 'resname': 'C5M', 'chain': 'B', 'resseq': 1251, 'icode': '', 'mw': 517.08, 'heavy_atoms_in_structure': 35, 'bio_res_id': ('H_C5M', 1251, ' '), 'res_obj': <Residue C5M het=H_C5M resseq=1251 icode= >}	22	5	0.227272727	0.1875	0.4375	0	0.5	2C8X
2C8Y	67	48	0.785	0.215	7.030361446	{'pdb_id': '2C8Y', 'resname': 'C3M', 'chain': 'B', 'resseq': 1252, 'icode': '', 'mw': 370.465, 'heavy_atoms_in_structure': 26, 'bio_res_id': ('H_C3M', 1252, ' '), 'res_obj': <Residue C3M het=H_C3M resseq=1252 icode= >}	19	4	0.210526316	0.266666667	0.466666667	0	0.466666667	2C8Y
2C90	35	20	0.91	0.09	5.201547738	{'pdb_id': '2C90', 'resname': 'C1M', 'chain': 'B', 'resseq': 1250, 'icode': '', 'mw': 180.594, 'heavy_atoms_in_structure': 12, 'bio_res_id': ('H_C1M', 1250, ' '), 'res_obj': <Residue C1M het=H_C1M resseq=1250 icode= >}	5	0	0			0.142857143	0.428571429	2C90
2C93	78	57	0.8	0.2	7.483998795	{'pdb_id': '2C93', 'resname': 'C4M', 'chain': 'B', 'resseq': 1251, 'icode': '', 'mw': 392.512, 'heavy_atoms_in_structure': 27, 'bio_res_id': ('H_C4M', 1251, ' '), 'res_obj': <Residue C4M het=H_C4M resseq=1251 icode= >}	17	2	0.117647059	0.2	0.2	0	0.466666667	2C93
2C9B	61	50	0.94	0.06	6.700006215	{'pdb_id': '2C9B', 'resname': 'PUG', 'chain': 'A', 'resseq': 701, 'icode': '', 'mw': 302.241, 'heavy_atoms_in_structure': 21, 'bio_res_id': ('H_PUG', 701, ' '), 'res_obj': <Residue PUG het=H_PUG resseq=701 icode= >}	12	3	0.25	0.2	0.5	0	0.5	2C9B
2C9E	80	45	0.885	0.115	10.84676326	{'pdb_id': '2C9E', 'resname': 'PID', 'chain': 'A', 'resseq': 1329, 'icode': '', 'mw': 630.81, 'heavy_atoms_in_structure': 46, 'bio_res_id': ('H_PID', 1329, ' '), 'res_obj': <Residue PID het=H_PID resseq=1329 icode= >}	28	7	0.25	0	0.444444444	0	0.481481481	2C9E
2C9Z	60	34	0.905	0.095	7.140040881	{'pdb_id': '2C9Z', 'resname': 'QUE', 'chain': 'A', 'resseq': 1458, 'icode': '', 'mw': 302.236, 'heavy_atoms_in_structure': 22, 'bio_res_id': ('H_QUE', 1458, ' '), 'res_obj': <Residue QUE het=H_QUE resseq=1458 icode= >}	10	3	0.3	0	0.3	0	0.3	2C9Z
2CA0	85	57	0.965	0.035	8.356320029	{'pdb_id': '2CA0', 'resname': 'PXI', 'chain': 'A', 'resseq': 1408, 'icode': '', 'mw': 453.612, 'heavy_atoms_in_structure': 32, 'bio_res_id': ('H_PXI', 1408, ' '), 'res_obj': <Residue PXI het=H_PXI resseq=1408 icode= >}	24	9	0.375	0	0.5	0	0.5	2CA0
2CBJ	97	52	0.965	0.035	7.806983361	{'pdb_id': '2CBJ', 'resname': 'OAN', 'chain': 'A', 'resseq': 1625, 'icode': '', 'mw': 353.327, 'heavy_atoms_in_structure': 25, 'bio_res_id': ('H_OAN', 1625, ' '), 'res_obj': <Residue OAN het=H_OAN resseq=1625 icode= >}	16	0	0			0	0.333333333	2CBJ
2CBO	44	29	0.605	0.395	6.814090672	{'pdb_id': '2CBO', 'resname': 'TH2', 'chain': 'A', 'resseq': 120, 'icode': '', 'mw': 388.497, 'heavy_atoms_in_structure': 28, 'bio_res_id': ('H_TH2', 120, ' '), 'res_obj': <Residue TH2 het=H_TH2 resseq=120 icode= >}	18	8	0.444444444	0	0.466666667	0	0.466666667	2CBO
2CBQ	53	29	0.805	0.195	6.96008018	{'pdb_id': '2CBQ', 'resname': 'TH2', 'chain': 'A', 'resseq': 1114, 'icode': '', 'mw': 388.497, 'heavy_atoms_in_structure': 28, 'bio_res_id': ('H_TH2', 1114, ' '), 'res_obj': <Residue TH2 het=H_TH2 resseq=1114 icode= >}	18	6	0.333333333	0	0.466666667	0	0.466666667	2CBQ
2CBR	63	28	0.885	0.115	7.584839352	{'pdb_id': '2CBR', 'resname': 'A80', 'chain': 'A', 'resseq': 201, 'icode': '', 'mw': 351.439, 'heavy_atoms_in_structure': 26, 'bio_res_id': ('H_A80', 201, ' '), 'res_obj': <Residue A80 het=H_A80 resseq=201 icode= >}	15	6	0.4	0	0.076923077	0	0.461538462	2CBR
2CBS	67	29	0.87	0.13	7.643050183	{'pdb_id': '2CBS', 'resname': 'R13', 'chain': 'A', 'resseq': 200, 'icode': '', 'mw': 338.483, 'heavy_atoms_in_structure': 25, 'bio_res_id': ('H_R13', 200, ' '), 'res_obj': <Residue R13 het=H_R13 resseq=200 icode= >}	16	7	0.4375	0	0.384615385	0	0.461538462	2CBS
2CBT	62	41	0.855	0.145	6.982796923	{'pdb_id': '2CBT', 'resname': 'TH2', 'chain': 'A', 'resseq': 1120, 'icode': '', 'mw': 388.497, 'heavy_atoms_in_structure': 28, 'bio_res_id': ('H_TH2', 1120, ' '), 'res_obj': <Residue TH2 het=H_TH2 resseq=1120 icode= >}	18	3	0.166666667	0.2	0.466666667	0	0.466666667	2CBT
2CBX	76	64	1	0	6.497706337	{'pdb_id': '2CBX', 'resname': 'CC5', 'chain': 'A', 'resseq': 500, 'icode': '', 'mw': 237.215, 'heavy_atoms_in_structure': 17, 'bio_res_id': ('H_CC5', 500, ' '), 'res_obj': <Residue CC5 het=H_CC5 resseq=500 icode= >}	9	0	0			0	0.375	2CBX
2CC2	82	59	1	0	6.753815955	{'pdb_id': '2CC2', 'resname': '5AD', 'chain': 'A', 'resseq': 1299, 'icode': '', 'mw': 251.242, 'heavy_atoms_in_structure': 18, 'bio_res_id': ('H_5AD', 1299, ' '), 'res_obj': <Residue 5AD het=H_5AD resseq=1299 icode= >}	10	0	0			0	0.375	2CC2
2CC7	20	15	0.33	0.67	5.450036211	{'pdb_id': '2CC7', 'resname': 'LUM', 'chain': 'A', 'resseq': 1068, 'icode': '', 'mw': 242.233, 'heavy_atoms_in_structure': 18, 'bio_res_id': ('H_LUM', 1068, ' '), 'res_obj': <Residue LUM het=H_LUM resseq=1068 icode= >}	6	5	0.833333333	0	0.333333333	0	0.333333333	2CC7
2CC8	28	16	0.3	0.7	6.732380061	{'pdb_id': '2CC8', 'resname': 'RBF', 'chain': 'A', 'resseq': 1067, 'icode': '', 'mw': 376.364, 'heavy_atoms_in_structure': 27, 'bio_res_id': ('H_RBF', 1067, ' '), 'res_obj': <Residue RBF het=H_RBF resseq=1067 icode= >}	14	10	0.714285714	0	0.454545455	0	0.454545455	2CC8
2CCB	29	16	0.3	0.7	6.706816134	{'pdb_id': '2CCB', 'resname': 'RBF', 'chain': 'A', 'resseq': 1067, 'icode': '', 'mw': 376.364, 'heavy_atoms_in_structure': 27, 'bio_res_id': ('H_RBF', 1067, ' '), 'res_obj': <Residue RBF het=H_RBF resseq=1067 icode= >}	14	10	0.714285714	0	0.454545455	0	0.454545455	2CCB
2CCC	20	10	0.34	0.66	5.577495223	{'pdb_id': '2CCC', 'resname': 'LFN', 'chain': 'A', 'resseq': 1067, 'icode': '', 'mw': 256.26, 'heavy_atoms_in_structure': 19, 'bio_res_id': ('H_LFN', 1067, ' '), 'res_obj': <Residue LFN het=H_LFN resseq=1067 icode= >}	6	5	0.833333333	0	0.333333333	0	0.333333333	2CCC
2CCS	60	42	0.91	0.09	6.596082578	{'pdb_id': '2CCS', 'resname': '4BH', 'chain': 'A', 'resseq': 1224, 'icode': '', 'mw': 294.737, 'heavy_atoms_in_structure': 20, 'bio_res_id': ('H_4BH', 1224, ' '), 'res_obj': <Residue 4BH het=H_4BH resseq=1224 icode= >}	11	0	0			0	0.4	2CCS
2CCT	69	41	0.87	0.13	7.031658829	{'pdb_id': '2CCT', 'resname': '2E1', 'chain': 'A', 'resseq': 1224, 'icode': '', 'mw': 365.815, 'heavy_atoms_in_structure': 25, 'bio_res_id': ('H_2E1', 1224, ' '), 'res_obj': <Residue 2E1 het=H_2E1 resseq=1224 icode= >}	13	3	0.230769231	0	0.181818182	0	0.454545455	2CCT
2CCU	70	49	0.87	0.13	7.084715668	{'pdb_id': '2CCU', 'resname': '2D9', 'chain': 'A', 'resseq': 1224, 'icode': '', 'mw': 462.95, 'heavy_atoms_in_structure': 31, 'bio_res_id': ('H_2D9', 1224, ' '), 'res_obj': <Residue 2D9 het=H_2D9 resseq=1224 icode= >}	16	4	0.25	0	0.470588235	0	0.470588235	2CCU
2CD2	74	34	0.885	0.115	7.69198208	{'pdb_id': '2CD2', 'resname': 'FOL', 'chain': 'A', 'resseq': 307, 'icode': '', 'mw': 441.397, 'heavy_atoms_in_structure': 32, 'bio_res_id': ('H_FOL', 307, ' '), 'res_obj': <Residue FOL het=H_FOL resseq=307 icode= >}	15	1	0.066666667	0	0	0	0.473684211	2CD2
2CD8	82	53	0.975	0.025	8.417410944	{'pdb_id': '2CD8', 'resname': 'PXI', 'chain': 'A', 'resseq': 420, 'icode': '', 'mw': 453.612, 'heavy_atoms_in_structure': 32, 'bio_res_id': ('H_PXI', 420, ' '), 'res_obj': <Residue PXI het=H_PXI resseq=420 icode= >}	24	6	0.25	0.166666667	0.333333333	0	0.5	2CD8
2CDR	82	74	0.73	0.27	7.7247283	{'pdb_id': '2CDR', 'resname': 'MY1', 'chain': 'I', 'resseq': 905, 'icode': '', 'mw': 385.414, 'heavy_atoms_in_structure': 28, 'bio_res_id': ('H_MY1', 905, ' '), 'res_obj': <Residue MY1 het=H_MY1 resseq=905 icode= >}	18	6	0.333333333	0	0.307692308	0	0.461538462	2CDR
2CDZ	57	35	0.83	0.17	7.510589968	{'pdb_id': '2CDZ', 'resname': '23D', 'chain': 'A', 'resseq': 1591, 'icode': '', 'mw': 385.894, 'heavy_atoms_in_structure': 27, 'bio_res_id': ('H_23D', 1591, ' '), 'res_obj': <Residue 23D het=H_23D resseq=1591 icode= >}	16	5	0.3125	0	0.25	0	0.333333333	2CDZ
2CEJ	118	98	0.935	0.065	8.365727484	{'pdb_id': '2CEJ', 'resname': '1AH', 'chain': 'B', 'resseq': 1200, 'icode': '', 'mw': 681.617, 'heavy_atoms_in_structure': 45, 'bio_res_id': ('H_1AH', 1200, ' '), 'res_obj': <Residue 1AH het=H_1AH resseq=1200 icode= >}	29	4	0.137931034	0	0.1875	0	0.5	2CEJ
2CEK	97	69	0.915	0.085	8.837944375	{'pdb_id': '2CEK', 'resname': 'N8T', 'chain': 'A', 'resseq': 600, 'icode': '', 'mw': 523.774, 'heavy_atoms_in_structure': 38, 'bio_res_id': ('H_N8T', 600, ' '), 'res_obj': <Residue N8T het=H_N8T resseq=600 icode= >}	25	5	0.2	0	0.421052632	0	0.473684211	2CEK
2CEN	120	96	0.915	0.085	8.455992011	{'pdb_id': '2CEN', 'resname': '4AH', 'chain': 'B', 'resseq': 1200, 'icode': '', 'mw': 679.804, 'heavy_atoms_in_structure': 50, 'bio_res_id': ('H_4AH', 1200, ' '), 'res_obj': <Residue 4AH het=H_4AH resseq=1200 icode= >}	33	5	0.151515152	0	0.277777778	0	0.444444444	2CEN
2CEO	39	14	0.84	0.16	6.933072664	{'pdb_id': '2CEO', 'resname': 'T44', 'chain': 'A', 'resseq': 1395, 'icode': '', 'mw': 776.87, 'heavy_atoms_in_structure': 24, 'bio_res_id': ('H_T44', 1395, ' '), 'res_obj': <Residue T44 het=H_T44 resseq=1395 icode= >}	9	1	0.111111111	0.153846154	0.153846154	0	0.384615385	2CEO
2CEX	63	29	0.965	0.035	7.037495741	{'pdb_id': '2CEX', 'resname': 'DAN', 'chain': 'B', 'resseq': 1307, 'icode': '', 'mw': 291.255, 'heavy_atoms_in_structure': 20, 'bio_res_id': ('H_DAN', 1307, ' '), 'res_obj': <Residue DAN het=H_DAN resseq=1307 icode= >}	14	0	0			0	0.5	2CEX
2CF8	80	51	0.805	0.195	7.723955308	{'pdb_id': '2CF8', 'resname': 'ESH', 'chain': 'H', 'resseq': 1246, 'icode': '', 'mw': 451.004, 'heavy_atoms_in_structure': 32, 'bio_res_id': ('H_ESH', 1246, ' '), 'res_obj': <Residue ESH het=H_ESH resseq=1246 icode= >}	22	3	0.136363636	0.266666667	0.333333333	0	0.466666667	2CF8
2CF9	95	62	0.8	0.2	8.034798401	{'pdb_id': '2CF9', 'resname': '348', 'chain': 'H', 'resseq': 1247, 'icode': '', 'mw': 446.584, 'heavy_atoms_in_structure': 33, 'bio_res_id': ('H_348', 1247, ' '), 'res_obj': <Residue 348 het=H_348 resseq=1247 icode= >}	23	0	0			0	0.4375	2CF9
2CGF	51	22	0.825	0.175	6.796751421	{'pdb_id': '2CGF', 'resname': 'P2N', 'chain': 'A', 'resseq': 1214, 'icode': '', 'mw': 338.783, 'heavy_atoms_in_structure': 23, 'bio_res_id': ('H_P2N', 1214, ' '), 'res_obj': <Residue P2N het=H_P2N resseq=1214 icode= >}	12	5	0.416666667	0	0.3	0	0.3	2CGF
2CGR	70	62	0.685	0.315	7.019019578	{'pdb_id': '2CGR', 'resname': 'GAS', 'chain': 'H', 'resseq': 215, 'icode': '', 'mw': 384.431, 'heavy_atoms_in_structure': 29, 'bio_res_id': ('H_GAS', 215, ' '), 'res_obj': <Residue GAS het=H_GAS resseq=215 icode= >}	19	7	0.368421053	0	0.307692308	0	0.461538462	2CGR
2CGU	62	26	0.85	0.15	7.283129789	{'pdb_id': '2CGU', 'resname': '3A3', 'chain': 'A', 'resseq': 1272, 'icode': '', 'mw': 343.288, 'heavy_atoms_in_structure': 25, 'bio_res_id': ('H_3A3', 1272, ' '), 'res_obj': <Residue 3A3 het=H_3A3 resseq=1272 icode= >}	11	6	0.545454545	0.142857143	0.357142857	0	0.357142857	2CGU
2CGW	53	26	0.88	0.12	7.172489786	{'pdb_id': '2CGW', 'resname': '3C3', 'chain': 'A', 'resseq': 1272, 'icode': '', 'mw': 281.275, 'heavy_atoms_in_structure': 20, 'bio_res_id': ('H_3C3', 1272, ' '), 'res_obj': <Residue 3C3 het=H_3C3 resseq=1272 icode= >}	9	5	0.555555556	0	0.25	0	0.25	2CGW
2CGX	38	13	0.855	0.145	6.84923627	{'pdb_id': '2CGX', 'resname': '3D3', 'chain': 'A', 'resseq': 1274, 'icode': '', 'mw': 224.243, 'heavy_atoms_in_structure': 15, 'bio_res_id': ('H_3D3', 1274, ' '), 'res_obj': <Residue 3D3 het=H_3D3 resseq=1274 icode= >}	5	1	0.2	0	0	0	0.375	2CGX
2CHL	65	28	0.835	0.165	7.513952297	{'pdb_id': '2CHL', 'resname': 'DKI', 'chain': 'A', 'resseq': 1323, 'icode': '', 'mw': 425.436, 'heavy_atoms_in_structure': 28, 'bio_res_id': ('H_DKI', 1323, ' '), 'res_obj': <Residue DKI het=H_DKI resseq=1323 icode= >}	11	0	0			0	0.4	2CHL
2CHN	63	47	0.93	0.07	6.103129346	{'pdb_id': '2CHN', 'resname': 'NGT', 'chain': 'A', 'resseq': 1718, 'icode': '', 'mw': 219.258, 'heavy_atoms_in_structure': 14, 'bio_res_id': ('H_NGT', 1718, ' '), 'res_obj': <Residue NGT het=H_NGT resseq=1718 icode= >}	10	0	0			0	0.428571429	2CHN
2CHT	59	34	0.89	0.11	6.185616085	{'pdb_id': '2CHT', 'resname': 'TSA', 'chain': 'A', 'resseq': 203, 'icode': '', 'mw': 228.199, 'heavy_atoms_in_structure': 16, 'bio_res_id': ('H_TSA', 203, ' '), 'res_obj': <Residue TSA het=H_TSA resseq=203 icode= >}	10	2	0.2	0.166666667	0.166666667	0	0.333333333	2CHT
2CHU	55	50	0.655	0.345	9.524153057	{'pdb_id': '2CHU', 'resname': 'ECA', 'chain': 'B', 'resseq': 1311, 'icode': '', 'mw': 573.55, 'heavy_atoms_in_structure': 42, 'bio_res_id': ('H_ECA', 1311, ' '), 'res_obj': <Residue ECA het=H_ECA resseq=1311 icode= >}	24	11	0.458333333	0	0.375	0	0.375	2CHU
2CHZ	65	34	0.91	0.09	7.670232989	{'pdb_id': '2CHZ', 'resname': '093', 'chain': 'A', 'resseq': 2093, 'icode': '', 'mw': 389.878, 'heavy_atoms_in_structure': 24, 'bio_res_id': ('H_093', 2093, ' '), 'res_obj': <Residue 093 het=H_093 resseq=2093 icode= >}	10	2	0.2	0.076923077	0.153846154	0	0.461538462	2CHZ
2CIB	41	29	0.86	0.14	6.734816695	{'pdb_id': '2CIB', 'resname': 'CM6', 'chain': 'A', 'resseq': 1450, 'icode': '', 'mw': 425.484, 'heavy_atoms_in_structure': 29, 'bio_res_id': ('H_CM6', 1450, ' '), 'res_obj': <Residue CM6 het=H_CM6 resseq=1450 icode= >}	15	2	0.133333333	0	0.166666667	0	0.5	2CIB
2CJ9	102	72	0.965	0.035	7.643275382	{'pdb_id': '2CJ9', 'resname': 'SSA', 'chain': 'A', 'resseq': 1505, 'icode': '', 'mw': 433.397, 'heavy_atoms_in_structure': 29, 'bio_res_id': ('H_SSA', 1505, ' '), 'res_obj': <Residue SSA het=H_SSA resseq=1505 icode= >}	15	0	0			0	0.466666667	2CJ9
2CJF	103	89	0.99	0.01	7.740255733	{'pdb_id': '2CJF', 'resname': 'RP4', 'chain': 'A', 'resseq': 1151, 'icode': '', 'mw': 358.408, 'heavy_atoms_in_structure': 25, 'bio_res_id': ('H_RP4', 1151, ' '), 'res_obj': <Residue RP4 het=H_RP4 resseq=1151 icode= >}	17	1	0.058823529	0.25	0.25	0	0.5	2CJF
2CJI	81	43	0.745	0.255	7.617544623	{'pdb_id': '2CJI', 'resname': 'GSK', 'chain': 'A', 'resseq': 1246, 'icode': '', 'mw': 465.95, 'heavy_atoms_in_structure': 31, 'bio_res_id': ('H_GSK', 1246, ' '), 'res_obj': <Residue GSK het=H_GSK resseq=1246 icode= >}	16	6	0.375	0.117647059	0.470588235	0.058823529	0.470588235	2CJI
2CJU	58	33	0.785	0.215	6.952306949	{'pdb_id': '2CJU', 'resname': 'PHX', 'chain': 'H', 'resseq': 1114, 'icode': '', 'mw': 274.272, 'heavy_atoms_in_structure': 20, 'bio_res_id': ('H_PHX', 1114, ' '), 'res_obj': <Residue PHX het=H_PHX resseq=1114 icode= >}	11	3	0.272727273	0.153846154	0.307692308	0	0.461538462	2CJU
2CKE	40	23	0.895	0.105	7.078386766	{'pdb_id': '2CKE', 'resname': 'IQU', 'chain': 'A', 'resseq': 1302, 'icode': '', 'mw': 251.305, 'heavy_atoms_in_structure': 17, 'bio_res_id': ('H_IQU', 1302, ' '), 'res_obj': <Residue IQU het=H_IQU resseq=1302 icode= >}	10	5	0.5	0.111111111	0.333333333	0	0.333333333	2CKE
2CKM	102	86	0.91	0.09	9.000904225	{'pdb_id': '2CKM', 'resname': 'AA7', 'chain': 'A', 'resseq': 1536, 'icode': '', 'mw': 492.698, 'heavy_atoms_in_structure': 37, 'bio_res_id': ('H_AA7', 1536, ' '), 'res_obj': <Residue AA7 het=H_AA7 resseq=1536 icode= >}	25	10	0.4	0	0.388888889	0	0.5	2CKM
2CL0	92	56	0.765	0.235	8.092218119	{'pdb_id': '2CL0', 'resname': 'GNP', 'chain': 'X', 'resseq': 200, 'icode': '', 'mw': 522.196, 'heavy_atoms_in_structure': 32, 'bio_res_id': ('H_GNP', 200, ' '), 'res_obj': <Residue GNP het=H_GNP resseq=200 icode= >}	15	0	0			0	0.466666667	2CL0
2CLQ	78	47	0.845	0.155	7.616001046	{'pdb_id': '2CLQ', 'resname': 'STU', 'chain': 'A', 'resseq': 1941, 'icode': '', 'mw': 466.531, 'heavy_atoms_in_structure': 35, 'bio_res_id': ('H_STU', 1941, ' '), 'res_obj': <Residue STU het=H_STU resseq=1941 icode= >}	18	4	0.222222222	0	0.2	0	0.3	2CLQ
2CM4	93	67	0.97	0.03	7.610027092	{'pdb_id': '2CM4', 'resname': 'RCL', 'chain': 'A', 'resseq': 1170, 'icode': '', 'mw': 298.461, 'heavy_atoms_in_structure': 21, 'bio_res_id': ('H_RCL', 1170, ' '), 'res_obj': <Residue RCL het=H_RCL resseq=1170 icode= >}	19	2	0.105263158	0	0.444444444	0	0.5	2CM4
2CM7	66	65	0.625	0.375	8.955969643	{'pdb_id': '2CM7', 'resname': 'IZD', 'chain': 'A', 'resseq': 1299, 'icode': '', 'mw': 486.541, 'heavy_atoms_in_structure': 34, 'bio_res_id': ('H_IZD', 1299, ' '), 'res_obj': <Residue IZD het=H_IZD resseq=1299 icode= >}	20	5	0.25	0.058823529	0.235294118	0	0.470588235	2CM7
2CM8	53	35	0.86	0.14	6.125942586	{'pdb_id': '2CM8', 'resname': 'F16', 'chain': 'A', 'resseq': 1299, 'icode': '', 'mw': 225.221, 'heavy_atoms_in_structure': 15, 'bio_res_id': ('H_F16', 1299, ' '), 'res_obj': <Residue F16 het=H_F16 resseq=1299 icode= >}	7	2	0.285714286	0	0	0	0.285714286	2CM8
2CM9	90	70	0.975	0.025	7.599519334	{'pdb_id': '2CM9', 'resname': 'RCL', 'chain': 'A', 'resseq': 1169, 'icode': '', 'mw': 298.461, 'heavy_atoms_in_structure': 21, 'bio_res_id': ('H_RCL', 1169, ' '), 'res_obj': <Residue RCL het=H_RCL resseq=1169 icode= >}	19	2	0.105263158	0.222222222	0.444444444	0	0.5	2CM9
2CMA	68	62	0.575	0.425	9.445238296	{'pdb_id': '2CMA', 'resname': 'F20', 'chain': 'A', 'resseq': 1299, 'icode': '', 'mw': 548.61, 'heavy_atoms_in_structure': 39, 'bio_res_id': ('H_F20', 1299, ' '), 'res_obj': <Residue F20 het=H_F20 resseq=1299 icode= >}	24	10	0.416666667	0	0.277777778	0	0.5	2CMA
2CMB	72	75	0.62	0.38	9.820483524	{'pdb_id': '2CMB', 'resname': 'F17', 'chain': 'A', 'resseq': 1282, 'icode': '', 'mw': 691.731, 'heavy_atoms_in_structure': 48, 'bio_res_id': ('H_F17', 1282, ' '), 'res_obj': <Residue F17 het=H_F17 resseq=1282 icode= >}	25	10	0.4	0.217391304	0.434782609	0.043478261	0.47826087	2CMB
2CMC	62	67	0.655	0.345	8.463782471	{'pdb_id': '2CMC', 'resname': 'DFM', 'chain': 'A', 'resseq': 1281, 'icode': '', 'mw': 483.402, 'heavy_atoms_in_structure': 33, 'bio_res_id': ('H_DFM', 1281, ' '), 'res_obj': <Residue DFM het=H_DFM resseq=1281 icode= >}	19	6	0.315789474	0	0.25	0	0.5	2CMC
2CML	78	64	0.875	0.125	7.158668062	{'pdb_id': '2CML', 'resname': 'ZMR', 'chain': 'A', 'resseq': 1477, 'icode': '', 'mw': 332.31, 'heavy_atoms_in_structure': 23, 'bio_res_id': ('H_ZMR', 1477, ' '), 'res_obj': <Residue ZMR het=H_ZMR resseq=1477 icode= >}	16	4	0.25	0.111111111	0.333333333	0	0.444444444	2CML
2CMM	50	28	0.88	0.12	6.709215769	{'pdb_id': '2CMM', 'resname': 'POR', 'chain': 'A', 'resseq': 155, 'icode': '', 'mw': 364.181, 'heavy_atoms_in_structure': 25, 'bio_res_id': ('H_POR', 155, ' '), 'res_obj': <Residue POR het=H_POR resseq=155 icode= >}	12	5	0.416666667	0	0	0	0	2CMM
2CMO	79	66	0.76	0.24	8.476175968	{'pdb_id': '2CMO', 'resname': 'M1L', 'chain': 'A', 'resseq': 1112, 'icode': '', 'mw': 518.583, 'heavy_atoms_in_structure': 36, 'bio_res_id': ('H_M1L', 1112, ' '), 'res_obj': <Residue M1L het=H_M1L resseq=1112 icode= >}	19	8	0.421052632	0	0.5	0	0.5	2CMO
2CMW	55	29	0.865	0.135	7.16079398	{'pdb_id': '2CMW', 'resname': 'OLP', 'chain': 'A', 'resseq': 1340, 'icode': '', 'mw': 346.815, 'heavy_atoms_in_structure': 24, 'bio_res_id': ('H_OLP', 1340, ' '), 'res_obj': <Residue OLP het=H_OLP resseq=1340 icode= >}	13	3	0.230769231	0	0.272727273	0	0.272727273	2CMW
2CN0	80	58	0.82	0.18	7.527181209	{'pdb_id': '2CN0', 'resname': 'F25', 'chain': 'H', 'resseq': 1246, 'icode': '', 'mw': 444.493, 'heavy_atoms_in_structure': 32, 'bio_res_id': ('H_F25', 1246, ' '), 'res_obj': <Residue F25 het=H_F25 resseq=1246 icode= >}	21	4	0.19047619	0.266666667	0.333333333	0	0.466666667	2CN0
2CN8	53	24	0.905	0.095	6.645500601	{'pdb_id': '2CN8', 'resname': 'DBQ', 'chain': 'A', 'resseq': 1506, 'icode': '', 'mw': 245.237, 'heavy_atoms_in_structure': 18, 'bio_res_id': ('H_DBQ', 1506, ' '), 'res_obj': <Residue DBQ het=H_DBQ resseq=1506 icode= >}	8	0	0			0	0.375	2CN8
2CNE	69	69	0.615	0.385	9.460356448	{'pdb_id': '2CNE', 'resname': 'DFJ', 'chain': 'A', 'resseq': 1281, 'icode': '', 'mw': 689.486, 'heavy_atoms_in_structure': 46, 'bio_res_id': ('H_DFJ', 1281, ' '), 'res_obj': <Residue DFJ het=H_DFJ resseq=1281 icode= >}	25	13	0.52	0	0.428571429	0	0.476190476	2CNE
2CNF	58	56	0.615	0.385	8.123787818	{'pdb_id': '2CNF', 'resname': 'F32', 'chain': 'A', 'resseq': 1299, 'icode': '', 'mw': 503.596, 'heavy_atoms_in_structure': 35, 'bio_res_id': ('H_F32', 1299, ' '), 'res_obj': <Residue F32 het=H_F32 resseq=1299 icode= >}	19	8	0.421052632	0	0.266666667	0	0.466666667	2CNF
2CNG	54	59	0.715	0.285	7.101674098	{'pdb_id': '2CNG', 'resname': 'IZE', 'chain': 'A', 'resseq': 1299, 'icode': '', 'mw': 534.432, 'heavy_atoms_in_structure': 36, 'bio_res_id': ('H_IZE', 1299, ' '), 'res_obj': <Residue IZE het=H_IZE resseq=1299 icode= >}	14	3	0.214285714	0.125	0.1875	0.0625	0.5	2CNG
2CNH	55	53	0.55	0.45	8.474298998	{'pdb_id': '2CNH', 'resname': 'IZB', 'chain': 'A', 'resseq': 1300, 'icode': '', 'mw': 581.663, 'heavy_atoms_in_structure': 40, 'bio_res_id': ('H_IZB', 1300, ' '), 'res_obj': <Residue IZB het=H_IZB resseq=1300 icode= >}	21	10	0.476190476	0	0.235294118	0	0.470588235	2CNH
2CNI	85	76	0.64	0.36	8.838844108	{'pdb_id': '2CNI', 'resname': 'IZF', 'chain': 'A', 'resseq': 1301, 'icode': '', 'mw': 708.199, 'heavy_atoms_in_structure': 47, 'bio_res_id': ('H_IZF', 1301, ' '), 'res_obj': <Residue IZF het=H_IZF resseq=1301 icode= >}	25	6	0.24	0.045454545	0.227272727	0	0.5	2CNI
2CNL	66	42	0.72	0.28	7.570611839	{'pdb_id': '2CNL', 'resname': 'MY3', 'chain': 'I', 'resseq': 905, 'icode': '', 'mw': 295.291, 'heavy_atoms_in_structure': 21, 'bio_res_id': ('H_MY3', 905, ' '), 'res_obj': <Residue MY3 het=H_MY3 resseq=905 icode= >}	13	4	0.307692308	0	0.153846154	0	0.461538462	2CNL
2CNN	14	5	0.475	0.525	5.706468683	{'pdb_id': '2CNN', 'resname': 'PHQ', 'chain': 'C', 'resseq': 1, 'icode': '', 'mw': 170.593, 'heavy_atoms_in_structure': 10, 'bio_res_id': ('H_PHQ', 1, ' '), 'res_obj': <Residue PHQ het=H_PHQ resseq=1 icode= >}	6	4	0.666666667	0	0.428571429	0	0.428571429	2CNN
2CNO	28	14	0.68	0.32	5.241152403	{'pdb_id': '2CNO', 'resname': 'PHQ', 'chain': 'C', 'resseq': 1, 'icode': '', 'mw': 170.593, 'heavy_atoms_in_structure': 10, 'bio_res_id': ('H_PHQ', 1, ' '), 'res_obj': <Residue PHQ het=H_PHQ resseq=1 icode= >}	6	1	0.166666667	0.428571429	0.428571429	0	0.428571429	2CNO
2CSN	43	15	0.83	0.17	6.521315587	{'pdb_id': '2CSN', 'resname': 'CKI', 'chain': 'A', 'resseq': 300, 'icode': '', 'mw': 285.75, 'heavy_atoms_in_structure': 18, 'bio_res_id': ('H_CKI', 300, ' '), 'res_obj': <Residue CKI het=H_CKI resseq=300 icode= >}	9	1	0.111111111	0	0	0	0.333333333	2CSN
2CXV	18	15	0.37	0.63	7.952216707	{'pdb_id': '2CXV', 'resname': 'BBL', 'chain': 'A', 'resseq': 901, 'icode': '', 'mw': 223.225, 'heavy_atoms_in_structure': 16, 'bio_res_id': ('H_BBL', 901, ' '), 'res_obj': <Residue BBL het=H_BBL resseq=901 icode= >}	10	6	0.6	0	0.4	0	0.4	2CXV
2D06	63	30	0.985	0.015	7.396823005	{'pdb_id': '2D06', 'resname': 'EST', 'chain': 'A', 'resseq': 304, 'icode': '', 'mw': 272.382, 'heavy_atoms_in_structure': 20, 'bio_res_id': ('H_EST', 304, ' '), 'res_obj': <Residue EST het=H_EST resseq=304 icode= >}	16	3	0.1875	0.2	0.5	0	0.5	2D06
2D09	21	12	0.985	0.015	6.424447831	{'pdb_id': '2D09', 'resname': 'FLV', 'chain': 'A', 'resseq': 431, 'icode': '', 'mw': 206.152, 'heavy_atoms_in_structure': 15, 'bio_res_id': ('H_FLV', 431, ' '), 'res_obj': <Residue FLV het=H_FLV resseq=431 icode= >}	6	0	0			0	0.333333333	2D09
2D0K	60	38	0.775	0.225	7.917773222	{'pdb_id': '2D0K', 'resname': 'FOL', 'chain': 'A', 'resseq': 1161, 'icode': '', 'mw': 441.397, 'heavy_atoms_in_structure': 32, 'bio_res_id': ('H_FOL', 1161, ' '), 'res_obj': <Residue FOL het=H_FOL resseq=1161 icode= >}	15	4	0.266666667	0.105263158	0.473684211	0	0.473684211	2D0K
2D0V	70	44	1	0	7.139092402	{'pdb_id': '2D0V', 'resname': 'PQQ', 'chain': 'A', 'resseq': 601, 'icode': '', 'mw': 330.206, 'heavy_atoms_in_structure': 24, 'bio_res_id': ('H_PQQ', 601, ' '), 'res_obj': <Residue PQQ het=H_PQQ resseq=601 icode= >}	6	0	0			0	0.3	2D0V
2D1E	103	62	0.91	0.09	8.233801279	{'pdb_id': '2D1E', 'resname': 'BLA', 'chain': 'A', 'resseq': 1130, 'icode': '', 'mw': 582.646, 'heavy_atoms_in_structure': 43, 'bio_res_id': ('H_BLA', 1130, ' '), 'res_obj': <Residue BLA het=H_BLA resseq=1130 icode= >}	20	3	0.15	0.117647059	0.352941176	0	0.470588235	2D1E
2D1N	109	78	0.88	0.12	8.114773613	{'pdb_id': '2D1N', 'resname': 'FA4', 'chain': 'A', 'resseq': 1001, 'icode': '', 'mw': 462.629, 'heavy_atoms_in_structure': 33, 'bio_res_id': ('H_FA4', 1001, ' '), 'res_obj': <Residue FA4 het=H_FA4 resseq=1001 icode= >}	26	9	0.346153846	0	0.454545455	0	0.5	2D1N
2D1O	103	66	0.9	0.1	8.125165518	{'pdb_id': '2D1O', 'resname': 'FA4', 'chain': 'A', 'resseq': 1001, 'icode': '', 'mw': 462.629, 'heavy_atoms_in_structure': 33, 'bio_res_id': ('H_FA4', 1001, ' '), 'res_obj': <Residue FA4 het=H_FA4 resseq=1001 icode= >}	26	8	0.307692308	0	0.454545455	0	0.5	2D1O
2D1R	46	20	0.98	0.02	6.841997493	{'pdb_id': '2D1R', 'resname': 'OLU', 'chain': 'A', 'resseq': 2001, 'icode': '', 'mw': 250.297, 'heavy_atoms_in_structure': 16, 'bio_res_id': ('H_OLU', 2001, ' '), 'res_obj': <Residue OLU het=H_OLU resseq=2001 icode= >}	5	2	0.4	0	0.111111111	0	0.222222222	2D1R
2D1S	100	78	0.975	0.025	7.721509942	{'pdb_id': '2D1S', 'resname': 'SLU', 'chain': 'A', 'resseq': 2001, 'icode': '', 'mw': 606.611, 'heavy_atoms_in_structure': 40, 'bio_res_id': ('H_SLU', 2001, ' '), 'res_obj': <Residue SLU het=H_SLU resseq=2001 icode= >}	16	0	0			0	0.476190476	2D1S
2D1T	100	77	0.975	0.025	7.657280956	{'pdb_id': '2D1T', 'resname': 'SLU', 'chain': 'A', 'resseq': 2001, 'icode': '', 'mw': 606.611, 'heavy_atoms_in_structure': 40, 'bio_res_id': ('H_SLU', 2001, ' '), 'res_obj': <Residue SLU het=H_SLU resseq=2001 icode= >}	16	0	0			0	0.476190476	2D1T
2D2C	76	40	0.87	0.13	10.73618706	{'pdb_id': '2D2C', 'resname': 'BCR', 'chain': 'E', 'resseq': 101, 'icode': '', 'mw': 536.873, 'heavy_atoms_in_structure': 40, 'bio_res_id': ('H_BCR', 101, ' '), 'res_obj': <Residue BCR het=H_BCR resseq=101 icode= >}	30	18	0.6	0	0.48	0	0.48	2D2C
2D2D	117	89	0.77	0.23	8.766808734	{'pdb_id': '2D2D', 'resname': 'ENB', 'chain': 'A', 'resseq': 307, 'icode': '', 'mw': 558.666, 'heavy_atoms_in_structure': 40, 'bio_res_id': ('H_ENB', 307, ' '), 'res_obj': <Residue ENB het=H_ENB resseq=307 icode= >}	26	7	0.269230769	0	0.411764706	0	0.470588235	2D2D
2D3U	68	39	0.745	0.255	7.213603936	{'pdb_id': '2D3U', 'resname': 'CCT', 'chain': 'A', 'resseq': 1001, 'icode': '', 'mw': 398.455, 'heavy_atoms_in_structure': 27, 'bio_res_id': ('H_CCT', 1001, ' '), 'res_obj': <Residue CCT het=H_CCT resseq=1001 icode= >}	12	1	0.083333333	0.071428571	0.071428571	0	0.5	2D3U
2D3Z	73	31	0.74	0.26	7.36445181	{'pdb_id': '2D3Z', 'resname': 'FIH', 'chain': 'A', 'resseq': 2001, 'icode': '', 'mw': 391.436, 'heavy_atoms_in_structure': 26, 'bio_res_id': ('H_FIH', 2001, ' '), 'res_obj': <Residue FIH het=H_FIH resseq=2001 icode= >}	12	1	0.083333333	0.428571429	0.428571429	0	0.428571429	2D3Z
2D41	71	38	0.745	0.255	7.550954562	{'pdb_id': '2D41', 'resname': 'SNH', 'chain': 'A', 'resseq': 1001, 'icode': '', 'mw': 435.537, 'heavy_atoms_in_structure': 28, 'bio_res_id': ('H_SNH', 1001, ' '), 'res_obj': <Residue SNH het=H_SNH resseq=1001 icode= >}	11	1	0.090909091	0.142857143	0.142857143	0	0.428571429	2D41
2D4Q	65	15	0.84	0.16	19.16451918	{'pdb_id': '2D4Q', 'resname': 'OXN', 'chain': 'A', 'resseq': 701, 'icode': '', 'mw': 646.849, 'heavy_atoms_in_structure': 24, 'bio_res_id': ('H_OXN', 701, ' '), 'res_obj': <Residue OXN het=H_OXN resseq=701 icode= >}	31	7	0.225806452	0.052631579	0.473684211	0	0.5	2D4Q
2D5X	29	17	0.48	0.52	7.337231132	{'pdb_id': '2D5X', 'resname': 'L35', 'chain': 'A', 'resseq': 1200, 'icode': '', 'mw': 383.226, 'heavy_atoms_in_structure': 25, 'bio_res_id': ('H_L35', 1200, ' '), 'res_obj': <Residue L35 het=H_L35 resseq=1200 icode= >}	12	8	0.666666667	0.071428571	0.428571429	0	0.428571429	2D5X
2D60	42	18	0.885	0.115	7.848429376	{'pdb_id': '2D60', 'resname': 'L35', 'chain': 'B', 'resseq': 1200, 'icode': '', 'mw': 383.226, 'heavy_atoms_in_structure': 25, 'bio_res_id': ('H_L35', 1200, ' '), 'res_obj': <Residue L35 het=H_L35 resseq=1200 icode= >}	12	4	0.333333333	0	0.142857143	0	0.428571429	2D60
2D6C	81	45	0.8	0.2	8.724514026	{'pdb_id': '2D6C', 'resname': 'HME', 'chain': 'A', 'resseq': 154, 'icode': '', 'mw': 620.519, 'heavy_atoms_in_structure': 43, 'bio_res_id': ('H_HME', 154, ' '), 'res_obj': <Residue HME het=H_HME resseq=154 icode= >}	18	10	0.555555556	0	0.25	0	0.25	2D6C
2D81	54	22	0.895	0.105	7.279249361	{'pdb_id': '2D81', 'resname': 'RB3', 'chain': 'A', 'resseq': 451, 'icode': '', 'mw': 290.31, 'heavy_atoms_in_structure': 19, 'bio_res_id': ('H_RB3', 451, ' '), 'res_obj': <Residue RB3 het=H_RB3 resseq=451 icode= >}	11	3	0.272727273	0	0.461538462	0	0.461538462	2D81
2DB4	29	18	0.4	0.6	7.149535035	{'pdb_id': '2DB4', 'resname': 'UMQ', 'chain': 'C', 'resseq': 206, 'icode': '', 'mw': 496.589, 'heavy_atoms_in_structure': 34, 'bio_res_id': ('H_UMQ', 206, ' '), 'res_obj': <Residue UMQ het=H_UMQ resseq=206 icode= >}	30	23	0.766666667	0	0.476190476	0	0.476190476	2DB4
2DBL	84	52	0.76	0.24	7.791889828	{'pdb_id': '2DBL', 'resname': 'S5H', 'chain': 'L', 'resseq': 212, 'icode': '', 'mw': 418.566, 'heavy_atoms_in_structure': 30, 'bio_res_id': ('H_S5H', 212, ' '), 'res_obj': <Residue S5H het=H_S5H resseq=212 icode= >}	21	8	0.380952381	0.125	0.5	0	0.5	2DBL
2DC6	59	40	0.605	0.395	8.003965837	{'pdb_id': '2DC6', 'resname': '73V', 'chain': 'A', 'resseq': 730, 'icode': '', 'mw': 473.562, 'heavy_atoms_in_structure': 34, 'bio_res_id': ('H_73V', 730, ' '), 'res_obj': <Residue 73V het=H_73V resseq=730 icode= >}	22	14	0.636363636	0	0.368421053	0	0.473684211	2DC6
2DC7	86	27	0.775	0.225	7.833677074	{'pdb_id': '2DC7', 'resname': '042', 'chain': 'A', 'resseq': 420, 'icode': '', 'mw': 374.386, 'heavy_atoms_in_structure': 26, 'bio_res_id': ('H_042', 420, ' '), 'res_obj': <Residue 042 het=H_042 resseq=420 icode= >}	16	9	0.5625	0	0.428571429	0	0.5	2DC7
2DC8	55	21	0.79	0.21	6.746859118	{'pdb_id': '2DC8', 'resname': '59A', 'chain': 'A', 'resseq': 590, 'icode': '', 'mw': 273.282, 'heavy_atoms_in_structure': 19, 'bio_res_id': ('H_59A', 590, ' '), 'res_obj': <Residue 59A het=H_59A resseq=590 icode= >}	11	6	0.545454545	0	0.272727273	0	0.454545455	2DC8
2DC9	84	40	0.8	0.2	7.744085466	{'pdb_id': '2DC9', 'resname': '74M', 'chain': 'A', 'resseq': 740, 'icode': '', 'mw': 397.466, 'heavy_atoms_in_structure': 28, 'bio_res_id': ('H_74M', 740, ' '), 'res_obj': <Residue 74M het=H_74M resseq=740 icode= >}	17	9	0.529411765	0	0.4	0	0.466666667	2DC9
2DCA	81	30	0.81	0.19	7.640693947	{'pdb_id': '2DCA', 'resname': '75V', 'chain': 'A', 'resseq': 750, 'icode': '', 'mw': 344.36, 'heavy_atoms_in_structure': 24, 'bio_res_id': ('H_75V', 750, ' '), 'res_obj': <Residue 75V het=H_75V resseq=750 icode= >}	14	8	0.571428571	0	0.384615385	0	0.461538462	2DCA
2DCB	88	41	0.785	0.215	7.700424599	{'pdb_id': '2DCB', 'resname': '76V', 'chain': 'A', 'resseq': 760, 'icode': '', 'mw': 386.44, 'heavy_atoms_in_structure': 27, 'bio_res_id': ('H_76V', 760, ' '), 'res_obj': <Residue 76V het=H_76V resseq=760 icode= >}	17	10	0.588235294	0	0.428571429	0	0.5	2DCB
2DCC	64	47	0.635	0.365	8.30396338	{'pdb_id': '2DCC', 'resname': '77B', 'chain': 'A', 'resseq': 770, 'icode': '', 'mw': 521.605, 'heavy_atoms_in_structure': 38, 'bio_res_id': ('H_77B', 770, ' '), 'res_obj': <Residue 77B het=H_77B resseq=770 icode= >}	25	14	0.56	0	0.380952381	0	0.476190476	2DCC
2DCD	99	54	0.805	0.195	8.253194944	{'pdb_id': '2DCD', 'resname': '78A', 'chain': 'A', 'resseq': 780, 'icode': '', 'mw': 431.482, 'heavy_atoms_in_structure': 31, 'bio_res_id': ('H_78A', 780, ' '), 'res_obj': <Residue 78A het=H_78A resseq=780 icode= >}	20	6	0.3	0.125	0.3125	0	0.5	2DCD
2DCM	49	32	0.15	0.85	33.28527711	{'pdb_id': '2DCM', 'resname': 'GA0', 'chain': 'A', 'resseq': 801, 'icode': '', 'mw': 368.43, 'heavy_atoms_in_structure': 17, 'bio_res_id': ('H_GA0', 801, ' '), 'res_obj': <Residue GA0 het=H_GA0 resseq=801 icode= >}	17	3	0.176470588	0.2	0.4	0	0.466666667	2DCM
2DDH	31	24	0.89	0.11	6.265753346	{'pdb_id': '2DDH', 'resname': 'HXD', 'chain': 'A', 'resseq': 900, 'icode': '', 'mw': 216.317, 'heavy_atoms_in_structure': 15, 'bio_res_id': ('H_HXD', 900, ' '), 'res_obj': <Residue HXD het=H_HXD resseq=900 icode= >}	13	7	0.538461538	0	0.416666667	0	0.5	2DDH
2DDQ	65	35	0.785	0.215	7.495579405	{'pdb_id': '2DDQ', 'resname': 'HRB', 'chain': 'L', 'resseq': 502, 'icode': '', 'mw': 353.413, 'heavy_atoms_in_structure': 25, 'bio_res_id': ('H_HRB', 502, ' '), 'res_obj': <Residue HRB het=H_HRB resseq=502 icode= >}	17	6	0.352941176	0	0.428571429	0	0.428571429	2DDQ
2DE3	53	41	1	0	6.287301521	{'pdb_id': '2DE3', 'resname': 'OBP', 'chain': 'A', 'resseq': 1366, 'icode': '', 'mw': 234.271, 'heavy_atoms_in_structure': 16, 'bio_res_id': ('H_OBP', 1366, ' '), 'res_obj': <Residue OBP het=H_OBP resseq=1366 icode= >}	10	0	0			0	0.285714286	2DE3
2DE4	50	46	1	0	6.133072816	{'pdb_id': '2DE4', 'resname': 'BPS', 'chain': 'A', 'resseq': 1366, 'icode': '', 'mw': 218.272, 'heavy_atoms_in_structure': 15, 'bio_res_id': ('H_BPS', 1366, ' '), 'res_obj': <Residue BPS het=H_BPS resseq=1366 icode= >}	10	1	0.1	0.142857143	0.142857143	0	0.285714286	2DE4
2ERP	66	44	0.705	0.295	7.490433541	{'pdb_id': '2ERP', 'resname': 'GM6', 'chain': 'A', 'resseq': 1002, 'icode': '', 'mw': 388.461, 'heavy_atoms_in_structure': 28, 'bio_res_id': ('H_GM6', 1002, ' '), 'res_obj': <Residue GM6 het=H_GM6 resseq=1002 icode= >}	19	7	0.368421053	0	0.230769231	0	0.461538462	2ERP
2ERV	47	7	1	0	17.18617095	{'pdb_id': '2ERV', 'resname': 'CXE', 'chain': 'A', 'resseq': 600, 'icode': '', 'mw': 378.544, 'heavy_atoms_in_structure': 17, 'bio_res_id': ('H_CXE', 600, ' '), 'res_obj': <Residue CXE het=H_CXE resseq=600 icode= >}	21	8	0.380952381	0.04	0.48	0	0.48	2ERV
2ERZ	66	38	0.98	0.02	7.434174524	{'pdb_id': '2ERZ', 'resname': 'HFS', 'chain': 'E', 'resseq': 351, 'icode': '', 'mw': 307.368, 'heavy_atoms_in_structure': 21, 'bio_res_id': ('H_HFS', 351, ' '), 'res_obj': <Residue HFS het=H_HFS resseq=351 icode= >}	12	2	0.166666667	0	0.111111111	0	0.333333333	2ERZ
2ESA	74	47	0.735	0.265	7.849854515	{'pdb_id': '2ESA', 'resname': 'GDM', 'chain': 'A', 'resseq': 401, 'icode': '', 'mw': 560.636, 'heavy_atoms_in_structure': 40, 'bio_res_id': ('H_GDM', 401, ' '), 'res_obj': <Residue GDM het=H_GDM resseq=401 icode= >}	23	4	0.173913043	0	0.266666667	0	0.4	2ESA
2ESM	53	36	0.915	0.085	6.845856348	{'pdb_id': '2ESM', 'resname': 'M77', 'chain': 'A', 'resseq': 416, 'icode': '', 'mw': 291.369, 'heavy_atoms_in_structure': 20, 'bio_res_id': ('H_M77', 416, ' '), 'res_obj': <Residue M77 het=H_M77 resseq=416 icode= >}	12	3	0.25	0	0.222222222	0	0.333333333	2ESM
2ETK	52	29	0.895	0.105	7.501923263	{'pdb_id': '2ETK', 'resname': 'HFS', 'chain': 'A', 'resseq': 416, 'icode': '', 'mw': 307.368, 'heavy_atoms_in_structure': 21, 'bio_res_id': ('H_HFS', 416, ' '), 'res_obj': <Residue HFS het=H_HFS resseq=416 icode= >}	12	6	0.5	0	0.333333333	0	0.333333333	2ETK
2ETM	62	31	0.865	0.135	7.119119934	{'pdb_id': '2ETM', 'resname': '7PY', 'chain': 'A', 'resseq': 131, 'icode': '', 'mw': 377.397, 'heavy_atoms_in_structure': 28, 'bio_res_id': ('H_7PY', 131, ' '), 'res_obj': <Residue 7PY het=H_7PY resseq=131 icode= >}	13	3	0.230769231	0	0.071428571	0	0.428571429	2ETM
2ETR	53	27	0.885	0.115	7.370505777	{'pdb_id': '2ETR', 'resname': 'Y27', 'chain': 'A', 'resseq': 416, 'icode': '', 'mw': 247.336, 'heavy_atoms_in_structure': 18, 'bio_res_id': ('H_Y27', 416, ' '), 'res_obj': <Residue Y27 het=H_Y27 resseq=416 icode= >}	14	5	0.357142857	0	0.454545455	0	0.454545455	2ETR
2EU2	29	15	0.84	0.16	6.425801475	{'pdb_id': '2EU2', 'resname': '5DS', 'chain': 'A', 'resseq': 263, 'icode': '', 'mw': 237.303, 'heavy_atoms_in_structure': 14, 'bio_res_id': ('H_5DS', 263, ' '), 'res_obj': <Residue 5DS het=H_5DS resseq=263 icode= >}	5	2	0.4	0	0	0	0.285714286	2EU2
2EU3	34	15	0.905	0.095	5.665569354	{'pdb_id': '2EU3', 'resname': 'FF3', 'chain': 'A', 'resseq': 263, 'icode': '', 'mw': 230.216, 'heavy_atoms_in_structure': 13, 'bio_res_id': ('H_FF3', 263, ' '), 'res_obj': <Residue FF3 het=H_FF3 resseq=263 icode= >}	2	0	0			0	0	2EU3
2EUF	80	35	0.84	0.16	7.911410277	{'pdb_id': '2EUF', 'resname': 'LQQ', 'chain': 'B', 'resseq': 401, 'icode': '', 'mw': 447.533, 'heavy_atoms_in_structure': 33, 'bio_res_id': ('H_LQQ', 401, ' '), 'res_obj': <Residue LQQ het=H_LQQ resseq=401 icode= >}	17	7	0.411764706	0	0.3125	0	0.5	2EUF
2EUK	89	49	0.97	0.03	8.394932204	{'pdb_id': '2EUK', 'resname': 'NER', 'chain': 'A', 'resseq': 302, 'icode': '', 'mw': 366.621, 'heavy_atoms_in_structure': 25, 'bio_res_id': ('H_NER', 302, ' '), 'res_obj': <Residue NER het=H_NER resseq=302 icode= >}	24	4	0.166666667	0.041666667	0.416666667	0	0.5	2EUK
2EUM	28	15	0.63	0.37	8.048472791	{'pdb_id': '2EUM', 'resname': 'SPH', 'chain': 'A', 'resseq': 301, 'icode': '', 'mw': 299.492, 'heavy_atoms_in_structure': 20, 'bio_res_id': ('H_SPH', 301, ' '), 'res_obj': <Residue SPH het=H_SPH resseq=301 icode= >}	21	15	0.714285714	0	0.5	0	0.5	2EUM
2EVC	48	28	0.865	0.135	6.659399959	{'pdb_id': '2EVC', 'resname': 'FC3', 'chain': 'A', 'resseq': 999, 'icode': '', 'mw': 256.177, 'heavy_atoms_in_structure': 18, 'bio_res_id': ('H_FC3', 999, ' '), 'res_obj': <Residue FC3 het=H_FC3 resseq=999 icode= >}	7	2	0.285714286	0.125	0.25	0	0.375	2EVC
2EVL	27	14	0.625	0.375	8.183351382	{'pdb_id': '2EVL', 'resname': 'SPH', 'chain': 'A', 'resseq': 301, 'icode': '', 'mw': 299.492, 'heavy_atoms_in_structure': 20, 'bio_res_id': ('H_SPH', 301, ' '), 'res_obj': <Residue SPH het=H_SPH resseq=301 icode= >}	21	15	0.714285714	0	0.5	0	0.5	2EVL
2EVM	52	30	0.87	0.13	6.630008746	{'pdb_id': '2EVM', 'resname': 'FC2', 'chain': 'A', 'resseq': 999, 'icode': '', 'mw': 257.07, 'heavy_atoms_in_structure': 16, 'bio_res_id': ('H_FC2', 999, ' '), 'res_obj': <Residue FC2 het=H_FC2 resseq=999 icode= >}	6	0	0			0	0.375	2EVM
2EVO	34	17	0.82	0.18	7.255481211	{'pdb_id': '2EVO', 'resname': 'CT0', 'chain': 'A', 'resseq': 503, 'icode': '', 'mw': 239.294, 'heavy_atoms_in_structure': 16, 'bio_res_id': ('H_CT0', 503, ' '), 'res_obj': <Residue CT0 het=H_CT0 resseq=503 icode= >}	9	5	0.555555556	0	0.333333333	0	0.333333333	2EVO
2EVU	26	12	0.385	0.615	6.794103116	{'pdb_id': '2EVU', 'resname': 'BOG', 'chain': 'A', 'resseq': 600, 'icode': '', 'mw': 292.369, 'heavy_atoms_in_structure': 20, 'bio_res_id': ('H_BOG', 600, ' '), 'res_obj': <Residue BOG het=H_BOG resseq=600 icode= >}	18	16	0.888888889	0	0.461538462	0	0.461538462	2EVU
2EW5	73	51	0.795	0.205	7.296991116	{'pdb_id': '2EW5', 'resname': 'Y12', 'chain': 'A', 'resseq': 200, 'icode': '', 'mw': 367.395, 'heavy_atoms_in_structure': 27, 'bio_res_id': ('H_Y12', 200, ' '), 'res_obj': <Residue Y12 het=H_Y12 resseq=200 icode= >}	15	2	0.133333333	0	0.0625	0	0.5	2EW5
2EW6	80	52	0.79	0.21	7.409413456	{'pdb_id': '2EW6', 'resname': 'Y13', 'chain': 'A', 'resseq': 200, 'icode': '', 'mw': 299.321, 'heavy_atoms_in_structure': 22, 'bio_res_id': ('H_Y13', 200, ' '), 'res_obj': <Residue Y13 het=H_Y13 resseq=200 icode= >}	15	2	0.133333333	0	0.133333333	0	0.466666667	2EW6
2EWB	46	41	0.75	0.25	7.196708772	{'pdb_id': '2EWB', 'resname': 'ZED', 'chain': 'A', 'resseq': 2000, 'icode': '', 'mw': 325.446, 'heavy_atoms_in_structure': 21, 'bio_res_id': ('H_ZED', 2000, ' '), 'res_obj': <Residue ZED het=H_ZED resseq=2000 icode= >}	14	5	0.357142857	0	0.181818182	0	0.454545455	2EWB
2EWP	101	55	0.985	0.015	7.819802737	{'pdb_id': '2EWP', 'resname': 'TXF', 'chain': 'A', 'resseq': 501, 'icode': '', 'mw': 417.54, 'heavy_atoms_in_structure': 31, 'bio_res_id': ('H_TXF', 501, ' '), 'res_obj': <Residue TXF het=H_TXF resseq=501 icode= >}	22	1	0.045454545	0	0	0	0.5	2EWP
2EWY	93	86	0.975	0.025	7.697823577	{'pdb_id': '2EWY', 'resname': 'DBO', 'chain': 'A', 'resseq': 1001, 'icode': '', 'mw': 504.619, 'heavy_atoms_in_structure': 38, 'bio_res_id': ('H_DBO', 1001, ' '), 'res_obj': <Residue DBO het=H_DBO resseq=1001 icode= >}	27	6	0.222222222	0	0.25	0	0.5	2EWY
2EX6	42	34	0.69	0.31	6.671494806	{'pdb_id': '2EX6', 'resname': 'AIX', 'chain': 'A', 'resseq': 501, 'icode': '', 'mw': 351.421, 'heavy_atoms_in_structure': 24, 'bio_res_id': ('H_AIX', 501, ' '), 'res_obj': <Residue AIX het=H_AIX resseq=501 icode= >}	16	4	0.25	0	0.083333333	0	0.5	2EX6
2EX8	50	40	0.725	0.275	6.808953488	{'pdb_id': '2EX8', 'resname': 'PNM', 'chain': 'A', 'resseq': 501, 'icode': '', 'mw': 336.406, 'heavy_atoms_in_structure': 23, 'bio_res_id': ('H_PNM', 501, ' '), 'res_obj': <Residue PNM het=H_PNM resseq=501 icode= >}	15	4	0.266666667	0	0.083333333	0	0.5	2EX8
2EX9	41	36	0.685	0.315	6.570914963	{'pdb_id': '2EX9', 'resname': '35P', 'chain': 'A', 'resseq': 501, 'icode': '', 'mw': 352.405, 'heavy_atoms_in_structure': 24, 'bio_res_id': ('H_35P', 501, ' '), 'res_obj': <Residue 35P het=H_35P resseq=501 icode= >}	15	7	0.466666667	0	0.153846154	0	0.461538462	2EX9
2EXA	44	25	0.705	0.295	6.838653069	{'pdb_id': '2EXA', 'resname': 'DGF', 'chain': 'A', 'resseq': 501, 'icode': '', 'mw': 287.332, 'heavy_atoms_in_structure': 19, 'bio_res_id': ('H_DGF', 501, ' '), 'res_obj': <Residue DGF het=H_DGF resseq=501 icode= >}	12	7	0.583333333	0	0.375	0	0.375	2EXA
2EXB	65	48	0.695	0.305	8.043437847	{'pdb_id': '2EXB', 'resname': 'FXM', 'chain': 'A', 'resseq': 501, 'icode': '', 'mw': 569.651, 'heavy_atoms_in_structure': 38, 'bio_res_id': ('H_FXM', 501, ' '), 'res_obj': <Residue FXM het=H_FXM resseq=501 icode= >}	17	7	0.411764706	0	0.411764706	0	0.470588235	2EXB
2EXC	78	36	0.855	0.145	8.011333772	{'pdb_id': '2EXC', 'resname': 'JNK', 'chain': 'X', 'resseq': 600, 'icode': '', 'mw': 420.479, 'heavy_atoms_in_structure': 31, 'bio_res_id': ('H_JNK', 600, ' '), 'res_obj': <Residue JNK het=H_JNK resseq=600 icode= >}	19	7	0.368421053	0	0.368421053	0	0.473684211	2EXC
2EXL	74	43	0.79	0.21	7.882357806	{'pdb_id': '2EXL', 'resname': 'GDM', 'chain': 'A', 'resseq': 301, 'icode': '', 'mw': 560.636, 'heavy_atoms_in_structure': 40, 'bio_res_id': ('H_GDM', 301, ' '), 'res_obj': <Residue GDM het=H_GDM resseq=301 icode= >}	23	3	0.130434783	0	0.333333333	0	0.4	2EXL
2EXM	54	22	0.91	0.09	7.097085632	{'pdb_id': '2EXM', 'resname': 'ZIP', 'chain': 'A', 'resseq': 400, 'icode': '', 'mw': 203.244, 'heavy_atoms_in_structure': 15, 'bio_res_id': ('H_ZIP', 400, ' '), 'res_obj': <Residue ZIP het=H_ZIP resseq=400 icode= >}	8	4	0.5	0	0.375	0	0.5	2EXM
2F0Y	46	33	0.88	0.12	7.442824909	{'pdb_id': '2F0Y', 'resname': '3MN', 'chain': 'B', 'resseq': 963, 'icode': '', 'mw': 463.53, 'heavy_atoms_in_structure': 35, 'bio_res_id': ('H_3MN', 963, ' '), 'res_obj': <Residue 3MN het=H_3MN resseq=963 icode= >}	19	5	0.263157895	0.071428571	0.357142857	0	0.357142857	2F0Y
2F0Z	62	57	0.79	0.21	7.067980748	{'pdb_id': '2F0Z', 'resname': 'ZMR', 'chain': 'A', 'resseq': 381, 'icode': '', 'mw': 332.31, 'heavy_atoms_in_structure': 23, 'bio_res_id': ('H_ZMR', 381, ' '), 'res_obj': <Residue ZMR het=H_ZMR resseq=381 icode= >}	16	3	0.1875	0.111111111	0.444444444	0	0.444444444	2F0Z
2F10	51	33	0.72	0.28	7.187913097	{'pdb_id': '2F10', 'resname': 'BCZ', 'chain': 'A', 'resseq': 382, 'icode': '', 'mw': 328.407, 'heavy_atoms_in_structure': 23, 'bio_res_id': ('H_BCZ', 382, ' '), 'res_obj': <Residue BCZ het=H_BCZ resseq=382 icode= >}	18	8	0.444444444	0	0.375	0	0.5	2F10
2F11	49	29	0.725	0.275	7.108779329	{'pdb_id': '2F11', 'resname': 'IEM', 'chain': 'A', 'resseq': 382, 'icode': '', 'mw': 273.282, 'heavy_atoms_in_structure': 19, 'bio_res_id': ('H_IEM', 382, ' '), 'res_obj': <Residue IEM het=H_IEM resseq=382 icode= >}	12	3	0.25	0	0.375	0	0.5	2F11
2F12	46	33	0.885	0.115	6.83532904	{'pdb_id': '2F12', 'resname': 'HTM', 'chain': 'A', 'resseq': 1001, 'icode': '', 'mw': 275.255, 'heavy_atoms_in_structure': 19, 'bio_res_id': ('H_HTM', 1001, ' '), 'res_obj': <Residue HTM het=H_HTM resseq=1001 icode= >}	12	2	0.166666667	0	0.111111111	0	0.444444444	2F12
2F13	46	34	0.735	0.265	7.210035348	{'pdb_id': '2F13', 'resname': 'DYM', 'chain': 'A', 'resseq': 1001, 'icode': '', 'mw': 291.255, 'heavy_atoms_in_structure': 20, 'bio_res_id': ('H_DYM', 1001, ' '), 'res_obj': <Residue DYM het=H_DYM resseq=1001 icode= >}	13	3	0.230769231	0	0.333333333	0	0.444444444	2F13
2F14	57	32	0.635	0.365	10.17933252	{'pdb_id': '2F14', 'resname': 'FL1', 'chain': 'A', 'resseq': 1270, 'icode': '', 'mw': 589.639, 'heavy_atoms_in_structure': 41, 'bio_res_id': ('H_FL1', 1270, ' '), 'res_obj': <Residue FL1 het=H_FL1 resseq=1270 icode= >}	20	9	0.45	0.1	0.5	0	0.5	2F14
2F1A	59	69	0.86	0.14	6.494628486	{'pdb_id': '2F1A', 'resname': 'GB2', 'chain': 'A', 'resseq': 1804, 'icode': '', 'mw': 252.309, 'heavy_atoms_in_structure': 18, 'bio_res_id': ('H_GB2', 1804, ' '), 'res_obj': <Residue GB2 het=H_GB2 resseq=1804 icode= >}	17	5	0.294117647	0	0.3	0	0.5	2F1A
2F1B	64	77	0.855	0.145	6.833642187	{'pdb_id': '2F1B', 'resname': 'GB3', 'chain': 'A', 'resseq': 1803, 'icode': '', 'mw': 266.336, 'heavy_atoms_in_structure': 19, 'bio_res_id': ('H_GB3', 1803, ' '), 'res_obj': <Residue GB3 het=H_GB3 resseq=1803 icode= >}	18	3	0.166666667	0	0.1	0	0.5	2F1B
2F1G	75	48	0.74	0.26	7.751220253	{'pdb_id': '2F1G', 'resname': 'GNF', 'chain': 'A', 'resseq': 1002, 'icode': '', 'mw': 436.547, 'heavy_atoms_in_structure': 32, 'bio_res_id': ('H_GNF', 1002, ' '), 'res_obj': <Residue GNF het=H_GNF resseq=1002 icode= >}	22	9	0.409090909	0	0.470588235	0	0.470588235	2F1G
2F25	61	56	0.88	0.12	6.843305075	{'pdb_id': '2F25', 'resname': 'DAN', 'chain': 'A', 'resseq': 1001, 'icode': '', 'mw': 291.255, 'heavy_atoms_in_structure': 20, 'bio_res_id': ('H_DAN', 1001, ' '), 'res_obj': <Residue DAN het=H_DAN resseq=1001 icode= >}	14	0	0			0	0.5	2F25
2F27	65	56	0.875	0.125	6.823431757	{'pdb_id': '2F27', 'resname': 'DAN', 'chain': 'A', 'resseq': 1001, 'icode': '', 'mw': 291.255, 'heavy_atoms_in_structure': 20, 'bio_res_id': ('H_DAN', 1001, ' '), 'res_obj': <Residue DAN het=H_DAN resseq=1001 icode= >}	14	0	0			0	0.5	2F27
2F29	59	50	0.875	0.125	6.751596471	{'pdb_id': '2F29', 'resname': 'DAN', 'chain': 'A', 'resseq': 381, 'icode': '', 'mw': 291.255, 'heavy_atoms_in_structure': 20, 'bio_res_id': ('H_DAN', 381, ' '), 'res_obj': <Residue DAN het=H_DAN resseq=381 icode= >}	14	1	0.071428571	0	0	0	0.5	2F29
2F2C	65	42	0.8	0.2	7.380753483	{'pdb_id': '2F2C', 'resname': 'AP9', 'chain': 'B', 'resseq': 401, 'icode': '', 'mw': 403.909, 'heavy_atoms_in_structure': 28, 'bio_res_id': ('H_AP9', 401, ' '), 'res_obj': <Residue AP9 het=H_AP9 resseq=401 icode= >}	16	8	0.5	0	0.272727273	0	0.363636364	2F2C
2F2K	58	29	0.765	0.235	7.156356625	{'pdb_id': '2F2K', 'resname': 'TGG', 'chain': 'A', 'resseq': 351, 'icode': '', 'mw': 423.396, 'heavy_atoms_in_structure': 28, 'bio_res_id': ('H_TGG', 351, ' '), 'res_obj': <Residue TGG het=H_TGG resseq=351 icode= >}	15	4	0.266666667	0.076923077	0.307692308	0	0.461538462	2F2K
2F2L	11	13	0.41	0.59	5.534845463	{'pdb_id': '2F2L', 'resname': 'HSQ', 'chain': 'A', 'resseq': 999, 'icode': '', 'mw': 221.208, 'heavy_atoms_in_structure': 14, 'bio_res_id': ('H_HSQ', 999, ' '), 'res_obj': <Residue HSQ het=H_HSQ resseq=999 icode= >}	12	9	0.75	0	0.5	0	0.5	2F2L
2F2U	57	29	0.91	0.09	7.151443705	{'pdb_id': '2F2U', 'resname': 'M77', 'chain': 'A', 'resseq': 501, 'icode': '', 'mw': 291.369, 'heavy_atoms_in_structure': 20, 'bio_res_id': ('H_M77', 501, ' '), 'res_obj': <Residue M77 het=H_M77 resseq=501 icode= >}	12	3	0.25	0	0.222222222	0	0.333333333	2F2U
2F34	59	32	0.8	0.2	7.243741421	{'pdb_id': '2F34', 'resname': 'UBA', 'chain': 'A', 'resseq': 801, 'icode': '', 'mw': 353.35, 'heavy_atoms_in_structure': 24, 'bio_res_id': ('H_UBA', 801, ' '), 'res_obj': <Residue UBA het=H_UBA resseq=801 icode= >}	10	2	0.2	0.090909091	0.272727273	0	0.363636364	2F34
2F35	58	36	0.785	0.215	7.635911733	{'pdb_id': '2F35', 'resname': 'UBC', 'chain': 'A', 'resseq': 801, 'icode': '', 'mw': 333.296, 'heavy_atoms_in_structure': 24, 'bio_res_id': ('H_UBC', 801, ' '), 'res_obj': <Residue UBC het=H_UBC resseq=801 icode= >}	12	2	0.166666667	0.090909091	0.181818182	0	0.363636364	2F35
2F38	79	57	0.93	0.07	7.935374187	{'pdb_id': '2F38', 'resname': '15M', 'chain': 'A', 'resseq': 325, 'icode': '', 'mw': 415.566, 'heavy_atoms_in_structure': 30, 'bio_res_id': ('H_15M', 325, ' '), 'res_obj': <Residue 15M het=H_15M resseq=325 icode= >}	27	2	0.074074074	0.4	0.4	0	0.5	2F38
2F3E	100	81	0.935	0.065	8.548921531	{'pdb_id': '2F3E', 'resname': 'AXQ', 'chain': 'A', 'resseq': 601, 'icode': '', 'mw': 673.928, 'heavy_atoms_in_structure': 45, 'bio_res_id': ('H_AXQ', 601, ' '), 'res_obj': <Residue AXQ het=H_AXQ resseq=601 icode= >}	31	10	0.322580645	0	0.347826087	0	0.47826087	2F3E
2F3F	99	77	0.93	0.07	8.14070866	{'pdb_id': '2F3F', 'resname': 'AXF', 'chain': 'A', 'resseq': 601, 'icode': '', 'mw': 514.745, 'heavy_atoms_in_structure': 34, 'bio_res_id': ('H_AXF', 601, ' '), 'res_obj': <Residue AXF het=H_AXF resseq=601 icode= >}	26	3	0.115384615	0	0.166666667	0	0.5	2F3F
2F3P	74	63	0.98	0.02	6.619173883	{'pdb_id': '2F3P', 'resname': '4GP', 'chain': 'A', 'resseq': 998, 'icode': '', 'mw': 251.191, 'heavy_atoms_in_structure': 17, 'bio_res_id': ('H_4GP', 998, ' '), 'res_obj': <Residue 4GP het=H_4GP resseq=998 icode= >}	12	0	0			0	0.5	2F3P
2F3Q	68	60	0.985	0.015	6.555469035	{'pdb_id': '2F3Q', 'resname': '6GP', 'chain': 'A', 'resseq': 998, 'icode': '', 'mw': 265.217, 'heavy_atoms_in_structure': 18, 'bio_res_id': ('H_6GP', 998, ' '), 'res_obj': <Residue 6GP het=H_6GP resseq=998 icode= >}	12	1	0.083333333	0	0	0	0.444444444	2F3Q
2F3U	76	61	1	0	6.912542327	{'pdb_id': '2F3U', 'resname': '8GP', 'chain': 'A', 'resseq': 998, 'icode': '', 'mw': 290.27, 'heavy_atoms_in_structure': 20, 'bio_res_id': ('H_8GP', 998, ' '), 'res_obj': <Residue 8GP het=H_8GP resseq=998 icode= >}	15	1	0.066666667	0	0	0	0.5	2F3U
2F4B	97	48	0.97	0.03	8.256129588	{'pdb_id': '2F4B', 'resname': 'EHA', 'chain': 'A', 'resseq': 201, 'icode': '', 'mw': 521.603, 'heavy_atoms_in_structure': 39, 'bio_res_id': ('H_EHA', 201, ' '), 'res_obj': <Residue EHA het=H_EHA resseq=201 icode= >}	23	2	0.086956522	0.217391304	0.260869565	0	0.47826087	2F4B
2F4J	72	50	0.9	0.1	7.813484646	{'pdb_id': '2F4J', 'resname': 'VX6', 'chain': 'A', 'resseq': 514, 'icode': '', 'mw': 464.586, 'heavy_atoms_in_structure': 33, 'bio_res_id': ('H_VX6', 514, ' '), 'res_obj': <Residue VX6 het=H_VX6 resseq=514 icode= >}	18	3	0.166666667	0	0.1875	0	0.375	2F4J
2F57	67	35	0.835	0.165	7.529313318	{'pdb_id': '2F57', 'resname': '23D', 'chain': 'B', 'resseq': 1, 'icode': '', 'mw': 385.894, 'heavy_atoms_in_structure': 27, 'bio_res_id': ('H_23D', 1, ' '), 'res_obj': <Residue 23D het=H_23D resseq=1 icode= >}	16	2	0.125	0	0.083333333	0	0.333333333	2F57
2F6D	112	101	0.895	0.105	9.082939105	{'pdb_id': '2F6D', 'resname': 'AC1', 'chain': 'B', 'resseq': 3, 'icode': '', 'mw': 321.324, 'heavy_atoms_in_structure': 21, 'bio_res_id': ('H_AC1', 3, ' '), 'res_obj': <Residue AC1 het=H_AC1 resseq=3 icode= >}	20	0	0			0	0.5	2F6D
2F6T	63	42	0.725	0.275	7.058584686	{'pdb_id': '2F6T', 'resname': '1C2', 'chain': 'A', 'resseq': 608, 'icode': '', 'mw': 385.435, 'heavy_atoms_in_structure': 26, 'bio_res_id': ('H_1C2', 608, ' '), 'res_obj': <Residue 1C2 het=H_1C2 resseq=608 icode= >}	13	6	0.461538462	0	0.272727273	0	0.454545455	2F6T
2F6V	69	54	0.725	0.275	7.325335062	{'pdb_id': '2F6V', 'resname': 'SK2', 'chain': 'A', 'resseq': 608, 'icode': '', 'mw': 419.452, 'heavy_atoms_in_structure': 29, 'bio_res_id': ('H_SK2', 608, ' '), 'res_obj': <Residue SK2 het=H_SK2 resseq=608 icode= >}	16	6	0.375	0.071428571	0.428571429	0	0.428571429	2F6V
2F6W	54	33	0.755	0.245	7.011627385	{'pdb_id': '2F6W', 'resname': 'UN3', 'chain': 'A', 'resseq': 608, 'icode': '', 'mw': 253.278, 'heavy_atoms_in_structure': 17, 'bio_res_id': ('H_UN3', 608, ' '), 'res_obj': <Residue UN3 het=H_UN3 resseq=608 icode= >}	9	3	0.333333333	0.111111111	0.222222222	0	0.444444444	2F6W
2F6Y	47	37	0.675	0.325	7.274061315	{'pdb_id': '2F6Y', 'resname': 'ENT', 'chain': 'A', 'resseq': 608, 'icode': '', 'mw': 385.435, 'heavy_atoms_in_structure': 26, 'bio_res_id': ('H_ENT', 608, ' '), 'res_obj': <Residue ENT het=H_ENT resseq=608 icode= >}	13	6	0.461538462	0	0.363636364	0	0.454545455	2F6Y
2F70	73	50	0.765	0.235	7.680897065	{'pdb_id': '2F70', 'resname': 'UN6', 'chain': 'A', 'resseq': 608, 'icode': '', 'mw': 429.468, 'heavy_atoms_in_structure': 28, 'bio_res_id': ('H_UN6', 608, ' '), 'res_obj': <Residue UN6 het=H_UN6 resseq=608 icode= >}	16	4	0.25	0.125	0.4375	0	0.4375	2F70
2F7D	67	53	0.69	0.31	7.103394706	{'pdb_id': '2F7D', 'resname': 'NOQ', 'chain': 'A', 'resseq': 600, 'icode': '', 'mw': 354.464, 'heavy_atoms_in_structure': 24, 'bio_res_id': ('H_NOQ', 600, ' '), 'res_obj': <Residue NOQ het=H_NOQ resseq=600 icode= >}	16	4	0.25	0	0.5	0	0.5	2F7D
2F7E	78	59	0.975	0.025	7.914224813	{'pdb_id': '2F7E', 'resname': '2EA', 'chain': 'E', 'resseq': 351, 'icode': '', 'mw': 394.468, 'heavy_atoms_in_structure': 30, 'bio_res_id': ('H_2EA', 351, ' '), 'res_obj': <Residue 2EA het=H_2EA resseq=351 icode= >}	19	1	0.052631579	0.176470588	0.176470588	0	0.411764706	2F7E
2F7R	73	96	0.895	0.105	6.776547315	{'pdb_id': '2F7R', 'resname': 'SK3', 'chain': 'A', 'resseq': 5009, 'icode': '', 'mw': 239.268, 'heavy_atoms_in_structure': 17, 'bio_res_id': ('H_SK3', 5009, ' '), 'res_obj': <Residue SK3 het=H_SK3 resseq=5009 icode= >}	16	1	0.0625	0.444444444	0.444444444	0	0.444444444	2F7R
2F7X	68	39	0.97	0.03	8.152646326	{'pdb_id': '2F7X', 'resname': '4EA', 'chain': 'E', 'resseq': 351, 'icode': '', 'mw': 370.447, 'heavy_atoms_in_structure': 28, 'bio_res_id': ('H_4EA', 351, ' '), 'res_obj': <Residue 4EA het=H_4EA resseq=351 icode= >}	19	2	0.105263158	0.117647059	0.411764706	0	0.411764706	2F7X
2F7Z	86	52	0.96	0.04	8.443095691	{'pdb_id': '2F7Z', 'resname': '6EA', 'chain': 'E', 'resseq': 1000, 'icode': '', 'mw': 395.456, 'heavy_atoms_in_structure': 30, 'bio_res_id': ('H_6EA', 1000, ' '), 'res_obj': <Residue 6EA het=H_6EA resseq=1000 icode= >}	18	6	0.333333333	0.117647059	0.352941176	0	0.411764706	2F7Z
2F8P	101	79	0.94	0.06	8.37389025	{'pdb_id': '2F8P', 'resname': 'CEI', 'chain': 'A', 'resseq': 1526, 'icode': '', 'mw': 411.453, 'heavy_atoms_in_structure': 31, 'bio_res_id': ('H_CEI', 1526, ' '), 'res_obj': <Residue CEI het=H_CEI resseq=1526 icode= >}	19	2	0.105263158	0.1875	0.25	0	0.4375	2F8P
2F98	69	39	0.975	0.025	7.835084825	{'pdb_id': '2F98', 'resname': 'NGV', 'chain': 'A', 'resseq': 333, 'icode': '', 'mw': 378.332, 'heavy_atoms_in_structure': 28, 'bio_res_id': ('H_NGV', 333, ' '), 'res_obj': <Residue NGV het=H_NGV resseq=333 icode= >}	9	1	0.111111111	0	0	0	0.454545455	2F98
2F99	82	68	0.985	0.015	7.937598936	{'pdb_id': '2F99', 'resname': 'AKV', 'chain': 'A', 'resseq': 1335, 'icode': '', 'mw': 414.405, 'heavy_atoms_in_structure': 30, 'bio_res_id': ('H_AKV', 1335, ' '), 'res_obj': <Residue AKV het=H_AKV resseq=1335 icode= >}	15	2	0.133333333	0	0.333333333	0	0.416666667	2F99
2F9A	78	48	0.89	0.11	7.966846678	{'pdb_id': '2F9A', 'resname': 'F24', 'chain': 'A', 'resseq': 500, 'icode': '', 'mw': 326.428, 'heavy_atoms_in_structure': 23, 'bio_res_id': ('H_F24', 500, ' '), 'res_obj': <Residue F24 het=H_F24 resseq=500 icode= >}	18	3	0.166666667	0.4	0.466666667	0	0.466666667	2F9A
2F9U	87	57	0.635	0.365	8.654782795	{'pdb_id': '2F9U', 'resname': '5NH', 'chain': 'A', 'resseq': 999, 'icode': '', 'mw': 738.913, 'heavy_atoms_in_structure': 53, 'bio_res_id': ('H_5NH', 999, ' '), 'res_obj': <Residue 5NH het=H_5NH resseq=999 icode= >}	34	18	0.529411765	0	0.409090909	0	0.5	2F9U
2F9V	93	81	0.625	0.375	8.451122727	{'pdb_id': '2F9V', 'resname': 'BN6', 'chain': 'A', 'resseq': 999, 'icode': '', 'mw': 700.822, 'heavy_atoms_in_structure': 50, 'bio_res_id': ('H_BN6', 999, ' '), 'res_obj': <Residue BN6 het=H_BN6 resseq=999 icode= >}	35	15	0.428571429	0	0.391304348	0	0.47826087	2F9V
2FAF	54	33	0.965	0.035	7.71505466	{'pdb_id': '2FAF', 'resname': 'TQY', 'chain': 'C', 'resseq': 1, 'icode': '', 'mw': 306.352, 'heavy_atoms_in_structure': 20, 'bio_res_id': ('H_TQY', 1, ' '), 'res_obj': <Residue TQY het=H_TQY resseq=1 icode= >}	17	2	0.117647059	0.142857143	0.428571429	0	0.428571429	2FAF
2FAH	54	35	1	0	70.9163418	{'pdb_id': '2FAH', 'resname': 'TQY', 'chain': 'E', 'resseq': 1, 'icode': '', 'mw': 306.352, 'heavy_atoms_in_structure': 20, 'bio_res_id': ('H_TQY', 1, ' '), 'res_obj': <Residue TQY het=H_TQY resseq=1 icode= >}	17	7	0.411764706	0	0.428571429	0	0.428571429	2FAH
2FAI	68	31	1	0	7.265342126	{'pdb_id': '2FAI', 'resname': '459', 'chain': 'A', 'resseq': 101, 'icode': '', 'mw': 276.371, 'heavy_atoms_in_structure': 20, 'bio_res_id': ('H_459', 101, ' '), 'res_obj': <Residue 459 het=H_459 resseq=101 icode= >}	16	1	0.0625	0.3	0.3	0	0.5	2FAI
2FAK	57	48	0.82	0.18	6.278735837	{'pdb_id': '2FAK', 'resname': 'SA1', 'chain': 'H', 'resseq': 0, 'icode': '', 'mw': 279.332, 'heavy_atoms_in_structure': 20, 'bio_res_id': ('H_SA1', 0, ' '), 'res_obj': <Residue SA1 het=H_SA1 resseq=0 icode= >}	14	3	0.214285714	0	0.125	0	0.5	2FAK
2FB3	40	15	1	0	8.119099388	{'pdb_id': '2FB3', 'resname': '5AD', 'chain': 'A', 'resseq': 501, 'icode': '', 'mw': 251.242, 'heavy_atoms_in_structure': 17, 'bio_res_id': ('H_5AD', 501, ' '), 'res_obj': <Residue 5AD het=H_5AD resseq=501 icode= >}	10	3	0.3	0.125	0.375	0	0.375	2FB3
2FBW	67	98	1	0	15.95941735	{'pdb_id': '2FBW', 'resname': 'UMQ', 'chain': 'P', 'resseq': 203, 'icode': '', 'mw': 496.589, 'heavy_atoms_in_structure': 26, 'bio_res_id': ('H_UMQ', 203, ' '), 'res_obj': <Residue UMQ het=H_UMQ resseq=203 icode= >}	30	8	0.266666667	0.047619048	0.380952381	0	0.476190476	2FBW
2FC1	22	10	0.51	0.49	6.014195971	{'pdb_id': '2FC1', 'resname': 'HBI', 'chain': 'A', 'resseq': 903, 'icode': '', 'mw': 239.231, 'heavy_atoms_in_structure': 17, 'bio_res_id': ('H_HBI', 903, ' '), 'res_obj': <Residue HBI het=H_HBI resseq=903 icode= >}	9	5	0.555555556	0	0.444444444	0	0.444444444	2FC1
2FC2	21	6	0.51	0.49	5.509151923	{'pdb_id': '2FC2', 'resname': 'HBI', 'chain': 'A', 'resseq': 903, 'icode': '', 'mw': 239.231, 'heavy_atoms_in_structure': 17, 'bio_res_id': ('H_HBI', 903, ' '), 'res_obj': <Residue HBI het=H_HBI resseq=903 icode= >}	9	5	0.555555556	0	0.444444444	0	0.444444444	2FC2
2FDA	74	65	0.795	0.205	7.258393673	{'pdb_id': '2FDA', 'resname': '682', 'chain': 'A', 'resseq': 1, 'icode': '', 'mw': 385.485, 'heavy_atoms_in_structure': 26, 'bio_res_id': ('H_682', 1, ' '), 'res_obj': <Residue 682 het=H_682 resseq=1 icode= >}	18	6	0.333333333	0	0.166666667	0	0.5	2FDA
2FDP	104	80	0.92	0.08	8.135544419	{'pdb_id': '2FDP', 'resname': 'FRP', 'chain': 'A', 'resseq': 386, 'icode': '', 'mw': 560.702, 'heavy_atoms_in_structure': 41, 'bio_res_id': ('H_FRP', 386, ' '), 'res_obj': <Residue FRP het=H_FRP resseq=386 icode= >}	28	5	0.178571429	0	0.2	0	0.5	2FDP
2FDU	50	32	1	0	6.121913886	{'pdb_id': '2FDU', 'resname': 'D1G', 'chain': 'A', 'resseq': 501, 'icode': '', 'mw': 202.252, 'heavy_atoms_in_structure': 15, 'bio_res_id': ('H_D1G', 501, ' '), 'res_obj': <Residue D1G het=H_D1G resseq=501 icode= >}	9	1	0.111111111	0	0	0	0.444444444	2FDU
2FDY	45	27	0.995	0.005	6.325864105	{'pdb_id': '2FDY', 'resname': 'D4G', 'chain': 'A', 'resseq': 501, 'icode': '', 'mw': 220.314, 'heavy_atoms_in_structure': 14, 'bio_res_id': ('H_D4G', 501, ' '), 'res_obj': <Residue D4G het=H_D4G resseq=501 icode= >}	8	1	0.125	0.222222222	0.222222222	0.111111111	0.222222222	2FDY
2FE6	112	50	0.99	0.01	8.731760123	{'pdb_id': '2FE6', 'resname': 'MNR', 'chain': 'A', 'resseq': 422, 'icode': '', 'mw': 615.58, 'heavy_atoms_in_structure': 43, 'bio_res_id': ('H_MNR', 422, ' '), 'res_obj': <Residue MNR het=H_MNR resseq=422 icode= >}	18	3	0.166666667	0.166666667	0.166666667	0	0.333333333	2FE6
2FER	117	60	1	0	8.665722981	{'pdb_id': '2FER', 'resname': 'MNR', 'chain': 'A', 'resseq': 1001, 'icode': '', 'mw': 615.58, 'heavy_atoms_in_structure': 43, 'bio_res_id': ('H_MNR', 1001, ' '), 'res_obj': <Residue MNR het=H_MNR resseq=1001 icode= >}	18	2	0.111111111	0.083333333	0.166666667	0	0.333333333	2FER
2FET	83	80	0.99	0.01	6.554126084	{'pdb_id': '2FET', 'resname': 'H53', 'chain': 'A', 'resseq': 998, 'icode': '', 'mw': 272.251, 'heavy_atoms_in_structure': 19, 'bio_res_id': ('H_H53', 998, ' '), 'res_obj': <Residue H53 het=H_H53 resseq=998 icode= >}	15	0	0			0	0.5	2FET
2FEU	121	59	1	0	8.678901952	{'pdb_id': '2FEU', 'resname': 'MNR', 'chain': 'A', 'resseq': 730, 'icode': '', 'mw': 615.58, 'heavy_atoms_in_structure': 43, 'bio_res_id': ('H_MNR', 730, ' '), 'res_obj': <Residue MNR het=H_MNR resseq=730 icode= >}	18	2	0.111111111	0.083333333	0.166666667	0	0.333333333	2FEU
2FF1	71	68	0.91	0.09	6.268966534	{'pdb_id': '2FF1', 'resname': 'IMH', 'chain': 'A', 'resseq': 401, 'icode': '', 'mw': 266.253, 'heavy_atoms_in_structure': 19, 'bio_res_id': ('H_IMH', 401, ' '), 'res_obj': <Residue IMH het=H_IMH resseq=401 icode= >}	13	2	0.153846154	0	0.222222222	0	0.444444444	2FF1
2FF2	83	83	0.975	0.025	6.349975095	{'pdb_id': '2FF2', 'resname': 'IMH', 'chain': 'A', 'resseq': 501, 'icode': '', 'mw': 266.253, 'heavy_atoms_in_structure': 19, 'bio_res_id': ('H_IMH', 501, ' '), 'res_obj': <Residue IMH het=H_IMH resseq=501 icode= >}	13	0	0			0	0.444444444	2FF2
2FF5	82	80	0.99	0.01	6.53320599	{'pdb_id': '2FF5', 'resname': 'H53', 'chain': 'A', 'resseq': 998, 'icode': '', 'mw': 272.251, 'heavy_atoms_in_structure': 19, 'bio_res_id': ('H_H53', 998, ' '), 'res_obj': <Residue H53 het=H_H53 resseq=998 icode= >}	15	0	0			0	0.5	2FF5
2FG6	57	24	0.95	0.05	6.78431416	{'pdb_id': '2FG6', 'resname': 'SN0', 'chain': 'X', 'resseq': 345, 'icode': '', 'mw': 217.219, 'heavy_atoms_in_structure': 15, 'bio_res_id': ('H_SN0', 345, ' '), 'res_obj': <Residue SN0 het=H_SN0 resseq=345 icode= >}	9	2	0.222222222	0.333333333	0.444444444	0	0.444444444	2FG6
2FG7	54	22	0.945	0.055	6.727517367	{'pdb_id': '2FG7', 'resname': 'SN0', 'chain': 'X', 'resseq': 345, 'icode': '', 'mw': 217.219, 'heavy_atoms_in_structure': 15, 'bio_res_id': ('H_SN0', 345, ' '), 'res_obj': <Residue SN0 het=H_SN0 resseq=345 icode= >}	9	2	0.222222222	0.222222222	0.333333333	0	0.444444444	2FG7
2FGI	84	52	0.81	0.19	9.013341181	{'pdb_id': '2FGI', 'resname': 'PD1', 'chain': 'A', 'resseq': 1001, 'icode': '', 'mw': 523.67, 'heavy_atoms_in_structure': 38, 'bio_res_id': ('H_PD1', 1001, ' '), 'res_obj': <Residue PD1 het=H_PD1 resseq=1001 icode= >}	21	11	0.523809524	0	0.333333333	0	0.444444444	2FGI
2FHJ	80	55	0.65	0.35	16.23308407	{'pdb_id': '2FHJ', 'resname': 'MFN', 'chain': 'A', 'resseq': 902, 'icode': '', 'mw': 776.741, 'heavy_atoms_in_structure': 46, 'bio_res_id': ('H_MFN', 902, ' '), 'res_obj': <Residue MFN het=H_MFN resseq=902 icode= >}	32	9	0.28125	0.088235294	0.5	0	0.5	2FHJ
2FHK	68	33	0.18	0.82	42.59175476	{'pdb_id': '2FHK', 'resname': 'MFN', 'chain': 'C', 'resseq': 601, 'icode': '', 'mw': 776.741, 'heavy_atoms_in_structure': 33, 'bio_res_id': ('H_MFN', 601, ' '), 'res_obj': <Residue MFN het=H_MFN resseq=601 icode= >}	32	10	0.3125	0.058823529	0.5	0	0.5	2FHK
2FHR	54	50	1	0	8.019874346	{'pdb_id': '2FHR', 'resname': 'FSI', 'chain': 'A', 'resseq': 700, 'icode': '', 'mw': 327.26, 'heavy_atoms_in_structure': 21, 'bio_res_id': ('H_FSI', 700, ' '), 'res_obj': <Residue FSI het=H_FSI resseq=700 icode= >}	15	2	0.133333333	0	0.125	0	0.5	2FHR
2FHY	57	42	0.98	0.02	6.049934458	{'pdb_id': '2FHY', 'resname': 'A37', 'chain': 'A', 'resseq': 502, 'icode': '', 'mw': 377.63, 'heavy_atoms_in_structure': 22, 'bio_res_id': ('H_A37', 502, ' '), 'res_obj': <Residue A37 het=H_A37 resseq=502 icode= >}	7	1	0.142857143	0.090909091	0.090909091	0	0.454545455	2FHY
2FIE	66	39	0.91	0.09	6.844830959	{'pdb_id': '2FIE', 'resname': 'A74', 'chain': 'A', 'resseq': 701, 'icode': '', 'mw': 480.321, 'heavy_atoms_in_structure': 31, 'bio_res_id': ('H_A74', 701, ' '), 'res_obj': <Residue A74 het=H_A74 resseq=701 icode= >}	11	1	0.090909091	0	0	0	0.4	2FIE
2FIK	105	63	0.88	0.12	9.883916356	{'pdb_id': '2FIK', 'resname': 'GSL', 'chain': 'A', 'resseq': 501, 'icode': '', 'mw': 687.988, 'heavy_atoms_in_structure': 48, 'bio_res_id': ('H_GSL', 501, ' '), 'res_obj': <Residue GSL het=H_GSL resseq=501 icode= >}	42	10	0.238095238	0.193548387	0.387096774	0	0.483870968	2FIK
2FIX	64	44	0.885	0.115	7.073529516	{'pdb_id': '2FIX', 'resname': '870', 'chain': 'A', 'resseq': 701, 'icode': '', 'mw': 464.322, 'heavy_atoms_in_structure': 30, 'bio_res_id': ('H_870', 701, ' '), 'res_obj': <Residue 870 het=H_870 resseq=701 icode= >}	12	2	0.166666667	0	0.076923077	0	0.384615385	2FIX
2FJ0	52	21	0.985	0.015	6.640731046	{'pdb_id': '2FJ0', 'resname': 'TFC', 'chain': 'A', 'resseq': 600, 'icode': '', 'mw': 256.328, 'heavy_atoms_in_structure': 16, 'bio_res_id': ('H_TFC', 600, ' '), 'res_obj': <Residue TFC het=H_TFC resseq=600 icode= >}	9	3	0.333333333	0	0.416666667	0	0.5	2FJ0
2FJ1	62	37	0.86	0.14	7.405100509	{'pdb_id': '2FJ1', 'resname': 'CTC', 'chain': 'A', 'resseq': 222, 'icode': '', 'mw': 478.88, 'heavy_atoms_in_structure': 33, 'bio_res_id': ('H_CTC', 222, ' '), 'res_obj': <Residue CTC het=H_CTC resseq=222 icode= >}	15	1	0.066666667	0	0	0	0.454545455	2FJ1
2FJP	76	55	0.845	0.155	7.5355296	{'pdb_id': '2FJP', 'resname': 'S14', 'chain': 'A', 'resseq': 1001, 'icode': '', 'mw': 424.471, 'heavy_atoms_in_structure': 31, 'bio_res_id': ('H_S14', 1001, ' '), 'res_obj': <Residue S14 het=H_S14 resseq=1001 icode= >}	17	3	0.176470588	0	0.2	0	0.466666667	2FJP
2FKW	129	86	0.875	0.125	14.15879683	{'pdb_id': '2FKW', 'resname': 'RG1', 'chain': 'D', 'resseq': 1402, 'icode': '', 'mw': 715.013, 'heavy_atoms_in_structure': 52, 'bio_res_id': ('H_RG1', 1402, ' '), 'res_obj': <Residue RG1 het=H_RG1 resseq=1402 icode= >}	42	8	0.19047619	0	0.416666667	0	0.472222222	2FKW
2FKY	80	49	0.785	0.215	7.481664417	{'pdb_id': '2FKY', 'resname': 'N2T', 'chain': 'A', 'resseq': 604, 'icode': '', 'mw': 397.461, 'heavy_atoms_in_structure': 29, 'bio_res_id': ('H_N2T', 604, ' '), 'res_obj': <Residue N2T het=H_N2T resseq=604 icode= >}	18	6	0.333333333	0	0.416666667	0	0.416666667	2FKY
2FL2	75	46	0.825	0.175	7.160719286	{'pdb_id': '2FL2', 'resname': 'N4T', 'chain': 'A', 'resseq': 604, 'icode': '', 'mw': 354.393, 'heavy_atoms_in_structure': 26, 'bio_res_id': ('H_N4T', 604, ' '), 'res_obj': <Residue N4T het=H_N4T resseq=604 icode= >}	16	4	0.25	0	0.4	0	0.4	2FL2
2FL5	63	58	0.745	0.255	7.695758164	{'pdb_id': '2FL5', 'resname': 'RBF', 'chain': 'H', 'resseq': 201, 'icode': '', 'mw': 376.364, 'heavy_atoms_in_structure': 27, 'bio_res_id': ('H_RBF', 201, ' '), 'res_obj': <Residue RBF het=H_RBF resseq=201 icode= >}	14	6	0.428571429	0.090909091	0.454545455	0	0.454545455	2FL5
2FL6	74	41	0.855	0.145	7.021165018	{'pdb_id': '2FL6', 'resname': 'N5T', 'chain': 'A', 'resseq': 604, 'icode': '', 'mw': 328.356, 'heavy_atoms_in_structure': 24, 'bio_res_id': ('H_N5T', 604, ' '), 'res_obj': <Residue N5T het=H_N5T resseq=604 icode= >}	13	3	0.230769231	0.1	0.4	0	0.5	2FL6
2FLB	81	46	0.795	0.205	7.870912245	{'pdb_id': '2FLB', 'resname': '6NH', 'chain': 'H', 'resseq': 1246, 'icode': '', 'mw': 318.333, 'heavy_atoms_in_structure': 24, 'bio_res_id': ('H_6NH', 1246, ' '), 'res_obj': <Residue 6NH het=H_6NH resseq=1246 icode= >}	13	3	0.230769231	0.076923077	0.307692308	0	0.384615385	2FLB
2FLH	55	26	0.98	0.02	7.073602212	{'pdb_id': '2FLH', 'resname': 'ZEA', 'chain': 'A', 'resseq': 701, 'icode': '', 'mw': 219.243, 'heavy_atoms_in_structure': 16, 'bio_res_id': ('H_ZEA', 701, ' '), 'res_obj': <Residue ZEA het=H_ZEA resseq=701 icode= >}	9	1	0.111111111	0.111111111	0.111111111	0	0.444444444	2FLH
2FLR	81	65	0.79	0.21	7.586928729	{'pdb_id': '2FLR', 'resname': '7NH', 'chain': 'H', 'resseq': 258, 'icode': '', 'mw': 358.393, 'heavy_atoms_in_structure': 27, 'bio_res_id': ('H_7NH', 258, ' '), 'res_obj': <Residue 7NH het=H_7NH resseq=258 icode= >}	16	4	0.25	0.285714286	0.428571429	0	0.428571429	2FLR
2FM2	91	71	0.6	0.4	8.714955934	{'pdb_id': '2FM2', 'resname': '3BC', 'chain': 'A', 'resseq': 900, 'icode': '', 'mw': 724.887, 'heavy_atoms_in_structure': 52, 'bio_res_id': ('H_3BC', 900, ' '), 'res_obj': <Residue 3BC het=H_3BC resseq=900 icode= >}	31	16	0.516129032	0	0.363636364	0	0.5	2FM2
2FME	87	64	0.865	0.135	7.080625349	{'pdb_id': '2FME', 'resname': '3QC', 'chain': 'A', 'resseq': 370, 'icode': '', 'mw': 324.417, 'heavy_atoms_in_structure': 24, 'bio_res_id': ('H_3QC', 370, ' '), 'res_obj': <Residue 3QC het=H_3QC resseq=370 icode= >}	14	5	0.357142857	0	0.333333333	0	0.444444444	2FME
2FMN	50	35	0.865	0.135	7.305147658	{'pdb_id': '2FMN', 'resname': '4HF', 'chain': 'A', 'resseq': 495, 'icode': '', 'mw': 449.481, 'heavy_atoms_in_structure': 31, 'bio_res_id': ('H_4HF', 495, ' '), 'res_obj': <Residue 4HF het=H_4HF resseq=495 icode= >}	16	3	0.1875	0	0.222222222	0	0.444444444	2FMN
2FOI	63	58	0.98	0.02	6.774004105	{'pdb_id': '2FOI', 'resname': 'JPA', 'chain': 'A', 'resseq': 500, 'icode': '', 'mw': 345.219, 'heavy_atoms_in_structure': 23, 'bio_res_id': ('H_JPA', 500, ' '), 'res_obj': <Residue JPA het=H_JPA resseq=500 icode= >}	12	0	0			0	0.461538462	2FOI
2FOQ	66	103	0.87	0.13	9.862987939	{'pdb_id': '2FOQ', 'resname': 'B15', 'chain': 'A', 'resseq': 301, 'icode': '', 'mw': 511.008, 'heavy_atoms_in_structure': 15, 'bio_res_id': ('H_B15', 301, ' '), 'res_obj': <Residue B15 het=H_B15 resseq=301 icode= >}	15	1	0.066666667	0.421052632	0.421052632	0	0.421052632	2FOQ
2FOS	70	58	0.745	0.255	10.30455261	{'pdb_id': '2FOS', 'resname': 'B17', 'chain': 'A', 'resseq': 301, 'icode': '', 'mw': 508.99, 'heavy_atoms_in_structure': 20, 'bio_res_id': ('H_B17', 301, ' '), 'res_obj': <Residue B17 het=H_B17 resseq=301 icode= >}	14	4	0.285714286	0.3	0.45	0	0.45	2FOS
2FOU	44	35	0.61	0.39	8.638361543	{'pdb_id': '2FOU', 'resname': 'B22', 'chain': 'A', 'resseq': 303, 'icode': '', 'mw': 554.032, 'heavy_atoms_in_structure': 35, 'bio_res_id': ('H_B22', 303, ' '), 'res_obj': <Residue B22 het=H_B22 resseq=303 icode= >}	16	9	0.5625	0.15	0.45	0	0.45	2FOU
2FOV	46	17	0.8	0.2	7.017015445	{'pdb_id': '2FOV', 'resname': 'B30', 'chain': 'A', 'resseq': 301, 'icode': '', 'mw': 420.885, 'heavy_atoms_in_structure': 25, 'bio_res_id': ('H_B30', 301, ' '), 'res_obj': <Residue B30 het=H_B30 resseq=301 icode= >}	10	5	0.5	0.214285714	0.5	0	0.5	2FOV
2FOY	46	28	0.93	0.07	7.150258188	{'pdb_id': '2FOY', 'resname': 'B30', 'chain': 'A', 'resseq': 311, 'icode': '', 'mw': 420.885, 'heavy_atoms_in_structure': 25, 'bio_res_id': ('H_B30', 311, ' '), 'res_obj': <Residue B30 het=H_B30 resseq=311 icode= >}	10	6	0.6	0.214285714	0.428571429	0	0.5	2FOY
2FP2	63	43	0.99	0.01	6.091302365	{'pdb_id': '2FP2', 'resname': 'TSA', 'chain': 'B', 'resseq': 500, 'icode': '', 'mw': 228.199, 'heavy_atoms_in_structure': 16, 'bio_res_id': ('H_TSA', 500, ' '), 'res_obj': <Residue TSA het=H_TSA resseq=500 icode= >}	10	0	0			0	0.333333333	2FP2
2FPC	65	45	0.76	0.24	7.60382831	{'pdb_id': '2FPC', 'resname': 'SCG', 'chain': 'A', 'resseq': 1001, 'icode': '', 'mw': 388.366, 'heavy_atoms_in_structure': 27, 'bio_res_id': ('H_SCG', 1001, ' '), 'res_obj': <Residue SCG het=H_SCG resseq=1001 icode= >}	19	5	0.263157895	0	0.333333333	0	0.5	2FPC
2FQ9	57	36	0.795	0.205	7.252069272	{'pdb_id': '2FQ9', 'resname': 'CRJ', 'chain': 'A', 'resseq': 999, 'icode': '', 'mw': 490.472, 'heavy_atoms_in_structure': 33, 'bio_res_id': ('H_CRJ', 999, ' '), 'res_obj': <Residue CRJ het=H_CRJ resseq=999 icode= >}	16	5	0.3125	0.071428571	0.357142857	0.071428571	0.5	2FQ9
2FQO	39	30	0.545	0.455	7.192607059	{'pdb_id': '2FQO', 'resname': 'HYI', 'chain': 'A', 'resseq': 703, 'icode': '', 'mw': 268.287, 'heavy_atoms_in_structure': 17, 'bio_res_id': ('H_HYI', 703, ' '), 'res_obj': <Residue HYI het=H_HYI resseq=703 icode= >}	12	5	0.416666667	0	0.363636364	0	0.454545455	2FQO
2FQQ	19	14	0.63	0.37	6.29819877	{'pdb_id': '2FQQ', 'resname': 'F1G', 'chain': 'B', 'resseq': 1, 'icode': '', 'mw': 309.331, 'heavy_atoms_in_structure': 19, 'bio_res_id': ('H_F1G', 1, ' '), 'res_obj': <Residue F1G het=H_F1G resseq=1 icode= >}	6	1	0.166666667	0.1	0.1	0	0.4	2FQQ
2FQT	40	27	0.54	0.46	7.137625	{'pdb_id': '2FQT', 'resname': 'H1D', 'chain': 'A', 'resseq': 4398, 'icode': '', 'mw': 268.287, 'heavy_atoms_in_structure': 17, 'bio_res_id': ('H_H1D', 4398, ' '), 'res_obj': <Residue H1D het=H_H1D resseq=4398 icode= >}	12	6	0.5	0	0.272727273	0	0.454545455	2FQT
2FQW	60	58	0.975	0.025	6.203123931	{'pdb_id': '2FQW', 'resname': 'NOS', 'chain': 'A', 'resseq': 400, 'icode': '', 'mw': 268.226, 'heavy_atoms_in_structure': 19, 'bio_res_id': ('H_NOS', 400, ' '), 'res_obj': <Residue NOS het=H_NOS resseq=400 icode= >}	11	0	0			0	0.444444444	2FQW
2FR3	66	25	0.88	0.12	7.591446175	{'pdb_id': '2FR3', 'resname': 'REA', 'chain': 'A', 'resseq': 300, 'icode': '', 'mw': 300.435, 'heavy_atoms_in_structure': 22, 'bio_res_id': ('H_REA', 300, ' '), 'res_obj': <Residue REA het=H_REA resseq=300 icode= >}	15	4	0.266666667	0	0.076923077	0	0.461538462	2FR3
2FR5	76	63	0.995	0.005	6.484686395	{'pdb_id': '2FR5', 'resname': 'TYU', 'chain': 'A', 'resseq': 1001, 'icode': '', 'mw': 248.233, 'heavy_atoms_in_structure': 17, 'bio_res_id': ('H_TYU', 1001, ' '), 'res_obj': <Residue TYU het=H_TYU resseq=1001 icode= >}	13	0	0			0	0.444444444	2FR5
2FR6	67	48	0.985	0.015	6.234003981	{'pdb_id': '2FR6', 'resname': 'URI', 'chain': 'B', 'resseq': 1002, 'icode': '', 'mw': 244.201, 'heavy_atoms_in_structure': 17, 'bio_res_id': ('H_URI', 1002, ' '), 'res_obj': <Residue URI het=H_URI resseq=1002 icode= >}	11	0	0			0	0.444444444	2FR6
2FRA	78	72	0.79	0.21	7.867373082	{'pdb_id': '2FRA', 'resname': 'CRV', 'chain': 'A', 'resseq': 999, 'icode': '', 'mw': 485.52, 'heavy_atoms_in_structure': 33, 'bio_res_id': ('H_CRV', 999, ' '), 'res_obj': <Residue CRV het=H_CRV resseq=999 icode= >}	20	3	0.15	0.142857143	0.214285714	0	0.5	2FRA
2FS4	133	104	0.91	0.09	8.68020275	{'pdb_id': '2FS4', 'resname': 'PZ1', 'chain': 'B', 'resseq': 805, 'icode': '', 'mw': 587.706, 'heavy_atoms_in_structure': 43, 'bio_res_id': ('H_PZ1', 805, ' '), 'res_obj': <Residue PZ1 het=H_PZ1 resseq=805 icode= >}	29	4	0.137931034	0.2	0.36	0	0.48	2FS4
2FS8	100	73	0.72	0.28	10.30850425	{'pdb_id': '2FS8', 'resname': 'C3A', 'chain': 'A', 'resseq': 999, 'icode': '', 'mw': 557.64, 'heavy_atoms_in_structure': 41, 'bio_res_id': ('H_C3A', 999, ' '), 'res_obj': <Residue C3A het=H_C3A resseq=999 icode= >}	25	7	0.28	0.045454545	0.5	0	0.5	2FS8
2FS9	98	54	0.715	0.285	10.69876482	{'pdb_id': '2FS9', 'resname': 'C4A', 'chain': 'A', 'resseq': 999, 'icode': '', 'mw': 519.592, 'heavy_atoms_in_structure': 38, 'bio_res_id': ('H_C4A', 999, ' '), 'res_obj': <Residue C4A het=H_C4A resseq=999 icode= >}	22	7	0.318181818	0	0.476190476	0	0.476190476	2FS9
2FSL	76	48	0.91	0.09	7.037262786	{'pdb_id': '2FSL', 'resname': 'BOG', 'chain': 'X', 'resseq': 1000, 'icode': '', 'mw': 292.369, 'heavy_atoms_in_structure': 20, 'bio_res_id': ('H_BOG', 1000, ' '), 'res_obj': <Residue BOG het=H_BOG resseq=1000 icode= >}	18	2	0.111111111	0	0	0	0.461538462	2FSL
2FSM	72	42	0.9	0.1	7.019964626	{'pdb_id': '2FSM', 'resname': 'BOG', 'chain': 'X', 'resseq': 1000, 'icode': '', 'mw': 292.369, 'heavy_atoms_in_structure': 20, 'bio_res_id': ('H_BOG', 1000, ' '), 'res_obj': <Residue BOG het=H_BOG resseq=1000 icode= >}	18	2	0.111111111	0	0.076923077	0	0.461538462	2FSM
2FSO	78	52	0.92	0.08	7.150387751	{'pdb_id': '2FSO', 'resname': 'BOG', 'chain': 'X', 'resseq': 1000, 'icode': '', 'mw': 292.369, 'heavy_atoms_in_structure': 20, 'bio_res_id': ('H_BOG', 1000, ' '), 'res_obj': <Residue BOG het=H_BOG resseq=1000 icode= >}	18	3	0.166666667	0	0.153846154	0	0.461538462	2FSO
2FST	74	49	0.91	0.09	7.11524693	{'pdb_id': '2FST', 'resname': 'BOG', 'chain': 'X', 'resseq': 1000, 'icode': '', 'mw': 292.369, 'heavy_atoms_in_structure': 20, 'bio_res_id': ('H_BOG', 1000, ' '), 'res_obj': <Residue BOG het=H_BOG resseq=1000 icode= >}	18	2	0.111111111	0.076923077	0.153846154	0	0.461538462	2FST
2FSZ	84	45	0.92	0.08	7.593297182	{'pdb_id': '2FSZ', 'resname': 'OHT', 'chain': 'A', 'resseq': 101, 'icode': '', 'mw': 387.514, 'heavy_atoms_in_structure': 29, 'bio_res_id': ('H_OHT', 101, ' '), 'res_obj': <Residue OHT het=H_OHT resseq=101 icode= >}	20	3	0.15	0	0.142857143	0	0.5	2FSZ
2FT2	64	48	0.8	0.2	7.186037127	{'pdb_id': '2FT2', 'resname': 'C28', 'chain': 'A', 'resseq': 999, 'icode': '', 'mw': 482.493, 'heavy_atoms_in_structure': 32, 'bio_res_id': ('H_C28', 999, ' '), 'res_obj': <Residue C28 het=H_C28 resseq=999 icode= >}	17	1	0.058823529	0.153846154	0.153846154	0.076923077	0.461538462	2FT2
2FT9	61	40	0.955	0.045	7.678709149	{'pdb_id': '2FT9', 'resname': 'CHD', 'chain': 'A', 'resseq': 130, 'icode': '', 'mw': 408.571, 'heavy_atoms_in_structure': 29, 'bio_res_id': ('H_CHD', 130, ' '), 'res_obj': <Residue CHD het=H_CHD resseq=130 icode= >}	25	7	0.28	0.142857143	0.5	0	0.5	2FT9
2FTD	91	74	0.71	0.29	8.219750557	{'pdb_id': '2FTD', 'resname': 'ILI', 'chain': 'A', 'resseq': 300, 'icode': '', 'mw': 540.631, 'heavy_atoms_in_structure': 38, 'bio_res_id': ('H_ILI', 300, ' '), 'res_obj': <Residue ILI het=H_ILI resseq=300 icode= >}	24	6	0.25	0	0.388888889	0	0.5	2FTD
2FTO	71	42	0.885	0.115	7.783639698	{'pdb_id': '2FTO', 'resname': 'CB3', 'chain': 'X', 'resseq': 266, 'icode': '', 'mw': 477.469, 'heavy_atoms_in_structure': 35, 'bio_res_id': ('H_CB3', 266, ' '), 'res_obj': <Residue CB3 het=H_CB3 resseq=266 icode= >}	18	1	0.055555556	0.157894737	0.157894737	0	0.473684211	2FTO
2FU8	37	29	0.725	0.275	5.959107894	{'pdb_id': '2FU8', 'resname': 'MCO', 'chain': 'A', 'resseq': 1410, 'icode': '', 'mw': 217.285, 'heavy_atoms_in_structure': 14, 'bio_res_id': ('H_MCO', 1410, ' '), 'res_obj': <Residue MCO het=H_MCO resseq=1410 icode= >}	9	3	0.333333333	0.142857143	0.285714286	0	0.285714286	2FU8
2FU9	50	31	0.695	0.305	7.176715177	{'pdb_id': '2FU9', 'resname': 'MP2', 'chain': 'A', 'resseq': 1410, 'icode': '', 'mw': 312.342, 'heavy_atoms_in_structure': 21, 'bio_res_id': ('H_MP2', 1410, ' '), 'res_obj': <Residue MP2 het=H_MP2 resseq=1410 icode= >}	13	5	0.384615385	0	0.307692308	0	0.461538462	2FU9
2FUD	68	47	0.77	0.23	7.115143368	{'pdb_id': '2FUD', 'resname': 'CRL', 'chain': 'A', 'resseq': 999, 'icode': '', 'mw': 430.594, 'heavy_atoms_in_structure': 28, 'bio_res_id': ('H_CRL', 999, ' '), 'res_obj': <Residue CRL het=H_CRL resseq=999 icode= >}	15	5	0.333333333	0.153846154	0.230769231	0.076923077	0.461538462	2FUD
2FUM	74	41	0.785	0.215	8.075614193	{'pdb_id': '2FUM', 'resname': 'MIX', 'chain': 'A', 'resseq': 539, 'icode': '', 'mw': 444.481, 'heavy_atoms_in_structure': 32, 'bio_res_id': ('H_MIX', 539, ' '), 'res_obj': <Residue MIX het=H_MIX resseq=539 icode= >}	20	9	0.45	0	0.470588235	0	0.470588235	2FUM
2FUT	44	21	1	0	21.34788878	{'pdb_id': '2FUT', 'resname': 'UAP', 'chain': 'C', 'resseq': 2, 'icode': '', 'mw': 256.187, 'heavy_atoms_in_structure': 15, 'bio_res_id': ('H_UAP', 2, ' '), 'res_obj': <Residue UAP het=H_UAP resseq=2 icode= >}	8	0	0			0	0.5	2FUT
2FV5	105	65	0.905	0.095	7.782855724	{'pdb_id': '2FV5', 'resname': '541', 'chain': 'A', 'resseq': 1, 'icode': '', 'mw': 433.5, 'heavy_atoms_in_structure': 32, 'bio_res_id': ('H_541', 1, ' '), 'res_obj': <Residue 541 het=H_541 resseq=1 icode= >}	18	2	0.111111111	0.117647059	0.235294118	0	0.470588235	2FV5
2FV9	84	58	0.81	0.19	7.590746066	{'pdb_id': '2FV9', 'resname': '002', 'chain': 'B', 'resseq': 2, 'icode': '', 'mw': 449.541, 'heavy_atoms_in_structure': 32, 'bio_res_id': ('H_002', 2, ' '), 'res_obj': <Residue 002 het=H_002 resseq=2 icode= >}	23	7	0.304347826	0	0.285714286	0	0.5	2FV9
2FVC	72	43	0.92	0.08	7.908392167	{'pdb_id': '2FVC', 'resname': '888', 'chain': 'A', 'resseq': 901, 'icode': '', 'mw': 411.474, 'heavy_atoms_in_structure': 29, 'bio_res_id': ('H_888', 901, ' '), 'res_obj': <Residue 888 het=H_888 resseq=901 icode= >}	15	2	0.133333333	0.166666667	0.333333333	0	0.333333333	2FVC
2FVD	66	34	0.865	0.135	7.555324104	{'pdb_id': '2FVD', 'resname': 'LIA', 'chain': 'A', 'resseq': 299, 'icode': '', 'mw': 441.452, 'heavy_atoms_in_structure': 30, 'bio_res_id': ('H_LIA', 299, ' '), 'res_obj': <Residue LIA het=H_LIA resseq=299 icode= >}	12	3	0.25	0	0.2	0	0.4	2FVD
2FVJ	124	60	0.96	0.04	9.306481346	{'pdb_id': '2FVJ', 'resname': 'RO0', 'chain': 'A', 'resseq': 501, 'icode': '', 'mw': 542.665, 'heavy_atoms_in_structure': 40, 'bio_res_id': ('H_RO0', 501, ' '), 'res_obj': <Residue RO0 het=H_RO0 resseq=501 icode= >}	22	1	0.045454545	0.263157895	0.263157895	0	0.473684211	2FVJ
2FWY	55	29	0.82	0.18	8.318508064	{'pdb_id': '2FWY', 'resname': 'H64', 'chain': 'A', 'resseq': 1001, 'icode': '', 'mw': 465.367, 'heavy_atoms_in_structure': 28, 'bio_res_id': ('H_H64', 1001, ' '), 'res_obj': <Residue H64 het=H_H64 resseq=1001 icode= >}	12	6	0.5	0	0.230769231	0	0.384615385	2FWY
2FWZ	60	27	0.825	0.175	8.229940078	{'pdb_id': '2FWZ', 'resname': 'H71', 'chain': 'A', 'resseq': 1001, 'icode': '', 'mw': 512.368, 'heavy_atoms_in_structure': 28, 'bio_res_id': ('H_H71', 1001, ' '), 'res_obj': <Residue H71 het=H_H71 resseq=1001 icode= >}	12	2	0.166666667	0	0.230769231	0	0.384615385	2FWZ
2FXD	126	77	0.89	0.11	8.653918763	{'pdb_id': '2FXD', 'resname': 'DR7', 'chain': 'A', 'resseq': 102, 'icode': '', 'mw': 704.855, 'heavy_atoms_in_structure': 51, 'bio_res_id': ('H_DR7', 102, ' '), 'res_obj': <Residue DR7 het=H_DR7 resseq=102 icode= >}	33	2	0.060606061	0.105263158	0.105263158	0	0.473684211	2FXD
2FXS	52	34	0.8	0.2	7.840378666	{'pdb_id': '2FXS', 'resname': 'RDA', 'chain': 'A', 'resseq': 1001, 'icode': '', 'mw': 411.79, 'heavy_atoms_in_structure': 28, 'bio_res_id': ('H_RDA', 1001, ' '), 'res_obj': <Residue RDA het=H_RDA resseq=1001 icode= >}	12	2	0.166666667	0	0.214285714	0	0.428571429	2FXS
2FYE	85	60	0.635	0.365	8.154514189	{'pdb_id': '2FYE', 'resname': 'BCQ', 'chain': 'A', 'resseq': 281, 'icode': '', 'mw': 662.817, 'heavy_atoms_in_structure': 45, 'bio_res_id': ('H_BCQ', 281, ' '), 'res_obj': <Residue BCQ het=H_BCQ resseq=281 icode= >}	28	11	0.392857143	0	0.375	0	0.5	2FYE
2FYN	93	36	0.62	0.38	11.86952125	{'pdb_id': '2FYN', 'resname': 'LOP', 'chain': 'A', 'resseq': 504, 'icode': '', 'mw': 661.89, 'heavy_atoms_in_structure': 45, 'bio_res_id': ('H_LOP', 504, ' '), 'res_obj': <Residue LOP het=H_LOP resseq=504 icode= >}	35	28	0.8	0	0.484848485	0	0.484848485	2FYN
2FYP	30	14	0	1	86.91277964	{'pdb_id': '2FYP', 'resname': 'RDE', 'chain': 'A', 'resseq': 1001, 'icode': '', 'mw': 397.807, 'heavy_atoms_in_structure': 12, 'bio_res_id': ('H_RDE', 1001, ' '), 'res_obj': <Residue RDE het=H_RDE resseq=1001 icode= >}	11	1	0.090909091	0.230769231	0.230769231	0	0.461538462	2FYP
2FYU	67	45	0.97	0.03	6.872896168	{'pdb_id': '2FYU', 'resname': 'FDN', 'chain': 'C', 'resseq': 400, 'icode': '', 'mw': 318.275, 'heavy_atoms_in_structure': 23, 'bio_res_id': ('H_FDN', 400, ' '), 'res_obj': <Residue FDN het=H_FDN resseq=400 icode= >}	10	1	0.1	0.333333333	0.333333333	0	0.333333333	2FYU
2FYV	72	82	0.87	0.13	6.921120918	{'pdb_id': '2FYV', 'resname': 'W72', 'chain': 'A', 'resseq': 2000, 'icode': '', 'mw': 311.286, 'heavy_atoms_in_structure': 21, 'bio_res_id': ('H_W72', 2000, ' '), 'res_obj': <Residue W72 het=H_W72 resseq=2000 icode= >}	18	2	0.111111111	0	0.1	0	0.5	2FYV
2FZ8	69	39	0.88	0.12	6.757426287	{'pdb_id': '2FZ8', 'resname': 'ZST', 'chain': 'A', 'resseq': 600, 'icode': '', 'mw': 419.377, 'heavy_atoms_in_structure': 29, 'bio_res_id': ('H_ZST', 600, ' '), 'res_obj': <Residue ZST het=H_ZST resseq=600 icode= >}	10	2	0.2	0.076923077	0.153846154	0	0.461538462	2FZ8
2FZ9	66	37	0.885	0.115	6.70312148	{'pdb_id': '2FZ9', 'resname': 'ZST', 'chain': 'A', 'resseq': 600, 'icode': '', 'mw': 419.377, 'heavy_atoms_in_structure': 29, 'bio_res_id': ('H_ZST', 600, ' '), 'res_obj': <Residue ZST het=H_ZST resseq=600 icode= >}	10	1	0.1	0.076923077	0.076923077	0	0.461538462	2FZ9
2FZB	56	39	0.865	0.135	6.505128902	{'pdb_id': '2FZB', 'resname': 'TOL', 'chain': 'A', 'resseq': 600, 'icode': '', 'mw': 357.347, 'heavy_atoms_in_structure': 24, 'bio_res_id': ('H_TOL', 600, ' '), 'res_obj': <Residue TOL het=H_TOL resseq=600 icode= >}	9	1	0.111111111	0	0	0	0.363636364	2FZB
2FZD	52	36	0.87	0.13	6.540635359	{'pdb_id': '2FZD', 'resname': 'TOL', 'chain': 'A', 'resseq': 317, 'icode': '', 'mw': 357.347, 'heavy_atoms_in_structure': 24, 'bio_res_id': ('H_TOL', 317, ' '), 'res_obj': <Residue TOL het=H_TOL resseq=317 icode= >}	9	3	0.333333333	0	0.363636364	0	0.363636364	2FZD
2FZH	71	47	0.875	0.125	7.735215651	{'pdb_id': '2FZH', 'resname': 'DH1', 'chain': 'A', 'resseq': 208, 'icode': '', 'mw': 346.381, 'heavy_atoms_in_structure': 25, 'bio_res_id': ('H_DH1', 208, ' '), 'res_obj': <Residue DH1 het=H_DH1 resseq=208 icode= >}	13	4	0.307692308	0.133333333	0.4	0	0.466666667	2FZH
2FZI	80	48	0.875	0.125	7.863340691	{'pdb_id': '2FZI', 'resname': 'DH3', 'chain': 'A', 'resseq': 208, 'icode': '', 'mw': 370.402, 'heavy_atoms_in_structure': 27, 'bio_res_id': ('H_DH3', 208, ' '), 'res_obj': <Residue DH3 het=H_DH3 resseq=208 icode= >}	12	2	0.166666667	0.266666667	0.266666667	0	0.466666667	2FZI
2FZJ	82	47	0.895	0.105	7.704864351	{'pdb_id': '2FZJ', 'resname': 'DH3', 'chain': 'A', 'resseq': 188, 'icode': '', 'mw': 370.402, 'heavy_atoms_in_structure': 27, 'bio_res_id': ('H_DH3', 188, ' '), 'res_obj': <Residue DH3 het=H_DH3 resseq=188 icode= >}	12	3	0.25	0.2	0.266666667	0	0.466666667	2FZJ
2FZS	87	70	0.84	0.16	7.824647651	{'pdb_id': '2FZS', 'resname': 'CMQ', 'chain': 'A', 'resseq': 501, 'icode': '', 'mw': 428.521, 'heavy_atoms_in_structure': 31, 'bio_res_id': ('H_CMQ', 501, ' '), 'res_obj': <Residue CMQ het=H_CMQ resseq=501 icode= >}	23	5	0.217391304	0.058823529	0.352941176	0	0.470588235	2FZS
2FZZ	86	63	0.69	0.31	8.60468178	{'pdb_id': '2FZZ', 'resname': '5QC', 'chain': 'A', 'resseq': 1, 'icode': '', 'mw': 588.58, 'heavy_atoms_in_structure': 43, 'bio_res_id': ('H_5QC', 1, ' '), 'res_obj': <Residue 5QC het=H_5QC resseq=1 icode= >}	20	8	0.4	0	0.473684211	0	0.473684211	2FZZ
2G01	39	21	0.855	0.145	6.240735202	{'pdb_id': '2G01', 'resname': '73Q', 'chain': 'A', 'resseq': 901, 'icode': '', 'mw': 263.68, 'heavy_atoms_in_structure': 18, 'bio_res_id': ('H_73Q', 901, ' '), 'res_obj': <Residue 73Q het=H_73Q resseq=901 icode= >}	6	3	0.5	0	0.25	0	0.25	2G01
2G0B	105	62	0.98	0.02	9.113230123	{'pdb_id': '2G0B', 'resname': 'NLT', 'chain': 'A', 'resseq': 400, 'icode': '', 'mw': 363.491, 'heavy_atoms_in_structure': 26, 'bio_res_id': ('H_NLT', 400, ' '), 'res_obj': <Residue NLT het=H_NLT resseq=400 icode= >}	20	0	0			0	0.473684211	2G0B
2G0G	64	26	0.98	0.02	6.995426264	{'pdb_id': '2G0G', 'resname': 'SP0', 'chain': 'A', 'resseq': 101, 'icode': '', 'mw': 417.452, 'heavy_atoms_in_structure': 28, 'bio_res_id': ('H_SP0', 101, ' '), 'res_obj': <Residue SP0 het=H_SP0 resseq=101 icode= >}	13	2	0.153846154	0	0.083333333	0	0.416666667	2G0G
2G0H	57	31	0.985	0.015	6.945141618	{'pdb_id': '2G0H', 'resname': 'SP3', 'chain': 'A', 'resseq': 101, 'icode': '', 'mw': 535.458, 'heavy_atoms_in_structure': 35, 'bio_res_id': ('H_SP3', 101, ' '), 'res_obj': <Residue SP3 het=H_SP3 resseq=101 icode= >}	12	2	0.166666667	0.076923077	0.076923077	0.076923077	0.461538462	2G0H
2G19	46	27	0.92	0.08	6.728542692	{'pdb_id': '2G19', 'resname': '4HG', 'chain': 'A', 'resseq': 801, 'icode': '', 'mw': 372.115, 'heavy_atoms_in_structure': 19, 'bio_res_id': ('H_4HG', 801, ' '), 'res_obj': <Residue 4HG het=H_4HG resseq=801 icode= >}	8	1	0.125	0	0	0	0.3	2G19
2G1M	45	27	0.905	0.095	6.605590552	{'pdb_id': '2G1M', 'resname': '4HG', 'chain': 'A', 'resseq': 701, 'icode': '', 'mw': 372.115, 'heavy_atoms_in_structure': 19, 'bio_res_id': ('H_4HG', 701, ' '), 'res_obj': <Residue 4HG het=H_4HG resseq=701 icode= >}	8	1	0.125	0	0	0	0.3	2G1M
2G1N	85	51	0.935	0.065	7.448348875	{'pdb_id': '2G1N', 'resname': '1IG', 'chain': 'A', 'resseq': 885, 'icode': '', 'mw': 414.524, 'heavy_atoms_in_structure': 29, 'bio_res_id': ('H_1IG', 885, ' '), 'res_obj': <Residue 1IG het=H_1IG resseq=885 icode= >}	13	1	0.076923077	0.153846154	0.153846154	0	0.461538462	2G1N
2G1O	101	63	0.92	0.08	7.83464276	{'pdb_id': '2G1O', 'resname': '2IG', 'chain': 'A', 'resseq': 885, 'icode': '', 'mw': 375.467, 'heavy_atoms_in_structure': 28, 'bio_res_id': ('H_2IG', 885, ' '), 'res_obj': <Residue 2IG het=H_2IG resseq=885 icode= >}	15	1	0.066666667	0.307692308	0.307692308	0	0.461538462	2G1O
2G1Q	72	38	0.82	0.18	7.273956996	{'pdb_id': '2G1Q', 'resname': 'N9H', 'chain': 'A', 'resseq': 604, 'icode': '', 'mw': 386.438, 'heavy_atoms_in_structure': 28, 'bio_res_id': ('H_N9H', 604, ' '), 'res_obj': <Residue N9H het=H_N9H resseq=604 icode= >}	16	3	0.1875	0	0.2	0	0.4	2G1Q
2G1R	91	48	0.95	0.05	7.59901842	{'pdb_id': '2G1R', 'resname': '3IG', 'chain': 'A', 'resseq': 885, 'icode': '', 'mw': 398.459, 'heavy_atoms_in_structure': 29, 'bio_res_id': ('H_3IG', 885, ' '), 'res_obj': <Residue 3IG het=H_3IG resseq=885 icode= >}	13	2	0.153846154	0.153846154	0.153846154	0	0.461538462	2G1R
2G1S	86	46	0.94	0.06	7.767580081	{'pdb_id': '2G1S', 'resname': '4IG', 'chain': 'A', 'resseq': 885, 'icode': '', 'mw': 469.484, 'heavy_atoms_in_structure': 34, 'bio_res_id': ('H_4IG', 885, ' '), 'res_obj': <Residue 4IG het=H_4IG resseq=885 icode= >}	15	2	0.133333333	0	0.142857143	0	0.428571429	2G1S
2G1Y	95	48	0.93	0.07	7.551099504	{'pdb_id': '2G1Y', 'resname': '5IG', 'chain': 'A', 'resseq': 885, 'icode': '', 'mw': 385.46, 'heavy_atoms_in_structure': 28, 'bio_res_id': ('H_5IG', 885, ' '), 'res_obj': <Residue 5IG het=H_5IG resseq=885 icode= >}	13	2	0.153846154	0.153846154	0.153846154	0	0.461538462	2G1Y
2G20	105	87	0.945	0.055	8.601582805	{'pdb_id': '2G20', 'resname': 'L1A', 'chain': 'A', 'resseq': 885, 'icode': '', 'mw': 706.916, 'heavy_atoms_in_structure': 48, 'bio_res_id': ('H_L1A', 885, ' '), 'res_obj': <Residue L1A het=H_L1A resseq=885 icode= >}	34	7	0.205882353	0	0.294117647	0	0.470588235	2G20
2G22	97	58	0.91	0.09	7.883458486	{'pdb_id': '2G22', 'resname': '6IG', 'chain': 'A', 'resseq': 885, 'icode': '', 'mw': 445.6, 'heavy_atoms_in_structure': 33, 'bio_res_id': ('H_6IG', 885, ' '), 'res_obj': <Residue 6IG het=H_6IG resseq=885 icode= >}	21	4	0.19047619	0.235294118	0.352941176	0	0.411764706	2G22
2G26	106	75	0.9	0.1	8.470199841	{'pdb_id': '2G26', 'resname': '3LG', 'chain': 'B', 'resseq': 805, 'icode': '', 'mw': 573.636, 'heavy_atoms_in_structure': 42, 'bio_res_id': ('H_3LG', 805, ' '), 'res_obj': <Residue 3LG het=H_3LG resseq=805 icode= >}	25	5	0.2	0	0.36	0	0.48	2G26
2G27	128	91	0.94	0.06	8.635279137	{'pdb_id': '2G27', 'resname': '4LG', 'chain': 'A', 'resseq': 804, 'icode': '', 'mw': 587.663, 'heavy_atoms_in_structure': 43, 'bio_res_id': ('H_4LG', 804, ' '), 'res_obj': <Residue 4LG het=H_4LG resseq=804 icode= >}	25	4	0.16	0.12	0.36	0	0.48	2G27
2G3N	30	27	0.875	0.125	29.54067442	{'pdb_id': '2G3N', 'resname': 'BOG', 'chain': 'A', 'resseq': 2000, 'icode': '', 'mw': 292.369, 'heavy_atoms_in_structure': 14, 'bio_res_id': ('H_BOG', 2000, ' '), 'res_obj': <Residue BOG het=H_BOG resseq=2000 icode= >}	18	4	0.222222222	0.153846154	0.461538462	0	0.461538462	2G3N
2G44	61	24	0.995	0.005	7.103174455	{'pdb_id': '2G44', 'resname': 'T3O', 'chain': 'A', 'resseq': 700, 'icode': '', 'mw': 258.355, 'heavy_atoms_in_structure': 19, 'bio_res_id': ('H_T3O', 700, ' '), 'res_obj': <Residue T3O het=H_T3O resseq=700 icode= >}	14	2	0.142857143	0.111111111	0.333333333	0	0.444444444	2G44
2G50	33	30	0.865	0.135	6.129598044	{'pdb_id': '2G50', 'resname': 'ETE', 'chain': 'B', 'resseq': 6018, 'icode': '', 'mw': 208.252, 'heavy_atoms_in_structure': 14, 'bio_res_id': ('H_ETE', 6018, ' '), 'res_obj': <Residue ETE het=H_ETE resseq=6018 icode= >}	10	4	0.4	0	0.307692308	0	0.461538462	2G50
2G5N	61	47	0.75	0.25	7.220007444	{'pdb_id': '2G5N', 'resname': '23M', 'chain': 'A', 'resseq': 301, 'icode': '', 'mw': 249.31, 'heavy_atoms_in_structure': 19, 'bio_res_id': ('H_23M', 301, ' '), 'res_obj': <Residue 23M het=H_23M resseq=301 icode= >}	12	4	0.333333333	0	0.2	0	0.5	2G5N
2G5O	85	56	0.995	0.005	7.513398657	{'pdb_id': '2G5O', 'resname': 'DRQ', 'chain': 'A', 'resseq': 201, 'icode': '', 'mw': 326.472, 'heavy_atoms_in_structure': 24, 'bio_res_id': ('H_DRQ', 201, ' '), 'res_obj': <Residue DRQ het=H_DRQ resseq=201 icode= >}	19	5	0.263157895	0.083333333	0.333333333	0	0.416666667	2G5O
2G5P	67	66	0.82	0.18	7.339921621	{'pdb_id': '2G5P', 'resname': 'ADF', 'chain': 'A', 'resseq': 800, 'icode': '', 'mw': 403.515, 'heavy_atoms_in_structure': 29, 'bio_res_id': ('H_ADF', 800, ' '), 'res_obj': <Residue ADF het=H_ADF resseq=800 icode= >}	19	6	0.315789474	0	0.466666667	0	0.466666667	2G5P
2G5R	42	31	0.43	0.57	6.927757734	{'pdb_id': '2G5R', 'resname': 'NXD', 'chain': 'A', 'resseq': 145, 'icode': '', 'mw': 393.347, 'heavy_atoms_in_structure': 27, 'bio_res_id': ('H_NXD', 145, ' '), 'res_obj': <Residue NXD het=H_NXD resseq=145 icode= >}	16	8	0.5	0	0.454545455	0	0.454545455	2G5R
2G5T	57	63	0.845	0.155	6.757743232	{'pdb_id': '2G5T', 'resname': 'ACF', 'chain': 'A', 'resseq': 800, 'icode': '', 'mw': 381.854, 'heavy_atoms_in_structure': 26, 'bio_res_id': ('H_ACF', 800, ' '), 'res_obj': <Residue ACF het=H_ACF resseq=800 icode= >}	16	3	0.1875	0	0.142857143	0	0.5	2G5T
2G5V	56	44	0.74	0.26	7.17448032	{'pdb_id': '2G5V', 'resname': '22M', 'chain': 'A', 'resseq': 301, 'icode': '', 'mw': 249.31, 'heavy_atoms_in_structure': 19, 'bio_res_id': ('H_22M', 301, ' '), 'res_obj': <Residue 22M het=H_22M resseq=301 icode= >}	12	4	0.333333333	0	0.1	0	0.5	2G5V
2G5W	44	22	0.795	0.205	8.289348546	{'pdb_id': '2G5W', 'resname': '8PG', 'chain': 'A', 'resseq': 402, 'icode': '', 'mw': 336.466, 'heavy_atoms_in_structure': 24, 'bio_res_id': ('H_8PG', 402, ' '), 'res_obj': <Residue 8PG het=H_8PG resseq=402 icode= >}	20	11	0.55	0	0.294117647	0	0.470588235	2G5W
2G63	70	74	0.835	0.165	7.561665359	{'pdb_id': '2G63', 'resname': 'AAF', 'chain': 'B', 'resseq': 800, 'icode': '', 'mw': 403.475, 'heavy_atoms_in_structure': 29, 'bio_res_id': ('H_AAF', 800, ' '), 'res_obj': <Residue AAF het=H_AAF resseq=800 icode= >}	19	5	0.263157895	0	0.277777778	0	0.5	2G63
2G6D	72	56	0.65	0.35	8.121314502	{'pdb_id': '2G6D', 'resname': 'MQQ', 'chain': 'A', 'resseq': 281, 'icode': '', 'mw': 641.798, 'heavy_atoms_in_structure': 44, 'bio_res_id': ('H_MQQ', 281, ' '), 'res_obj': <Residue MQQ het=H_MQQ resseq=281 icode= >}	29	13	0.448275862	0	0.352941176	0	0.470588235	2G6D
2G6I	66	46	0.955	0.045	6.157986833	{'pdb_id': '2G6I', 'resname': 'HBI', 'chain': 'A', 'resseq': 760, 'icode': '', 'mw': 239.231, 'heavy_atoms_in_structure': 17, 'bio_res_id': ('H_HBI', 760, ' '), 'res_obj': <Residue HBI het=H_HBI resseq=760 icode= >}	9	0	0			0	0.444444444	2G6I
2G6J	57	28	0.96	0.04	6.080753635	{'pdb_id': '2G6J', 'resname': '7AP', 'chain': 'A', 'resseq': 760, 'icode': '', 'mw': 236.231, 'heavy_atoms_in_structure': 17, 'bio_res_id': ('H_7AP', 760, ' '), 'res_obj': <Residue 7AP het=H_7AP resseq=760 icode= >}	8	1	0.125	0.222222222	0.222222222	0	0.444444444	2G6J
2G6L	68	49	0.955	0.045	6.298779329	{'pdb_id': '2G6L', 'resname': 'HBI', 'chain': 'A', 'resseq': 760, 'icode': '', 'mw': 239.231, 'heavy_atoms_in_structure': 17, 'bio_res_id': ('H_HBI', 760, ' '), 'res_obj': <Residue HBI het=H_HBI resseq=760 icode= >}	9	0	0			0	0.444444444	2G6L
2G6N	67	47	0.96	0.04	6.188246661	{'pdb_id': '2G6N', 'resname': 'HBI', 'chain': 'A', 'resseq': 760, 'icode': '', 'mw': 239.231, 'heavy_atoms_in_structure': 17, 'bio_res_id': ('H_HBI', 760, ' '), 'res_obj': <Residue HBI het=H_HBI resseq=760 icode= >}	9	0	0			0	0.444444444	2G6N
2G6P	49	25	0.785	0.215	7.011559655	{'pdb_id': '2G6P', 'resname': 'HM2', 'chain': 'A', 'resseq': 410, 'icode': '', 'mw': 324.807, 'heavy_atoms_in_structure': 23, 'bio_res_id': ('H_HM2', 410, ' '), 'res_obj': <Residue HM2 het=H_HM2 resseq=410 icode= >}	13	3	0.230769231	0.153846154	0.461538462	0	0.461538462	2G6P
2G71	67	56	1	0	6.753199911	{'pdb_id': '2G71', 'resname': 'FTS', 'chain': 'A', 'resseq': 3001, 'icode': '', 'mw': 340.337, 'heavy_atoms_in_structure': 22, 'bio_res_id': ('H_FTS', 3001, ' '), 'res_obj': <Residue FTS het=H_FTS resseq=3001 icode= >}	11	0	0			0.076923077	0.461538462	2G71
2G72	72	43	0.995	0.005	7.072020119	{'pdb_id': '2G72', 'resname': 'F21', 'chain': 'A', 'resseq': 4001, 'icode': '', 'mw': 330.441, 'heavy_atoms_in_structure': 21, 'bio_res_id': ('H_F21', 4001, ' '), 'res_obj': <Residue F21 het=H_F21 resseq=4001 icode= >}	12	0	0			0.083333333	0.5	2G72
2G78	60	24	0.88	0.12	7.488377975	{'pdb_id': '2G78', 'resname': 'REA', 'chain': 'A', 'resseq': 200, 'icode': '', 'mw': 300.435, 'heavy_atoms_in_structure': 22, 'bio_res_id': ('H_REA', 200, ' '), 'res_obj': <Residue REA het=H_REA resseq=200 icode= >}	15	5	0.333333333	0	0.076923077	0	0.461538462	2G78
2G7Y	58	34	0.81	0.19	7.153872002	{'pdb_id': '2G7Y', 'resname': 'MO9', 'chain': 'A', 'resseq': 999, 'icode': '', 'mw': 461.437, 'heavy_atoms_in_structure': 31, 'bio_res_id': ('H_MO9', 999, ' '), 'res_obj': <Residue MO9 het=H_MO9 resseq=999 icode= >}	14	6	0.428571429	0.071428571	0.214285714	0.071428571	0.5	2G7Y
2G7Z	92	54	0.885	0.115	16.67264415	{'pdb_id': '2G7Z', 'resname': 'HXA', 'chain': 'A', 'resseq': 9136, 'icode': '', 'mw': 328.488, 'heavy_atoms_in_structure': 19, 'bio_res_id': ('H_HXA', 9136, ' '), 'res_obj': <Residue HXA het=H_HXA resseq=9136 icode= >}	22	1	0.045454545	0.409090909	0.409090909	0	0.5	2G7Z
2G8E	59	55	0.79	0.21	6.884890822	{'pdb_id': '2G8E', 'resname': '0M6', 'chain': 'A', 'resseq': 400, 'icode': '', 'mw': 353.48, 'heavy_atoms_in_structure': 24, 'bio_res_id': ('H_0M6', 400, ' '), 'res_obj': <Residue 0M6 het=H_0M6 resseq=400 icode= >}	19	7	0.368421053	0	0.307692308	0	0.461538462	2G8E
2G8N	82	56	0.99	0.01	7.488239399	{'pdb_id': '2G8N', 'resname': 'F83', 'chain': 'A', 'resseq': 2001, 'icode': '', 'mw': 352.836, 'heavy_atoms_in_structure': 23, 'bio_res_id': ('H_F83', 2001, ' '), 'res_obj': <Residue F83 het=H_F83 resseq=2001 icode= >}	14	0	0			0	0.428571429	2G8N
2G8R	26	28	0.515	0.485	7.064438717	{'pdb_id': '2G8R', 'resname': 'N3E', 'chain': 'A', 'resseq': 998, 'icode': '', 'mw': 355.343, 'heavy_atoms_in_structure': 25, 'bio_res_id': ('H_N3E', 998, ' '), 'res_obj': <Residue N3E het=H_N3E resseq=998 icode= >}	16	10	0.625	0	0.461538462	0	0.461538462	2G8R
2G8T	60	47	0.735	0.265	7.219600527	{'pdb_id': '2G8T', 'resname': 'MI2', 'chain': 'A', 'resseq': 401, 'icode': '', 'mw': 249.31, 'heavy_atoms_in_structure': 19, 'bio_res_id': ('H_MI2', 401, ' '), 'res_obj': <Residue MI2 het=H_MI2 resseq=401 icode= >}	12	4	0.333333333	0	0.2	0	0.5	2G8T
2G94	110	84	0.91	0.09	8.50170746	{'pdb_id': '2G94', 'resname': 'ZPQ', 'chain': 'A', 'resseq': 1001, 'icode': '', 'mw': 658.85, 'heavy_atoms_in_structure': 45, 'bio_res_id': ('H_ZPQ', 1001, ' '), 'res_obj': <Residue ZPQ het=H_ZPQ resseq=1001 icode= >}	29	5	0.172413793	0	0.227272727	0	0.5	2G94
2G97	81	84	0.935	0.065	8.392523974	{'pdb_id': '2G97', 'resname': 'DGB', 'chain': 'A', 'resseq': 1001, 'icode': '', 'mw': 391.506, 'heavy_atoms_in_structure': 29, 'bio_res_id': ('H_DGB', 1001, ' '), 'res_obj': <Residue DGB het=H_DGB resseq=1001 icode= >}	21	3	0.142857143	0.1	0.4	0	0.5	2G97
2G9R	86	53	0.99	0.01	7.556993348	{'pdb_id': '2G9R', 'resname': 'G27', 'chain': 'A', 'resseq': 998, 'icode': '', 'mw': 265.348, 'heavy_atoms_in_structure': 19, 'bio_res_id': ('H_G27', 998, ' '), 'res_obj': <Residue G27 het=H_G27 resseq=998 icode= >}	17	2	0.117647059	0.090909091	0.454545455	0	0.454545455	2G9R
2G9U	74	52	0.965	0.035	7.444461985	{'pdb_id': '2G9U', 'resname': 'G27', 'chain': 'A', 'resseq': 998, 'icode': '', 'mw': 265.348, 'heavy_atoms_in_structure': 19, 'bio_res_id': ('H_G27', 998, ' '), 'res_obj': <Residue G27 het=H_G27 resseq=998 icode= >}	17	1	0.058823529	0.181818182	0.181818182	0	0.454545455	2G9U
2GA2	43	25	0.88	0.12	6.372227504	{'pdb_id': '2GA2', 'resname': 'A19', 'chain': 'A', 'resseq': 482, 'icode': '', 'mw': 390.637, 'heavy_atoms_in_structure': 21, 'bio_res_id': ('H_A19', 482, ' '), 'res_obj': <Residue A19 het=H_A19 resseq=482 icode= >}	9	1	0.111111111	0.272727273	0.272727273	0.090909091	0.454545455	2GA2
2GBF	55	42	0.85	0.15	6.291491957	{'pdb_id': '2GBF', 'resname': 'AIA', 'chain': 'A', 'resseq': 768, 'icode': '', 'mw': 249.352, 'heavy_atoms_in_structure': 18, 'bio_res_id': ('H_AIA', 768, ' '), 'res_obj': <Residue AIA het=H_AIA resseq=768 icode= >}	14	4	0.285714286	0	0.25	0	0.375	2GBF
2GBG	62	49	0.885	0.115	6.491345201	{'pdb_id': '2GBG', 'resname': '1AD', 'chain': 'A', 'resseq': 768, 'icode': '', 'mw': 263.378, 'heavy_atoms_in_structure': 19, 'bio_res_id': ('H_1AD', 768, ' '), 'res_obj': <Residue 1AD het=H_1AD resseq=768 icode= >}	14	4	0.285714286	0	0.111111111	0	0.333333333	2GBG
2GBY	70	53	0.97	0.03	7.68499304	{'pdb_id': '2GBY', 'resname': 'BRN', 'chain': 'A', 'resseq': 1110, 'icode': '', 'mw': 281.316, 'heavy_atoms_in_structure': 21, 'bio_res_id': ('H_BRN', 1110, ' '), 'res_obj': <Residue BRN het=H_BRN resseq=1110 icode= >}	13	2	0.153846154	0.285714286	0.428571429	0	0.428571429	2GBY
2GC8	40	14	0.92	0.08	6.852802826	{'pdb_id': '2GC8', 'resname': '885', 'chain': 'A', 'resseq': 579, 'icode': '', 'mw': 318.777, 'heavy_atoms_in_structure': 20, 'bio_res_id': ('H_885', 579, ' '), 'res_obj': <Residue 885 het=H_885 resseq=579 icode= >}	9	6	0.666666667	0	0.222222222	0	0.333333333	2GC8
2GCD	89	45	0.9	0.1	7.641916621	{'pdb_id': '2GCD', 'resname': 'STU', 'chain': 'A', 'resseq': 400, 'icode': '', 'mw': 466.531, 'heavy_atoms_in_structure': 35, 'bio_res_id': ('H_STU', 400, ' '), 'res_obj': <Residue STU het=H_STU resseq=400 icode= >}	18	3	0.166666667	0	0.2	0	0.3	2GCD
2GD4	18	7	0.755	0.245	8.750448275	{'pdb_id': '2GD4', 'resname': 'SUS', 'chain': 'F', 'resseq': 3, 'icode': '', 'mw': 419.361, 'heavy_atoms_in_structure': 23, 'bio_res_id': ('H_SUS', 3, ' '), 'res_obj': <Residue SUS het=H_SUS resseq=3 icode= >}	12	7	0.583333333	0	0.5	0	0.5	2GD4
2GD8	45	25	0.74	0.26	7.703320967	{'pdb_id': '2GD8', 'resname': 'PO1', 'chain': 'A', 'resseq': 264, 'icode': '', 'mw': 460.565, 'heavy_atoms_in_structure': 30, 'bio_res_id': ('H_PO1', 264, ' '), 'res_obj': <Residue PO1 het=H_PO1 resseq=264 icode= >}	16	6	0.375	0	0.5	0	0.5	2GD8
2GDD	103	73	0.71	0.29	10.31470548	{'pdb_id': '2GDD', 'resname': '5AM', 'chain': 'A', 'resseq': 999, 'icode': '', 'mw': 578.702, 'heavy_atoms_in_structure': 42, 'bio_res_id': ('H_5AM', 999, ' '), 'res_obj': <Residue 5AM het=H_5AM resseq=999 icode= >}	28	12	0.428571429	0	0.48	0	0.48	2GDD
2GDE	90	79	0.74	0.26	8.379211347	{'pdb_id': '2GDE', 'resname': 'SN3', 'chain': 'H', 'resseq': 401, 'icode': '', 'mw': 667.172, 'heavy_atoms_in_structure': 44, 'bio_res_id': ('H_SN3', 401, ' '), 'res_obj': <Residue SN3 het=H_SN3 resseq=401 icode= >}	28	12	0.428571429	0.105263158	0.421052632	0	0.473684211	2GDE
2GDO	78	47	0.9	0.1	7.219097328	{'pdb_id': '2GDO', 'resname': '12C', 'chain': 'A', 'resseq': 298, 'icode': '', 'mw': 419.907, 'heavy_atoms_in_structure': 30, 'bio_res_id': ('H_12C', 298, ' '), 'res_obj': <Residue 12C het=H_12C resseq=298 icode= >}	17	3	0.176470588	0	0.090909091	0	0.363636364	2GDO
2GFJ	54	36	0.735	0.265	7.074169225	{'pdb_id': '2GFJ', 'resname': 'VI', 'chain': 'A', 'resseq': 1410, 'icode': '', 'mw': 308.288, 'heavy_atoms_in_structure': 23, 'bio_res_id': ('H_VI', 1410, ' '), 'res_obj': <Residue VI het=H_VI resseq=1410 icode= >}	12	4	0.333333333	0	0.2	0	0.2	2GFJ
2GFK	52	32	0.725	0.275	7.098389683	{'pdb_id': '2GFK', 'resname': 'VII', 'chain': 'A', 'resseq': 1410, 'icode': '', 'mw': 308.285, 'heavy_atoms_in_structure': 23, 'bio_res_id': ('H_VII', 1410, ' '), 'res_obj': <Residue VII het=H_VII resseq=1410 icode= >}	12	4	0.333333333	0	0.2	0	0.2	2GFK
2GFS	66	30	0.885	0.115	7.513607776	{'pdb_id': '2GFS', 'resname': 'PQB', 'chain': 'A', 'resseq': 361, 'icode': '', 'mw': 371.362, 'heavy_atoms_in_structure': 27, 'bio_res_id': ('H_PQB', 361, ' '), 'res_obj': <Residue PQB het=H_PQB resseq=361 icode= >}	15	3	0.2	0.0625	0.1875	0	0.375	2GFS
2GFX	71	46	0.77	0.23	7.996597504	{'pdb_id': '2GFX', 'resname': 'PMN', 'chain': 'A', 'resseq': 1001, 'icode': '', 'mw': 441.474, 'heavy_atoms_in_structure': 32, 'bio_res_id': ('H_PMN', 1001, ' '), 'res_obj': <Residue PMN het=H_PMN resseq=1001 icode= >}	18	7	0.388888889	0	0.428571429	0	0.5	2GFX
2GG0	52	41	0.855	0.145	6.652942744	{'pdb_id': '2GG0', 'resname': 'U11', 'chain': 'A', 'resseq': 601, 'icode': '', 'mw': 391.342, 'heavy_atoms_in_structure': 27, 'bio_res_id': ('H_U11', 601, ' '), 'res_obj': <Residue U11 het=H_U11 resseq=601 icode= >}	14	3	0.214285714	0	0.25	0	0.4375	2GG0
2GG3	47	22	0.86	0.14	6.586181475	{'pdb_id': '2GG3', 'resname': 'U13', 'chain': 'A', 'resseq': 501, 'icode': '', 'mw': 218.19, 'heavy_atoms_in_structure': 16, 'bio_res_id': ('H_U13', 501, ' '), 'res_obj': <Residue U13 het=H_U13 resseq=501 icode= >}	6	2	0.333333333	0.222222222	0.333333333	0	0.333333333	2GG3
2GG5	43	22	0.84	0.16	6.648491224	{'pdb_id': '2GG5', 'resname': 'U19', 'chain': 'A', 'resseq': 501, 'icode': '', 'mw': 268.198, 'heavy_atoms_in_structure': 19, 'bio_res_id': ('H_U19', 501, ' '), 'res_obj': <Residue U19 het=H_U19 resseq=501 icode= >}	6	2	0.333333333	0	0.125	0	0.25	2GG5
2GG7	55	28	0.865	0.135	6.712044167	{'pdb_id': '2GG7', 'resname': 'U14', 'chain': 'A', 'resseq': 701, 'icode': '', 'mw': 244.21, 'heavy_atoms_in_structure': 18, 'bio_res_id': ('H_U14', 701, ' '), 'res_obj': <Residue U14 het=H_U14 resseq=701 icode= >}	7	0	0			0	0.333333333	2GG7
2GG8	74	48	0.84	0.16	7.38287649	{'pdb_id': '2GG8', 'resname': 'U15', 'chain': 'A', 'resseq': 501, 'icode': '', 'mw': 393.477, 'heavy_atoms_in_structure': 28, 'bio_res_id': ('H_U15', 501, ' '), 'res_obj': <Residue U15 het=H_U15 resseq=501 icode= >}	19	5	0.263157895	0	0.266666667	0	0.466666667	2GG8
2GGB	73	46	0.835	0.165	7.589161268	{'pdb_id': '2GGB', 'resname': 'U17', 'chain': 'A', 'resseq': 304, 'icode': '', 'mw': 375.46, 'heavy_atoms_in_structure': 26, 'bio_res_id': ('H_U17', 304, ' '), 'res_obj': <Residue U17 het=H_U17 resseq=304 icode= >}	19	6	0.315789474	0	0.285714286	0	0.5	2GGB
2GH5	65	34	0.89	0.11	7.07593087	{'pdb_id': '2GH5', 'resname': 'ELI', 'chain': 'A', 'resseq': 958, 'icode': '', 'mw': 286.322, 'heavy_atoms_in_structure': 21, 'bio_res_id': ('H_ELI', 958, ' '), 'res_obj': <Residue ELI het=H_ELI resseq=958 icode= >}	11	2	0.181818182	0.083333333	0.166666667	0	0.5	2GH5
2GHG	78	42	0.825	0.175	8.885106111	{'pdb_id': '2GHG', 'resname': 'A53', 'chain': 'A', 'resseq': 1, 'icode': '', 'mw': 475.541, 'heavy_atoms_in_structure': 36, 'bio_res_id': ('H_A53', 1, ' '), 'res_obj': <Residue A53 het=H_A53 resseq=1 icode= >}	22	11	0.5	0	0.473684211	0	0.473684211	2GHG
2GHL	80	39	0.83	0.17	8.160529847	{'pdb_id': '2GHL', 'resname': 'LIB', 'chain': 'A', 'resseq': 401, 'icode': '', 'mw': 455.937, 'heavy_atoms_in_structure': 32, 'bio_res_id': ('H_LIB', 401, ' '), 'res_obj': <Residue LIB het=H_LIB resseq=401 icode= >}	18	2	0.111111111	0	0.076923077	0	0.384615385	2GHL
2GHM	94	38	0.86	0.14	8.276539018	{'pdb_id': '2GHM', 'resname': 'LIC', 'chain': 'A', 'resseq': 353, 'icode': '', 'mw': 469.964, 'heavy_atoms_in_structure': 33, 'bio_res_id': ('H_LIC', 353, ' '), 'res_obj': <Residue LIC het=H_LIC resseq=353 icode= >}	19	6	0.315789474	0	0.285714286	0	0.357142857	2GHM
2GIQ	69	35	0.925	0.075	7.629934006	{'pdb_id': '2GIQ', 'resname': 'NN2', 'chain': 'A', 'resseq': 1001, 'icode': '', 'mw': 427.449, 'heavy_atoms_in_structure': 30, 'bio_res_id': ('H_NN2', 1001, ' '), 'res_obj': <Residue NN2 het=H_NN2 resseq=1001 icode= >}	14	0	0			0	0.333333333	2GIQ
2GIR	67	29	0.695	0.305	7.60137233	{'pdb_id': '2GIR', 'resname': 'NN3', 'chain': 'A', 'resseq': 1001, 'icode': '', 'mw': 385.52, 'heavy_atoms_in_structure': 27, 'bio_res_id': ('H_NN3', 1001, ' '), 'res_obj': <Residue NN3 het=H_NN3 resseq=1001 icode= >}	17	6	0.352941176	0	0.384615385	0	0.384615385	2GIR
2GIU	61	17	0.99	0.01	7.234331002	{'pdb_id': '2GIU', 'resname': 'FBR', 'chain': 'A', 'resseq': 600, 'icode': '', 'mw': 335.236, 'heavy_atoms_in_structure': 20, 'bio_res_id': ('H_FBR', 600, ' '), 'res_obj': <Residue FBR het=H_FBR resseq=600 icode= >}	11	1	0.090909091	0.111111111	0.111111111	0	0.444444444	2GIU
2GJ4	21	19	0.465	0.535	7.464786574	{'pdb_id': '2GJ4', 'resname': '2TH', 'chain': 'A', 'resseq': 949, 'icode': '', 'mw': 332.805, 'heavy_atoms_in_structure': 22, 'bio_res_id': ('H_2TH', 949, ' '), 'res_obj': <Residue 2TH het=H_2TH resseq=949 icode= >}	12	9	0.75	0	0.416666667	0	0.416666667	2GJ4
2GJ6	73	54	1	0	6.429182709	{'pdb_id': '2GJ6', 'resname': '3IB', 'chain': 'C', 'resseq': 10, 'icode': '', 'mw': 203.237, 'heavy_atoms_in_structure': 14, 'bio_res_id': ('H_3IB', 10, ' '), 'res_obj': <Residue 3IB het=H_3IB resseq=10 icode= >}	10	0	0			0	0.444444444	2GJ6
2GJP	63	60	0.98	0.02	8.766546046	{'pdb_id': '2GJP', 'resname': 'DAF', 'chain': 'B', 'resseq': 3, 'icode': '', 'mw': 315.276, 'heavy_atoms_in_structure': 21, 'bio_res_id': ('H_DAF', 3, ' '), 'res_obj': <Residue DAF het=H_DAF resseq=3 icode= >}	16	0	0			0	0.5	2GJP
2GK1	63	59	0.845	0.155	6.306496578	{'pdb_id': '2GK1', 'resname': 'NGT', 'chain': 'A', 'resseq': 21, 'icode': '', 'mw': 219.258, 'heavy_atoms_in_structure': 14, 'bio_res_id': ('H_NGT', 21, ' '), 'res_obj': <Residue NGT het=H_NGT resseq=21 icode= >}	10	0	0			0	0.428571429	2GK1
2GKE	77	71	0.995	0.005	6.34300112	{'pdb_id': '2GKE', 'resname': 'ZDP', 'chain': 'A', 'resseq': 700, 'icode': '', 'mw': 204.224, 'heavy_atoms_in_structure': 14, 'bio_res_id': ('H_ZDP', 700, ' '), 'res_obj': <Residue ZDP het=H_ZDP resseq=700 icode= >}	9	0	0			0	0.5	2GKE
2GLM	73	42	0.85	0.15	8.245678812	{'pdb_id': '2GLM', 'resname': 'SCB', 'chain': 'A', 'resseq': 3001, 'icode': '', 'mw': 482.936, 'heavy_atoms_in_structure': 33, 'bio_res_id': ('H_SCB', 3001, ' '), 'res_obj': <Residue SCB het=H_SCB resseq=3001 icode= >}	15	4	0.266666667	0	0.125	0	0.5	2GLM
2GLP	45	25	0.8	0.2	7.156997144	{'pdb_id': '2GLP', 'resname': 'BDE', 'chain': 'A', 'resseq': 3001, 'icode': '', 'mw': 415.037, 'heavy_atoms_in_structure': 21, 'bio_res_id': ('H_BDE', 3001, ' '), 'res_obj': <Residue BDE het=H_BDE resseq=3001 icode= >}	9	3	0.333333333	0	0.166666667	0	0.416666667	2GLP
2GM9	23	20	0.465	0.535	8.007597451	{'pdb_id': '2GM9', 'resname': '3TH', 'chain': 'A', 'resseq': 1, 'icode': '', 'mw': 345.803, 'heavy_atoms_in_structure': 23, 'bio_res_id': ('H_3TH', 1, ' '), 'res_obj': <Residue 3TH het=H_3TH resseq=1 icode= >}	11	9	0.818181818	0	0.461538462	0	0.461538462	2GM9
2GMH	90	53	0.895	0.105	9.638439725	{'pdb_id': '2GMH', 'resname': 'UQ5', 'chain': 'A', 'resseq': 612, 'icode': '', 'mw': 522.758, 'heavy_atoms_in_structure': 38, 'bio_res_id': ('H_UQ5', 612, ' '), 'res_obj': <Residue UQ5 het=H_UQ5 resseq=612 icode= >}	23	13	0.565217391	0	0.44	0	0.48	2GMH
2GMV	82	57	1	0	7.747688977	{'pdb_id': '2GMV', 'resname': 'UN8', 'chain': 'A', 'resseq': 703, 'icode': '', 'mw': 565.619, 'heavy_atoms_in_structure': 40, 'bio_res_id': ('H_UN8', 703, ' '), 'res_obj': <Residue UN8 het=H_UN8 resseq=703 icode= >}	19	9	0.473684211	0	0.4	0	0.5	2GMV
2GMX	51	23	0.82	0.18	6.650039471	{'pdb_id': '2GMX', 'resname': '877', 'chain': 'A', 'resseq': 901, 'icode': '', 'mw': 435.272, 'heavy_atoms_in_structure': 27, 'bio_res_id': ('H_877', 901, ' '), 'res_obj': <Residue 877 het=H_877 resseq=901 icode= >}	10	5	0.5	0	0.153846154	0	0.461538462	2GMX
2GNF	49	29	0.975	0.025	7.667413942	{'pdb_id': '2GNF', 'resname': 'Y27', 'chain': 'A', 'resseq': 501, 'icode': '', 'mw': 247.336, 'heavy_atoms_in_structure': 18, 'bio_res_id': ('H_Y27', 501, ' '), 'res_obj': <Residue Y27 het=H_Y27 resseq=501 icode= >}	14	6	0.428571429	0	0.454545455	0	0.454545455	2GNF
2GNH	62	33	0.975	0.025	7.246676208	{'pdb_id': '2GNH', 'resname': 'H52', 'chain': 'A', 'resseq': 501, 'icode': '', 'mw': 319.422, 'heavy_atoms_in_structure': 22, 'bio_res_id': ('H_H52', 501, ' '), 'res_obj': <Residue H52 het=H_H52 resseq=501 icode= >}	13	2	0.153846154	0	0.111111111	0	0.333333333	2GNH
2GNI	60	38	0.99	0.01	6.879640847	{'pdb_id': '2GNI', 'resname': 'M77', 'chain': 'A', 'resseq': 601, 'icode': '', 'mw': 291.369, 'heavy_atoms_in_structure': 20, 'bio_res_id': ('H_M77', 601, ' '), 'res_obj': <Residue M77 het=H_M77 resseq=601 icode= >}	12	0	0			0	0.333333333	2GNI
2GNJ	72	51	0.99	0.01	7.394786963	{'pdb_id': '2GNJ', 'resname': 'Y27', 'chain': 'A', 'resseq': 501, 'icode': '', 'mw': 247.336, 'heavy_atoms_in_structure': 18, 'bio_res_id': ('H_Y27', 501, ' '), 'res_obj': <Residue Y27 het=H_Y27 resseq=501 icode= >}	14	1	0.071428571	0	0	0	0.454545455	2GNJ
2GNL	64	24	0.97	0.03	7.20714009	{'pdb_id': '2GNL', 'resname': 'H52', 'chain': 'A', 'resseq': 501, 'icode': '', 'mw': 319.422, 'heavy_atoms_in_structure': 22, 'bio_res_id': ('H_H52', 501, ' '), 'res_obj': <Residue H52 het=H_H52 resseq=501 icode= >}	13	1	0.076923077	0	0	0	0.333333333	2GNL
2GO3	55	44	0.815	0.185	6.890135228	{'pdb_id': '2GO3', 'resname': 'MYR', 'chain': 'A', 'resseq': 703, 'icode': '', 'mw': 228.371, 'heavy_atoms_in_structure': 16, 'bio_res_id': ('H_MYR', 703, ' '), 'res_obj': <Residue MYR het=H_MYR resseq=703 icode= >}	14	2	0.142857143	0	0.071428571	0	0.5	2GO3
2GO4	82	58	0.975	0.025	8.805186031	{'pdb_id': '2GO4', 'resname': 'TUX', 'chain': 'A', 'resseq': 901, 'icode': '', 'mw': 431.563, 'heavy_atoms_in_structure': 30, 'bio_res_id': ('H_TUX', 901, ' '), 'res_obj': <Residue TUX het=H_TUX resseq=901 icode= >}	24	8	0.333333333	0	0.4	0	0.5	2GO4
2GPP	88	52	0.98	0.02	7.635031128	{'pdb_id': '2GPP', 'resname': '1BA', 'chain': 'A', 'resseq': 459, 'icode': '', 'mw': 284.353, 'heavy_atoms_in_structure': 21, 'bio_res_id': ('H_1BA', 459, ' '), 'res_obj': <Residue 1BA het=H_1BA resseq=459 icode= >}	15	0	0			0	0.5	2GPP
2GPU	92	51	0.975	0.025	7.664550461	{'pdb_id': '2GPU', 'resname': 'OHT', 'chain': 'A', 'resseq': 459, 'icode': '', 'mw': 387.514, 'heavy_atoms_in_structure': 29, 'bio_res_id': ('H_OHT', 459, ' '), 'res_obj': <Residue OHT het=H_OHT resseq=459 icode= >}	20	0	0			0	0.5	2GPU
2GPV	90	53	0.97	0.03	7.861071304	{'pdb_id': '2GPV', 'resname': 'OHT', 'chain': 'A', 'resseq': 500, 'icode': '', 'mw': 387.514, 'heavy_atoms_in_structure': 29, 'bio_res_id': ('H_OHT', 500, ' '), 'res_obj': <Residue OHT het=H_OHT resseq=500 icode= >}	20	3	0.15	0	0.142857143	0	0.5	2GPV
2GQ8	16	15	0.33	0.67	6.529769349	{'pdb_id': '2GQ8', 'resname': 'BOG', 'chain': 'A', 'resseq': 1296, 'icode': '', 'mw': 292.369, 'heavy_atoms_in_structure': 20, 'bio_res_id': ('H_BOG', 1296, ' '), 'res_obj': <Residue BOG het=H_BOG resseq=1296 icode= >}	18	14	0.777777778	0	0.461538462	0	0.461538462	2GQ8
2GQG	67	45	0.835	0.165	8.560248814	{'pdb_id': '2GQG', 'resname': '1N1', 'chain': 'A', 'resseq': 501, 'icode': '', 'mw': 488.006, 'heavy_atoms_in_structure': 33, 'bio_res_id': ('H_1N1', 501, ' '), 'res_obj': <Residue 1N1 het=H_1N1 resseq=501 icode= >}	16	8	0.5	0	0.315789474	0	0.473684211	2GQG
2GQP	56	21	0.815	0.185	7.754904419	{'pdb_id': '2GQP', 'resname': 'PA7', 'chain': 'A', 'resseq': 601, 'icode': '', 'mw': 322.32, 'heavy_atoms_in_structure': 23, 'bio_res_id': ('H_PA7', 601, ' '), 'res_obj': <Residue PA7 het=H_PA7 resseq=601 icode= >}	13	3	0.230769231	0	0.333333333	0	0.416666667	2GQP
2GQX	9	2	1	0	4.350524356	{'pdb_id': '2GQX', 'resname': '5CL', 'chain': 'A', 'resseq': 1450, 'icode': '', 'mw': 250.337, 'heavy_atoms_in_structure': 11, 'bio_res_id': ('H_5CL', 1450, ' '), 'res_obj': <Residue 5CL het=H_5CL resseq=1450 icode= >}	1	0	0			0.2	0.2	2GQX
2GRT	36	18	0.59	0.41	8.659589267	{'pdb_id': '2GRT', 'resname': 'GDS', 'chain': 'A', 'resseq': 481, 'icode': '', 'mw': 612.631, 'heavy_atoms_in_structure': 40, 'bio_res_id': ('H_GDS', 481, ' '), 'res_obj': <Residue GDS het=H_GDS resseq=481 icode= >}	22	16	0.727272727	0	0.368421053	0	0.421052632	2GRT
2HTU	75	63	0.88	0.12	6.952537004	{'pdb_id': '2HTU', 'resname': 'BCZ', 'chain': 'A', 'resseq': 801, 'icode': '', 'mw': 328.407, 'heavy_atoms_in_structure': 23, 'bio_res_id': ('H_BCZ', 801, ' '), 'res_obj': <Residue BCZ het=H_BCZ resseq=801 icode= >}	18	5	0.277777778	0	0.25	0	0.5	2HTU
2HTW	58	57	0.875	0.125	6.82530888	{'pdb_id': '2HTW', 'resname': 'DAN', 'chain': 'A', 'resseq': 1850, 'icode': '', 'mw': 291.255, 'heavy_atoms_in_structure': 20, 'bio_res_id': ('H_DAN', 1850, ' '), 'res_obj': <Residue DAN het=H_DAN resseq=1850 icode= >}	14	2	0.142857143	0	0.25	0	0.5	2HTW
2HU0	59	42	0.845	0.155	6.893620222	{'pdb_id': '2HU0', 'resname': 'G39', 'chain': 'B', 'resseq': 800, 'icode': '', 'mw': 284.351, 'heavy_atoms_in_structure': 20, 'bio_res_id': ('H_G39', 800, ' '), 'res_obj': <Residue G39 het=H_G39 resseq=800 icode= >}	14	7	0.5	0	0.375	0	0.5	2HU0
2HV9	76	56	0.815	0.185	7.710299004	{'pdb_id': '2HV9', 'resname': 'SFG', 'chain': 'A', 'resseq': 299, 'icode': '', 'mw': 381.387, 'heavy_atoms_in_structure': 27, 'bio_res_id': ('H_SFG', 299, ' '), 'res_obj': <Residue SFG het=H_SFG resseq=299 icode= >}	17	4	0.235294118	0	0.428571429	0	0.5	2HV9
2HVC	48	20	0.995	0.005	6.15627214	{'pdb_id': '2HVC', 'resname': 'LGD', 'chain': 'A', 'resseq': 2226, 'icode': '', 'mw': 392.22, 'heavy_atoms_in_structure': 26, 'bio_res_id': ('H_LGD', 2226, ' '), 'res_obj': <Residue LGD het=H_LGD resseq=2226 icode= >}	7	0	0			0.2	0.5	2HVC
2HVJ	15	4	0.17	0.83	8.553559204	{'pdb_id': '2HVJ', 'resname': 'L2C', 'chain': 'C', 'resseq': 201, 'icode': '', 'mw': 414.619, 'heavy_atoms_in_structure': 29, 'bio_res_id': ('H_L2C', 201, ' '), 'res_obj': <Residue L2C het=H_L2C resseq=201 icode= >}	23	21	0.913043478	0	0.458333333	0	0.458333333	2HVJ
2HVK	22	9	0.195	0.805	8.21224297	{'pdb_id': '2HVK', 'resname': 'L2C', 'chain': 'C', 'resseq': 201, 'icode': '', 'mw': 414.619, 'heavy_atoms_in_structure': 29, 'bio_res_id': ('H_L2C', 201, ' '), 'res_obj': <Residue L2C het=H_L2C resseq=201 icode= >}	23	21	0.913043478	0	0.458333333	0	0.458333333	2HVK
2HVN	68	38	0.885	0.115	6.738773581	{'pdb_id': '2HVN', 'resname': 'ZST', 'chain': 'A', 'resseq': 600, 'icode': '', 'mw': 419.377, 'heavy_atoms_in_structure': 29, 'bio_res_id': ('H_ZST', 600, ' '), 'res_obj': <Residue ZST het=H_ZST resseq=600 icode= >}	10	1	0.1	0.076923077	0.076923077	0	0.461538462	2HVN
2HVO	68	38	0.885	0.115	6.753532811	{'pdb_id': '2HVO', 'resname': 'ZST', 'chain': 'A', 'resseq': 600, 'icode': '', 'mw': 419.377, 'heavy_atoms_in_structure': 29, 'bio_res_id': ('H_ZST', 600, ' '), 'res_obj': <Residue ZST het=H_ZST resseq=600 icode= >}	10	1	0.1	0.076923077	0.076923077	0	0.461538462	2HVO
2HW7	69	39	0.85	0.15	7.619253206	{'pdb_id': '2HW7', 'resname': 'STU', 'chain': 'A', 'resseq': 31, 'icode': '', 'mw': 466.531, 'heavy_atoms_in_structure': 35, 'bio_res_id': ('H_STU', 31, ' '), 'res_obj': <Residue STU het=H_STU resseq=31 icode= >}	18	8	0.444444444	0	0.2	0	0.3	2HW7
2HWB	65	19	0.955	0.045	8.064300792	{'pdb_id': '2HWB', 'resname': 'W91', 'chain': '1', 'resseq': 700, 'icode': '', 'mw': 355.216, 'heavy_atoms_in_structure': 23, 'bio_res_id': ('H_W91', 700, ' '), 'res_obj': <Residue W91 het=H_W91 resseq=700 icode= >}	9	3	0.333333333	0	0.285714286	0	0.428571429	2HWB
2HWC	72	35	0.97	0.03	8.581726215	{'pdb_id': '2HWC', 'resname': 'W54', 'chain': '1', 'resseq': 500, 'icode': '', 'mw': 383.269, 'heavy_atoms_in_structure': 25, 'bio_res_id': ('H_W54', 500, ' '), 'res_obj': <Residue W54 het=H_W54 resseq=500 icode= >}	11	3	0.272727273	0	0.5	0	0.5	2HWC
2HWD	48	12	0.975	0.025	8.178930339	{'pdb_id': '2HWD', 'resname': 'W91', 'chain': '1', 'resseq': 700, 'icode': '', 'mw': 355.216, 'heavy_atoms_in_structure': 23, 'bio_res_id': ('H_W91', 700, ' '), 'res_obj': <Residue W91 het=H_W91 resseq=700 icode= >}	9	3	0.333333333	0	0.428571429	0	0.428571429	2HWD
2HWE	63	19	0.99	0.01	9.385958968	{'pdb_id': '2HWE', 'resname': 'W54', 'chain': '1', 'resseq': 500, 'icode': '', 'mw': 383.269, 'heavy_atoms_in_structure': 25, 'bio_res_id': ('H_W54', 500, ' '), 'res_obj': <Residue W54 het=H_W54 resseq=500 icode= >}	11	3	0.272727273	0	0.5	0	0.5	2HWE
2HWF	63	26	0.98	0.02	7.812841174	{'pdb_id': '2HWF', 'resname': 'JEN', 'chain': '1', 'resseq': 700, 'icode': '', 'mw': 284.356, 'heavy_atoms_in_structure': 21, 'bio_res_id': ('H_JEN', 700, ' '), 'res_obj': <Residue JEN het=H_JEN resseq=700 icode= >}	12	5	0.416666667	0	0.384615385	0	0.461538462	2HWF
2HWH	52	21	0.74	0.26	7.20216548	{'pdb_id': '2HWH', 'resname': 'RNA', 'chain': 'A', 'resseq': 960, 'icode': '', 'mw': 362.423, 'heavy_atoms_in_structure': 24, 'bio_res_id': ('H_RNA', 960, ' '), 'res_obj': <Residue RNA het=H_RNA resseq=960 icode= >}	10	4	0.4	0	0.428571429	0	0.428571429	2HWH
2HWO	48	26	0.89	0.11	7.227640953	{'pdb_id': '2HWO', 'resname': 'RBS', 'chain': 'A', 'resseq': 1345, 'icode': '', 'mw': 290.319, 'heavy_atoms_in_structure': 22, 'bio_res_id': ('H_RBS', 1345, ' '), 'res_obj': <Residue RBS het=H_RBS resseq=1345 icode= >}	13	5	0.384615385	0	0.416666667	0	0.416666667	2HWO
2HWQ	87	50	0.995	0.005	8.064646667	{'pdb_id': '2HWQ', 'resname': 'DRY', 'chain': 'A', 'resseq': 1101, 'icode': '', 'mw': 521.603, 'heavy_atoms_in_structure': 39, 'bio_res_id': ('H_DRY', 1101, ' '), 'res_obj': <Residue DRY het=H_DRY resseq=1101 icode= >}	23	5	0.217391304	0.043478261	0.347826087	0	0.47826087	2HWQ
2HWR	105	49	1	0	8.576939902	{'pdb_id': '2HWR', 'resname': 'DRD', 'chain': 'A', 'resseq': 101, 'icode': '', 'mw': 549.656, 'heavy_atoms_in_structure': 41, 'bio_res_id': ('H_DRD', 101, ' '), 'res_obj': <Residue DRD het=H_DRD resseq=101 icode= >}	24	5	0.208333333	0.045454545	0.363636364	0	0.454545455	2HWR
2HXL	55	27	0.74	0.26	7.859906913	{'pdb_id': '2HXL', 'resname': '422', 'chain': 'A', 'resseq': 324, 'icode': '', 'mw': 384.477, 'heavy_atoms_in_structure': 29, 'bio_res_id': ('H_422', 324, ' '), 'res_obj': <Residue 422 het=H_422 resseq=324 icode= >}	17	8	0.470588235	0.055555556	0.388888889	0	0.444444444	2HXL
2HXM	63	40	0.755	0.245	7.842782191	{'pdb_id': '2HXM', 'resname': '302', 'chain': 'A', 'resseq': 401, 'icode': '', 'mw': 346.295, 'heavy_atoms_in_structure': 25, 'bio_res_id': ('H_302', 401, ' '), 'res_obj': <Residue 302 het=H_302 resseq=401 icode= >}	12	2	0.166666667	0.176470588	0.470588235	0	0.470588235	2HXM
2HXQ	56	25	0.74	0.26	7.917079658	{'pdb_id': '2HXQ', 'resname': '373', 'chain': 'A', 'resseq': 324, 'icode': '', 'mw': 386.489, 'heavy_atoms_in_structure': 29, 'bio_res_id': ('H_373', 324, ' '), 'res_obj': <Residue 373 het=H_373 resseq=324 icode= >}	19	13	0.684210526	0	0.411764706	0	0.470588235	2HXQ
2HXZ	70	53	0.81	0.19	7.124247238	{'pdb_id': '2HXZ', 'resname': 'H7J', 'chain': 'A', 'resseq': 811, 'icode': '', 'mw': 368.473, 'heavy_atoms_in_structure': 27, 'bio_res_id': ('H_H7J', 811, ' '), 'res_obj': <Residue H7J het=H_H7J resseq=811 icode= >}	17	4	0.235294118	0	0.214285714	0	0.428571429	2HXZ
2HY0	71	39	0.835	0.165	8.421908664	{'pdb_id': '2HY0', 'resname': '306', 'chain': 'A', 'resseq': 324, 'icode': '', 'mw': 423.51, 'heavy_atoms_in_structure': 32, 'bio_res_id': ('H_306', 324, ' '), 'res_obj': <Residue 306 het=H_306 resseq=324 icode= >}	19	8	0.421052632	0	0.352941176	0	0.470588235	2HY0
2HY8	71	40	0.84	0.16	7.921489226	{'pdb_id': '2HY8', 'resname': '1ST', 'chain': '1', 'resseq': 201, 'icode': '', 'mw': 480.515, 'heavy_atoms_in_structure': 36, 'bio_res_id': ('H_1ST', 201, ' '), 'res_obj': <Residue 1ST het=H_1ST resseq=201 icode= >}	17	7	0.411764706	0.090909091	0.272727273	0	0.363636364	2HY8
2HYU	12	3	0.33	0.67	8.708048806	{'pdb_id': '2HYU', 'resname': 'UAP', 'chain': 'B', 'resseq': 4, 'icode': '', 'mw': 256.187, 'heavy_atoms_in_structure': 15, 'bio_res_id': ('H_UAP', 4, ' '), 'res_obj': <Residue UAP het=H_UAP resseq=4 icode= >}	8	6	0.75	0	0.5	0	0.5	2HYU
2HYV	12	3	0.325	0.675	8.750564529	{'pdb_id': '2HYV', 'resname': 'UAP', 'chain': 'B', 'resseq': 5, 'icode': '', 'mw': 256.187, 'heavy_atoms_in_structure': 15, 'bio_res_id': ('H_UAP', 5, ' '), 'res_obj': <Residue UAP het=H_UAP resseq=5 icode= >}	8	4	0.5	0	0.5	0	0.5	2HYV
2HYY	102	67	0.965	0.035	9.440208233	{'pdb_id': '2HYY', 'resname': 'STI', 'chain': 'A', 'resseq': 600, 'icode': '', 'mw': 493.603, 'heavy_atoms_in_structure': 37, 'bio_res_id': ('H_STI', 600, ' '), 'res_obj': <Residue STI het=H_STI resseq=600 icode= >}	22	5	0.227272727	0	0.318181818	0	0.5	2HYY
2HZ0	99	55	0.985	0.015	8.230742097	{'pdb_id': '2HZ0', 'resname': 'GIN', 'chain': 'A', 'resseq': 600, 'icode': '', 'mw': 429.435, 'heavy_atoms_in_structure': 31, 'bio_res_id': ('H_GIN', 600, ' '), 'res_obj': <Residue GIN het=H_GIN resseq=600 icode= >}	17	0	0			0	0.411764706	2HZ0
2HZ4	68	44	0.855	0.145	7.057403137	{'pdb_id': '2HZ4', 'resname': '4ST', 'chain': 'A', 'resseq': 501, 'icode': '', 'mw': 470.563, 'heavy_atoms_in_structure': 35, 'bio_res_id': ('H_4ST', 501, ' '), 'res_obj': <Residue 4ST het=H_4ST resseq=501 icode= >}	18	6	0.333333333	0	0.2	0	0.3	2HZ4
2HZA	57	30	0.615	0.385	9.894080428	{'pdb_id': '2HZA', 'resname': '3CM', 'chain': 'B', 'resseq': 201, 'icode': '', 'mw': 466.52, 'heavy_atoms_in_structure': 32, 'bio_res_id': ('H_3CM', 201, ' '), 'res_obj': <Residue 3CM het=H_3CM resseq=201 icode= >}	28	16	0.571428571	0	0.470588235	0	0.470588235	2HZA
2HZI	78	30	0.945	0.055	7.677935252	{'pdb_id': '2HZI', 'resname': 'JIN', 'chain': 'A', 'resseq': 600, 'icode': '', 'mw': 429.274, 'heavy_atoms_in_structure': 29, 'bio_res_id': ('H_JIN', 600, ' '), 'res_obj': <Residue JIN het=H_JIN resseq=600 icode= >}	11	1	0.090909091	0.333333333	0.333333333	0	0.466666667	2HZI
2HZN	71	40	0.975	0.025	7.549365522	{'pdb_id': '2HZN', 'resname': 'KIN', 'chain': 'A', 'resseq': 600, 'icode': '', 'mw': 373.329, 'heavy_atoms_in_structure': 27, 'bio_res_id': ('H_KIN', 600, ' '), 'res_obj': <Residue KIN het=H_KIN resseq=600 icode= >}	14	3	0.214285714	0.0625	0.125	0.0625	0.4375	2HZN
2HZQ	53	23	0.895	0.105	6.922500572	{'pdb_id': '2HZQ', 'resname': 'STR', 'chain': 'A', 'resseq': 300, 'icode': '', 'mw': 314.462, 'heavy_atoms_in_structure': 23, 'bio_res_id': ('H_STR', 300, ' '), 'res_obj': <Residue STR het=H_STR resseq=300 icode= >}	16	7	0.4375	0.181818182	0.454545455	0	0.454545455	2HZQ
2I03	67	53	0.825	0.175	7.269326349	{'pdb_id': '2I03', 'resname': 'AXD', 'chain': 'B', 'resseq': 1630, 'icode': '', 'mw': 399.487, 'heavy_atoms_in_structure': 29, 'bio_res_id': ('H_AXD', 1630, ' '), 'res_obj': <Residue AXD het=H_AXD resseq=1630 icode= >}	18	6	0.333333333	0.066666667	0.4	0	0.466666667	2I03
2I0D	91	62	0.9	0.1	8.388095684	{'pdb_id': '2I0D', 'resname': 'MUT', 'chain': 'A', 'resseq': 200, 'icode': '', 'mw': 637.743, 'heavy_atoms_in_structure': 45, 'bio_res_id': ('H_MUT', 200, ' '), 'res_obj': <Residue MUT het=H_MUT resseq=200 icode= >}	27	4	0.148148148	0	0.3	0	0.5	2I0D
2I0E	67	41	0.85	0.15	7.442840645	{'pdb_id': '2I0E', 'resname': 'PDS', 'chain': 'A', 'resseq': 901, 'icode': '', 'mw': 440.537, 'heavy_atoms_in_structure': 33, 'bio_res_id': ('H_PDS', 901, ' '), 'res_obj': <Residue PDS het=H_PDS resseq=901 icode= >}	17	4	0.235294118	0	0.142857143	0	0.357142857	2I0E
2I0G	74	33	0.985	0.015	7.436675141	{'pdb_id': '2I0G', 'resname': 'I0G', 'chain': 'A', 'resseq': 1, 'icode': '', 'mw': 282.334, 'heavy_atoms_in_structure': 21, 'bio_res_id': ('H_I0G', 1, ' '), 'res_obj': <Residue I0G het=H_I0G resseq=1 icode= >}	15	0	0			0	0.454545455	2I0G
2I0J	66	27	0.955	0.045	7.456973456	{'pdb_id': '2I0J', 'resname': 'I0G', 'chain': 'A', 'resseq': 1, 'icode': '', 'mw': 282.334, 'heavy_atoms_in_structure': 21, 'bio_res_id': ('H_I0G', 1, ' '), 'res_obj': <Residue I0G het=H_I0G resseq=1 icode= >}	15	2	0.133333333	0.272727273	0.272727273	0	0.454545455	2I0J
2I0U	66	32	0.77	0.23	8.072281579	{'pdb_id': '2I0U', 'resname': 'TRT', 'chain': 'E', 'resseq': 1123, 'icode': '', 'mw': 352.508, 'heavy_atoms_in_structure': 25, 'bio_res_id': ('H_TRT', 1123, ' '), 'res_obj': <Residue TRT het=H_TRT resseq=1123 icode= >}	17	8	0.470588235	0	0.333333333	0	0.5	2I0U
2I0V	53	23	0.86	0.14	6.636788263	{'pdb_id': '2I0V', 'resname': '6C3', 'chain': 'A', 'resseq': 1000, 'icode': '', 'mw': 336.772, 'heavy_atoms_in_structure': 24, 'bio_res_id': ('H_6C3', 1000, ' '), 'res_obj': <Residue 6C3 het=H_6C3 resseq=1000 icode= >}	11	2	0.181818182	0	0	0	0.222222222	2I0V
2I0Y	68	38	0.865	0.135	7.405349233	{'pdb_id': '2I0Y', 'resname': '5CN', 'chain': 'A', 'resseq': 1000, 'icode': '', 'mw': 339.388, 'heavy_atoms_in_structure': 25, 'bio_res_id': ('H_5CN', 1000, ' '), 'res_obj': <Residue 5CN het=H_5CN resseq=1000 icode= >}	14	2	0.142857143	0.230769231	0.307692308	0	0.461538462	2I0Y
2I16	62	39	0.875	0.125	6.635702654	{'pdb_id': '2I16', 'resname': 'LDT', 'chain': 'A', 'resseq': 321, 'icode': '', 'mw': 416.237, 'heavy_atoms_in_structure': 24, 'bio_res_id': ('H_LDT', 321, ' '), 'res_obj': <Residue LDT het=H_LDT resseq=321 icode= >}	10	0	0			0	0.461538462	2I16
2I1M	72	37	0.86	0.14	7.340653689	{'pdb_id': '2I1M', 'resname': '5CN', 'chain': 'A', 'resseq': 1000, 'icode': '', 'mw': 339.388, 'heavy_atoms_in_structure': 25, 'bio_res_id': ('H_5CN', 1000, ' '), 'res_obj': <Residue 5CN het=H_5CN resseq=1000 icode= >}	14	4	0.285714286	0.076923077	0.307692308	0	0.461538462	2I1M
2I1X	43	54	1	0	6.364055965	{'pdb_id': '2I1X', 'resname': 'LI1', 'chain': 'A', 'resseq': 602, 'icode': '', 'mw': 639.13, 'heavy_atoms_in_structure': 41, 'bio_res_id': ('H_LI1', 602, ' '), 'res_obj': <Residue LI1 het=H_LI1 resseq=602 icode= >}	43	32	0.744186047	0	0.485714286	0	0.485714286	2I1X
2I20	39	47	1	0	6.273843191	{'pdb_id': '2I20', 'resname': 'LI1', 'chain': 'A', 'resseq': 602, 'icode': '', 'mw': 639.13, 'heavy_atoms_in_structure': 41, 'bio_res_id': ('H_LI1', 602, ' '), 'res_obj': <Residue LI1 het=H_LI1 resseq=602 icode= >}	43	33	0.76744186	0	0.485714286	0	0.485714286	2I20
2I21	42	45	1	0	6.354792745	{'pdb_id': '2I21', 'resname': 'LI1', 'chain': 'A', 'resseq': 602, 'icode': '', 'mw': 639.13, 'heavy_atoms_in_structure': 41, 'bio_res_id': ('H_LI1', 602, ' '), 'res_obj': <Residue LI1 het=H_LI1 resseq=602 icode= >}	43	34	0.790697674	0	0.485714286	0	0.485714286	2I21
2I2B	36	30	0.635	0.365	6.120669673	{'pdb_id': '2I2B', 'resname': 'CC5', 'chain': 'A', 'resseq': 273, 'icode': '', 'mw': 237.215, 'heavy_atoms_in_structure': 17, 'bio_res_id': ('H_CC5', 273, ' '), 'res_obj': <Residue CC5 het=H_CC5 resseq=273 icode= >}	9	3	0.333333333	0	0.375	0	0.375	2I2B
2I2S	47	38	0.525	0.475	6.465165677	{'pdb_id': '2I2S', 'resname': 'MNA', 'chain': 'A', 'resseq': 1000, 'icode': '', 'mw': 323.296, 'heavy_atoms_in_structure': 22, 'bio_res_id': ('H_MNA', 1000, ' '), 'res_obj': <Residue MNA het=H_MNA resseq=1000 icode= >}	15	5	0.333333333	0	0.25	0	0.5	2I2S
2I2Z	68	29	0.93	0.07	7.010594548	{'pdb_id': '2I2Z', 'resname': 'MYR', 'chain': 'A', 'resseq': 1001, 'icode': '', 'mw': 228.371, 'heavy_atoms_in_structure': 16, 'bio_res_id': ('H_MYR', 1001, ' '), 'res_obj': <Residue MYR het=H_MYR resseq=1001 icode= >}	14	5	0.357142857	0	0.5	0	0.5	2I2Z
2I30	64	29	0.94	0.06	6.821903746	{'pdb_id': '2I30', 'resname': 'MYR', 'chain': 'A', 'resseq': 1300, 'icode': '', 'mw': 228.371, 'heavy_atoms_in_structure': 16, 'bio_res_id': ('H_MYR', 1300, ' '), 'res_obj': <Residue MYR het=H_MYR resseq=1300 icode= >}	14	3	0.214285714	0.142857143	0.214285714	0	0.5	2I30
2I40	72	35	0.87	0.13	7.684163442	{'pdb_id': '2I40', 'resname': 'BLZ', 'chain': 'A', 'resseq': 301, 'icode': '', 'mw': 457.93, 'heavy_atoms_in_structure': 31, 'bio_res_id': ('H_BLZ', 301, ' '), 'res_obj': <Residue BLZ het=H_BLZ resseq=301 icode= >}	13	4	0.307692308	0	0.2	0	0.466666667	2I40
2I47	79	48	0.79	0.21	7.942423632	{'pdb_id': '2I47', 'resname': 'KGY', 'chain': 'C', 'resseq': 1001, 'icode': '', 'mw': 525.595, 'heavy_atoms_in_structure': 35, 'bio_res_id': ('H_KGY', 1001, ' '), 'res_obj': <Residue KGY het=H_KGY resseq=1001 icode= >}	15	5	0.333333333	0	0.444444444	0	0.444444444	2I47
2I4G	69	51	0.615	0.385	8.248558647	{'pdb_id': '2I4G', 'resname': 'UA1', 'chain': 'A', 'resseq': 401, 'icode': '', 'mw': 536.598, 'heavy_atoms_in_structure': 37, 'bio_res_id': ('H_UA1', 401, ' '), 'res_obj': <Residue UA1 het=H_UA1 resseq=401 icode= >}	22	13	0.590909091	0	0.470588235	0	0.470588235	2I4G
2I4H	58	53	0.585	0.415	8.097649294	{'pdb_id': '2I4H', 'resname': 'UA1', 'chain': 'A', 'resseq': 401, 'icode': '', 'mw': 536.598, 'heavy_atoms_in_structure': 37, 'bio_res_id': ('H_UA1', 401, ' '), 'res_obj': <Residue UA1 het=H_UA1 resseq=401 icode= >}	22	12	0.545454545	0	0.352941176	0	0.470588235	2I4H
2I4J	110	56	0.975	0.025	8.63963078	{'pdb_id': '2I4J', 'resname': 'DRJ', 'chain': 'A', 'resseq': 999, 'icode': '', 'mw': 452.586, 'heavy_atoms_in_structure': 33, 'bio_res_id': ('H_DRJ', 999, ' '), 'res_obj': <Residue DRJ het=H_DRJ resseq=999 icode= >}	21	2	0.095238095	0.058823529	0.294117647	0	0.470588235	2I4J
2I4M	105	88	0.96	0.04	7.751587845	{'pdb_id': '2I4M', 'resname': 'P5A', 'chain': 'B', 'resseq': 439, 'icode': '', 'mw': 443.435, 'heavy_atoms_in_structure': 30, 'bio_res_id': ('H_P5A', 439, ' '), 'res_obj': <Residue P5A het=H_P5A resseq=439 icode= >}	16	0	0			0	0.466666667	2I4M
2I4N	104	65	0.945	0.055	8.014614479	{'pdb_id': '2I4N', 'resname': '5CA', 'chain': 'A', 'resseq': 439, 'icode': '', 'mw': 449.463, 'heavy_atoms_in_structure': 29, 'bio_res_id': ('H_5CA', 439, ' '), 'res_obj': <Residue 5CA het=H_5CA resseq=439 icode= >}	15	1	0.066666667	0.2	0.2	0	0.466666667	2I4N
2I4P	88	60	0.99	0.01	8.319841452	{'pdb_id': '2I4P', 'resname': 'DRH', 'chain': 'A', 'resseq': 999, 'icode': '', 'mw': 452.586, 'heavy_atoms_in_structure': 33, 'bio_res_id': ('H_DRH', 999, ' '), 'res_obj': <Residue DRH het=H_DRH resseq=999 icode= >}	21	6	0.285714286	0	0.352941176	0	0.470588235	2I4P
2I4Q	90	45	0.935	0.065	7.704920051	{'pdb_id': '2I4Q', 'resname': 'UA4', 'chain': 'A', 'resseq': 336, 'icode': '', 'mw': 483.51, 'heavy_atoms_in_structure': 35, 'bio_res_id': ('H_UA4', 336, ' '), 'res_obj': <Residue UA4 het=H_UA4 resseq=336 icode= >}	15	2	0.133333333	0	0.142857143	0	0.428571429	2I4Q
2I4T	72	62	0.915	0.085	6.447404443	{'pdb_id': '2I4T', 'resname': 'UA2', 'chain': 'A', 'resseq': 243, 'icode': '', 'mw': 265.269, 'heavy_atoms_in_structure': 19, 'bio_res_id': ('H_UA2', 243, ' '), 'res_obj': <Residue UA2 het=H_UA2 resseq=243 icode= >}	13	0	0			0	0.444444444	2I4T
2I4U	103	66	0.915	0.085	8.24896694	{'pdb_id': '2I4U', 'resname': 'DJR', 'chain': 'A', 'resseq': 300, 'icode': '', 'mw': 562.675, 'heavy_atoms_in_structure': 39, 'bio_res_id': ('H_DJR', 300, ' '), 'res_obj': <Residue DJR het=H_DJR resseq=300 icode= >}	26	5	0.192307692	0	0.352941176	0	0.470588235	2I4U
2I4V	101	65	0.905	0.095	8.313214036	{'pdb_id': '2I4V', 'resname': 'DJR', 'chain': 'B', 'resseq': 300, 'icode': '', 'mw': 562.675, 'heavy_atoms_in_structure': 39, 'bio_res_id': ('H_DJR', 300, ' '), 'res_obj': <Residue DJR het=H_DJR resseq=300 icode= >}	26	4	0.153846154	0.117647059	0.352941176	0	0.470588235	2I4V
2I4Z	93	63	0.985	0.015	8.370927555	{'pdb_id': '2I4Z', 'resname': 'DRH', 'chain': 'A', 'resseq': 999, 'icode': '', 'mw': 452.586, 'heavy_atoms_in_structure': 33, 'bio_res_id': ('H_DRH', 999, ' '), 'res_obj': <Residue DRH het=H_DRH resseq=999 icode= >}	21	1	0.047619048	0.294117647	0.294117647	0	0.470588235	2I4Z
2I5J	53	49	0.725	0.275	7.51778678	{'pdb_id': '2I5J', 'resname': 'K05', 'chain': 'A', 'resseq': 4001, 'icode': '', 'mw': 336.341, 'heavy_atoms_in_structure': 25, 'bio_res_id': ('H_K05', 4001, ' '), 'res_obj': <Residue K05 het=H_K05 resseq=4001 icode= >}	14	5	0.357142857	0	0.153846154	0	0.461538462	2I5J
2I5N	137	78	0.695	0.305	12.52751476	{'pdb_id': '2I5N', 'resname': 'MQ9', 'chain': 'L', 'resseq': 501, 'icode': '', 'mw': 785.233, 'heavy_atoms_in_structure': 58, 'bio_res_id': ('H_MQ9', 501, ' '), 'res_obj': <Residue MQ9 het=H_MQ9 resseq=501 icode= >}	41	16	0.390243902	0	0.463414634	0	0.487804878	2I5N
2I5X	52	36	0.825	0.175	5.951460295	{'pdb_id': '2I5X', 'resname': 'UA5', 'chain': 'A', 'resseq': 701, 'icode': '', 'mw': 201.243, 'heavy_atoms_in_structure': 13, 'bio_res_id': ('H_UA5', 701, ' '), 'res_obj': <Residue UA5 het=H_UA5 resseq=701 icode= >}	8	2	0.25	0	0.375	0	0.5	2I5X
2I6A	65	40	1	0	6.815263716	{'pdb_id': '2I6A', 'resname': '5I5', 'chain': 'A', 'resseq': 500, 'icode': '', 'mw': 376.15, 'heavy_atoms_in_structure': 19, 'bio_res_id': ('H_5I5', 500, ' '), 'res_obj': <Residue 5I5 het=H_5I5 resseq=500 icode= >}	10	1	0.1	0	0	0	0.375	2I6A
2I6B	55	35	0.775	0.225	7.428409552	{'pdb_id': '2I6B', 'resname': '89I', 'chain': 'A', 'resseq': 500, 'icode': '', 'mw': 400.476, 'heavy_atoms_in_structure': 30, 'bio_res_id': ('H_89I', 500, ' '), 'res_obj': <Residue 89I het=H_89I resseq=500 icode= >}	15	6	0.4	0	0.235294118	0	0.352941176	2I6B
2I78	46	29	0.83	0.17	6.627574986	{'pdb_id': '2I78', 'resname': 'KIQ', 'chain': 'B', 'resseq': 901, 'icode': '', 'mw': 445.362, 'heavy_atoms_in_structure': 31, 'bio_res_id': ('H_KIQ', 901, ' '), 'res_obj': <Residue KIQ het=H_KIQ resseq=901 icode= >}	11	2	0.181818182	0.25	0.3125	0.125	0.4375	2I78
2I7C	122	91	0.995	0.005	8.389155649	{'pdb_id': '2I7C', 'resname': 'AAT', 'chain': 'A', 'resseq': 801, 'icode': '', 'mw': 423.533, 'heavy_atoms_in_structure': 29, 'bio_res_id': ('H_AAT', 801, ' '), 'res_obj': <Residue AAT het=H_AAT resseq=801 icode= >}	19	0	0			0	0.5	2I7C
2I80	55	28	0.955	0.045	6.056870204	{'pdb_id': '2I80', 'resname': 'G1L', 'chain': 'A', 'resseq': 400, 'icode': '', 'mw': 279.686, 'heavy_atoms_in_structure': 18, 'bio_res_id': ('H_G1L', 400, ' '), 'res_obj': <Residue G1L het=H_G1L resseq=400 icode= >}	8	1	0.125	0.1	0.1	0.1	0.4	2I80
2IBZ	65	13	0.605	0.395	13.36341439	{'pdb_id': '2IBZ', 'resname': 'UQ6', 'chain': 'C', 'resseq': 506, 'icode': '', 'mw': 592.891, 'heavy_atoms_in_structure': 43, 'bio_res_id': ('H_UQ6', 506, ' '), 'res_obj': <Residue UQ6 het=H_UQ6 resseq=506 icode= >}	29	23	0.793103448	0	0.482758621	0	0.482758621	2IBZ
2IC3	75	40	0.935	0.065	7.148023019	{'pdb_id': '2IC3', 'resname': 'HBY', 'chain': 'A', 'resseq': 562, 'icode': '', 'mw': 340.461, 'heavy_atoms_in_structure': 22, 'bio_res_id': ('H_HBY', 562, ' '), 'res_obj': <Residue HBY het=H_HBY resseq=562 icode= >}	11	4	0.363636364	0	0.222222222	0	0.333333333	2IC3
2IC8	59	33	0.645	0.355	7.907337069	{'pdb_id': '2IC8', 'resname': 'BNG', 'chain': 'A', 'resseq': 501, 'icode': '', 'mw': 306.395, 'heavy_atoms_in_structure': 21, 'bio_res_id': ('H_BNG', 501, ' '), 'res_obj': <Residue BNG het=H_BNG resseq=501 icode= >}	19	9	0.473684211	0	0.5	0	0.5	2IC8
2ICA	48	20	0.725	0.275	7.426802422	{'pdb_id': '2ICA', 'resname': '2IC', 'chain': 'A', 'resseq': 1, 'icode': '', 'mw': 555.432, 'heavy_atoms_in_structure': 37, 'bio_res_id': ('H_2IC', 1, ' '), 'res_obj': <Residue 2IC het=H_2IC resseq=1 icode= >}	15	5	0.333333333	0	0.428571429	0	0.428571429	2ICA
2IDF	16	8	0.425	0.575	6.743037611	{'pdb_id': '2IDF', 'resname': 'OPP', 'chain': 'A', 'resseq': 205, 'icode': '', 'mw': 236.181, 'heavy_atoms_in_structure': 17, 'bio_res_id': ('H_OPP', 205, ' '), 'res_obj': <Residue OPP het=H_OPP resseq=205 icode= >}	6	3	0.5	0	0.375	0	0.375	2IDF
2IDK	61	63	0.935	0.065	6.692292079	{'pdb_id': '2IDK', 'resname': 'C2F', 'chain': 'A', 'resseq': 1410, 'icode': '', 'mw': 459.456, 'heavy_atoms_in_structure': 33, 'bio_res_id': ('H_C2F', 1410, ' '), 'res_obj': <Residue C2F het=H_C2F resseq=1410 icode= >}	18	3	0.166666667	0	0.105263158	0	0.473684211	2IDK
2IEG	63	40	0.93	0.07	7.636597117	{'pdb_id': '2IEG', 'resname': 'FRY', 'chain': 'A', 'resseq': 901, 'icode': '', 'mw': 402.855, 'heavy_atoms_in_structure': 27, 'bio_res_id': ('H_FRY', 901, ' '), 'res_obj': <Residue FRY het=H_FRY resseq=901 icode= >}	12	2	0.166666667	0.307692308	0.384615385	0	0.461538462	2IEG
2IEH	79	62	0.855	0.145	7.282935158	{'pdb_id': '2IEH', 'resname': 'MOY', 'chain': 'A', 'resseq': 602, 'icode': '', 'mw': 338.423, 'heavy_atoms_in_structure': 24, 'bio_res_id': ('H_MOY', 602, ' '), 'res_obj': <Residue MOY het=H_MOY resseq=602 icode= >}	14	1	0.071428571	0.2	0.2	0	0.4	2IEH
2IEI	72	46	0.925	0.075	7.727518082	{'pdb_id': '2IEI', 'resname': 'FRX', 'chain': 'A', 'resseq': 904, 'icode': '', 'mw': 446.907, 'heavy_atoms_in_structure': 30, 'bio_res_id': ('H_FRX', 904, ' '), 'res_obj': <Residue FRX het=H_FRX resseq=904 icode= >}	15	0	0			0	0.5	2IEI
2IEJ	72	44	0.84	0.16	8.560737967	{'pdb_id': '2IEJ', 'resname': 'S48', 'chain': 'B', 'resseq': 943, 'icode': '', 'mw': 534.63, 'heavy_atoms_in_structure': 38, 'bio_res_id': ('H_S48', 943, ' '), 'res_obj': <Residue S48 het=H_S48 resseq=943 icode= >}	20	10	0.5	0	0.5	0	0.5	2IEJ
2IGC	22	14	0.51	0.49	14.319229	{'pdb_id': '2IGC', 'resname': 'MTN', 'chain': 'A', 'resseq': 200, 'icode': '', 'mw': 264.385, 'heavy_atoms_in_structure': 12, 'bio_res_id': ('H_MTN', 200, ' '), 'res_obj': <Residue MTN het=H_MTN resseq=200 icode= >}	8	3	0.375	0	0.285714286	0	0.428571429	2IGC
2IGY	106	44	0.805	0.195	9.607582574	{'pdb_id': '2IGY', 'resname': 'A2T', 'chain': 'A', 'resseq': 330, 'icode': '', 'mw': 540.782, 'heavy_atoms_in_structure': 40, 'bio_res_id': ('H_A2T', 330, ' '), 'res_obj': <Residue A2T het=H_A2T resseq=330 icode= >}	29	11	0.379310345	0.05	0.45	0	0.45	2IGY
2IH1	19	12	0.175	0.825	8.583346104	{'pdb_id': '2IH1', 'resname': '1EM', 'chain': 'C', 'resseq': 301, 'icode': '', 'mw': 442.672, 'heavy_atoms_in_structure': 31, 'bio_res_id': ('H_1EM', 301, ' '), 'res_obj': <Residue 1EM het=H_1EM resseq=301 icode= >}	25	23	0.92	0	0.461538462	0	0.461538462	2IH1
2IH3	20	6	0.18	0.82	8.45082477	{'pdb_id': '2IH3', 'resname': '1EM', 'chain': 'C', 'resseq': 301, 'icode': '', 'mw': 442.672, 'heavy_atoms_in_structure': 31, 'bio_res_id': ('H_1EM', 301, ' '), 'res_obj': <Residue 1EM het=H_1EM resseq=301 icode= >}	25	21	0.84	0	0.423076923	0	0.461538462	2IH3
2IHQ	68	51	0.995	0.005	6.8453071	{'pdb_id': '2IHQ', 'resname': 'LG7', 'chain': 'A', 'resseq': 90, 'icode': '', 'mw': 307.303, 'heavy_atoms_in_structure': 23, 'bio_res_id': ('H_LG7', 90, ' '), 'res_obj': <Residue LG7 het=H_LG7 resseq=90 icode= >}	11	0	0			0	0.4	2IHQ
2IIT	52	45	0.825	0.175	6.948463708	{'pdb_id': '2IIT', 'resname': '872', 'chain': 'A', 'resseq': 9001, 'icode': '', 'mw': 411.342, 'heavy_atoms_in_structure': 28, 'bio_res_id': ('H_872', 9001, ' '), 'res_obj': <Residue 872 het=H_872 resseq=9001 icode= >}	12	2	0.166666667	0.076923077	0.153846154	0.076923077	0.461538462	2IIT
2IIV	51	42	0.82	0.18	6.756600024	{'pdb_id': '2IIV', 'resname': '565', 'chain': 'A', 'resseq': 9001, 'icode': '', 'mw': 343.344, 'heavy_atoms_in_structure': 24, 'bio_res_id': ('H_565', 9001, ' '), 'res_obj': <Residue 565 het=H_565 resseq=9001 icode= >}	12	3	0.25	0	0.166666667	0	0.5	2IIV
2IJ7	38	15	0.975	0.025	6.997258112	{'pdb_id': '2IJ7', 'resname': 'TPF', 'chain': 'A', 'resseq': 2472, 'icode': '', 'mw': 306.271, 'heavy_atoms_in_structure': 22, 'bio_res_id': ('H_TPF', 2472, ' '), 'res_obj': <Residue TPF het=H_TPF resseq=2472 icode= >}	10	2	0.2	0.111111111	0.333333333	0	0.333333333	2IJ7
2IJG	55	49	0.725	0.275	7.69591028	{'pdb_id': '2IJG', 'resname': 'MHF', 'chain': 'X', 'resseq': 527, 'icode': '', 'mw': 457.44, 'heavy_atoms_in_structure': 33, 'bio_res_id': ('H_MHF', 527, ' '), 'res_obj': <Residue MHF het=H_MHF resseq=527 icode= >}	17	6	0.352941176	0	0.222222222	0	0.5	2IJG
2IJN	31	18	0.925	0.075	6.296879075	{'pdb_id': '2IJN', 'resname': '221', 'chain': 'A', 'resseq': 9366, 'icode': '', 'mw': 357.275, 'heavy_atoms_in_structure': 23, 'bio_res_id': ('H_221', 9366, ' '), 'res_obj': <Residue 221 het=H_221 resseq=9366 icode= >}	8	3	0.375	0.222222222	0.333333333	0	0.444444444	2IJN
2IKO	71	36	0.915	0.085	7.550229018	{'pdb_id': '2IKO', 'resname': '7IG', 'chain': 'A', 'resseq': 601, 'icode': '', 'mw': 355.384, 'heavy_atoms_in_structure': 26, 'bio_res_id': ('H_7IG', 601, ' '), 'res_obj': <Residue 7IG het=H_7IG resseq=601 icode= >}	13	2	0.153846154	0	0.142857143	0	0.5	2IKO
2IKU	91	48	0.92	0.08	7.817933525	{'pdb_id': '2IKU', 'resname': 'LIY', 'chain': 'A', 'resseq': 336, 'icode': '', 'mw': 417.547, 'heavy_atoms_in_structure': 31, 'bio_res_id': ('H_LIY', 336, ' '), 'res_obj': <Residue LIY het=H_LIY resseq=336 icode= >}	19	2	0.105263158	0	0.307692308	0	0.461538462	2IKU
2ILT	60	27	0.92	0.08	7.274254979	{'pdb_id': '2ILT', 'resname': 'NN1', 'chain': 'A', 'resseq': 902, 'icode': '', 'mw': 443.96, 'heavy_atoms_in_structure': 29, 'bio_res_id': ('H_NN1', 902, ' '), 'res_obj': <Residue NN1 het=H_NN1 resseq=902 icode= >}	16	1	0.0625	0.142857143	0.142857143	0	0.428571429	2ILT
2IMA	44	26	0.87	0.13	6.579145484	{'pdb_id': '2IMA', 'resname': 'GB4', 'chain': 'A', 'resseq': 600, 'icode': '', 'mw': 232.063, 'heavy_atoms_in_structure': 14, 'bio_res_id': ('H_GB4', 600, ' '), 'res_obj': <Residue GB4 het=H_GB4 resseq=600 icode= >}	7	0	0			0	0.444444444	2IMA
2IN6	79	40	0.86	0.14	7.669449489	{'pdb_id': '2IN6', 'resname': '839', 'chain': 'A', 'resseq': 901, 'icode': '', 'mw': 400.384, 'heavy_atoms_in_structure': 30, 'bio_res_id': ('H_839', 901, ' '), 'res_obj': <Residue 839 het=H_839 resseq=901 icode= >}	14	3	0.214285714	0.090909091	0.181818182	0	0.454545455	2IN6
2IO6	86	43	0.835	0.165	7.827508621	{'pdb_id': '2IO6', 'resname': '330', 'chain': 'A', 'resseq': 901, 'icode': '', 'mw': 416.426, 'heavy_atoms_in_structure': 31, 'bio_res_id': ('H_330', 901, ' '), 'res_obj': <Residue 330 het=H_330 resseq=901 icode= >}	15	6	0.4	0.090909091	0.454545455	0	0.454545455	2IO6
2IOD	61	41	0.915	0.085	7.282223542	{'pdb_id': '2IOD', 'resname': 'MYC', 'chain': 'A', 'resseq': 1341, 'icode': '', 'mw': 318.235, 'heavy_atoms_in_structure': 23, 'bio_res_id': ('H_MYC', 1341, ' '), 'res_obj': <Residue MYC het=H_MYC resseq=1341 icode= >}	10	0	0			0	0.3	2IOD
2IOG	121	72	0.985	0.015	8.658243029	{'pdb_id': '2IOG', 'resname': 'IOG', 'chain': 'A', 'resseq': 600, 'icode': '', 'mw': 525.681, 'heavy_atoms_in_structure': 39, 'bio_res_id': ('H_IOG', 600, ' '), 'res_obj': <Residue IOG het=H_IOG resseq=600 icode= >}	27	3	0.111111111	0.045454545	0.409090909	0	0.454545455	2IOG
2IOK	89	40	0.95	0.05	7.911718551	{'pdb_id': '2IOK', 'resname': 'IOK', 'chain': 'A', 'resseq': 600, 'icode': '', 'mw': 398.497, 'heavy_atoms_in_structure': 30, 'bio_res_id': ('H_IOK', 600, ' '), 'res_obj': <Residue IOK het=H_IOK resseq=600 icode= >}	21	0	0			0	0.5	2IOK
2IPF	53	24	0.89	0.11	6.624971861	{'pdb_id': '2IPF', 'resname': 'FFA', 'chain': 'A', 'resseq': 3, 'icode': '', 'mw': 288.424, 'heavy_atoms_in_structure': 21, 'bio_res_id': ('H_FFA', 3, ' '), 'res_obj': <Residue FFA het=H_FFA resseq=3 icode= >}	16	1	0.0625	0.2	0.2	0	0.5	2IPF
2IPG	53	27	0.885	0.115	6.523729502	{'pdb_id': '2IPG', 'resname': 'FFA', 'chain': 'A', 'resseq': 3, 'icode': '', 'mw': 288.424, 'heavy_atoms_in_structure': 21, 'bio_res_id': ('H_FFA', 3, ' '), 'res_obj': <Residue FFA het=H_FFA resseq=3 icode= >}	16	2	0.125	0.2	0.3	0	0.5	2IPG
2IPH	85	68	0.68	0.32	8.211030986	{'pdb_id': '2IPH', 'resname': 'LGG', 'chain': 'A', 'resseq': 1, 'icode': '', 'mw': 733.809, 'heavy_atoms_in_structure': 52, 'bio_res_id': ('H_LGG', 1, ' '), 'res_obj': <Residue LGG het=H_LGG resseq=1 icode= >}	33	14	0.424242424	0	0.45	0	0.5	2IPH
2IPW	21	11	0.81	0.19	5.638441715	{'pdb_id': '2IPW', 'resname': '2CL', 'chain': 'A', 'resseq': 317, 'icode': '', 'mw': 205.038, 'heavy_atoms_in_structure': 12, 'bio_res_id': ('H_2CL', 317, ' '), 'res_obj': <Residue 2CL het=H_2CL resseq=317 icode= >}	5	3	0.6	0	0.166666667	0	0.333333333	2IPW
2IQG	90	78	0.895	0.105	7.412192215	{'pdb_id': '2IQG', 'resname': 'F2I', 'chain': 'A', 'resseq': 801, 'icode': '', 'mw': 677.564, 'heavy_atoms_in_structure': 41, 'bio_res_id': ('H_F2I', 801, ' '), 'res_obj': <Residue F2I het=H_F2I resseq=801 icode= >}	25	3	0.12	0	0.222222222	0	0.5	2IQG
2IRV	54	35	0.03	0.97	36.66267097	{'pdb_id': '2IRV', 'resname': 'PGV', 'chain': 'B', 'resseq': 5136, 'icode': '', 'mw': 749.007, 'heavy_atoms_in_structure': 26, 'bio_res_id': ('H_PGV', 5136, ' '), 'res_obj': <Residue PGV het=H_PGV resseq=5136 icode= >}	41	12	0.292682927	0.243243243	0.432432432	0	0.486486486	2IRV
2IRW	73	28	0.96	0.04	7.85183894	{'pdb_id': '2IRW', 'resname': 'NN4', 'chain': 'A', 'resseq': 911, 'icode': '', 'mw': 386.485, 'heavy_atoms_in_structure': 28, 'bio_res_id': ('H_NN4', 911, ' '), 'res_obj': <Residue NN4 het=H_NN4 resseq=911 icode= >}	18	3	0.166666667	0.2	0.4	0	0.4	2IRW
2IRZ	97	80	0.915	0.085	7.627157087	{'pdb_id': '2IRZ', 'resname': 'I02', 'chain': 'A', 'resseq': 386, 'icode': '', 'mw': 551.632, 'heavy_atoms_in_structure': 39, 'bio_res_id': ('H_I02', 386, ' '), 'res_obj': <Residue I02 het=H_I02 resseq=386 icode= >}	20	2	0.1	0.263157895	0.315789474	0	0.473684211	2IRZ
2ITO	57	24	0.82	0.18	7.977380061	{'pdb_id': '2ITO', 'resname': 'IRE', 'chain': 'A', 'resseq': 2020, 'icode': '', 'mw': 446.902, 'heavy_atoms_in_structure': 31, 'bio_res_id': ('H_IRE', 2020, ' '), 'res_obj': <Residue IRE het=H_IRE resseq=2020 icode= >}	15	7	0.466666667	0.058823529	0.352941176	0.058823529	0.470588235	2ITO
2ITP	77	43	0.82	0.18	8.940885829	{'pdb_id': '2ITP', 'resname': 'AEE', 'chain': 'A', 'resseq': 2019, 'icode': '', 'mw': 440.583, 'heavy_atoms_in_structure': 33, 'bio_res_id': ('H_AEE', 2019, ' '), 'res_obj': <Residue AEE het=H_AEE resseq=2019 icode= >}	22	11	0.5	0	0.45	0	0.45	2ITP
2ITQ	63	24	0.815	0.185	7.631270712	{'pdb_id': '2ITQ', 'resname': 'ITQ', 'chain': 'A', 'resseq': 2019, 'icode': '', 'mw': 468.547, 'heavy_atoms_in_structure': 35, 'bio_res_id': ('H_ITQ', 2019, ' '), 'res_obj': <Residue ITQ het=H_ITQ resseq=2019 icode= >}	17	9	0.529411765	0	0.2	0	0.3	2ITQ
2ITT	77	42	0.795	0.205	9.080235367	{'pdb_id': '2ITT', 'resname': 'AEE', 'chain': 'A', 'resseq': 2020, 'icode': '', 'mw': 440.583, 'heavy_atoms_in_structure': 33, 'bio_res_id': ('H_AEE', 2020, ' '), 'res_obj': <Residue AEE het=H_AEE resseq=2020 icode= >}	22	10	0.454545455	0	0.45	0	0.45	2ITT
2ITU	40	17	0.74	0.26	7.487724749	{'pdb_id': '2ITU', 'resname': 'ITQ', 'chain': 'A', 'resseq': 2020, 'icode': '', 'mw': 468.547, 'heavy_atoms_in_structure': 35, 'bio_res_id': ('H_ITQ', 2020, ' '), 'res_obj': <Residue ITQ het=H_ITQ resseq=2020 icode= >}	17	12	0.705882353	0	0.2	0	0.3	2ITU
2ITW	38	19	0.705	0.295	7.450680041	{'pdb_id': '2ITW', 'resname': 'ITQ', 'chain': 'A', 'resseq': 2018, 'icode': '', 'mw': 468.547, 'heavy_atoms_in_structure': 35, 'bio_res_id': ('H_ITQ', 2018, ' '), 'res_obj': <Residue ITQ het=H_ITQ resseq=2018 icode= >}	17	10	0.588235294	0	0.2	0	0.3	2ITW
2ITY	59	23	0.755	0.245	8.02393911	{'pdb_id': '2ITY', 'resname': 'IRE', 'chain': 'A', 'resseq': 2020, 'icode': '', 'mw': 446.902, 'heavy_atoms_in_structure': 31, 'bio_res_id': ('H_IRE', 2020, ' '), 'res_obj': <Residue IRE het=H_IRE resseq=2020 icode= >}	15	10	0.666666667	0.058823529	0.352941176	0.058823529	0.470588235	2ITY
2ITZ	57	28	0.785	0.215	7.725025754	{'pdb_id': '2ITZ', 'resname': 'IRE', 'chain': 'A', 'resseq': 2021, 'icode': '', 'mw': 446.902, 'heavy_atoms_in_structure': 31, 'bio_res_id': ('H_IRE', 2021, ' '), 'res_obj': <Residue IRE het=H_IRE resseq=2021 icode= >}	15	8	0.533333333	0.058823529	0.352941176	0.058823529	0.470588235	2ITZ
2IUQ	51	43	0.965	0.035	5.79162158	{'pdb_id': '2IUQ', 'resname': 'TSS', 'chain': 'A', 'resseq': 1433, 'icode': '', 'mw': 160.216, 'heavy_atoms_in_structure': 12, 'bio_res_id': ('H_TSS', 1433, ' '), 'res_obj': <Residue TSS het=H_TSS resseq=1433 icode= >}	9	0	0			0	0.428571429	2IUQ
2IVD	37	33	0.595	0.405	7.523228196	{'pdb_id': '2IVD', 'resname': 'TWN', 'chain': 'B', 'resseq': 1472, 'icode': '', 'mw': 354.567, 'heavy_atoms_in_structure': 25, 'bio_res_id': ('H_TWN', 1472, ' '), 'res_obj': <Residue TWN het=H_TWN resseq=1472 icode= >}	21	16	0.761904762	0	0.473684211	0	0.473684211	2IVD
2IVI	66	40	0.985	0.015	8.133088492	{'pdb_id': '2IVI', 'resname': 'ACW', 'chain': 'B', 'resseq': 1332, 'icode': '', 'mw': 375.441, 'heavy_atoms_in_structure': 25, 'bio_res_id': ('H_ACW', 1332, ' '), 'res_obj': <Residue ACW het=H_ACW resseq=1332 icode= >}	16	0	0			0	0.461538462	2IVI
2IVJ	66	41	0.98	0.02	7.953252868	{'pdb_id': '2IVJ', 'resname': 'BCV', 'chain': 'A', 'resseq': 1332, 'icode': '', 'mw': 361.414, 'heavy_atoms_in_structure': 24, 'bio_res_id': ('H_BCV', 1332, ' '), 'res_obj': <Residue BCV het=H_BCV resseq=1332 icode= >}	16	0	0			0	0.461538462	2IVJ
2IVU	66	41	0.825	0.175	7.855074358	{'pdb_id': '2IVU', 'resname': 'ZD6', 'chain': 'A', 'resseq': 3015, 'icode': '', 'mw': 475.354, 'heavy_atoms_in_structure': 30, 'bio_res_id': ('H_ZD6', 3015, ' '), 'res_obj': <Residue ZD6 het=H_ZD6 resseq=3015 icode= >}	15	4	0.266666667	0	0.352941176	0	0.470588235	2IVU
2IW6	66	36	0.76	0.24	7.803652341	{'pdb_id': '2IW6', 'resname': 'QQ2', 'chain': 'A', 'resseq': 1296, 'icode': '', 'mw': 466.963, 'heavy_atoms_in_structure': 33, 'bio_res_id': ('H_QQ2', 1296, ' '), 'res_obj': <Residue QQ2 het=H_QQ2 resseq=1296 icode= >}	18	8	0.444444444	0	0.388888889	0	0.444444444	2IW6
2IW8	76	42	0.875	0.125	7.670600525	{'pdb_id': '2IW8', 'resname': '4SP', 'chain': 'A', 'resseq': 1298, 'icode': '', 'mw': 402.471, 'heavy_atoms_in_structure': 28, 'bio_res_id': ('H_4SP', 1298, ' '), 'res_obj': <Residue 4SP het=H_4SP resseq=1298 icode= >}	15	3	0.2	0	0.133333333	0	0.4	2IW8
2IW9	75	42	0.865	0.135	7.624006116	{'pdb_id': '2IW9', 'resname': '4SP', 'chain': 'A', 'resseq': 1298, 'icode': '', 'mw': 402.471, 'heavy_atoms_in_structure': 28, 'bio_res_id': ('H_4SP', 1298, ' '), 'res_obj': <Residue 4SP het=H_4SP resseq=1298 icode= >}	15	3	0.2	0.066666667	0.133333333	0	0.4	2IW9
2IWC	55	39	0.735	0.265	6.687780534	{'pdb_id': '2IWC', 'resname': 'PNM', 'chain': 'A', 'resseq': 601, 'icode': '', 'mw': 336.406, 'heavy_atoms_in_structure': 23, 'bio_res_id': ('H_PNM', 601, ' '), 'res_obj': <Residue PNM het=H_PNM resseq=601 icode= >}	15	5	0.333333333	0	0.333333333	0	0.5	2IWC
2IWD	65	46	0.72	0.28	7.034200502	{'pdb_id': '2IWD', 'resname': '1S6', 'chain': 'A', 'resseq': 601, 'icode': '', 'mw': 403.452, 'heavy_atoms_in_structure': 28, 'bio_res_id': ('H_1S6', 601, ' '), 'res_obj': <Residue 1S6 het=H_1S6 resseq=601 icode= >}	15	4	0.266666667	0.076923077	0.230769231	0	0.461538462	2IWD
2IWE	81	52	0.975	0.025	7.323708123	{'pdb_id': '2IWE', 'resname': '2IH', 'chain': 'A', 'resseq': 1001, 'icode': '', 'mw': 218.298, 'heavy_atoms_in_structure': 16, 'bio_res_id': ('H_2IH', 1001, ' '), 'res_obj': <Residue 2IH het=H_2IH resseq=1001 icode= >}	12	0	0			0	0.454545455	2IWE
2IWS	50	19	0.85	0.15	6.847309306	{'pdb_id': '2IWS', 'resname': 'NP4', 'chain': 'A', 'resseq': 1215, 'icode': '', 'mw': 324.756, 'heavy_atoms_in_structure': 22, 'bio_res_id': ('H_NP4', 1215, ' '), 'res_obj': <Residue NP4 het=H_NP4 resseq=1215 icode= >}	11	4	0.363636364	0	0.222222222	0	0.333333333	2IWS
2IWU	44	21	0.855	0.145	6.826656116	{'pdb_id': '2IWU', 'resname': 'NP5', 'chain': 'A', 'resseq': 1215, 'icode': '', 'mw': 324.756, 'heavy_atoms_in_structure': 22, 'bio_res_id': ('H_NP5', 1215, ' '), 'res_obj': <Residue NP5 het=H_NP5 resseq=1215 icode= >}	11	4	0.363636364	0	0.333333333	0	0.333333333	2IWU
2IWX	46	21	0.825	0.175	6.800329657	{'pdb_id': '2IWX', 'resname': 'M1S', 'chain': 'A', 'resseq': 1215, 'icode': '', 'mw': 352.809, 'heavy_atoms_in_structure': 24, 'bio_res_id': ('H_M1S', 1215, ' '), 'res_obj': <Residue M1S het=H_M1S resseq=1215 icode= >}	13	1	0.076923077	0.2	0.2	0	0.3	2IWX
2IXU	26	14	0.66	0.34	5.593977008	{'pdb_id': '2IXU', 'resname': 'MUB', 'chain': 'B', 'resseq': 1, 'icode': '', 'mw': 293.27, 'heavy_atoms_in_structure': 19, 'bio_res_id': ('H_MUB', 1, ' '), 'res_obj': <Residue MUB het=H_MUB resseq=1 icode= >}	14	7	0.5	0	0.25	0	0.5	2IXU
2IYA	120	63	0.93	0.07	8.632531767	{'pdb_id': '2IYA', 'resname': 'ZIO', 'chain': 'A', 'resseq': 1425, 'icode': '', 'mw': 687.858, 'heavy_atoms_in_structure': 48, 'bio_res_id': ('H_ZIO', 1425, ' '), 'res_obj': <Residue ZIO het=H_ZIO resseq=1425 icode= >}	35	1	0.028571429	0.357142857	0.357142857	0	0.428571429	2IYA
2IYF	91	46	0.8	0.2	8.958156512	{'pdb_id': '2IYF', 'resname': 'ERY', 'chain': 'A', 'resseq': 1400, 'icode': '', 'mw': 733.927, 'heavy_atoms_in_structure': 51, 'bio_res_id': ('H_ERY', 1400, ' '), 'res_obj': <Residue ERY het=H_ERY resseq=1400 icode= >}	37	12	0.324324324	0	0.285714286	0	0.428571429	2IYF
2IZL	65	42	0.835	0.165	6.529147223	{'pdb_id': '2IZL', 'resname': 'IMI', 'chain': 'B', 'resseq': 300, 'icode': '', 'mw': 243.326, 'heavy_atoms_in_structure': 16, 'bio_res_id': ('H_IMI', 300, ' '), 'res_obj': <Residue IMI het=H_IMI resseq=300 icode= >}	12	1	0.083333333	0.4	0.4	0	0.5	2IZL
2IZR	59	24	0.86	0.14	7.404975457	{'pdb_id': '2IZR', 'resname': 'BRK', 'chain': 'A', 'resseq': 1335, 'icode': '', 'mw': 355.411, 'heavy_atoms_in_structure': 25, 'bio_res_id': ('H_BRK', 1335, ' '), 'res_obj': <Residue BRK het=H_BRK resseq=1335 icode= >}	12	2	0.166666667	0	0	0	0.4375	2IZR
2IZT	48	28	1	0	19.81004999	{'pdb_id': '2IZT', 'resname': '23D', 'chain': 'A', 'resseq': 1335, 'icode': '', 'mw': 385.894, 'heavy_atoms_in_structure': 21, 'bio_res_id': ('H_23D', 1335, ' '), 'res_obj': <Residue 23D het=H_23D resseq=1335 icode= >}	16	2	0.125	0.25	0.333333333	0	0.333333333	2IZT
2IZU	67	29	0.855	0.145	7.442681476	{'pdb_id': '2IZU', 'resname': 'P01', 'chain': 'A', 'resseq': 1335, 'icode': '', 'mw': 388.894, 'heavy_atoms_in_structure': 27, 'bio_res_id': ('H_P01', 1335, ' '), 'res_obj': <Residue P01 het=H_P01 resseq=1335 icode= >}	16	3	0.1875	0	0.272727273	0	0.363636364	2IZU
2J07	57	39	0.96	0.04	7.478405996	{'pdb_id': '2J07', 'resname': 'HDF', 'chain': 'A', 'resseq': 1422, 'icode': '', 'mw': 363.322, 'heavy_atoms_in_structure': 26, 'bio_res_id': ('H_HDF', 1422, ' '), 'res_obj': <Residue HDF het=H_HDF resseq=1422 icode= >}	15	2	0.133333333	0.1	0.2	0	0.5	2J07
2J08	58	31	0.95	0.05	7.813627053	{'pdb_id': '2J08', 'resname': 'IRF', 'chain': 'A', 'resseq': 1422, 'icode': '', 'mw': 488.234, 'heavy_atoms_in_structure': 27, 'bio_res_id': ('H_IRF', 1422, ' '), 'res_obj': <Residue IRF het=H_IRF resseq=1422 icode= >}	13	4	0.307692308	0	0.272727273	0	0.454545455	2J08
2J0D	63	35	0.895	0.105	8.994259072	{'pdb_id': '2J0D', 'resname': 'ERY', 'chain': 'A', 'resseq': 1498, 'icode': '', 'mw': 733.927, 'heavy_atoms_in_structure': 51, 'bio_res_id': ('H_ERY', 1498, ' '), 'res_obj': <Residue ERY het=H_ERY resseq=1498 icode= >}	37	24	0.648648649	0	0.357142857	0	0.428571429	2J0D
2J0G	24	12	0.495	0.505	6.796701949	{'pdb_id': '2J0G', 'resname': 'BM3', 'chain': 'B', 'resseq': 301, 'icode': '', 'mw': 221.208, 'heavy_atoms_in_structure': 15, 'bio_res_id': ('H_BM3', 301, ' '), 'res_obj': <Residue BM3 het=H_BM3 resseq=301 icode= >}	12	8	0.666666667	0	0.5	0	0.5	2J0G
2J0K	73	28	0.845	0.155	7.6116045	{'pdb_id': '2J0K', 'resname': '4ST', 'chain': 'A', 'resseq': 1687, 'icode': '', 'mw': 470.563, 'heavy_atoms_in_structure': 35, 'bio_res_id': ('H_4ST', 1687, ' '), 'res_obj': <Residue 4ST het=H_4ST resseq=1687 icode= >}	18	8	0.444444444	0	0.2	0	0.3	2J0K
2J0P	43	35	1	0	13.68701985	{'pdb_id': '2J0P', 'resname': '12P', 'chain': 'A', 'resseq': 1343, 'icode': '', 'mw': 546.646, 'heavy_atoms_in_structure': 21, 'bio_res_id': ('H_12P', 1343, ' '), 'res_obj': <Residue 12P het=H_12P resseq=1343 icode= >}	26	9	0.346153846	0.055555556	0.472222222	0	0.472222222	2J0P
2J0R	57	42	1	0	19.05506309	{'pdb_id': '2J0R', 'resname': '12P', 'chain': 'A', 'resseq': 1352, 'icode': '', 'mw': 546.646, 'heavy_atoms_in_structure': 19, 'bio_res_id': ('H_12P', 1352, ' '), 'res_obj': <Residue 12P het=H_12P resseq=1352 icode= >}	26	7	0.269230769	0.111111111	0.472222222	0	0.472222222	2J0R
2J14	91	57	0.99	0.01	7.751427912	{'pdb_id': '2J14', 'resname': 'GNI', 'chain': 'A', 'resseq': 1440, 'icode': '', 'mw': 511.353, 'heavy_atoms_in_structure': 35, 'bio_res_id': ('H_GNI', 1440, ' '), 'res_obj': <Residue GNI het=H_GNI resseq=1440 icode= >}	17	0	0			0	0.470588235	2J14
2J1G	44	40	0.985	0.015	14.25224437	{'pdb_id': '2J1G', 'resname': 'P4C', 'chain': 'A', 'resseq': 301, 'icode': '', 'mw': 324.367, 'heavy_atoms_in_structure': 18, 'bio_res_id': ('H_P4C', 301, ' '), 'res_obj': <Residue P4C het=H_P4C resseq=301 icode= >}	15	7	0.466666667	0.047619048	0.476190476	0	0.476190476	2J1G
2J2U	81	46	0.78	0.22	7.454388613	{'pdb_id': '2J2U', 'resname': 'GSQ', 'chain': 'A', 'resseq': 1244, 'icode': '', 'mw': 454.928, 'heavy_atoms_in_structure': 30, 'bio_res_id': ('H_GSQ', 1244, ' '), 'res_obj': <Residue GSQ het=H_GSQ resseq=1244 icode= >}	15	6	0.4	0.0625	0.4375	0.0625	0.5	2J2U
2J34	77	39	0.74	0.26	7.596520944	{'pdb_id': '2J34', 'resname': 'GS6', 'chain': 'A', 'resseq': 1245, 'icode': '', 'mw': 471.978, 'heavy_atoms_in_structure': 30, 'bio_res_id': ('H_GS6', 1245, ' '), 'res_obj': <Residue GS6 het=H_GS6 resseq=1245 icode= >}	14	5	0.357142857	0.125	0.4375	0.0625	0.5	2J34
2J38	78	38	0.73	0.27	7.615587635	{'pdb_id': '2J38', 'resname': 'GS5', 'chain': 'A', 'resseq': 1245, 'icode': '', 'mw': 471.978, 'heavy_atoms_in_structure': 30, 'bio_res_id': ('H_GS5', 1245, ' '), 'res_obj': <Residue GS5 het=H_GS5 resseq=1245 icode= >}	14	5	0.357142857	0.125	0.4375	0.0625	0.5	2J38
2J3L	110	80	0.95	0.05	7.900654301	{'pdb_id': '2J3L', 'resname': 'P5A', 'chain': 'A', 'resseq': 1576, 'icode': '', 'mw': 443.435, 'heavy_atoms_in_structure': 30, 'bio_res_id': ('H_P5A', 1576, ' '), 'res_obj': <Residue P5A het=H_P5A resseq=1576 icode= >}	16	0	0			0	0.466666667	2J3L
2J3U	49	35	0.995	0.005	7.281499587	{'pdb_id': '2J3U', 'resname': 'P4C', 'chain': 'B', 'resseq': 1296, 'icode': '', 'mw': 324.367, 'heavy_atoms_in_structure': 22, 'bio_res_id': ('H_P4C', 1296, ' '), 'res_obj': <Residue P4C het=H_P4C resseq=1296 icode= >}	15	8	0.533333333	0	0.380952381	0	0.476190476	2J3U
2J4A	82	37	1	0	7.821250049	{'pdb_id': '2J4A', 'resname': 'OEF', 'chain': 'A', 'resseq': 1461, 'icode': '', 'mw': 458.141, 'heavy_atoms_in_structure': 24, 'bio_res_id': ('H_OEF', 1461, ' '), 'res_obj': <Residue OEF het=H_OEF resseq=1461 icode= >}	12	0	0			0	0.384615385	2J4A
2J4D	68	62	0.82	0.18	8.010541439	{'pdb_id': '2J4D', 'resname': 'MHF', 'chain': 'A', 'resseq': 1499, 'icode': '', 'mw': 457.44, 'heavy_atoms_in_structure': 33, 'bio_res_id': ('H_MHF', 1499, ' '), 'res_obj': <Residue MHF het=H_MHF resseq=1499 icode= >}	17	3	0.176470588	0	0.222222222	0	0.5	2J4D
2J4G	78	56	0.945	0.055	6.731031327	{'pdb_id': '2J4G', 'resname': 'NB1', 'chain': 'A', 'resseq': 1590, 'icode': '', 'mw': 247.311, 'heavy_atoms_in_structure': 16, 'bio_res_id': ('H_NB1', 1590, ' '), 'res_obj': <Residue NB1 het=H_NB1 resseq=1590 icode= >}	12	0	0			0	0.444444444	2J4G
2J4I	89	68	0.74	0.26	7.855958721	{'pdb_id': '2J4I', 'resname': 'GSJ', 'chain': 'A', 'resseq': 1245, 'icode': '', 'mw': 559.098, 'heavy_atoms_in_structure': 36, 'bio_res_id': ('H_GSJ', 1245, ' '), 'res_obj': <Residue GSJ het=H_GSJ resseq=1245 icode= >}	19	7	0.368421053	0	0.473684211	0	0.473684211	2J4I
2J50	68	37	0.755	0.245	7.941321155	{'pdb_id': '2J50', 'resname': '627', 'chain': 'A', 'resseq': 1390, 'icode': '', 'mw': 474.555, 'heavy_atoms_in_structure': 35, 'bio_res_id': ('H_627', 1390, ' '), 'res_obj': <Residue 627 het=H_627 resseq=1390 icode= >}	20	11	0.55	0	0.35	0	0.5	2J50
2J51	61	29	0.83	0.17	7.595736979	{'pdb_id': '2J51', 'resname': 'DKI', 'chain': 'A', 'resseq': 1314, 'icode': '', 'mw': 425.436, 'heavy_atoms_in_structure': 28, 'bio_res_id': ('H_DKI', 1314, ' '), 'res_obj': <Residue DKI het=H_DKI resseq=1314 icode= >}	11	2	0.181818182	0.2	0.266666667	0	0.4	2J51
2J5F	56	26	0.88	0.12	7.271861196	{'pdb_id': '2J5F', 'resname': 'DJK', 'chain': 'A', 'resseq': 3021, 'icode': '', 'mw': 369.215, 'heavy_atoms_in_structure': 23, 'bio_res_id': ('H_DJK', 3021, ' '), 'res_obj': <Residue DJK het=H_DJK resseq=3021 icode= >}	12	3	0.25	0.083333333	0.333333333	0	0.416666667	2J5F
2J65	53	18	0.97	0.03	7.397814798	{'pdb_id': '2J65', 'resname': 'MYR', 'chain': 'A', 'resseq': 401, 'icode': '', 'mw': 228.371, 'heavy_atoms_in_structure': 16, 'bio_res_id': ('H_MYR', 401, ' '), 'res_obj': <Residue MYR het=H_MYR resseq=401 icode= >}	14	3	0.214285714	0.142857143	0.357142857	0	0.5	2J65
2J6M	72	36	0.8	0.2	8.774870555	{'pdb_id': '2J6M', 'resname': 'AEE', 'chain': 'A', 'resseq': 2021, 'icode': '', 'mw': 440.583, 'heavy_atoms_in_structure': 33, 'bio_res_id': ('H_AEE', 2021, ' '), 'res_obj': <Residue AEE het=H_AEE resseq=2021 icode= >}	22	12	0.545454545	0	0.45	0	0.45	2J6M
2J7B	57	68	0.955	0.045	5.669757352	{'pdb_id': '2J7B', 'resname': 'NTZ', 'chain': 'A', 'resseq': 1446, 'icode': '', 'mw': 202.168, 'heavy_atoms_in_structure': 14, 'bio_res_id': ('H_NTZ', 1446, ' '), 'res_obj': <Residue NTZ het=H_NTZ resseq=1446 icode= >}	9	0	0			0	0.333333333	2J7B
2J7C	72	90	0.93	0.07	6.507464447	{'pdb_id': '2J7C', 'resname': 'IDE', 'chain': 'A', 'resseq': 1446, 'icode': '', 'mw': 305.329, 'heavy_atoms_in_structure': 22, 'bio_res_id': ('H_IDE', 1446, ' '), 'res_obj': <Residue IDE het=H_IDE resseq=1446 icode= >}	17	3	0.176470588	0	0.181818182	0	0.454545455	2J7C
2J7X	72	36	1	0	7.286241485	{'pdb_id': '2J7X', 'resname': 'EST', 'chain': 'A', 'resseq': 1454, 'icode': '', 'mw': 272.382, 'heavy_atoms_in_structure': 20, 'bio_res_id': ('H_EST', 1454, ' '), 'res_obj': <Residue EST het=H_EST resseq=1454 icode= >}	16	2	0.125	0.1	0.4	0	0.5	2J7X
2J7Y	73	35	0.99	0.01	7.303382432	{'pdb_id': '2J7Y', 'resname': 'E3O', 'chain': 'A', 'resseq': 1454, 'icode': '', 'mw': 288.381, 'heavy_atoms_in_structure': 21, 'bio_res_id': ('H_E3O', 1454, ' '), 'res_obj': <Residue E3O het=H_E3O resseq=1454 icode= >}	17	2	0.117647059	0.2	0.5	0	0.5	2J7Y
2J8F	26	16	0.515	0.485	7.159809722	{'pdb_id': '2J8F', 'resname': 'AMV', 'chain': 'B', 'resseq': 1, 'icode': '', 'mw': 307.297, 'heavy_atoms_in_structure': 20, 'bio_res_id': ('H_AMV', 1, ' '), 'res_obj': <Residue AMV het=H_AMV resseq=1 icode= >}	14	6	0.428571429	0	0.5	0	0.5	2J8F
2J8G	25	8	0.68	0.32	9.752822234	{'pdb_id': '2J8G', 'resname': 'AMU', 'chain': 'B', 'resseq': 2, 'icode': '', 'mw': 293.27, 'heavy_atoms_in_structure': 18, 'bio_res_id': ('H_AMU', 2, ' '), 'res_obj': <Residue AMU het=H_AMU resseq=2 icode= >}	14	4	0.285714286	0	0.25	0	0.5	2J8G
2J90	56	26	0.895	0.105	6.924588639	{'pdb_id': '2J90', 'resname': 'IZA', 'chain': 'A', 'resseq': 300, 'icode': '', 'mw': 309.338, 'heavy_atoms_in_structure': 23, 'bio_res_id': ('H_IZA', 300, ' '), 'res_obj': <Residue IZA het=H_IZA resseq=300 icode= >}	10	0	0			0	0.333333333	2J90
2J94	72	42	0.725	0.275	7.912520017	{'pdb_id': '2J94', 'resname': 'G15', 'chain': 'A', 'resseq': 1245, 'icode': '', 'mw': 488.969, 'heavy_atoms_in_structure': 31, 'bio_res_id': ('H_G15', 1245, ' '), 'res_obj': <Residue G15 het=H_G15 resseq=1245 icode= >}	13	5	0.384615385	0.117647059	0.470588235	0.058823529	0.470588235	2J94
2J95	76	35	0.72	0.28	7.748776929	{'pdb_id': '2J95', 'resname': 'GSX', 'chain': 'A', 'resseq': 1245, 'icode': '', 'mw': 504.043, 'heavy_atoms_in_structure': 31, 'bio_res_id': ('H_GSX', 1245, ' '), 'res_obj': <Residue GSX het=H_GSX resseq=1245 icode= >}	14	5	0.357142857	0.117647059	0.470588235	0.058823529	0.470588235	2J95
2J96	86	53	0.795	0.205	7.903693704	{'pdb_id': '2J96', 'resname': 'PVN', 'chain': 'A', 'resseq': 1163, 'icode': '', 'mw': 588.694, 'heavy_atoms_in_structure': 43, 'bio_res_id': ('H_PVN', 1163, ' '), 'res_obj': <Residue PVN het=H_PVN resseq=1163 icode= >}	21	9	0.428571429	0	0.352941176	0	0.470588235	2J96
2J9A	52	35	0.94	0.06	10.48678768	{'pdb_id': '2J9A', 'resname': 'AHY', 'chain': 'D', 'resseq': 1, 'icode': '', 'mw': 203.279, 'heavy_atoms_in_structure': 13, 'bio_res_id': ('H_AHY', 1, ' '), 'res_obj': <Residue AHY het=H_AHY resseq=1 icode= >}	12	2	0.166666667	0	0.2	0	0.5	2J9A
2J9M	50	28	0.88	0.12	6.113307901	{'pdb_id': '2J9M', 'resname': 'PY8', 'chain': 'A', 'resseq': 299, 'icode': '', 'mw': 384.252, 'heavy_atoms_in_structure': 22, 'bio_res_id': ('H_PY8', 299, ' '), 'res_obj': <Residue PY8 het=H_PY8 resseq=299 icode= >}	11	2	0.181818182	0.111111111	0.222222222	0	0.333333333	2J9M
2J9P	59	39	0.555	0.445	10.06969575	{'pdb_id': '2J9P', 'resname': 'REZ', 'chain': 'A', 'resseq': 500, 'icode': '', 'mw': 246.26, 'heavy_atoms_in_structure': 16, 'bio_res_id': ('H_REZ', 500, ' '), 'res_obj': <Residue REZ het=H_REZ resseq=500 icode= >}	11	2	0.181818182	0.181818182	0.454545455	0	0.454545455	2J9P
2J9R	58	41	0.91	0.09	6.421242976	{'pdb_id': '2J9R', 'resname': 'THM', 'chain': 'A', 'resseq': 1195, 'icode': '', 'mw': 242.229, 'heavy_atoms_in_structure': 17, 'bio_res_id': ('H_THM', 1195, ' '), 'res_obj': <Residue THM het=H_THM resseq=1195 icode= >}	10	0	0			0	0.444444444	2J9R
2JAF	47	45	0.52	0.48	7.170857243	{'pdb_id': '2JAF', 'resname': 'BOG', 'chain': 'A', 'resseq': 801, 'icode': '', 'mw': 292.369, 'heavy_atoms_in_structure': 20, 'bio_res_id': ('H_BOG', 801, ' '), 'res_obj': <Residue BOG het=H_BOG resseq=801 icode= >}	18	11	0.611111111	0	0.461538462	0	0.461538462	2JAF
2JAG	46	40	0.495	0.505	7.154631993	{'pdb_id': '2JAG', 'resname': 'BOG', 'chain': 'A', 'resseq': 801, 'icode': '', 'mw': 292.369, 'heavy_atoms_in_structure': 20, 'bio_res_id': ('H_BOG', 801, ' '), 'res_obj': <Residue BOG het=H_BOG resseq=801 icode= >}	18	11	0.611111111	0	0.461538462	0	0.461538462	2JAG
2JAJ	76	59	0.955	0.045	6.851479048	{'pdb_id': '2JAJ', 'resname': 'D20', 'chain': 'A', 'resseq': 500, 'icode': '', 'mw': 232.28, 'heavy_atoms_in_structure': 16, 'bio_res_id': ('H_D20', 500, ' '), 'res_obj': <Residue D20 het=H_D20 resseq=500 icode= >}	12	1	0.083333333	0	0	0	0.5	2JAJ
2JAM	44	18	0.79	0.21	8.231018675	{'pdb_id': '2JAM', 'resname': 'J60', 'chain': 'A', 'resseq': 1305, 'icode': '', 'mw': 414.928, 'heavy_atoms_in_structure': 29, 'bio_res_id': ('H_J60', 1305, ' '), 'res_obj': <Residue J60 het=H_J60 resseq=1305 icode= >}	15	9	0.6	0	0.4	0	0.4	2JAM
2JAV	52	27	0.825	0.175	6.617576242	{'pdb_id': '2JAV', 'resname': '5Z5', 'chain': 'A', 'resseq': 1280, 'icode': '', 'mw': 329.781, 'heavy_atoms_in_structure': 23, 'bio_res_id': ('H_5Z5', 1280, ' '), 'res_obj': <Residue 5Z5 het=H_5Z5 resseq=1280 icode= >}	10	1	0.1	0	0	0	0.454545455	2JAV
2JBF	60	47	0.875	0.125	6.714381436	{'pdb_id': '2JBF', 'resname': 'PNM', 'chain': 'A', 'resseq': 300, 'icode': '', 'mw': 336.406, 'heavy_atoms_in_structure': 23, 'bio_res_id': ('H_PNM', 300, ' '), 'res_obj': <Residue PNM het=H_PNM resseq=300 icode= >}	15	5	0.333333333	0	0.166666667	0	0.5	2JBF
2JBL	124	62	1	0	10.90880358	{'pdb_id': '2JBL', 'resname': 'MQ7', 'chain': 'M', 'resseq': 1327, 'icode': '', 'mw': 648.999, 'heavy_atoms_in_structure': 48, 'bio_res_id': ('H_MQ7', 1327, ' '), 'res_obj': <Residue MQ7 het=H_MQ7 resseq=1327 icode= >}	33	10	0.303030303	0	0.393939394	0	0.484848485	2JBL
2JBO	59	27	0.875	0.125	7.132103262	{'pdb_id': '2JBO', 'resname': 'P4O', 'chain': 'A', 'resseq': 1348, 'icode': '', 'mw': 340.378, 'heavy_atoms_in_structure': 26, 'bio_res_id': ('H_P4O', 1348, ' '), 'res_obj': <Residue P4O het=H_P4O resseq=1348 icode= >}	14	5	0.357142857	0	0.230769231	0	0.461538462	2JBO
2JBP	64	39	0.9	0.1	7.267800712	{'pdb_id': '2JBP', 'resname': 'P4O', 'chain': 'A', 'resseq': 1351, 'icode': '', 'mw': 340.378, 'heavy_atoms_in_structure': 26, 'bio_res_id': ('H_P4O', 1351, ' '), 'res_obj': <Residue P4O het=H_P4O resseq=1351 icode= >}	14	5	0.357142857	0	0.230769231	0	0.461538462	2JBP
2JC0	47	23	0.92	0.08	7.150649836	{'pdb_id': '2JC0', 'resname': '699', 'chain': 'A', 'resseq': 1563, 'icode': '', 'mw': 469.474, 'heavy_atoms_in_structure': 32, 'bio_res_id': ('H_699', 1563, ' '), 'res_obj': <Residue 699 het=H_699 resseq=1563 icode= >}	16	5	0.3125	0	0.181818182	0	0.363636364	2JC0
2JC1	70	52	0.92	0.08	7.515731735	{'pdb_id': '2JC1', 'resname': '698', 'chain': 'A', 'resseq': 600, 'icode': '', 'mw': 458.57, 'heavy_atoms_in_structure': 32, 'bio_res_id': ('H_698', 600, ' '), 'res_obj': <Residue 698 het=H_698 resseq=600 icode= >}	18	2	0.111111111	0	0.181818182	0	0.363636364	2JC1
2JC6	53	24	0.795	0.205	7.039889266	{'pdb_id': '2JC6', 'resname': 'QPP', 'chain': 'A', 'resseq': 1314, 'icode': '', 'mw': 301.345, 'heavy_atoms_in_structure': 23, 'bio_res_id': ('H_QPP', 1314, ' '), 'res_obj': <Residue QPP het=H_QPP resseq=1314 icode= >}	13	3	0.230769231	0	0.272727273	0	0.363636364	2JC6
2JCH	58	30	0.93	0.07	7.89956721	{'pdb_id': '2JCH', 'resname': 'PL7', 'chain': 'A', 'resseq': 1793, 'icode': '', 'mw': 382.322, 'heavy_atoms_in_structure': 26, 'bio_res_id': ('H_PL7', 1793, ' '), 'res_obj': <Residue PL7 het=H_PL7 resseq=1793 icode= >}	14	5	0.357142857	0	0.1875	0	0.5	2JCH
2JDO	72	62	0.96	0.04	7.636682143	{'pdb_id': '2JDO', 'resname': 'I5S', 'chain': 'A', 'resseq': 1480, 'icode': '', 'mw': 419.925, 'heavy_atoms_in_structure': 28, 'bio_res_id': ('H_I5S', 1480, ' '), 'res_obj': <Residue I5S het=H_I5S resseq=1480 icode= >}	17	4	0.235294118	0.111111111	0.388888889	0.055555556	0.5	2JDO
2JDR	81	54	0.965	0.035	7.442358434	{'pdb_id': '2JDR', 'resname': 'L20', 'chain': 'A', 'resseq': 1480, 'icode': '', 'mw': 397.472, 'heavy_atoms_in_structure': 30, 'bio_res_id': ('H_L20', 1480, ' '), 'res_obj': <Residue L20 het=H_L20 resseq=1480 icode= >}	18	2	0.111111111	0.3125	0.3125	0	0.4375	2JDR
2JDS	83	58	0.97	0.03	8.044554315	{'pdb_id': '2JDS', 'resname': 'L20', 'chain': 'A', 'resseq': 1351, 'icode': '', 'mw': 397.472, 'heavy_atoms_in_structure': 30, 'bio_res_id': ('H_L20', 1351, ' '), 'res_obj': <Residue L20 het=H_L20 resseq=1351 icode= >}	18	4	0.222222222	0.125	0.4375	0	0.4375	2JDS
2JDZ	50	57	0.63	0.37	6.251533228	{'pdb_id': '2JDZ', 'resname': 'XMM', 'chain': 'A', 'resseq': 249, 'icode': '', 'mw': 408.629, 'heavy_atoms_in_structure': 23, 'bio_res_id': ('H_XMM', 249, ' '), 'res_obj': <Residue XMM het=H_XMM resseq=249 icode= >}	14	3	0.214285714	0	0.3	0	0.4	2JDZ
2JE5	53	27	1	0	10.07496743	{'pdb_id': '2JE5', 'resname': 'L4C', 'chain': 'A', 'resseq': 1789, 'icode': '', 'mw': 290.227, 'heavy_atoms_in_structure': 19, 'bio_res_id': ('H_L4C', 1789, ' '), 'res_obj': <Residue L4C het=H_L4C resseq=1789 icode= >}	9	3	0.333333333	0	0.272727273	0	0.363636364	2JE5
2JE7	54	57	0.65	0.35	6.268488558	{'pdb_id': '2JE7', 'resname': 'XMM', 'chain': 'A', 'resseq': 1242, 'icode': '', 'mw': 408.629, 'heavy_atoms_in_structure': 23, 'bio_res_id': ('H_XMM', 1242, ' '), 'res_obj': <Residue XMM het=H_XMM resseq=1242 icode= >}	14	3	0.214285714	0	0.3	0	0.4	2JE7
2JE8	77	74	0.88	0.12	7.044590775	{'pdb_id': '2JE8', 'resname': 'B3P', 'chain': 'A', 'resseq': 1865, 'icode': '', 'mw': 282.334, 'heavy_atoms_in_structure': 19, 'bio_res_id': ('H_B3P', 1865, ' '), 'res_obj': <Residue B3P het=H_B3P resseq=1865 icode= >}	17	2	0.117647059	0	0.1	0	0.5	2JE8
2JE9	50	51	0.65	0.35	6.269271188	{'pdb_id': '2JE9', 'resname': 'XMM', 'chain': 'A', 'resseq': 1242, 'icode': '', 'mw': 408.629, 'heavy_atoms_in_structure': 23, 'bio_res_id': ('H_XMM', 1242, ' '), 'res_obj': <Residue XMM het=H_XMM resseq=1242 icode= >}	14	3	0.214285714	0	0.3	0	0.4	2JE9
2JEC	52	54	0.655	0.345	6.255663254	{'pdb_id': '2JEC', 'resname': 'XMM', 'chain': 'A', 'resseq': 242, 'icode': '', 'mw': 408.629, 'heavy_atoms_in_structure': 23, 'bio_res_id': ('H_XMM', 242, ' '), 'res_obj': <Residue XMM het=H_XMM resseq=242 icode= >}	14	3	0.214285714	0	0.3	0	0.4	2JEC
2JEW	66	42	0.845	0.155	7.283305152	{'pdb_id': '2JEW', 'resname': '720', 'chain': 'A', 'resseq': 1310, 'icode': '', 'mw': 239.314, 'heavy_atoms_in_structure': 17, 'bio_res_id': ('H_720', 1310, ' '), 'res_obj': <Residue 720 het=H_720 resseq=1310 icode= >}	12	2	0.166666667	0	0.181818182	0	0.454545455	2JEW
2JF4	100	103	1	0	7.088985894	{'pdb_id': '2JF4', 'resname': 'VDM', 'chain': 'A', 'resseq': 1548, 'icode': '', 'mw': 335.35, 'heavy_atoms_in_structure': 23, 'bio_res_id': ('H_VDM', 1548, ' '), 'res_obj': <Residue VDM het=H_VDM resseq=1548 icode= >}	22	0	0			0	0.5	2JF4
2JF6	94	105	0.905	0.095	7.945688211	{'pdb_id': '2JF6', 'resname': 'S55', 'chain': 'A', 'resseq': 1509, 'icode': '', 'mw': 532.583, 'heavy_atoms_in_structure': 38, 'bio_res_id': ('H_S55', 1509, ' '), 'res_obj': <Residue S55 het=H_S55 resseq=1509 icode= >}	27	9	0.333333333	0	0.4	0	0.466666667	2JF6
2JF9	91	54	0.96	0.04	8.177955333	{'pdb_id': '2JF9', 'resname': 'OHT', 'chain': 'A', 'resseq': 600, 'icode': '', 'mw': 387.514, 'heavy_atoms_in_structure': 29, 'bio_res_id': ('H_OHT', 600, ' '), 'res_obj': <Residue OHT het=H_OHT resseq=600 icode= >}	20	2	0.1	0	0.142857143	0	0.5	2JF9
2JFA	96	51	0.92	0.08	8.74987275	{'pdb_id': '2JFA', 'resname': 'RAL', 'chain': 'A', 'resseq': 600, 'icode': '', 'mw': 473.583, 'heavy_atoms_in_structure': 34, 'bio_res_id': ('H_RAL', 600, ' '), 'res_obj': <Residue RAL het=H_RAL resseq=600 icode= >}	20	4	0.2	0.055555556	0.277777778	0	0.5	2JFA
2JFF	73	34	0.795	0.205	9.388832346	{'pdb_id': '2JFF', 'resname': 'LK2', 'chain': 'A', 'resseq': 1440, 'icode': '', 'mw': 409.453, 'heavy_atoms_in_structure': 28, 'bio_res_id': ('H_LK2', 1440, ' '), 'res_obj': <Residue LK2 het=H_LK2 resseq=1440 icode= >}	16	4	0.25	0.352941176	0.470588235	0	0.470588235	2JFF
2JFH	64	31	0.78	0.22	9.569282882	{'pdb_id': '2JFH', 'resname': 'LK1', 'chain': 'A', 'resseq': 1441, 'icode': '', 'mw': 409.453, 'heavy_atoms_in_structure': 28, 'bio_res_id': ('H_LK1', 1441, ' '), 'res_obj': <Residue LK1 het=H_LK1 resseq=1441 icode= >}	16	10	0.625	0	0.470588235	0	0.470588235	2JFH
2JFL	61	32	0.82	0.18	7.642936161	{'pdb_id': '2JFL', 'resname': 'DKI', 'chain': 'A', 'resseq': 1309, 'icode': '', 'mw': 425.436, 'heavy_atoms_in_structure': 28, 'bio_res_id': ('H_DKI', 1309, ' '), 'res_obj': <Residue DKI het=H_DKI resseq=1309 icode= >}	11	2	0.181818182	0.2	0.266666667	0	0.4	2JFL
2JFZ	77	41	0.815	0.185	7.123829972	{'pdb_id': '2JFZ', 'resname': '003', 'chain': 'A', 'resseq': 1256, 'icode': '', 'mw': 439.509, 'heavy_atoms_in_structure': 33, 'bio_res_id': ('H_003', 1256, ' '), 'res_obj': <Residue 003 het=H_003 resseq=1256 icode= >}	17	5	0.294117647	0	0.166666667	0	0.416666667	2JFZ
2JG0	102	112	1	0	7.17893648	{'pdb_id': '2JG0', 'resname': 'TTZ', 'chain': 'A', 'resseq': 1548, 'icode': '', 'mw': 382.387, 'heavy_atoms_in_structure': 25, 'bio_res_id': ('H_TTZ', 1548, ' '), 'res_obj': <Residue TTZ het=H_TTZ resseq=1548 icode= >}	20	0	0			0	0.454545455	2JG0
2JGQ	35	19	0.46	0.54	7.828204674	{'pdb_id': '2JGQ', 'resname': 'QGA', 'chain': 'A', 'resseq': 1235, 'icode': '', 'mw': 363.446, 'heavy_atoms_in_structure': 25, 'bio_res_id': ('H_QGA', 1235, ' '), 'res_obj': <Residue QGA het=H_QGA resseq=1235 icode= >}	22	18	0.818181818	0	0.428571429	0	0.428571429	2JGQ
2JH0	65	50	0.775	0.225	7.587454661	{'pdb_id': '2JH0', 'resname': '701', 'chain': 'D', 'resseq': 1247, 'icode': '', 'mw': 461.983, 'heavy_atoms_in_structure': 29, 'bio_res_id': ('H_701', 1247, ' '), 'res_obj': <Residue 701 het=H_701 resseq=1247 icode= >}	14	4	0.285714286	0.25	0.4375	0.0625	0.5	2JH0
2JH5	63	40	0.77	0.23	7.598459921	{'pdb_id': '2JH5', 'resname': '895', 'chain': 'D', 'resseq': 1249, 'icode': '', 'mw': 447.957, 'heavy_atoms_in_structure': 28, 'bio_res_id': ('H_895', 1249, ' '), 'res_obj': <Residue 895 het=H_895 resseq=1249 icode= >}	14	4	0.285714286	0.25	0.4375	0.0625	0.5	2JH5
2JH6	63	45	0.775	0.225	7.581278411	{'pdb_id': '2JH6', 'resname': '894', 'chain': 'D', 'resseq': 1249, 'icode': '', 'mw': 449.973, 'heavy_atoms_in_structure': 28, 'bio_res_id': ('H_894', 1249, ' '), 'res_obj': <Residue 894 het=H_894 resseq=1249 icode= >}	14	4	0.285714286	0.25	0.4375	0.0625	0.5	2JH6
2JHL	35	25	0.45	0.55	6.562707558	{'pdb_id': '2JHL', 'resname': 'SLB', 'chain': 'F', 'resseq': 1299, 'icode': '', 'mw': 309.27, 'heavy_atoms_in_structure': 21, 'bio_res_id': ('H_SLB', 1299, ' '), 'res_obj': <Residue SLB het=H_SLB resseq=1299 icode= >}	15	8	0.533333333	0	0.25	0	0.5	2JHL
2JI6	103	56	0.995	0.005	7.904535602	{'pdb_id': '2JI6', 'resname': 'TPW', 'chain': 'A', 'resseq': 1566, 'icode': '', 'mw': 423.318, 'heavy_atoms_in_structure': 26, 'bio_res_id': ('H_TPW', 1566, ' '), 'res_obj': <Residue TPW het=H_TPW resseq=1566 icode= >}	11	0	0			0	0.4	2JI6
2JI7	28	25	0.425	0.575	7.601851594	{'pdb_id': '2JI7', 'resname': 'B3P', 'chain': 'A', 'resseq': 1570, 'icode': '', 'mw': 282.334, 'heavy_atoms_in_structure': 19, 'bio_res_id': ('H_B3P', 1570, ' '), 'res_obj': <Residue B3P het=H_B3P resseq=1570 icode= >}	17	9	0.529411765	0	0.5	0	0.5	2JI7
2JI9	101	55	0.955	0.045	8.008424585	{'pdb_id': '2JI9', 'resname': 'TPW', 'chain': 'A', 'resseq': 1554, 'icode': '', 'mw': 423.318, 'heavy_atoms_in_structure': 26, 'bio_res_id': ('H_TPW', 1554, ' '), 'res_obj': <Residue TPW het=H_TPW resseq=1554 icode= >}	11	0	0			0	0.4	2JI9
2JID	54	51	0.835	0.165	6.888624488	{'pdb_id': '2JID', 'resname': 'GVB', 'chain': 'A', 'resseq': 1771, 'icode': '', 'mw': 326.433, 'heavy_atoms_in_structure': 24, 'bio_res_id': ('H_GVB', 1771, ' '), 'res_obj': <Residue GVB het=H_GVB resseq=1771 icode= >}	16	8	0.5	0	0.416666667	0	0.416666667	2JID
2JIH	57	31	0.775	0.225	6.871311879	{'pdb_id': '2JIH', 'resname': '097', 'chain': 'A', 'resseq': 1001, 'icode': '', 'mw': 331.408, 'heavy_atoms_in_structure': 23, 'bio_res_id': ('H_097', 1001, ' '), 'res_obj': <Residue 097 het=H_097 resseq=1001 icode= >}	16	6	0.375	0	0.2	0	0.4	2JIH
2JIU	71	39	0.82	0.18	8.588233481	{'pdb_id': '2JIU', 'resname': 'AEE', 'chain': 'A', 'resseq': 2017, 'icode': '', 'mw': 440.583, 'heavy_atoms_in_structure': 33, 'bio_res_id': ('H_AEE', 2017, ' '), 'res_obj': <Residue AEE het=H_AEE resseq=2017 icode= >}	22	11	0.5	0	0.45	0	0.45	2JIU
2JIV	93	44	0.91	0.09	8.411281953	{'pdb_id': '2JIV', 'resname': 'HKI', 'chain': 'A', 'resseq': 1797, 'icode': '', 'mw': 559.059, 'heavy_atoms_in_structure': 40, 'bio_res_id': ('H_HKI', 1797, ' '), 'res_obj': <Residue HKI het=H_HKI resseq=1797 icode= >}	20	5	0.25	0	0.476190476	0	0.476190476	2JIV
2JIW	68	63	0.94	0.06	6.222855797	{'pdb_id': '2JIW', 'resname': 'BEU', 'chain': 'A', 'resseq': 1594, 'icode': '', 'mw': 216.234, 'heavy_atoms_in_structure': 15, 'bio_res_id': ('H_BEU', 1594, ' '), 'res_obj': <Residue BEU het=H_BEU resseq=1594 icode= >}	12	0	0			0	0.5	2JIW
2JIY	135	75	1	0	10.28584283	{'pdb_id': '2JIY', 'resname': 'SPN', 'chain': 'M', 'resseq': 1309, 'icode': '', 'mw': 594.993, 'heavy_atoms_in_structure': 43, 'bio_res_id': ('H_SPN', 1309, ' '), 'res_obj': <Residue SPN het=H_SPN resseq=1309 icode= >}	33	11	0.333333333	0	0.28125	0	0.5	2JIY
2JJ0	130	80	1	0	10.21826968	{'pdb_id': '2JJ0', 'resname': 'SPN', 'chain': 'M', 'resseq': 1308, 'icode': '', 'mw': 594.993, 'heavy_atoms_in_structure': 43, 'bio_res_id': ('H_SPN', 1308, ' '), 'res_obj': <Residue SPN het=H_SPN resseq=1308 icode= >}	33	8	0.242424242	0	0.28125	0	0.5	2JJ0
2JJ1	69	43	0.955	0.045	7.831580956	{'pdb_id': '2JJ1', 'resname': 'ANP', 'chain': 'A', 'resseq': 1511, 'icode': '', 'mw': 506.196, 'heavy_atoms_in_structure': 31, 'bio_res_id': ('H_ANP', 1511, ' '), 'res_obj': <Residue ANP het=H_ANP resseq=1511 icode= >}	15	4	0.266666667	0	0.466666667	0	0.466666667	2JJ1
2JJA	0	0					9	4	0.444444444	0	0.3	0	0.5	2JJA
2JJB	65	48	0.995	0.005	7.161883786	{'pdb_id': '2JJB', 'resname': '3CU', 'chain': 'A', 'resseq': 1547, 'icode': '', 'mw': 205.208, 'heavy_atoms_in_structure': 13, 'bio_res_id': ('H_3CU', 1547, ' '), 'res_obj': <Residue 3CU het=H_3CU resseq=1547 icode= >}	13	0	0			0	0.333333333	2JJB
2JJO	79	65	0.96	0.04	8.342909885	{'pdb_id': '2JJO', 'resname': 'EY5', 'chain': 'A', 'resseq': 413, 'icode': '', 'mw': 703.901, 'heavy_atoms_in_structure': 49, 'bio_res_id': ('H_EY5', 413, ' '), 'res_obj': <Residue EY5 het=H_EY5 resseq=413 icode= >}	37	1	0.027027027	0	0	0	0.428571429	2JJO
2JK5	21	4	0.2	0.8	8.276283865	{'pdb_id': '2JK5', 'resname': 'L2C', 'chain': 'C', 'resseq': 1132, 'icode': '', 'mw': 414.619, 'heavy_atoms_in_structure': 29, 'bio_res_id': ('H_L2C', 1132, ' '), 'res_obj': <Residue L2C het=H_L2C resseq=1132 icode= >}	23	21	0.913043478	0	0.458333333	0	0.458333333	2JK5
2JK7	81	63	0.52	0.48	8.140808153	{'pdb_id': '2JK7', 'resname': 'BI6', 'chain': 'A', 'resseq': 1346, 'icode': '', 'mw': 486.605, 'heavy_atoms_in_structure': 36, 'bio_res_id': ('H_BI6', 1346, ' '), 'res_obj': <Residue BI6 het=H_BI6 resseq=1346 icode= >}	26	13	0.5	0	0.4	0	0.466666667	2JK7
2JKJ	28	20	0.545	0.455	6.333912004	{'pdb_id': '2JKJ', 'resname': 'TH8', 'chain': 'B', 'resseq': 1142, 'icode': '', 'mw': 356.222, 'heavy_atoms_in_structure': 21, 'bio_res_id': ('H_TH8', 1142, ' '), 'res_obj': <Residue TH8 het=H_TH8 resseq=1142 icode= >}	12	7	0.583333333	0	0.454545455	0	0.454545455	2JKJ
2JKK	76	36	0.81	0.19	7.789784288	{'pdb_id': '2JKK', 'resname': 'BI9', 'chain': 'A', 'resseq': 1686, 'icode': '', 'mw': 468.936, 'heavy_atoms_in_structure': 33, 'bio_res_id': ('H_BI9', 1686, ' '), 'res_obj': <Residue BI9 het=H_BI9 resseq=1686 icode= >}	17	7	0.411764706	0.058823529	0.294117647	0	0.470588235	2JKK
2JKM	66	33	0.8	0.2	7.809786267	{'pdb_id': '2JKM', 'resname': 'BII', 'chain': 'A', 'resseq': 1687, 'icode': '', 'mw': 546.085, 'heavy_atoms_in_structure': 37, 'bio_res_id': ('H_BII', 1687, ' '), 'res_obj': <Residue BII het=H_BII resseq=1687 icode= >}	21	7	0.333333333	0	0.315789474	0	0.368421053	2JKM
2JKO	73	36	0.82	0.18	8.049034597	{'pdb_id': '2JKO', 'resname': 'BIJ', 'chain': 'A', 'resseq': 1687, 'icode': '', 'mw': 493.989, 'heavy_atoms_in_structure': 35, 'bio_res_id': ('H_BIJ', 1687, ' '), 'res_obj': <Residue BIJ het=H_BIJ resseq=1687 icode= >}	17	6	0.352941176	0	0.277777778	0	0.388888889	2JKO
2JKQ	79	41	0.805	0.195	8.696230326	{'pdb_id': '2JKQ', 'resname': 'VG8', 'chain': 'A', 'resseq': 1687, 'icode': '', 'mw': 562.106, 'heavy_atoms_in_structure': 40, 'bio_res_id': ('H_VG8', 1687, ' '), 'res_obj': <Residue VG8 het=H_VG8 resseq=1687 icode= >}	22	11	0.5	0	0.3	0	0.5	2JKQ
2JLE	72	35	0.96	0.04	6.743123209	{'pdb_id': '2JLE', 'resname': 'I15', 'chain': 'A', 'resseq': 1546, 'icode': '', 'mw': 292.267, 'heavy_atoms_in_structure': 22, 'bio_res_id': ('H_I15', 1546, ' '), 'res_obj': <Residue I15 het=H_I15 resseq=1546 icode= >}	7	0	0			0	0.333333333	2JLE
2KCE	66	42	0.88	0.12	7.897813924	{'pdb_id': '2KCE', 'resname': 'D16', 'chain': 'A', 'resseq': 566, 'icode': '', 'mw': 458.488, 'heavy_atoms_in_structure': 32, 'bio_res_id': ('H_D16', 566, ' '), 'res_obj': <Residue D16 het=H_D16 resseq=566 icode= >}	15	3	0.2	0.111111111	0.222222222	0	0.444444444	2KCE
2KI5	52	34	0.995	0.005	6.324178087	{'pdb_id': '2KI5', 'resname': 'AC2', 'chain': 'A', 'resseq': 1, 'icode': '', 'mw': 225.205, 'heavy_atoms_in_structure': 16, 'bio_res_id': ('H_AC2', 1, ' '), 'res_obj': <Residue AC2 het=H_AC2 resseq=1 icode= >}	7	0	0			0	0.444444444	2KI5
2LBD	90	40	0.99	0.01	8.137253147	{'pdb_id': '2LBD', 'resname': 'REA', 'chain': 'A', 'resseq': 500, 'icode': '', 'mw': 300.435, 'heavy_atoms_in_structure': 22, 'bio_res_id': ('H_REA', 500, ' '), 'res_obj': <Residue REA het=H_REA resseq=500 icode= >}	15	1	0.066666667	0.076923077	0.076923077	0	0.461538462	2LBD
2MAS	73	59	0.975	0.025	6.42943741	{'pdb_id': '2MAS', 'resname': 'PIR', 'chain': 'A', 'resseq': 400, 'icode': '', 'mw': 224.256, 'heavy_atoms_in_structure': 16, 'bio_res_id': ('H_PIR', 400, ' '), 'res_obj': <Residue PIR het=H_PIR resseq=400 icode= >}	14	1	0.071428571	0.222222222	0.222222222	0	0.444444444	2MAS
2NLJ	28	12	0	1	71.29763164	{'pdb_id': '2NLJ', 'resname': 'DGA', 'chain': 'A', 'resseq': 301, 'icode': '', 'mw': 625.018, 'heavy_atoms_in_structure': 31, 'bio_res_id': ('H_DGA', 301, ' '), 'res_obj': <Residue DGA het=H_DGA resseq=301 icode= >}	38	23	0.605263158	0.102564103	0.487179487	0	0.487179487	2NLJ
2NM2	71	54	0.875	0.125	7.021731349	{'pdb_id': '2NM2', 'resname': 'NEU', 'chain': 'A', 'resseq': 122, 'icode': '', 'mw': 253.215, 'heavy_atoms_in_structure': 18, 'bio_res_id': ('H_NEU', 122, ' '), 'res_obj': <Residue NEU het=H_NEU resseq=122 icode= >}	9	1	0.111111111	0.1	0.1	0	0.5	2NM2
2NM3	38	32	0.625	0.375	6.691799613	{'pdb_id': '2NM3', 'resname': 'MPU', 'chain': 'A', 'resseq': 131, 'icode': '', 'mw': 253.215, 'heavy_atoms_in_structure': 18, 'bio_res_id': ('H_MPU', 131, ' '), 'res_obj': <Residue MPU het=H_MPU resseq=131 icode= >}	9	3	0.333333333	0.1	0.5	0	0.5	2NM3
2NMT	119	84	0.885	0.115	9.432094116	{'pdb_id': '2NMT', 'resname': 'MIM', 'chain': 'A', 'resseq': 700, 'icode': '', 'mw': 596.804, 'heavy_atoms_in_structure': 43, 'bio_res_id': ('H_MIM', 700, ' '), 'res_obj': <Residue MIM het=H_MIM resseq=700 icode= >}	32	7	0.21875	0	0.32	0	0.48	2NMT
2NMX	51	21	0.96	0.04	7.167777822	{'pdb_id': '2NMX', 'resname': 'M25', 'chain': 'A', 'resseq': 311, 'icode': '', 'mw': 242.295, 'heavy_atoms_in_structure': 16, 'bio_res_id': ('H_M25', 311, ' '), 'res_obj': <Residue M25 het=H_M25 resseq=311 icode= >}	9	2	0.222222222	0.3	0.4	0	0.4	2NMX
2NN1	41	15	0.97	0.03	6.360340984	{'pdb_id': '2NN1', 'resname': 'M28', 'chain': 'A', 'resseq': 311, 'icode': '', 'mw': 229.253, 'heavy_atoms_in_structure': 15, 'bio_res_id': ('H_M28', 311, ' '), 'res_obj': <Residue M28 het=H_M28 resseq=311 icode= >}	8	2	0.25	0	0.333333333	0	0.444444444	2NN1
2NN7	49	23	0.94	0.06	7.376993421	{'pdb_id': '2NN7', 'resname': 'M29', 'chain': 'A', 'resseq': 311, 'icode': '', 'mw': 257.306, 'heavy_atoms_in_structure': 17, 'bio_res_id': ('H_M29', 311, ' '), 'res_obj': <Residue M29 het=H_M29 resseq=311 icode= >}	9	2	0.222222222	0	0.454545455	0	0.454545455	2NN7
2NNG	41	18	0.835	0.165	6.531974156	{'pdb_id': '2NNG', 'resname': 'ZYX', 'chain': 'A', 'resseq': 301, 'icode': '', 'mw': 200.258, 'heavy_atoms_in_structure': 13, 'bio_res_id': ('H_ZYX', 301, ' '), 'res_obj': <Residue ZYX het=H_ZYX resseq=301 icode= >}	8	1	0.125	0	0	0	0.5	2NNG
2NNH	50	25	0.95	0.05	7.839588448	{'pdb_id': '2NNH', 'resname': '9CR', 'chain': 'A', 'resseq': 501, 'icode': '', 'mw': 300.435, 'heavy_atoms_in_structure': 22, 'bio_res_id': ('H_9CR', 501, ' '), 'res_obj': <Residue 9CR het=H_9CR resseq=501 icode= >}	15	2	0.133333333	0.384615385	0.461538462	0	0.461538462	2NNH
2NNI	94	57	0.975	0.025	9.012856319	{'pdb_id': '2NNI', 'resname': 'MTK', 'chain': 'A', 'resseq': 501, 'icode': '', 'mw': 586.183, 'heavy_atoms_in_structure': 41, 'bio_res_id': ('H_MTK', 501, ' '), 'res_obj': <Residue MTK het=H_MTK resseq=501 icode= >}	26	12	0.461538462	0	0.470588235	0	0.470588235	2NNI
2NNJ	43	14	0.975	0.025	7.214718006	{'pdb_id': '2NNJ', 'resname': '225', 'chain': 'A', 'resseq': 501, 'icode': '', 'mw': 384.254, 'heavy_atoms_in_structure': 25, 'bio_res_id': ('H_225', 501, ' '), 'res_obj': <Residue 225 het=H_225 resseq=501 icode= >}	10	4	0.4	0	0.222222222	0	0.444444444	2NNJ
2NNL	73	37	0.955	0.045	7.16370597	{'pdb_id': '2NNL', 'resname': 'ERD', 'chain': 'D', 'resseq': 1331, 'icode': '', 'mw': 288.252, 'heavy_atoms_in_structure': 21, 'bio_res_id': ('H_ERD', 1331, ' '), 'res_obj': <Residue ERD het=H_ERD resseq=1331 icode= >}	11	0	0			0	0.5	2NNL
2NNO	41	17	0.825	0.175	6.596800313	{'pdb_id': '2NNO', 'resname': 'M28', 'chain': 'A', 'resseq': 301, 'icode': '', 'mw': 229.253, 'heavy_atoms_in_structure': 15, 'bio_res_id': ('H_M28', 301, ' '), 'res_obj': <Residue M28 het=H_M28 resseq=301 icode= >}	8	1	0.125	0.222222222	0.222222222	0	0.444444444	2NNO
2NNQ	93	55	1	0	8.046470827	{'pdb_id': '2NNQ', 'resname': 'T4B', 'chain': 'A', 'resseq': 293, 'icode': '', 'mw': 474.55, 'heavy_atoms_in_structure': 36, 'bio_res_id': ('H_T4B', 293, ' '), 'res_obj': <Residue T4B het=H_T4B resseq=293 icode= >}	22	0	0			0	0.4	2NNQ
2NNS	41	18	0.83	0.17	6.91274544	{'pdb_id': '2NNS', 'resname': 'M25', 'chain': 'A', 'resseq': 301, 'icode': '', 'mw': 242.295, 'heavy_atoms_in_structure': 16, 'bio_res_id': ('H_M25', 301, ' '), 'res_obj': <Residue M25 het=H_M25 resseq=301 icode= >}	9	1	0.111111111	0	0	0	0.4	2NNS
2V6K	83	62	0.965	0.035	7.524593087	{'pdb_id': '2V6K', 'resname': 'TGG', 'chain': 'A', 'resseq': 1213, 'icode': '', 'mw': 423.396, 'heavy_atoms_in_structure': 28, 'bio_res_id': ('H_TGG', 1213, ' '), 'res_obj': <Residue TGG het=H_TGG resseq=1213 icode= >}	15	0	0			0	0.461538462	2V6K
2V6T	42	23	0.585	0.415	6.820288714	{'pdb_id': '2V6T', 'resname': 'H2B', 'chain': 'A', 'resseq': 1104, 'icode': '', 'mw': 239.231, 'heavy_atoms_in_structure': 17, 'bio_res_id': ('H_H2B', 1104, ' '), 'res_obj': <Residue H2B het=H_H2B resseq=1104 icode= >}	9	4	0.444444444	0	0.333333333	0	0.444444444	2V6T
2V7A	77	40	0.805	0.195	8.139585427	{'pdb_id': '2V7A', 'resname': '627', 'chain': 'A', 'resseq': 1504, 'icode': '', 'mw': 474.555, 'heavy_atoms_in_structure': 35, 'bio_res_id': ('H_627', 1504, ' '), 'res_obj': <Residue 627 het=H_627 resseq=1504 icode= >}	20	6	0.3	0	0.3	0	0.5	2V7A
2V7M	38	32	0.935	0.065	5.997053468	{'pdb_id': '2V7M', 'resname': 'DTE', 'chain': 'A', 'resseq': 1360, 'icode': '', 'mw': 238.67, 'heavy_atoms_in_structure': 16, 'bio_res_id': ('H_DTE', 1360, ' '), 'res_obj': <Residue DTE het=H_DTE resseq=1360 icode= >}	9	0	0			0	0.375	2V7M
2V7V	77	61	0.995	0.005	6.665076931	{'pdb_id': '2V7V', 'resname': '5FD', 'chain': 'A', 'resseq': 1299, 'icode': '', 'mw': 269.232, 'heavy_atoms_in_structure': 19, 'bio_res_id': ('H_5FD', 1299, ' '), 'res_obj': <Residue 5FD het=H_5FD resseq=1299 icode= >}	10	0	0			0	0.444444444	2V7V
2V7W	78	56	0.99	0.01	6.706135585	{'pdb_id': '2V7W', 'resname': '5FD', 'chain': 'A', 'resseq': 1299, 'icode': '', 'mw': 269.232, 'heavy_atoms_in_structure': 19, 'bio_res_id': ('H_5FD', 1299, ' '), 'res_obj': <Residue 5FD het=H_5FD resseq=1299 icode= >}	10	0	0			0	0.444444444	2V7W
2V7X	82	69	1	0	6.739959114	{'pdb_id': '2V7X', 'resname': '5FD', 'chain': 'A', 'resseq': 1601, 'icode': '', 'mw': 269.232, 'heavy_atoms_in_structure': 19, 'bio_res_id': ('H_5FD', 1601, ' '), 'res_obj': <Residue 5FD het=H_5FD resseq=1601 icode= >}	10	0	0			0	0.444444444	2V7X
2V8E	25	20	0.38	0.62	6.647262666	{'pdb_id': '2V8E', 'resname': 'YYJ', 'chain': 'B', 'resseq': 2, 'icode': '', 'mw': 500.409, 'heavy_atoms_in_structure': 28, 'bio_res_id': ('H_YYJ', 2, ' '), 'res_obj': <Residue YYJ het=H_YYJ resseq=2 icode= >}	10	3	0.3	0	0.3	0	0.4	2V8E
2V91	98	72	0.85	0.15	8.274220138	{'pdb_id': '2V91', 'resname': 'S55', 'chain': 'A', 'resseq': 1334, 'icode': '', 'mw': 532.583, 'heavy_atoms_in_structure': 38, 'bio_res_id': ('H_S55', 1334, ' '), 'res_obj': <Residue S55 het=H_S55 resseq=1334 icode= >}	27	6	0.222222222	0	0.4	0	0.466666667	2V91
2V95	66	43	0.805	0.195	6.862903885	{'pdb_id': '2V95', 'resname': 'HCY', 'chain': 'A', 'resseq': 1375, 'icode': '', 'mw': 362.46, 'heavy_atoms_in_structure': 26, 'bio_res_id': ('H_HCY', 1375, ' '), 'res_obj': <Residue HCY het=H_HCY resseq=1375 icode= >}	18	5	0.277777778	0	0.5	0	0.5	2V95
2V9C	37	15	0.8	0.2	7.587040794	{'pdb_id': '2V9C', 'resname': 'MRE', 'chain': 'A', 'resseq': 1214, 'icode': '', 'mw': 269.299, 'heavy_atoms_in_structure': 20, 'bio_res_id': ('H_MRE', 1214, ' '), 'res_obj': <Residue MRE het=H_MRE resseq=1214 icode= >}	11	3	0.272727273	0	0.090909091	0	0.363636364	2V9C
2VA5	46	21	0.86	0.14	6.849571103	{'pdb_id': '2VA5', 'resname': 'C8C', 'chain': 'A', 'resseq': 1389, 'icode': '', 'mw': 254.287, 'heavy_atoms_in_structure': 19, 'bio_res_id': ('H_C8C', 1389, ' '), 'res_obj': <Residue C8C het=H_C8C resseq=1389 icode= >}	11	4	0.363636364	0.2	0.4	0	0.5	2VA5
2VA6	70	43	0.845	0.155	7.27450882	{'pdb_id': '2VA6', 'resname': 'H24', 'chain': 'A', 'resseq': 1504, 'icode': '', 'mw': 323.389, 'heavy_atoms_in_structure': 24, 'bio_res_id': ('H_H24', 1504, ' '), 'res_obj': <Residue H24 het=H_H24 resseq=1504 icode= >}	13	4	0.307692308	0	0.333333333	0	0.5	2VA6
2VA7	78	52	0.855	0.145	7.466548145	{'pdb_id': '2VA7', 'resname': 'C27', 'chain': 'A', 'resseq': 1505, 'icode': '', 'mw': 351.442, 'heavy_atoms_in_structure': 26, 'bio_res_id': ('H_C27', 1505, ' '), 'res_obj': <Residue C27 het=H_C27 resseq=1505 icode= >}	15	3	0.2	0	0.357142857	0	0.428571429	2VA7
2VAG	47	19	0.905	0.095	6.749064052	{'pdb_id': '2VAG', 'resname': 'V25', 'chain': 'A', 'resseq': 1482, 'icode': '', 'mw': 338.189, 'heavy_atoms_in_structure': 22, 'bio_res_id': ('H_V25', 1482, ' '), 'res_obj': <Residue V25 het=H_V25 resseq=1482 icode= >}	7	1	0.142857143	0.333333333	0.333333333	0	0.333333333	2VAG
2VAQ	83	65	0.86	0.14	7.9173417	{'pdb_id': '2VAQ', 'resname': 'VAW', 'chain': 'A', 'resseq': 1334, 'icode': '', 'mw': 532.583, 'heavy_atoms_in_structure': 38, 'bio_res_id': ('H_VAW', 1334, ' '), 'res_obj': <Residue VAW het=H_VAW resseq=1334 icode= >}	28	6	0.214285714	0	0.333333333	0	0.5	2VAQ
2VAU	66	35	0.98	0.02	8.350863559	{'pdb_id': '2VAU', 'resname': 'V20', 'chain': 'A', 'resseq': 1333, 'icode': '', 'mw': 382.453, 'heavy_atoms_in_structure': 24, 'bio_res_id': ('H_V20', 1333, ' '), 'res_obj': <Residue V20 het=H_V20 resseq=1333 icode= >}	14	0	0			0	0.5	2VAU
2VB8	55	31	0.97	0.03	6.260208218	{'pdb_id': '2VB8', 'resname': 'TLM', 'chain': 'A', 'resseq': 1405, 'icode': '', 'mw': 210.293, 'heavy_atoms_in_structure': 14, 'bio_res_id': ('H_TLM', 1405, ' '), 'res_obj': <Residue TLM het=H_TLM resseq=1405 icode= >}	7	1	0.142857143	0	0	0	0.428571429	2VB8
2VBD	68	42	0.99	0.01	8.082102737	{'pdb_id': '2VBD', 'resname': 'V10', 'chain': 'A', 'resseq': 1333, 'icode': '', 'mw': 382.453, 'heavy_atoms_in_structure': 24, 'bio_res_id': ('H_V10', 1333, ' '), 'res_obj': <Residue V10 het=H_V10 resseq=1333 icode= >}	14	1	0.071428571	0	0	0	0.5	2VBD
2VC2	82	63	0.765	0.235	9.075666796	{'pdb_id': '2VC2', 'resname': '180', 'chain': 'B', 'resseq': 1477, 'icode': '', 'mw': 522.661, 'heavy_atoms_in_structure': 34, 'bio_res_id': ('H_180', 1477, ' '), 'res_obj': <Residue 180 het=H_180 resseq=1477 icode= >}	19	6	0.315789474	0.05	0.25	0	0.45	2VC2
2VC7	62	24	0.915	0.085	7.360488042	{'pdb_id': '2VC7', 'resname': 'HT5', 'chain': 'A', 'resseq': 1335, 'icode': '', 'mw': 271.419, 'heavy_atoms_in_structure': 18, 'bio_res_id': ('H_HT5', 1335, ' '), 'res_obj': <Residue HT5 het=H_HT5 resseq=1335 icode= >}	13	2	0.153846154	0	0.461538462	0	0.461538462	2VC7
2VC9	61	46	0.97	0.03	6.417547548	{'pdb_id': '2VC9', 'resname': 'NOK', 'chain': 'A', 'resseq': 1909, 'icode': '', 'mw': 204.224, 'heavy_atoms_in_structure': 14, 'bio_res_id': ('H_NOK', 1909, ' '), 'res_obj': <Residue NOK het=H_NOK resseq=1909 icode= >}	12	0	0			0	0.5	2VC9
2VCI	85	54	0.87	0.13	7.516521714	{'pdb_id': '2VCI', 'resname': '2GJ', 'chain': 'A', 'resseq': 1225, 'icode': '', 'mw': 465.541, 'heavy_atoms_in_structure': 34, 'bio_res_id': ('H_2GJ', 1225, ' '), 'res_obj': <Residue 2GJ het=H_2GJ resseq=1225 icode= >}	19	3	0.157894737	0.066666667	0.066666667	0	0.466666667	2VCI
2VCJ	67	34	0.835	0.165	7.416430441	{'pdb_id': '2VCJ', 'resname': '2EQ', 'chain': 'A', 'resseq': 1224, 'icode': '', 'mw': 457.907, 'heavy_atoms_in_structure': 32, 'bio_res_id': ('H_2EQ', 1224, ' '), 'res_obj': <Residue 2EQ het=H_2EQ resseq=1224 icode= >}	16	6	0.375	0.066666667	0.133333333	0	0.466666667	2VCJ
2VCK	97	53	0.9	0.1	8.634879328	{'pdb_id': '2VCK', 'resname': 'BLA', 'chain': 'A', 'resseq': 1234, 'icode': '', 'mw': 582.646, 'heavy_atoms_in_structure': 43, 'bio_res_id': ('H_BLA', 1234, ' '), 'res_obj': <Residue BLA het=H_BLA resseq=1234 icode= >}	20	3	0.15	0	0.294117647	0	0.470588235	2VCK
2VCM	69	42	0.975	0.025	8.376718296	{'pdb_id': '2VCM', 'resname': 'M11', 'chain': 'A', 'resseq': 1333, 'icode': '', 'mw': 378.441, 'heavy_atoms_in_structure': 25, 'bio_res_id': ('H_M11', 1333, ' '), 'res_obj': <Residue M11 het=H_M11 resseq=1333 icode= >}	16	1	0.0625	0.384615385	0.384615385	0	0.461538462	2VCM
2VCQ	43	15	0.885	0.115	6.265639687	{'pdb_id': '2VCQ', 'resname': 'D25', 'chain': 'A', 'resseq': 1201, 'icode': '', 'mw': 211.219, 'heavy_atoms_in_structure': 16, 'bio_res_id': ('H_D25', 1201, ' '), 'res_obj': <Residue D25 het=H_D25 resseq=1201 icode= >}	9	4	0.444444444	0	0.444444444	0	0.444444444	2VCQ
2VCT	36	17	0.785	0.215	6.431672998	{'pdb_id': '2VCT', 'resname': 'ASD', 'chain': 'A', 'resseq': 1223, 'icode': '', 'mw': 286.409, 'heavy_atoms_in_structure': 21, 'bio_res_id': ('H_ASD', 1223, ' '), 'res_obj': <Residue ASD het=H_ASD resseq=1223 icode= >}	14	5	0.357142857	0.1	0.4	0.1	0.5	2VCT
2VCV	45	13	0.895	0.105	6.519175564	{'pdb_id': '2VCV', 'resname': 'ASD', 'chain': 'A', 'resseq': 1224, 'icode': '', 'mw': 286.409, 'heavy_atoms_in_structure': 21, 'bio_res_id': ('H_ASD', 1224, ' '), 'res_obj': <Residue ASD het=H_ASD resseq=1224 icode= >}	14	1	0.071428571	0.2	0.2	0.1	0.5	2VCV
2VCX	51	30	0.925	0.075	6.215093784	{'pdb_id': '2VCX', 'resname': 'D26', 'chain': 'B', 'resseq': 1201, 'icode': '', 'mw': 227.285, 'heavy_atoms_in_structure': 16, 'bio_res_id': ('H_D26', 1201, ' '), 'res_obj': <Residue D26 het=H_D26 resseq=1201 icode= >}	9	2	0.222222222	0	0	0	0.333333333	2VCX
2VD0	61	45	0.9	0.1	7.148303268	{'pdb_id': '2VD0', 'resname': 'D27', 'chain': 'B', 'resseq': 1200, 'icode': '', 'mw': 327.331, 'heavy_atoms_in_structure': 24, 'bio_res_id': ('H_D27', 1200, ' '), 'res_obj': <Residue D27 het=H_D27 resseq=1200 icode= >}	13	3	0.230769231	0	0.230769231	0	0.461538462	2VD0
2VD1	63	36	0.875	0.125	7.652529433	{'pdb_id': '2VD1', 'resname': 'D28', 'chain': 'B', 'resseq': 1200, 'icode': '', 'mw': 344.36, 'heavy_atoms_in_structure': 24, 'bio_res_id': ('H_D28', 1200, ' '), 'res_obj': <Residue D28 het=H_D28 resseq=1200 icode= >}	11	3	0.272727273	0.142857143	0.428571429	0	0.428571429	2VD1
2VD5	56	27	0.83	0.17	7.517992221	{'pdb_id': '2VD5', 'resname': 'BI8', 'chain': 'A', 'resseq': 1417, 'icode': '', 'mw': 398.457, 'heavy_atoms_in_structure': 30, 'bio_res_id': ('H_BI8', 1417, ' '), 'res_obj': <Residue BI8 het=H_BI8 resseq=1417 icode= >}	16	5	0.3125	0.076923077	0.153846154	0	0.384615385	2VD5
2VDB	45	14	0.9	0.1	6.767591344	{'pdb_id': '2VDB', 'resname': 'NPS', 'chain': 'A', 'resseq': 1591, 'icode': '', 'mw': 230.259, 'heavy_atoms_in_structure': 17, 'bio_res_id': ('H_NPS', 1591, ' '), 'res_obj': <Residue NPS het=H_NPS resseq=1591 icode= >}	10	4	0.4	0	0.4	0	0.5	2VDB
2VDY	60	45	0.77	0.23	6.790033611	{'pdb_id': '2VDY', 'resname': 'HCY', 'chain': 'A', 'resseq': 1384, 'icode': '', 'mw': 362.46, 'heavy_atoms_in_structure': 26, 'bio_res_id': ('H_HCY', 1384, ' '), 'res_obj': <Residue HCY het=H_HCY resseq=1384 icode= >}	18	7	0.388888889	0	0.5	0	0.5	2VDY
2VEA	128	71	0.995	0.005	8.9291508	{'pdb_id': '2VEA', 'resname': 'CYC', 'chain': 'A', 'resseq': 1521, 'icode': '', 'mw': 588.694, 'heavy_atoms_in_structure': 43, 'bio_res_id': ('H_CYC', 1521, ' '), 'res_obj': <Residue CYC het=H_CYC resseq=1521 icode= >}	22	4	0.181818182	0.117647059	0.294117647	0	0.470588235	2VEA
2VES	75	58	0.93	0.07	7.674487149	{'pdb_id': '2VES', 'resname': 'GVR', 'chain': 'A', 'resseq': 1296, 'icode': '', 'mw': 420.481, 'heavy_atoms_in_structure': 30, 'bio_res_id': ('H_GVR', 1296, ' '), 'res_obj': <Residue GVR het=H_GVR resseq=1296 icode= >}	19	2	0.105263158	0.2	0.266666667	0	0.466666667	2VES
2VEW	61	60	0.645	0.355	8.071937878	{'pdb_id': '2VEW', 'resname': 'IZ3', 'chain': 'A', 'resseq': 1299, 'icode': '', 'mw': 584.614, 'heavy_atoms_in_structure': 40, 'bio_res_id': ('H_IZ3', 1299, ' '), 'res_obj': <Residue IZ3 het=H_IZ3 resseq=1299 icode= >}	19	7	0.368421053	0	0.235294118	0	0.470588235	2VEW
2VEY	71	70	0.67	0.33	8.232637693	{'pdb_id': '2VEY', 'resname': 'IZ5', 'chain': 'A', 'resseq': 1300, 'icode': '', 'mw': 596.693, 'heavy_atoms_in_structure': 41, 'bio_res_id': ('H_IZ5', 1300, ' '), 'res_obj': <Residue IZ5 het=H_IZ5 resseq=1300 icode= >}	24	7	0.291666667	0.105263158	0.368421053	0	0.473684211	2VEY
2VF0	78	45	0.91	0.09	7.942116519	{'pdb_id': '2VF0', 'resname': 'F89', 'chain': 'A', 'resseq': 1266, 'icode': '', 'mw': 500.503, 'heavy_atoms_in_structure': 37, 'bio_res_id': ('H_F89', 1266, ' '), 'res_obj': <Residue F89 het=H_F89 resseq=1266 icode= >}	18	8	0.444444444	0	0.421052632	0	0.473684211	2VF0
2VFA	35	13	0.895	0.105	15.29573498	{'pdb_id': '2VFA', 'resname': '5GP', 'chain': 'A', 'resseq': 1224, 'icode': '', 'mw': 363.221, 'heavy_atoms_in_structure': 19, 'bio_res_id': ('H_5GP', 1224, ' '), 'res_obj': <Residue 5GP het=H_5GP resseq=1224 icode= >}	12	6	0.5	0.272727273	0.454545455	0	0.454545455	2VFA
2VFX	32	6	0.01	0.99	80.58230378	{'pdb_id': '2VFX', 'resname': 'PE3', 'chain': 'B', 'resseq': 1210, 'icode': '', 'mw': 634.751, 'heavy_atoms_in_structure': 10, 'bio_res_id': ('H_PE3', 1210, ' '), 'res_obj': <Residue PE3 het=H_PE3 resseq=1210 icode= >}	30	5	0.166666667	0	0.19047619	0	0.476190476	2VFX
2VG5	77	34	0.96	0.04	7.106513359	{'pdb_id': '2VG5', 'resname': 'NNC', 'chain': 'A', 'resseq': 1551, 'icode': '', 'mw': 360.815, 'heavy_atoms_in_structure': 24, 'bio_res_id': ('H_NNC', 1551, ' '), 'res_obj': <Residue NNC het=H_NNC resseq=1551 icode= >}	11	1	0.090909091	0.357142857	0.357142857	0	0.428571429	2VG5
2VG7	70	30	0.96	0.04	7.042367769	{'pdb_id': '2VG7', 'resname': 'NNI', 'chain': 'A', 'resseq': 1551, 'icode': '', 'mw': 452.266, 'heavy_atoms_in_structure': 24, 'bio_res_id': ('H_NNI', 1551, ' '), 'res_obj': <Residue NNI het=H_NNI resseq=1551 icode= >}	11	1	0.090909091	0.357142857	0.357142857	0	0.428571429	2VG7
2VGD	24	19	0.605	0.395	6.706718443	{'pdb_id': '2VGD', 'resname': 'FX3', 'chain': 'A', 'resseq': 1200, 'icode': '', 'mw': 326.299, 'heavy_atoms_in_structure': 22, 'bio_res_id': ('H_FX3', 1200, ' '), 'res_obj': <Residue FX3 het=H_FX3 resseq=1200 icode= >}	15	7	0.466666667	0	0.307692308	0	0.461538462	2VGD
2VGJ	58	37	0.8	0.2	8.155039831	{'pdb_id': '2VGJ', 'resname': 'REC', 'chain': 'A', 'resseq': 500, 'icode': '', 'mw': 387.408, 'heavy_atoms_in_structure': 25, 'bio_res_id': ('H_REC', 500, ' '), 'res_obj': <Residue REC het=H_REC resseq=500 icode= >}	14	4	0.285714286	0	0.428571429	0	0.428571429	2VGJ
2VGK	45	24	0.75	0.25	7.102272841	{'pdb_id': '2VGK', 'resname': 'REZ', 'chain': 'A', 'resseq': 500, 'icode': '', 'mw': 246.26, 'heavy_atoms_in_structure': 17, 'bio_res_id': ('H_REZ', 500, ' '), 'res_obj': <Residue REZ het=H_REZ resseq=500 icode= >}	11	3	0.272727273	0	0.363636364	0	0.454545455	2VGK
2VGO	55	32	0.785	0.215	7.09394265	{'pdb_id': '2VGO', 'resname': 'AD5', 'chain': 'A', 'resseq': 1357, 'icode': '', 'mw': 393.485, 'heavy_atoms_in_structure': 29, 'bio_res_id': ('H_AD5', 1357, ' '), 'res_obj': <Residue AD5 het=H_AD5 resseq=1357 icode= >}	18	7	0.388888889	0	0.125	0	0.5	2VGO
2VGR	82	50	0.88	0.12	7.801735681	{'pdb_id': '2VGR', 'resname': 'BLA', 'chain': 'A', 'resseq': 1234, 'icode': '', 'mw': 582.646, 'heavy_atoms_in_structure': 43, 'bio_res_id': ('H_BLA', 1234, ' '), 'res_obj': <Residue BLA het=H_BLA resseq=1234 icode= >}	20	7	0.35	0.117647059	0.352941176	0	0.470588235	2VGR
2VH0	72	46	0.72	0.28	7.910933541	{'pdb_id': '2VH0', 'resname': 'GSI', 'chain': 'A', 'resseq': 1247, 'icode': '', 'mw': 526.047, 'heavy_atoms_in_structure': 34, 'bio_res_id': ('H_GSI', 1247, ' '), 'res_obj': <Residue GSI het=H_GSI resseq=1247 icode= >}	16	7	0.4375	0	0.473684211	0	0.473684211	2VH0
2VH6	75	49	0.715	0.285	7.927880611	{'pdb_id': '2VH6', 'resname': 'GSV', 'chain': 'A', 'resseq': 1245, 'icode': '', 'mw': 557.078, 'heavy_atoms_in_structure': 35, 'bio_res_id': ('H_GSV', 1245, ' '), 'res_obj': <Residue GSV het=H_GSV resseq=1245 icode= >}	16	4	0.25	0	0.444444444	0	0.444444444	2VH6
2VI5	79	56	0.96	0.04	7.322780825	{'pdb_id': '2VI5', 'resname': 'Y19', 'chain': 'A', 'resseq': 201, 'icode': '', 'mw': 332.31, 'heavy_atoms_in_structure': 23, 'bio_res_id': ('H_Y19', 201, ' '), 'res_obj': <Residue Y19 het=H_Y19 resseq=201 icode= >}	15	0	0			0	0.5	2VI5
2VIE	113	77	0.925	0.075	8.321493225	{'pdb_id': '2VIE', 'resname': 'VG0', 'chain': 'A', 'resseq': 1448, 'icode': '', 'mw': 536.749, 'heavy_atoms_in_structure': 39, 'bio_res_id': ('H_VG0', 1448, ' '), 'res_obj': <Residue VG0 het=H_VG0 resseq=1448 icode= >}	29	3	0.103448276	0	0.235294118	0	0.470588235	2VIE
2VIG	69	40	0.755	0.245	9.010543105	{'pdb_id': '2VIG', 'resname': 'COS', 'chain': 'B', 'resseq': 502, 'icode': '', 'mw': 799.599, 'heavy_atoms_in_structure': 49, 'bio_res_id': ('H_COS', 502, ' '), 'res_obj': <Residue COS het=H_COS resseq=502 icode= >}	25	15	0.6	0.115384615	0.461538462	0	0.461538462	2VIG
2VIJ	99	84	0.95	0.05	7.650198504	{'pdb_id': '2VIJ', 'resname': 'C44', 'chain': 'A', 'resseq': 3000, 'icode': '', 'mw': 590.776, 'heavy_atoms_in_structure': 42, 'bio_res_id': ('H_C44', 3000, ' '), 'res_obj': <Residue C44 het=H_C44 resseq=3000 icode= >}	30	0	0			0	0.470588235	2VIJ
2VIV	62	38	0.755	0.245	8.456518335	{'pdb_id': '2VIV', 'resname': 'VG2', 'chain': 'A', 'resseq': 1247, 'icode': '', 'mw': 401.93, 'heavy_atoms_in_structure': 28, 'bio_res_id': ('H_VG2', 1247, ' '), 'res_obj': <Residue VG2 het=H_VG2 resseq=1247 icode= >}	16	9	0.5625	0	0.375	0	0.4375	2VIV
2VIY	93	86	0.955	0.045	8.458530922	{'pdb_id': '2VIY', 'resname': 'VG3', 'chain': 'A', 'resseq': 1448, 'icode': '', 'mw': 571.771, 'heavy_atoms_in_structure': 40, 'bio_res_id': ('H_VG3', 1448, ' '), 'res_obj': <Residue VG3 het=H_VG3 resseq=1448 icode= >}	30	5	0.166666667	0	0.19047619	0	0.476190476	2VIY
2VIZ	111	97	0.925	0.075	8.259793339	{'pdb_id': '2VIZ', 'resname': 'VG4', 'chain': 'A', 'resseq': 1448, 'icode': '', 'mw': 576.726, 'heavy_atoms_in_structure': 42, 'bio_res_id': ('H_VG4', 1448, ' '), 'res_obj': <Residue VG4 het=H_VG4 resseq=1448 icode= >}	30	2	0.066666667	0	0.052631579	0	0.473684211	2VIZ
2VJ6	108	97	0.925	0.075	8.146169098	{'pdb_id': '2VJ6', 'resname': 'VG5', 'chain': 'A', 'resseq': 1447, 'icode': '', 'mw': 563.731, 'heavy_atoms_in_structure': 41, 'bio_res_id': ('H_VG5', 1447, ' '), 'res_obj': <Residue VG5 het=H_VG5 resseq=1447 icode= >}	30	1	0.033333333	0	0	0	0.5	2VJ6
2VJ7	99	86	0.945	0.055	7.485886824	{'pdb_id': '2VJ7', 'resname': 'VG6', 'chain': 'A', 'resseq': 1448, 'icode': '', 'mw': 568.63, 'heavy_atoms_in_structure': 41, 'bio_res_id': ('H_VG6', 1448, ' '), 'res_obj': <Residue VG6 het=H_VG6 resseq=1448 icode= >}	26	1	0.038461538	0	0	0	0.470588235	2VJ7
2VJ9	104	96	0.925	0.075	7.929604732	{'pdb_id': '2VJ9', 'resname': 'VG7', 'chain': 'A', 'resseq': 1452, 'icode': '', 'mw': 492.653, 'heavy_atoms_in_structure': 36, 'bio_res_id': ('H_VG7', 1452, ' '), 'res_obj': <Residue VG7 het=H_VG7 resseq=1452 icode= >}	27	1	0.037037037	0	0	0	0.466666667	2VJ9
2VJH	73	47	0.635	0.365	8.374223457	{'pdb_id': '2VJH', 'resname': 'PUB', 'chain': 'B', 'resseq': 1050, 'icode': '', 'mw': 590.71, 'heavy_atoms_in_structure': 43, 'bio_res_id': ('H_PUB', 1050, ' '), 'res_obj': <Residue PUB het=H_PUB resseq=1050 icode= >}	22	6	0.272727273	0	0.352941176	0	0.470588235	2VJH
2VJR	97	51	0.855	0.145	8.479449547	{'pdb_id': '2VJR', 'resname': 'CYC', 'chain': 'A', 'resseq': 1082, 'icode': '', 'mw': 588.694, 'heavy_atoms_in_structure': 43, 'bio_res_id': ('H_CYC', 1082, ' '), 'res_obj': <Residue CYC het=H_CYC resseq=1082 icode= >}	22	5	0.227272727	0.117647059	0.352941176	0	0.470588235	2VJR
2VJT	94	54	0.84	0.16	8.226403544	{'pdb_id': '2VJT', 'resname': 'CYC', 'chain': 'A', 'resseq': 1081, 'icode': '', 'mw': 588.694, 'heavy_atoms_in_structure': 43, 'bio_res_id': ('H_CYC', 1081, ' '), 'res_obj': <Residue CYC het=H_CYC resseq=1081 icode= >}	22	8	0.363636364	0	0.352941176	0	0.470588235	2VJT
2VK6	65	65	0.87	0.13	6.686888431	{'pdb_id': '2VK6', 'resname': 'DAN', 'chain': 'A', 'resseq': 2692, 'icode': '', 'mw': 291.255, 'heavy_atoms_in_structure': 20, 'bio_res_id': ('H_DAN', 2692, ' '), 'res_obj': <Residue DAN het=H_DAN resseq=2692 icode= >}	14	1	0.071428571	0.125	0.125	0	0.5	2VK6
2VK7	91	71	0.885	0.115	12.48003743	{'pdb_id': '2VK7', 'resname': 'FSI', 'chain': 'A', 'resseq': 2693, 'icode': '', 'mw': 327.26, 'heavy_atoms_in_structure': 21, 'bio_res_id': ('H_FSI', 2693, ' '), 'res_obj': <Residue FSI het=H_FSI resseq=2693 icode= >}	15	0	0			0	0.5	2VK7
2VKE	70	42	0.85	0.15	7.417582107	{'pdb_id': '2VKE', 'resname': 'TAC', 'chain': 'A', 'resseq': 222, 'icode': '', 'mw': 444.435, 'heavy_atoms_in_structure': 32, 'bio_res_id': ('H_TAC', 222, ' '), 'res_obj': <Residue TAC het=H_TAC resseq=222 icode= >}	16	3	0.1875	0	0.090909091	0	0.454545455	2VKE
2VKF	36	17	0.31	0.69	8.115010034	{'pdb_id': '2VKF', 'resname': 'CF2', 'chain': 'A', 'resseq': 1066, 'icode': '', 'mw': 578.537, 'heavy_atoms_in_structure': 42, 'bio_res_id': ('H_CF2', 1066, ' '), 'res_obj': <Residue CF2 het=H_CF2 resseq=1066 icode= >}	17	15	0.882352941	0	0.421052632	0	0.421052632	2VKF
2VKM	123	110	0.935	0.065	8.19295638	{'pdb_id': '2VKM', 'resname': 'BSD', 'chain': 'A', 'resseq': 1386, 'icode': '', 'mw': 658.807, 'heavy_atoms_in_structure': 47, 'bio_res_id': ('H_BSD', 1386, ' '), 'res_obj': <Residue BSD het=H_BSD resseq=1386 icode= >}	31	3	0.096774194	0.095238095	0.238095238	0	0.476190476	2VKM
2VKU	29	12	0.475	0.525	7.535518579	{'pdb_id': '2VKU', 'resname': 'DBE', 'chain': 'A', 'resseq': 1446, 'icode': '', 'mw': 214.217, 'heavy_atoms_in_structure': 16, 'bio_res_id': ('H_DBE', 1446, ' '), 'res_obj': <Residue DBE het=H_DBE resseq=1446 icode= >}	10	5	0.5	0.2	0.3	0	0.3	2VKU
2VKV	66	41	0.875	0.125	7.378270898	{'pdb_id': '2VKV', 'resname': 'TDC', 'chain': 'A', 'resseq': 1206, 'icode': '', 'mw': 426.419, 'heavy_atoms_in_structure': 31, 'bio_res_id': ('H_TDC', 1206, ' '), 'res_obj': <Residue TDC het=H_TDC resseq=1206 icode= >}	14	2	0.142857143	0	0.090909091	0	0.454545455	2VKV
2VKZ	43	33	0.23	0.77	60.49087254	{'pdb_id': '2VKZ', 'resname': 'CER', 'chain': 'A', 'resseq': 2748, 'icode': '', 'mw': 225.284, 'heavy_atoms_in_structure': 12, 'bio_res_id': ('H_CER', 2748, ' '), 'res_obj': <Residue CER het=H_CER resseq=2748 icode= >}	12	1	0.083333333	0.5	0.5	0	0.5	2VKZ
2VLE	78	55	0.9	0.1	7.807541056	{'pdb_id': '2VLE', 'resname': 'DZN', 'chain': 'A', 'resseq': 1501, 'icode': '', 'mw': 416.378, 'heavy_atoms_in_structure': 30, 'bio_res_id': ('H_DZN', 1501, ' '), 'res_obj': <Residue DZN het=H_DZN resseq=1501 icode= >}	19	4	0.210526316	0	0.0625	0	0.5	2VLE
2VML	138	67	0.96	0.04	9.015053266	{'pdb_id': '2VML', 'resname': 'CYC', 'chain': 'A', 'resseq': 1082, 'icode': '', 'mw': 588.694, 'heavy_atoms_in_structure': 43, 'bio_res_id': ('H_CYC', 1082, ' '), 'res_obj': <Residue CYC het=H_CYC resseq=1082 icode= >}	22	1	0.045454545	0.117647059	0.117647059	0	0.470588235	2VML
2VMY	83	56	0.91	0.09	7.928589729	{'pdb_id': '2VMY', 'resname': 'FFO', 'chain': 'A', 'resseq': 505, 'icode': '', 'mw': 473.439, 'heavy_atoms_in_structure': 34, 'bio_res_id': ('H_FFO', 505, ' '), 'res_obj': <Residue FFO het=H_FFO resseq=505 icode= >}	18	4	0.222222222	0	0.473684211	0	0.473684211	2VMY
2VN9	54	25	0.84	0.16	7.101645849	{'pdb_id': '2VN9', 'resname': 'GVD', 'chain': 'A', 'resseq': 1314, 'icode': '', 'mw': 381.433, 'heavy_atoms_in_structure': 29, 'bio_res_id': ('H_GVD', 1314, ' '), 'res_obj': <Residue GVD het=H_GVD resseq=1314 icode= >}	16	7	0.4375	0	0.3125	0	0.3125	2VN9
2VNM	96	84	0.955	0.045	7.413655144	{'pdb_id': '2VNM', 'resname': 'CM8', 'chain': 'A', 'resseq': 2000, 'icode': '', 'mw': 618.71, 'heavy_atoms_in_structure': 43, 'bio_res_id': ('H_CM8', 2000, ' '), 'res_obj': <Residue CM8 het=H_CM8 resseq=2000 icode= >}	27	5	0.185185185	0	0.111111111	0	0.5	2VNM
2VNT	76	46	0.935	0.065	7.022045993	{'pdb_id': '2VNT', 'resname': 'QGG', 'chain': 'A', 'resseq': 1258, 'icode': '', 'mw': 397.837, 'heavy_atoms_in_structure': 26, 'bio_res_id': ('H_QGG', 1258, ' '), 'res_obj': <Residue QGG het=H_QGG resseq=1258 icode= >}	11	2	0.181818182	0.090909091	0.363636364	0	0.454545455	2VNT
2VNW	63	38	0.975	0.025	6.962098835	{'pdb_id': '2VNW', 'resname': 'M01', 'chain': 'A', 'resseq': 1351, 'icode': '', 'mw': 232.285, 'heavy_atoms_in_structure': 17, 'bio_res_id': ('H_M01', 1351, ' '), 'res_obj': <Residue M01 het=H_M01 resseq=1351 icode= >}	10	1	0.1	0.222222222	0.222222222	0	0.444444444	2VNW
2VNY	54	31	0.985	0.015	6.827616416	{'pdb_id': '2VNY', 'resname': 'M02', 'chain': 'A', 'resseq': 1351, 'icode': '', 'mw': 218.258, 'heavy_atoms_in_structure': 16, 'bio_res_id': ('H_M02', 1351, ' '), 'res_obj': <Residue M02 het=H_M02 resseq=1351 icode= >}	9	0	0			0	0.375	2VNY
2VO0	67	43	0.955	0.045	7.289432581	{'pdb_id': '2VO0', 'resname': 'M03', 'chain': 'A', 'resseq': 1354, 'icode': '', 'mw': 341.838, 'heavy_atoms_in_structure': 24, 'bio_res_id': ('H_M03', 1354, ' '), 'res_obj': <Residue M03 het=H_M03 resseq=1354 icode= >}	14	0	0			0	0.5	2VO0
2VO3	79	53	0.98	0.02	7.402224544	{'pdb_id': '2VO3', 'resname': 'M04', 'chain': 'A', 'resseq': 1352, 'icode': '', 'mw': 355.864, 'heavy_atoms_in_structure': 25, 'bio_res_id': ('H_M04', 1352, ' '), 'res_obj': <Residue M04 het=H_M04 resseq=1352 icode= >}	15	0	0			0	0.461538462	2VO3
2VO5	73	78	0.895	0.105	6.466595796	{'pdb_id': '2VO5', 'resname': 'VBZ', 'chain': 'A', 'resseq': 1865, 'icode': '', 'mw': 279.332, 'heavy_atoms_in_structure': 20, 'bio_res_id': ('H_VBZ', 1865, ' '), 'res_obj': <Residue VBZ het=H_VBZ resseq=1865 icode= >}	17	1	0.058823529	0	0	0	0.4	2VO5
2VP5	53	41	0.965	0.035	6.333805892	{'pdb_id': '2VP5', 'resname': 'DCZ', 'chain': 'A', 'resseq': 1210, 'icode': '', 'mw': 227.217, 'heavy_atoms_in_structure': 16, 'bio_res_id': ('H_DCZ', 1210, ' '), 'res_obj': <Residue DCZ het=H_DCZ resseq=1210 icode= >}	10	0	0			0	0.444444444	2VP5
2VP6	66	59	1	0	11.75951165	{'pdb_id': '2VP6', 'resname': '5FU', 'chain': 'A', 'resseq': 1211, 'icode': '', 'mw': 342.172, 'heavy_atoms_in_structure': 17, 'bio_res_id': ('H_5FU', 1211, ' '), 'res_obj': <Residue 5FU het=H_5FU resseq=1211 icode= >}	11	2	0.181818182	0.272727273	0.363636364	0	0.454545455	2VP6
2VP9	72	48	1	0	11.59043661	{'pdb_id': '2VP9', 'resname': 'DOC', 'chain': 'A', 'resseq': 1211, 'icode': '', 'mw': 291.198, 'heavy_atoms_in_structure': 15, 'bio_res_id': ('H_DOC', 1211, ' '), 'res_obj': <Residue DOC het=H_DOC resseq=1211 icode= >}	10	1	0.1	0.272727273	0.272727273	0	0.454545455	2VP9
2VPP	56	32	0.965	0.035	6.50421637	{'pdb_id': '2VPP', 'resname': 'GEO', 'chain': 'A', 'resseq': 1210, 'icode': '', 'mw': 263.198, 'heavy_atoms_in_structure': 18, 'bio_res_id': ('H_GEO', 1210, ' '), 'res_obj': <Residue GEO het=H_GEO resseq=1210 icode= >}	9	0	0			0	0.444444444	2VPP
2VPR	66	37	0.87	0.13	7.500762181	{'pdb_id': '2VPR', 'resname': 'TDC', 'chain': 'A', 'resseq': 1206, 'icode': '', 'mw': 426.419, 'heavy_atoms_in_structure': 31, 'bio_res_id': ('H_TDC', 1206, ' '), 'res_obj': <Residue TDC het=H_TDC resseq=1206 icode= >}	14	3	0.214285714	0	0.181818182	0	0.454545455	2VPR
2VQJ	43	31	0.48	0.52	8.867459035	{'pdb_id': '2VQJ', 'resname': 'TFG', 'chain': 'A', 'resseq': 1414, 'icode': '', 'mw': 423.409, 'heavy_atoms_in_structure': 29, 'bio_res_id': ('H_TFG', 1414, ' '), 'res_obj': <Residue TFG het=H_TFG resseq=1414 icode= >}	13	9	0.692307692	0	0.466666667	0	0.466666667	2VQJ
2VQM	30	18	0.46	0.54	9.368052434	{'pdb_id': '2VQM', 'resname': 'HA3', 'chain': 'A', 'resseq': 1410, 'icode': '', 'mw': 368.41, 'heavy_atoms_in_structure': 26, 'bio_res_id': ('H_HA3', 1410, ' '), 'res_obj': <Residue HA3 het=H_HA3 resseq=1410 icode= >}	13	9	0.692307692	0	0.466666667	0	0.466666667	2VQM
2VQQ	83	50	0.95	0.05	8.071770315	{'pdb_id': '2VQQ', 'resname': 'TFG', 'chain': 'A', 'resseq': 1410, 'icode': '', 'mw': 423.409, 'heavy_atoms_in_structure': 29, 'bio_res_id': ('H_TFG', 1410, ' '), 'res_obj': <Residue TFG het=H_TFG resseq=1410 icode= >}	13	0	0			0	0.466666667	2VQQ
2VQS	46	29	0.855	0.145	6.298441403	{'pdb_id': '2VQS', 'resname': 'BVD', 'chain': 'A', 'resseq': 1210, 'icode': '', 'mw': 333.135, 'heavy_atoms_in_structure': 19, 'bio_res_id': ('H_BVD', 1210, ' '), 'res_obj': <Residue BVD het=H_BVD resseq=1210 icode= >}	11	3	0.272727273	0.1	0.2	0	0.4	2VQS
2VQT	72	87	0.935	0.065	6.135518036	{'pdb_id': '2VQT', 'resname': '15A', 'chain': 'A', 'resseq': 1865, 'icode': '', 'mw': 219.238, 'heavy_atoms_in_structure': 15, 'bio_res_id': ('H_15A', 1865, ' '), 'res_obj': <Residue 15A het=H_15A resseq=1865 icode= >}	13	1	0.076923077	0.125	0.125	0	0.375	2VQT
2VQV	74	36	0.94	0.06	8.23368438	{'pdb_id': '2VQV', 'resname': 'HA3', 'chain': 'A', 'resseq': 1409, 'icode': '', 'mw': 368.41, 'heavy_atoms_in_structure': 26, 'bio_res_id': ('H_HA3', 1409, ' '), 'res_obj': <Residue HA3 het=H_HA3 resseq=1409 icode= >}	13	3	0.230769231	0.066666667	0.466666667	0	0.466666667	2VQV
2VQY	85	84	0.785	0.215	7.934430653	{'pdb_id': '2VQY', 'resname': 'PAR', 'chain': 'A', 'resseq': 1201, 'icode': '', 'mw': 615.628, 'heavy_atoms_in_structure': 42, 'bio_res_id': ('H_PAR', 1201, ' '), 'res_obj': <Residue PAR het=H_PAR resseq=1201 icode= >}	36	6	0.166666667	0	0.470588235	0	0.470588235	2VQY
2VR4	77	86	0.925	0.075	6.479952394	{'pdb_id': '2VR4', 'resname': '17B', 'chain': 'A', 'resseq': 1865, 'icode': '', 'mw': 247.291, 'heavy_atoms_in_structure': 17, 'bio_res_id': ('H_17B', 1865, ' '), 'res_obj': <Residue 17B het=H_17B resseq=1865 icode= >}	15	1	0.066666667	0.1	0.1	0	0.4	2VR4
2VR5	85	58	0.825	0.175	9.292763475	{'pdb_id': '2VR5', 'resname': 'A16', 'chain': 'A', 'resseq': 1722, 'icode': '', 'mw': 485.48, 'heavy_atoms_in_structure': 32, 'bio_res_id': ('H_A16', 1722, ' '), 'res_obj': <Residue A16 het=H_A16 resseq=1722 icode= >}	30	11	0.366666667	0.066666667	0.466666667	0	0.466666667	2VR5
2VRO	62	27	0.82	0.18	6.917009332	{'pdb_id': '2VRO', 'resname': 'ETE', 'chain': 'A', 'resseq': 1524, 'icode': '', 'mw': 208.252, 'heavy_atoms_in_structure': 14, 'bio_res_id': ('H_ETE', 1524, ' '), 'res_obj': <Residue ETE het=H_ETE resseq=1524 icode= >}	10	5	0.5	0	0.384615385	0	0.461538462	2VRO
2VRX	74	52	0.87	0.13	9.108465169	{'pdb_id': '2VRX', 'resname': '447', 'chain': 'A', 'resseq': 1356, 'icode': '', 'mw': 513.588, 'heavy_atoms_in_structure': 38, 'bio_res_id': ('H_447', 1356, ' '), 'res_obj': <Residue 447 het=H_447 resseq=1356 icode= >}	22	10	0.454545455	0.043478261	0.434782609	0	0.434782609	2VRX
2VSR	72	49	0.975	0.025	7.618118597	{'pdb_id': '2VSR', 'resname': '9HO', 'chain': 'A', 'resseq': 1477, 'icode': '', 'mw': 296.445, 'heavy_atoms_in_structure': 21, 'bio_res_id': ('H_9HO', 1477, ' '), 'res_obj': <Residue 9HO het=H_9HO resseq=1477 icode= >}	19	3	0.157894737	0.222222222	0.444444444	0	0.5	2VSR
2VST	60	29	0.94	0.06	7.56525491	{'pdb_id': '2VST', 'resname': '243', 'chain': 'A', 'resseq': 1477, 'icode': '', 'mw': 296.445, 'heavy_atoms_in_structure': 21, 'bio_res_id': ('H_243', 1477, ' '), 'res_obj': <Residue 243 het=H_243 resseq=1477 icode= >}	19	10	0.526315789	0	0.444444444	0	0.5	2VST
2VT5	53	35	0.915	0.085	5.944200292	{'pdb_id': '2VT5', 'resname': 'ROK', 'chain': 'A', 'resseq': 1337, 'icode': '', 'mw': 275.348, 'heavy_atoms_in_structure': 17, 'bio_res_id': ('H_ROK', 1337, ' '), 'res_obj': <Residue ROK het=H_ROK resseq=1337 icode= >}	10	1	0.1	0	0	0	0.454545455	2VT5
2VTD	55	24	0.815	0.185	9.010110704	{'pdb_id': '2VTD', 'resname': 'LKM', 'chain': 'A', 'resseq': 1441, 'icode': '', 'mw': 486.47, 'heavy_atoms_in_structure': 34, 'bio_res_id': ('H_LKM', 1441, ' '), 'res_obj': <Residue LKM het=H_LKM resseq=1441 icode= >}	16	8	0.5	0.1	0.45	0	0.5	2VTD
2VTE	57	29	0.8	0.2	8.755524977	{'pdb_id': '2VTE', 'resname': 'IK4', 'chain': 'A', 'resseq': 1440, 'icode': '', 'mw': 468.479, 'heavy_atoms_in_structure': 33, 'bio_res_id': ('H_IK4', 1440, ' '), 'res_obj': <Residue IK4 het=H_IK4 resseq=1440 icode= >}	17	8	0.470588235	0.105263158	0.421052632	0	0.473684211	2VTE
2VTF	38	37	0.755	0.245	7.200749758	{'pdb_id': '2VTF', 'resname': 'B3P', 'chain': 'A', 'resseq': 1618, 'icode': '', 'mw': 282.334, 'heavy_atoms_in_structure': 19, 'bio_res_id': ('H_B3P', 1618, ' '), 'res_obj': <Residue B3P het=H_B3P resseq=1618 icode= >}	17	4	0.235294118	0	0.1	0	0.5	2VTF
2VTH	44	23	0.925	0.075	6.216533806	{'pdb_id': '2VTH', 'resname': 'LZ2', 'chain': 'A', 'resseq': 1300, 'icode': '', 'mw': 223.248, 'heavy_atoms_in_structure': 15, 'bio_res_id': ('H_LZ2', 1300, ' '), 'res_obj': <Residue LZ2 het=H_LZ2 resseq=1300 icode= >}	8	2	0.25	0.166666667	0.333333333	0	0.333333333	2VTH
2VTI	59	37	0.91	0.09	6.908749069	{'pdb_id': '2VTI', 'resname': 'LZ3', 'chain': 'A', 'resseq': 1299, 'icode': '', 'mw': 316.335, 'heavy_atoms_in_structure': 22, 'bio_res_id': ('H_LZ3', 1299, ' '), 'res_obj': <Residue LZ3 het=H_LZ3 resseq=1299 icode= >}	11	2	0.181818182	0	0.166666667	0	0.5	2VTI
2VTJ	47	26	0.85	0.15	6.42873014	{'pdb_id': '2VTJ', 'resname': 'LZ4', 'chain': 'A', 'resseq': 1300, 'icode': '', 'mw': 284.722, 'heavy_atoms_in_structure': 18, 'bio_res_id': ('H_LZ4', 1300, ' '), 'res_obj': <Residue LZ4 het=H_LZ4 resseq=1300 icode= >}	8	1	0.125	0	0	0	0.4	2VTJ
2VTK	64	36	0.995	0.005	6.343190225	{'pdb_id': '2VTK', 'resname': 'THM', 'chain': 'A', 'resseq': 500, 'icode': '', 'mw': 242.229, 'heavy_atoms_in_structure': 17, 'bio_res_id': ('H_THM', 500, ' '), 'res_obj': <Residue THM het=H_THM resseq=500 icode= >}	10	0	0			0	0.444444444	2VTK
2VTN	64	33	0.895	0.105	6.752812805	{'pdb_id': '2VTN', 'resname': 'LZ7', 'chain': 'A', 'resseq': 1299, 'icode': '', 'mw': 262.24, 'heavy_atoms_in_structure': 19, 'bio_res_id': ('H_LZ7', 1299, ' '), 'res_obj': <Residue LZ7 het=H_LZ7 resseq=1299 icode= >}	9	2	0.222222222	0	0.181818182	0	0.454545455	2VTN
2VTP	69	41	0.895	0.105	7.128299327	{'pdb_id': '2VTP', 'resname': 'LZ9', 'chain': 'A', 'resseq': 1299, 'icode': '', 'mw': 360.29, 'heavy_atoms_in_structure': 26, 'bio_res_id': ('H_LZ9', 1299, ' '), 'res_obj': <Residue LZ9 het=H_LZ9 resseq=1299 icode= >}	11	1	0.090909091	0.142857143	0.142857143	0	0.357142857	2VTP
2VTR	43	20	0.865	0.135	5.745180277	{'pdb_id': '2VTR', 'resname': 'LZB', 'chain': 'A', 'resseq': 1299, 'icode': '', 'mw': 235.673, 'heavy_atoms_in_structure': 16, 'bio_res_id': ('H_LZB', 1299, ' '), 'res_obj': <Residue LZB het=H_LZB resseq=1299 icode= >}	6	2	0.333333333	0	0	0	0.25	2VTR
2VTS	68	44	0.88	0.12	7.309998948	{'pdb_id': '2VTS', 'resname': 'LZC', 'chain': 'A', 'resseq': 1299, 'icode': '', 'mw': 313.401, 'heavy_atoms_in_structure': 23, 'bio_res_id': ('H_LZC', 1299, ' '), 'res_obj': <Residue LZC het=H_LZC resseq=1299 icode= >}	14	4	0.285714286	0	0.272727273	0	0.454545455	2VTS
2VTT	67	43	0.89	0.11	7.150437058	{'pdb_id': '2VTT', 'resname': 'LZD', 'chain': 'A', 'resseq': 1299, 'icode': '', 'mw': 349.335, 'heavy_atoms_in_structure': 25, 'bio_res_id': ('H_LZD', 1299, ' '), 'res_obj': <Residue LZD het=H_LZD resseq=1299 icode= >}	13	0	0			0	0.384615385	2VTT
2VU1	54	31	0.79	0.21	7.54266059	{'pdb_id': '2VU1', 'resname': 'OPI', 'chain': 'A', 'resseq': 1393, 'icode': '', 'mw': 346.419, 'heavy_atoms_in_structure': 24, 'bio_res_id': ('H_OPI', 1393, ' '), 'res_obj': <Residue OPI het=H_OPI resseq=1393 icode= >}	15	4	0.266666667	0	0.266666667	0	0.466666667	2VU1
2VU2	50	27	0.84	0.16	7.142205386	{'pdb_id': '2VU2', 'resname': 'PN5', 'chain': 'A', 'resseq': 1393, 'icode': '', 'mw': 362.485, 'heavy_atoms_in_structure': 24, 'bio_res_id': ('H_PN5', 1393, ' '), 'res_obj': <Residue PN5 het=H_PN5 resseq=1393 icode= >}	15	6	0.4	0	0.266666667	0	0.466666667	2VU2
2VU3	68	43	0.86	0.14	7.320517594	{'pdb_id': '2VU3', 'resname': 'LZE', 'chain': 'A', 'resseq': 1299, 'icode': '', 'mw': 382.244, 'heavy_atoms_in_structure': 25, 'bio_res_id': ('H_LZE', 1299, ' '), 'res_obj': <Residue LZE het=H_LZE resseq=1299 icode= >}	13	2	0.153846154	0.076923077	0.076923077	0	0.384615385	2VU3
2VUC	51	48	0.64	0.36	6.031091301	{'pdb_id': '2VUC', 'resname': 'YX0', 'chain': 'B', 'resseq': 901, 'icode': '', 'mw': 289.282, 'heavy_atoms_in_structure': 20, 'bio_res_id': ('H_YX0', 901, ' '), 'res_obj': <Residue YX0 het=H_YX0 resseq=901 icode= >}	14	4	0.285714286	0	0.454545455	0	0.454545455	2VUC
2VUD	46	46	0.61	0.39	5.972125303	{'pdb_id': '2VUD', 'resname': 'LZ0', 'chain': 'B', 'resseq': 1115, 'icode': '', 'mw': 287.269, 'heavy_atoms_in_structure': 20, 'bio_res_id': ('H_LZ0', 1115, ' '), 'res_obj': <Residue LZ0 het=H_LZ0 resseq=1115 icode= >}	13	5	0.384615385	0.090909091	0.454545455	0	0.454545455	2VUD
2VUE	99	56	0.885	0.115	8.843228556	{'pdb_id': '2VUE', 'resname': 'BLA', 'chain': 'A', 'resseq': 2001, 'icode': '', 'mw': 582.646, 'heavy_atoms_in_structure': 43, 'bio_res_id': ('H_BLA', 2001, ' '), 'res_obj': <Residue BLA het=H_BLA resseq=2001 icode= >}	20	4	0.2	0.235294118	0.294117647	0	0.470588235	2VUE
2VUF	88	53	0.855	0.145	8.382285762	{'pdb_id': '2VUF', 'resname': 'FUA', 'chain': 'A', 'resseq': 2001, 'icode': '', 'mw': 516.709, 'heavy_atoms_in_structure': 37, 'bio_res_id': ('H_FUA', 2001, ' '), 'res_obj': <Residue FUA het=H_FUA resseq=2001 icode= >}	26	11	0.423076923	0	0.466666667	0	0.466666667	2VUF
2VUK	60	49	0.77	0.23	6.449752602	{'pdb_id': '2VUK', 'resname': 'P83', 'chain': 'B', 'resseq': 1291, 'icode': '', 'mw': 238.328, 'heavy_atoms_in_structure': 18, 'bio_res_id': ('H_P83', 1291, ' '), 'res_obj': <Residue P83 het=H_P83 resseq=1291 icode= >}	12	3	0.25	0	0.444444444	0	0.444444444	2VUK
2VUL	21	29	1	0	16.9352345	{'pdb_id': '2VUL', 'resname': '12P', 'chain': 'A', 'resseq': 1198, 'icode': '', 'mw': 546.646, 'heavy_atoms_in_structure': 20, 'bio_res_id': ('H_12P', 1198, ' '), 'res_obj': <Residue 12P het=H_12P resseq=1198 icode= >}	26	14	0.538461538	0	0.472222222	0	0.472222222	2VUL
2VUR	71	53	0.98	0.02	6.885335203	{'pdb_id': '2VUR', 'resname': 'YX1', 'chain': 'A', 'resseq': 1626, 'icode': '', 'mw': 267.236, 'heavy_atoms_in_structure': 18, 'bio_res_id': ('H_YX1', 1626, ' '), 'res_obj': <Residue YX1 het=H_YX1 resseq=1626 icode= >}	14	1	0.071428571	0.1	0.1	0	0.5	2VUR
2VV0	62	43	0.945	0.055	8.041129248	{'pdb_id': '2VV0', 'resname': 'HXA', 'chain': 'A', 'resseq': 1476, 'icode': '', 'mw': 328.488, 'heavy_atoms_in_structure': 24, 'bio_res_id': ('H_HXA', 1476, ' '), 'res_obj': <Residue HXA het=H_HXA resseq=1476 icode= >}	22	6	0.272727273	0	0.5	0	0.5	2VV0
2VV1	77	59	0.99	0.01	7.474326193	{'pdb_id': '2VV1', 'resname': '4HD', 'chain': 'A', 'resseq': 1476, 'icode': '', 'mw': 344.488, 'heavy_atoms_in_structure': 25, 'bio_res_id': ('H_4HD', 1476, ' '), 'res_obj': <Residue 4HD het=H_4HD resseq=1476 icode= >}	23	3	0.130434783	0	0.090909091	0	0.5	2VV1
2VV2	69	38	0.96	0.04	7.58311266	{'pdb_id': '2VV2', 'resname': '5HE', 'chain': 'A', 'resseq': 1476, 'icode': '', 'mw': 318.45, 'heavy_atoms_in_structure': 23, 'bio_res_id': ('H_5HE', 1476, ' '), 'res_obj': <Residue 5HE het=H_5HE resseq=1476 icode= >}	21	9	0.428571429	0	0.45	0	0.5	2VV2
2VV3	69	49	0.955	0.045	8.379377226	{'pdb_id': '2VV3', 'resname': '4R8', 'chain': 'A', 'resseq': 1476, 'icode': '', 'mw': 344.488, 'heavy_atoms_in_structure': 25, 'bio_res_id': ('H_4R8', 1476, ' '), 'res_obj': <Residue 4R8 het=H_4R8 resseq=1476 icode= >}	21	4	0.19047619	0	0.363636364	0	0.5	2VV3
2VV4	56	50	0.955	0.045	8.522335506	{'pdb_id': '2VV4', 'resname': '6OC', 'chain': 'A', 'resseq': 1476, 'icode': '', 'mw': 310.428, 'heavy_atoms_in_structure': 21, 'bio_res_id': ('H_6OC', 1476, ' '), 'res_obj': <Residue 6OC het=H_6OC resseq=1476 icode= >}	18	8	0.444444444	0	0.5	0	0.5	2VV4
2VV9	70	41	0.86	0.14	7.685714996	{'pdb_id': '2VV9', 'resname': 'IM9', 'chain': 'A', 'resseq': 1300, 'icode': '', 'mw': 435.522, 'heavy_atoms_in_structure': 32, 'bio_res_id': ('H_IM9', 1300, ' '), 'res_obj': <Residue IM9 het=H_IM9 resseq=1300 icode= >}	18	4	0.222222222	0	0.277777778	0	0.5	2VV9
2VVC	89	64	0.82	0.18	8.370978689	{'pdb_id': '2VVC', 'resname': 'LZF', 'chain': 'A', 'resseq': 1244, 'icode': '', 'mw': 504.962, 'heavy_atoms_in_structure': 34, 'bio_res_id': ('H_LZF', 1244, ' '), 'res_obj': <Residue LZF het=H_LZF resseq=1244 icode= >}	17	2	0.117647059	0.368421053	0.473684211	0	0.473684211	2VVC
2VVN	78	59	0.95	0.05	6.598726907	{'pdb_id': '2VVN', 'resname': 'NHT', 'chain': 'A', 'resseq': 1718, 'icode': '', 'mw': 248.299, 'heavy_atoms_in_structure': 16, 'bio_res_id': ('H_NHT', 1718, ' '), 'res_obj': <Residue NHT het=H_NHT resseq=1718 icode= >}	12	0	0			0	0.444444444	2VVN
2VVT	73	26	0.875	0.125	7.512216021	{'pdb_id': '2VVT', 'resname': 'I24', 'chain': 'A', 'resseq': 1269, 'icode': '', 'mw': 446.494, 'heavy_atoms_in_structure': 32, 'bio_res_id': ('H_I24', 1269, ' '), 'res_obj': <Residue I24 het=H_I24 resseq=1269 icode= >}	16	4	0.25	0.066666667	0.333333333	0	0.4	2VVT
2VVU	78	56	0.755	0.245	7.974774038	{'pdb_id': '2VVU', 'resname': 'H22', 'chain': 'A', 'resseq': 1244, 'icode': '', 'mw': 474.936, 'heavy_atoms_in_structure': 32, 'bio_res_id': ('H_H22', 1244, ' '), 'res_obj': <Residue H22 het=H_H22 resseq=1244 icode= >}	16	3	0.1875	0.315789474	0.473684211	0	0.473684211	2VVU
2VVV	75	58	0.76	0.24	7.703686915	{'pdb_id': '2VVV', 'resname': 'H21', 'chain': 'A', 'resseq': 1245, 'icode': '', 'mw': 472.88, 'heavy_atoms_in_structure': 32, 'bio_res_id': ('H_H21', 1245, ' '), 'res_obj': <Residue H21 het=H_H21 resseq=1245 icode= >}	13	1	0.076923077	0.473684211	0.473684211	0	0.473684211	2VVV
2VVZ	63	54	0.885	0.115	6.799404085	{'pdb_id': '2VVZ', 'resname': 'DAN', 'chain': 'A', 'resseq': 1792, 'icode': '', 'mw': 291.255, 'heavy_atoms_in_structure': 20, 'bio_res_id': ('H_DAN', 1792, ' '), 'res_obj': <Residue DAN het=H_DAN resseq=1792 icode= >}	14	1	0.071428571	0.25	0.25	0	0.5	2VVZ
[truncated: 6,877 more rows]
