# Supplementary material for: Linkerability of Protein Ligands: Insights From Cocrystal Structures and Implications for DNA‐Encoded Libraries
Source: Mol Inform. 2026 Aug 2;45(8):e70045. doi: 10.1002/minf.70045 (PMC13430132; doi:10.1002/minf.70045)
Supplement: Supplementary file 2 — Supporting Data and Code [file MINF-45-e70045-s001.zip › Supporting Data and Code/Data/EnergyMap.csv]

cone_half_angle_deg	cone_depth	n_carbons	require_endpoint_above_mouth	r_bead	r_origin	entropy_frac_target	step_max_deg	ref_cone_half_angle_deg	ref_cone_depth	K_feasible	S_conf_cal_per_mol_K	minusT_S_conf_kcal	n_kept	entropy_frac_achieved	dG_vib_mean_kcal	dG_vib_total_kcal_raw	G_total_kcal_raw	lambda_min_mean_rad	lambda_mean_mean_rad	V_ref_fixed	K_feasible_ref	dG_vib_total_ref_kcal	G_total_ref_kcal	dG_vib_corr_kcal	G_total_corr_kcal	Kd_fold_from_dG_vib	Kd_fold_from_G_total	status
9.6	2.2	8	False	1.4	2.2	0.8	90.0	89.9	0.1	261	8.760596334569023	-2.611971797151754	115	0.8855879608370865	1.9857230024277097	0.9644975220434288	-0.27931238830872285	0.18682848521518106	0.9836538124706593	23.596040842006182	579	1.0143254366963046	-0.35754152929181515	-0.04982791465287584	0.0782291409830923	0.919339425565622	1.1411490112081966	ok
9.6	2.7	8	False	1.4	2.2	0.8	90.0	89.9	0.1	261	8.760596334569023	-2.611971797151754	115	0.8855879608370865	2.1071339455863365	0.983236352512565	-0.2605735578395866	0.18682848521518106	0.9538998614867454	23.596040842006182	579	1.0143254366963046	-0.35754152929181515	-0.031089084183739568	0.09696797145222857	0.9488805467622591	1.177817536788706	ok
9.6	3.2	8	False	1.4	2.2	0.8	90.0	89.9	0.1	261	8.760596334569023	-2.611971797151754	115	0.8855879608370865	2.432602399301812	1.0962355837422035	-0.14757432660994785	0.17319310043397537	0.9032604137806138	23.596040842006182	579	1.0143254366963046	-0.35754152929181515	0.08191014704589894	0.2099672026818673	1.1482608411765434	1.4253024368138272	ok
9.6	3.7	8	False	1.4	2.2	0.8	90.0	89.9	0.1	153	7.933089935209501	-2.3652507641827127	87	0.9205946064209151	2.5348613296172213	1.626438733156018	0.508413419323521	0.17918776345232737	0.8528184018124002	23.596040842006182	579	1.0143254366963046	-0.35754152929181515	0.6121132964597134	0.8659549486153362	2.80984368373861	4.312701326110908	ok
9.6	4.2	8	False	1.4	2.2	0.8	90.0	89.9	0.1	102	7.564578996870781	-2.255379227917023	50	0.8577449583430493	42.864790933806006	42.770334693135624	42.31674585309256	0.0	0.4448781540563553	23.596040842006182	579	1.0143254366963046	-0.35754152929181515	41.75600925643932	42.67428738238438	4.049181024901207e+30	1.9075227686559313e+31	ok
9.6	4.7	8	False	1.4	2.2	0.8	90.0	89.9	0.1	102	7.564578996870781	-2.255379227917023	50	0.8577449583430493	43.0025452129258	42.91552811334944	42.461939273306385	0.0	0.4163837450636785	23.596040842006182	579	1.0143254366963046	-0.35754152929181515	41.901202676653135	42.8194808025982	5.17362216555406e+30	2.437234101544842e+31	ok
9.6	5.2	8	False	1.4	2.2	0.8	90.0	89.9	0.1	102	7.564578996870781	-2.255379227917023	50	0.8577449583430493	43.04540515618082	42.951781060848546	42.498192220805485	0.0	0.4058258666275909	23.596040842006182	579	1.0143254366963046	-0.35754152929181515	41.93745562415224	42.8557337500973	5.500071097952708e+30	2.5910204518028907e+31	ok
9.6	5.7	8	False	1.4	2.2	0.8	90.0	89.9	0.1	66	6.755452575061688	-2.0141381852546423	38	0.8965298046289835	43.219699971225175	43.14459356461269	42.815658147280175	0.0	0.3667484326786827	23.596040842006182	579	1.0143254366963046	-0.35754152929181515	42.13026812791639	43.17319967657199	7.61554256107261e+30	4.427667300046867e+31	ok
9.6	6.2	8	False	1.4	2.2	0.8	90.0	89.9	0.1	18	4.869296962565694	-1.4517808893889617	18	0.9999999999999998	43.77129686205259	43.750768918207946	44.44521488753294	0.0	0.29221993124601936	23.596040842006182	579	1.0143254366963046	-0.35754152929181515	42.73644348151164	44.80275641682476	2.118509751230197e+31	6.92864579579904e+32	ok
9.6	6.7	8	False	1.4	2.2	0.8	90.0	89.9	0.1	18	4.869296962565694	-1.4517808893889617	18	0.9999999999999998	43.891195874417	43.883666414562775	44.57811238388777	0.0	0.27737326978341653	23.596040842006182	579	1.0143254366963046	-0.35754152929181515	42.86934097786647	44.935653913179586	2.6512153661560232e+31	8.670874509691476e+32	ok
9.6	7.2	8	False	1.4	2.2	0.8	90.0	89.9	0.1	18	4.869296962565694	-1.4517808893889617	18	0.9999999999999998	43.967862548087034	43.96496777071439	44.65941374003938	0.0	0.2680580294137228	23.596040842006182	579	1.0143254366963046	-0.35754152929181515	42.950642334018085	45.0169552693312	3.041160323552723e+31	9.946200473185756e+32	ok
9.6	7.7	8	False	1.4	2.2	0.8	90.0	89.9	0.1	18	4.869296962565694	-1.4517808893889617	18	0.9999999999999998	44.263185582137645	44.25431776403611	44.94876373336109	0.0	0.2471118058256606	23.596040842006182	579	1.0143254366963046	-0.35754152929181515	43.239992327339806	45.306305262652906	4.956034635812703e+31	1.620885083173068e+33	ok
9.6	8.2	8	False	1.4	2.2	0.8	90.0	89.9	0.1	18	4.869296962565694	-1.4517808893889617	18	0.9999999999999998	44.80990409052874	44.679330225891604	45.373776195216585	0.0	0.2149595685115776	23.596040842006182	579	1.0143254366963046	-0.35754152929181515	43.6650047891953	45.7313177245084	1.0154782580619624e+32	3.3211502375009036e+33	ok
9.6	8.7	8	False	1.4	2.2	0.8	90.0	89.9	0.1	18	4.869296962565694	-1.4517808893889617	18	0.9999999999999998	44.86888257016718	44.716041355268906	45.410487324593895	0.0	0.20972130819146442	23.596040842006182	579	1.0143254366963046	-0.35754152929181515	43.7017159185726	45.76802885388571	1.0803888014301271e+32	3.5334419973806516e+33	ok
9.6	9.2	8	False	1.4	2.2	0.8	90.0	89.9	0.1	18	4.869296962565694	-1.4517808893889617	18	0.9999999999999998	44.86888257016718	44.716041355268906	45.410487324593895	0.0	0.20972130819146442	23.596040842006182	579	1.0143254366963046	-0.35754152929181515	43.7017159185726	45.76802885388571	1.0803888014301271e+32	3.5334419973806516e+33	ok
9.6	9.7	8	False	1.4	2.2	0.8	90.0	89.9	0.1	18	4.869296962565694	-1.4517808893889617	18	0.9999999999999998	44.86888257016718	44.716041355268906	45.410487324593895	0.0	0.20972130819146442	23.596040842006182	579	1.0143254366963046	-0.35754152929181515	43.7017159185726	45.76802885388571	1.0803888014301271e+32	3.5334419973806516e+33	ok
9.6	10.0	8	False	1.4	2.2	0.8	90.0	89.9	0.1	18	4.869296962565694	-1.4517808893889617	18	0.9999999999999998	44.86888257016718	44.716041355268906	45.410487324593895	0.0	0.20972130819146442	23.596040842006182	579	1.0143254366963046	-0.35754152929181515	43.7017159185726	45.76802885388571	1.0803888014301271e+32	3.5334419973806516e+33	ok
11.4	2.2	8	False	1.4	2.2	0.8	90.0	89.9	0.1	261	8.760596334569023	-2.611971797151754	115	0.8855879608370865	1.9857230024277097	0.9644975220434288	-0.27931238830872285	0.18682848521518106	0.9836538124706593	23.596040842006182	579	1.0143254366963046	-0.35754152929181515	-0.04982791465287584	0.0782291409830923	0.919339425565622	1.1411490112081966	ok
11.4	2.7	8	False	1.4	2.2	0.8	90.0	89.9	0.1	261	8.760596334569023	-2.611971797151754	115	0.8855879608370865	2.1071339455863365	0.983236352512565	-0.2605735578395866	0.18682848521518106	0.9538998614867454	23.596040842006182	579	1.0143254366963046	-0.35754152929181515	-0.031089084183739568	0.09696797145222857	0.9488805467622591	1.177817536788706	ok
11.4	3.2	8	False	1.4	2.2	0.8	90.0	89.9	0.1	261	8.760596334569023	-2.611971797151754	115	0.8855879608370865	2.432602399301812	1.0962355837422035	-0.14757432660994785	0.17319310043397537	0.9032604137806138	23.596040842006182	579	1.0143254366963046	-0.35754152929181515	0.08191014704589894	0.2099672026818673	1.1482608411765434	1.4253024368138272	ok
11.4	3.7	8	False	1.4	2.2	0.8	90.0	89.9	0.1	153	7.933089935209501	-2.3652507641827127	87	0.9205946064209151	2.5348613296172213	1.626438733156018	0.508413419323521	0.17918776345232737	0.8528184018124002	23.596040842006182	579	1.0143254366963046	-0.35754152929181515	0.6121132964597134	0.8659549486153362	2.80984368373861	4.312701326110908	ok
11.4	4.2	8	False	1.4	2.2	0.8	90.0	89.9	0.1	102	7.564578996870781	-2.255379227917023	50	0.8577449583430493	6.63708894304423	6.336355419626516	5.8827665795834605	0.042951462060797946	0.5361403298123563	23.596040842006182	579	1.0143254366963046	-0.35754152929181515	5.322029982930212	6.240308108875276	7962.969458986986	37512.63639664076	ok
11.4	4.7	8	False	1.4	2.2	0.8	90.0	89.9	0.1	102	7.564578996870781	-2.255379227917023	50	0.8577449583430493	6.75043538930117	6.4388013882607575	5.985212548217701	0.042951462060797946	0.5119555205336274	23.596040842006182	579	1.0143254366963046	-0.35754152929181515	5.424475951564453	6.342754077509516	9466.042852719132	44593.44287052508	ok
11.4	5.2	8	False	1.4	2.2	0.8	90.0	89.9	0.1	102	7.564578996870781	-2.255379227917023	50	0.8577449583430493	6.816599004483293	6.46965893202167	6.016070091978614	0.042951462060797946	0.4983258626140297	23.596040842006182	579	1.0143254366963046	-0.35754152929181515	5.455333495325366	6.373611621270429	9972.113266798613	46977.48258488511	ok
11.4	5.7	8	False	1.4	2.2	0.8	90.0	89.9	0.1	66	6.755452575061688	-2.0141381852546423	38	0.8965298046289835	6.919148151911285	6.616331867600939	6.287396450268433	0.04295146206079794	0.4660972814982086	23.596040842006182	579	1.0143254366963046	-0.35754152929181515	5.602006430904635	6.644937979560249	12773.18524433844	74263.14562653369	ok
11.4	6.2	8	False	1.4	2.2	0.8	90.0	89.9	0.1	18	4.869296962565694	-1.4517808893889617	18	0.9999999999999998	7.497563566831031	7.233067608202889	7.927513577527883	0.042951462060797946	0.3881994047209263	23.596040842006182	579	1.0143254366963046	-0.35754152929181515	6.218742171506585	8.285055106819698	36171.760425895816	1183007.6102127917	ok
11.4	6.7	8	False	1.4	2.2	0.8	90.0	89.9	0.1	18	4.869296962565694	-1.4517808893889617	18	0.9999999999999998	7.622796968373648	7.386081937417919	8.080527906742914	0.042951462060797946	0.3707324768162018	23.596040842006182	579	1.0143254366963046	-0.35754152929181515	6.371756500721615	8.438069436034729	46830.62214505793	1531608.6841308717	ok
11.4	7.2	8	False	1.4	2.2	0.8	90.0	89.9	0.1	18	4.869296962565694	-1.4517808893889617	18	0.9999999999999998	7.704874632584016	7.509195959420179	8.20364192874517	0.042951462060797946	0.36171039721930404	23.596040842006182	579	1.0143254366963046	-0.35754152929181515	6.4948705227238746	8.561183458036986	57646.524891073466	1885345.8290528306	ok
11.4	7.7	8	False	1.4	2.2	0.8	90.0	89.9	0.1	18	4.869296962565694	-1.4517808893889617	18	0.9999999999999998	7.988637215246716	7.79259243511685	8.487038404441845	0.042951462060797946	0.34134367748444316	23.596040842006182	579	1.0143254366963046	-0.35754152929181515	6.778266998420546	8.84457993373366	93004.54878695663	3041739.956914257	ok
11.4	8.2	8	False	1.4	2.2	0.8	90.0	89.9	0.1	18	4.869296962565694	-1.4517808893889617	18	0.9999999999999998	8.2627848992898	8.025458023318066	8.71990399264306	0.042951462060797946	0.3196634156823259	23.596040842006182	579	1.0143254366963046	-0.35754152929181515	7.011132586621762	9.077445521934875	137783.06797229734	4506234.0359028205	ok
11.4	8.7	8	False	1.4	2.2	0.8	90.0	89.9	0.1	18	4.869296962565694	-1.4517808893889617	18	0.9999999999999998	8.297794747529187	8.055867338730323	8.750313308055317	0.042951462060797946	0.3158795964055414	23.596040842006182	579	1.0143254366963046	-0.35754152929181515	7.041541902034019	9.107854837347132	145039.4130947138	4743554.84642117	ok
11.4	9.2	8	False	1.4	2.2	0.8	90.0	89.9	0.1	18	4.869296962565694	-1.4517808893889617	18	0.9999999999999998	8.297794747529187	8.055867338730323	8.750313308055317	0.042951462060797946	0.3158795964055414	23.596040842006182	579	1.0143254366963046	-0.35754152929181515	7.041541902034019	9.107854837347132	145039.4130947138	4743554.84642117	ok
11.4	9.7	8	False	1.4	2.2	0.8	90.0	89.9	0.1	18	4.869296962565694	-1.4517808893889617	18	0.9999999999999998	8.297794747529187	8.055867338730323	8.750313308055317	0.042951462060797946	0.3158795964055414	23.596040842006182	579	1.0143254366963046	-0.35754152929181515	7.041541902034019	9.107854837347132	145039.4130947138	4743554.84642117	ok
11.4	10.0	8	False	1.4	2.2	0.8	90.0	89.9	0.1	18	4.869296962565694	-1.4517808893889617	18	0.9999999999999998	8.297794747529187	8.055867338730323	8.750313308055317	0.042951462060797946	0.3158795964055414	23.596040842006182	579	1.0143254366963046	-0.35754152929181515	7.041541902034019	9.107854837347132	145039.4130947138	4743554.84642117	ok
13.2	2.2	8	False	1.4	2.2	0.8	90.0	89.9	0.1	261	8.760596334569023	-2.611971797151754	115	0.8855879608370865	1.9857230024277097	0.9644975220434288	-0.27931238830872285	0.18682848521518106	0.9836538124706593	23.596040842006182	579	1.0143254366963046	-0.35754152929181515	-0.04982791465287584	0.0782291409830923	0.919339425565622	1.1411490112081966	ok
13.2	2.7	8	False	1.4	2.2	0.8	90.0	89.9	0.1	261	8.760596334569023	-2.611971797151754	115	0.8855879608370865	2.1071339455863365	0.983236352512565	-0.2605735578395866	0.18682848521518106	0.9538998614867454	23.596040842006182	579	1.0143254366963046	-0.35754152929181515	-0.031089084183739568	0.09696797145222857	0.9488805467622591	1.177817536788706	ok
13.2	3.2	8	False	1.4	2.2	0.8	90.0	89.9	0.1	261	8.760596334569023	-2.611971797151754	115	0.8855879608370865	2.432602399301812	1.0962355837422035	-0.14757432660994785	0.17319310043397537	0.9032604137806138	23.596040842006182	579	1.0143254366963046	-0.35754152929181515	0.08191014704589894	0.2099672026818673	1.1482608411765434	1.4253024368138272	ok
13.2	3.7	8	False	1.4	2.2	0.8	90.0	89.9	0.1	153	7.933089935209501	-2.3652507641827127	87	0.9205946064209151	2.5348613296172213	1.626438733156018	0.508413419323521	0.17918776345232737	0.8528184018124002	23.596040842006182	579	1.0143254366963046	-0.35754152929181515	0.6121132964597134	0.8659549486153362	2.80984368373861	4.312701326110908	ok
13.2	4.2	8	False	1.4	2.2	0.8	90.0	89.9	0.1	102	7.564578996870781	-2.255379227917023	50	0.8577449583430493	5.100581629972188	4.953534075727847	4.499945235684791	0.08590292412159589	0.6139258366660048	23.596040842006182	579	1.0143254366963046	-0.35754152929181515	3.939208639031543	4.857486764976606	771.7203821922698	3635.4862650368595	ok
13.2	4.7	8	False	1.4	2.2	0.8	90.0	89.9	0.1	102	7.564578996870781	-2.255379227917023	50	0.8577449583430493	5.310561635684016	5.178698239506338	4.725109399463282	0.08590292412159589	0.5708631098653922	23.596040842006182	579	1.0143254366963046	-0.35754152929181515	4.164372802810034	5.082650928755097	1128.5126928920608	5316.293944801742	ok
13.2	5.2	8	False	1.4	2.2	0.8	90.0	89.9	0.1	102	7.564578996870781	-2.255379227917023	50	0.8577449583430493	5.414567807691612	5.2649554308393185	4.811366590796263	0.08590292412159589	0.5525314258578436	23.596040842006182	579	1.0143254366963046	-0.35754152929181515	4.250629994143014	5.168908120088078	1305.3693406994216	6149.445341111412	ok
13.2	5.7	8	False	1.4	2.2	0.8	90.0	89.9	0.1	66	6.755452575061688	-2.0141381852546423	38	0.8965298046289835	5.506693882185043	5.385648991487379	5.056713574154872	0.08590292412159592	0.5204963667346592	23.596040842006182	579	1.0143254366963046	-0.35754152929181515	4.371323554791075	5.4142551034466875	1600.3036732099888	9304.146339140103	ok
13.2	6.2	8	False	1.4	2.2	0.8	90.0	89.9	0.1	18	4.869296962565694	-1.4517808893889617	18	0.9999999999999998	6.109343613258857	6.090437586729618	6.784883556054612	0.08590292412159589	0.43924346764936983	23.596040842006182	579	1.0143254366963046	-0.35754152929181515	5.076112150033314	7.142425085346427	5257.9448626906715	171962.56730123665	ok
13.2	6.7	8	False	1.4	2.2	0.8	90.0	89.9	0.1	18	4.869296962565694	-1.4517808893889617	18	0.9999999999999998	6.224745518364297	6.219020049565242	6.913466018890234	0.08590292412159589	0.4258489746659654	23.596040842006182	579	1.0143254366963046	-0.35754152929181515	5.204694612868938	7.271007548182049	6532.322639233215	213641.45133079478	ok
13.2	7.2	8	False	1.4	2.2	0.8	90.0	89.9	0.1	18	4.869296962565694	-1.4517808893889617	18	0.9999999999999998	6.335231596516405	6.330229762035912	7.024675731360905	0.08590292412159589	0.4136293973378749	23.596040842006182	579	1.0143254366963046	-0.35754152929181515	5.315904325339607	7.3822172606527205	7881.065044567649	257752.45148507712	ok
13.2	7.7	8	False	1.4	2.2	0.8	90.0	89.9	0.1	18	4.869296962565694	-1.4517808893889617	18	0.9999999999999998	6.597828768578216	6.589113253720934	7.283559223045928	0.08590292412159589	0.39093329936955806	23.596040842006182	579	1.0143254366963046	-0.35754152929181515	5.57478781702463	7.641100752337743	12199.662836302685	398993.4083231408	ok
13.2	8.2	8	False	1.4	2.2	0.8	90.0	89.9	0.1	18	4.869296962565694	-1.4517808893889617	18	0.9999999999999998	6.743186152552039	6.717744517330447	7.412190486655439	0.08590292412159589	0.38016361795653575	23.596040842006182	579	1.0143254366963046	-0.35754152929181515	5.703419080634142	7.7697320159472545	15157.766015399033	495739.0057577711	ok
13.2	8.7	8	False	1.4	2.2	0.8	90.0	89.9	0.1	18	4.869296962565694	-1.4517808893889617	18	0.9999999999999998	6.775735522682945	6.744015986204814	7.4384619555298075	0.08590292412159589	0.3769615750970826	23.596040842006182	579	1.0143254366963046	-0.35754152929181515	5.7296905495085095	7.796003484821623	15845.002756157914	518215.27688096336	ok
13.2	9.2	8	False	1.4	2.2	0.8	90.0	89.9	0.1	18	4.869296962565694	-1.4517808893889617	18	0.9999999999999998	6.775735522682945	6.744015986204814	7.4384619555298075	0.08590292412159589	0.3769615750970826	23.596040842006182	579	1.0143254366963046	-0.35754152929181515	5.7296905495085095	7.796003484821623	15845.002756157914	518215.27688096336	ok
13.2	9.7	8	False	1.4	2.2	0.8	90.0	89.9	0.1	18	4.869296962565694	-1.4517808893889617	18	0.9999999999999998	6.775735522682945	6.744015986204814	7.4384619555298075	0.08590292412159589	0.3769615750970826	23.596040842006182	579	1.0143254366963046	-0.35754152929181515	5.7296905495085095	7.796003484821623	15845.002756157914	518215.27688096336	ok
13.2	10.0	8	False	1.4	2.2	0.8	90.0	89.9	0.1	18	4.869296962565694	-1.4517808893889617	18	0.9999999999999998	6.775735522682945	6.744015986204814	7.4384619555298075	0.08590292412159589	0.3769615750970826	23.596040842006182	579	1.0143254366963046	-0.35754152929181515	5.7296905495085095	7.796003484821623	15845.002756157914	518215.27688096336	ok
15.0	2.2	8	False	1.4	2.2	0.8	90.0	89.9	0.1	261	8.760596334569023	-2.611971797151754	115	0.8855879608370865	1.9857230024277097	0.9644975220434288	-0.27931238830872285	0.18682848521518106	0.9836538124706593	23.596040842006182	579	1.0143254366963046	-0.35754152929181515	-0.04982791465287584	0.0782291409830923	0.919339425565622	1.1411490112081966	ok
15.0	2.7	8	False	1.4	2.2	0.8	90.0	89.9	0.1	261	8.760596334569023	-2.611971797151754	115	0.8855879608370865	2.1071339455863365	0.983236352512565	-0.2605735578395866	0.18682848521518106	0.9538998614867454	23.596040842006182	579	1.0143254366963046	-0.35754152929181515	-0.031089084183739568	0.09696797145222857	0.9488805467622591	1.177817536788706	ok
15.0	3.2	8	False	1.4	2.2	0.8	90.0	89.9	0.1	261	8.760596334569023	-2.611971797151754	115	0.8855879608370865	2.432602399301812	1.0962355837422035	-0.14757432660994785	0.17319310043397537	0.9032604137806138	23.596040842006182	579	1.0143254366963046	-0.35754152929181515	0.08191014704589894	0.2099672026818673	1.1482608411765434	1.4253024368138272	ok
15.0	3.7	8	False	1.4	2.2	0.8	90.0	89.9	0.1	153	7.933089935209501	-2.3652507641827127	87	0.9205946064209151	2.5348613296172213	1.626438733156018	0.508413419323521	0.17918776345232737	0.8528184018124002	23.596040842006182	579	1.0143254366963046	-0.35754152929181515	0.6121132964597134	0.8659549486153362	2.80984368373861	4.312701326110908	ok
15.0	4.2	8	False	1.4	2.2	0.8	90.0	89.9	0.1	102	7.564578996870781	-2.255379227917023	50	0.8577449583430493	4.469309808659154	4.298966472740418	3.845377632697363	0.1731693867213124	0.666146087885675	23.596040842006182	579	1.0143254366963046	-0.35754152929181515	3.284641036044114	4.202919161989178	255.6575295792187	1204.3733180898948	ok
15.0	4.7	8	False	1.4	2.2	0.8	90.0	89.9	0.1	102	7.564578996870781	-2.255379227917023	50	0.8577449583430493	4.636991399758551	4.467234565693593	4.013645725650538	0.1731693867213124	0.6280049168679909	23.596040842006182	579	1.0143254366963046	-0.35754152929181515	3.4529091289972884	4.371187254942353	339.62523826653177	1599.9355692412335	ok
15.0	5.2	8	False	1.4	2.2	0.8	90.0	89.9	0.1	102	7.564578996870781	-2.255379227917023	50	0.8577449583430493	4.78995992302938	4.5697766924800955	4.116187852437039	0.15746142345336342	0.6050996520971303	23.596040842006182	579	1.0143254366963046	-0.35754152929181515	3.555451255783791	4.473729381728854	403.79771464926824	1902.244749957822	ok
15.0	5.7	8	False	1.4	2.2	0.8	90.0	89.9	0.1	66	6.755452575061688	-2.0141381852546423	38	0.8965298046289835	4.946527559454613	4.813421680493838	4.484486263161331	0.17316938672131238	0.5681193833866814	23.596040842006182	579	1.0143254366963046	-0.35754152929181515	3.7990962437975337	4.8420277924531465	609.1957603991787	3541.856835564445	ok
15.0	6.2	8	False	1.4	2.2	0.8	90.0	89.9	0.1	18	4.869296962565694	-1.4517808893889617	18	0.9999999999999998	5.478545348179406	5.444865558121709	6.139311527446702	0.17316938672131238	0.4891376131279317	23.596040842006182	579	1.0143254366963046	-0.35754152929181515	4.4305401214254045	6.496853056738517	1768.513774023566	57839.74096926222	ok
15.0	6.7	8	False	1.4	2.2	0.8	90.0	89.9	0.1	18	4.869296962565694	-1.4517808893889617	18	0.9999999999999998	5.605463925406249	5.590969045027479	6.2854150143524725	0.17316938672131238	0.47370917524799744	23.596040842006182	579	1.0143254366963046	-0.35754152929181515	4.576643608331175	6.642956543644288	2263.096358273149	74015.2036549847	ok
15.0	7.2	8	False	1.4	2.2	0.8	90.0	89.9	0.1	18	4.869296962565694	-1.4517808893889617	18	0.9999999999999998	5.746877403104637	5.741995939306567	6.436441908631559	0.17316938672131238	0.4585807158332497	23.596040842006182	579	1.0143254366963046	-0.35754152929181515	4.727670502610263	6.793983437923374	2920.159191634554	95504.62864017354	ok
15.0	7.7	8	False	1.4	2.2	0.8	90.0	89.9	0.1	18	4.869296962565694	-1.4517808893889617	18	0.9999999999999998	5.900710167172272	5.898124462527764	6.592570431852756	0.17316938672131238	0.44082744484812	23.596040842006182	579	1.0143254366963046	-0.35754152929181515	4.883799025831459	6.950111961144571	3800.576942783432	124298.939105359	ok
15.0	8.2	8	False	1.4	2.2	0.8	90.0	89.9	0.1	18	4.869296962565694	-1.4517808893889617	18	0.9999999999999998	5.9766249774241915	5.974560532746481	6.669006502071474	0.17316938672131238	0.43384158271188217	23.596040842006182	579	1.0143254366963046	-0.35754152929181515	4.960235096050177	7.026548031363289	4323.91907802157	141414.9910044671	ok
15.0	8.7	8	False	1.4	2.2	0.8	90.0	89.9	0.1	18	4.869296962565694	-1.4517808893889617	18	0.9999999999999998	5.977045354383262	5.975016434445662	6.6694624037706545	0.17316938672131238	0.43354842193908627	23.596040842006182	579	1.0143254366963046	-0.35754152929181515	4.960690997749357	7.02700393306247	4327.247501259974	141523.84802371834	ok
15.0	9.2	8	False	1.4	2.2	0.8	90.0	89.9	0.1	18	4.869296962565694	-1.4517808893889617	18	0.9999999999999998	5.977045354383262	5.975016434445662	6.6694624037706545	0.17316938672131238	0.43354842193908627	23.596040842006182	579	1.0143254366963046	-0.35754152929181515	4.960690997749357	7.02700393306247	4327.247501259974	141523.84802371834	ok
15.0	9.7	8	False	1.4	2.2	0.8	90.0	89.9	0.1	18	4.869296962565694	-1.4517808893889617	18	0.9999999999999998	5.977045354383262	5.975016434445662	6.6694624037706545	0.17316938672131238	0.43354842193908627	23.596040842006182	579	1.0143254366963046	-0.35754152929181515	4.960690997749357	7.02700393306247	4327.247501259974	141523.84802371834	ok
15.0	10.0	8	False	1.4	2.2	0.8	90.0	89.9	0.1	18	4.869296962565694	-1.4517808893889617	18	0.9999999999999998	5.977045354383262	5.975016434445662	6.6694624037706545	0.17316938672131238	0.43354842193908627	23.596040842006182	579	1.0143254366963046	-0.35754152929181515	4.960690997749357	7.02700393306247	4327.247501259974	141523.84802371834	ok
18.0	2.2	8	False	1.4	2.2	0.8	90.0	89.9	0.1	261	8.760596334569023	-2.611971797151754	115	0.8855879608370865	1.9857230024277097	0.9644975220434288	-0.27931238830872285	0.18682848521518106	0.9836538124706593	23.596040842006182	579	1.0143254366963046	-0.35754152929181515	-0.04982791465287584	0.0782291409830923	0.919339425565622	1.1411490112081966	ok
18.0	2.7	8	False	1.4	2.2	0.8	90.0	89.9	0.1	261	8.760596334569023	-2.611971797151754	115	0.8855879608370865	2.1071339455863365	0.983236352512565	-0.2605735578395866	0.18682848521518106	0.9538998614867454	23.596040842006182	579	1.0143254366963046	-0.35754152929181515	-0.031089084183739568	0.09696797145222857	0.9488805467622591	1.177817536788706	ok
18.0	3.2	8	False	1.4	2.2	0.8	90.0	89.9	0.1	261	8.760596334569023	-2.611971797151754	115	0.8855879608370865	2.432602399301812	1.0962355837422035	-0.14757432660994785	0.17319310043397537	0.9032604137806138	23.596040842006182	579	1.0143254366963046	-0.35754152929181515	0.08191014704589894	0.2099672026818673	1.1482608411765434	1.4253024368138272	ok
18.0	3.7	8	False	1.4	2.2	0.8	90.0	89.9	0.1	153	7.933089935209501	-2.3652507641827127	87	0.9205946064209151	2.5175156823792335	1.6253782901307017	0.5073529762982045	0.17918776345232737	0.8566548035213003	23.596040842006182	579	1.0143254366963046	-0.35754152929181515	0.6110528534343971	0.8648945055900197	2.8048190596017313	4.304989258957942	ok
18.0	4.2	8	False	1.4	2.2	0.8	90.0	89.9	0.1	102	7.564578996870781	-2.255379227917023	50	0.8577449583430493	3.9463988112551727	3.7427893657887923	3.2892005257457364	0.1731693867213124	0.7170960666591282	23.596040842006182	579	1.0143254366963046	-0.35754152929181515	2.728463929092488	3.6467420550375516	99.99492049008843	471.0646088969024	ok
18.0	4.7	8	False	1.4	2.2	0.8	90.0	89.9	0.1	102	7.564578996870781	-2.255379227917023	50	0.8577449583430493	4.101569518042232	3.883693124151521	3.4301042841084657	0.1731693867213124	0.6806718632930935	23.596040842006182	579	1.0143254366963046	-0.35754152929181515	2.8693676874552168	3.787645813400281	126.84142458695644	597.5354125203104	ok
18.0	5.2	8	False	1.4	2.2	0.8	90.0	89.9	0.1	102	7.564578996870781	-2.255379227917023	50	0.8577449583430493	4.316048077972982	4.018933818581721	3.5653449785386653	0.15746142345336342	0.6505041198800672	23.596040842006182	579	1.0143254366963046	-0.35754152929181515	3.004608381885417	3.9228865078304804	159.3651030941839	750.7507340667115	ok
18.0	5.7	8	False	1.4	2.2	0.8	90.0	89.9	0.1	66	6.755452575061688	-2.0141381852546423	38	0.8965298046289835	4.554393440384306	4.427478642089868	4.098543224757361	0.17316938672131238	0.6164675872135144	23.596040842006182	579	1.0143254366963046	-0.35754152929181515	3.413153205393564	4.456084754049177	317.5840347236327	1846.4297642435652	ok
18.0	6.2	8	False	1.4	2.2	0.8	90.0	89.9	0.1	66	6.755452575061688	-2.0141381852546423	38	0.8965298046289835	10.388121386759934	5.891897064521717	5.562961647189212	0.05687390757423956	0.5278935629784635	23.596040842006182	579	1.0143254366963046	-0.35754152929181515	4.877571627825413	5.920503176481027	3760.839632117476	21865.476459896505	ok
18.0	6.7	8	False	1.4	2.2	0.8	90.0	89.9	0.1	66	6.755452575061688	-2.0141381852546423	38	0.8965298046289835	10.471760999499052	6.066415834067102	5.737480416734595	0.05687390757423956	0.5111116337460367	23.596040842006182	579	1.0143254366963046	-0.35754152929181515	5.052090397370797	6.09502194602641	5049.030110588024	29355.0004327657	ok
18.0	7.2	8	False	1.4	2.2	0.8	90.0	89.9	0.1	66	6.755452575061688	-2.0141381852546423	38	0.8965298046289835	10.512862195337812	6.171267188382076	5.8423317710495715	0.05687390757423956	0.5027904607703485	23.596040842006182	579	1.0143254366963046	-0.35754152929181515	5.156941751685772	6.199873300341387	6026.491339118465	35037.94827780863	ok
18.0	7.7	8	False	1.4	2.2	0.8	90.0	89.9	0.1	66	6.755452575061688	-2.0141381852546423	38	0.8965298046289835	10.593332137572892	6.264852027351208	5.935916610018701	0.05687390757423956	0.4899692519909469	23.596040842006182	579	1.0143254366963046	-0.35754152929181515	5.2505265906549035	6.293458139310516	7057.69196903027	41033.33635716456	ok
18.0	8.2	8	False	1.4	2.2	0.8	90.0	89.9	0.1	66	6.755452575061688	-2.0141381852546423	38	0.8965298046289835	36.61084325104406	6.324101323617804	5.995165906285299	0.0500920977751662	0.44090590811493113	23.596040842006182	579	1.0143254366963046	-0.35754152929181515	5.3097758869215	6.3527074355771145	7799.96646207187	45348.911346264926	ok
18.0	8.7	8	False	1.4	2.2	0.8	90.0	89.9	0.1	54	6.822276771336946	-2.0340618193741102	26	0.8078070879662971	9.762955971915815	5.8274613839547955	5.99694054661562	0.0732115275175506	0.466948471773275	23.596040842006182	579	1.0143254366963046	-0.35754152929181515	4.813135947258491	6.354482075907435	3373.2857617470077	45484.946284134596	ok
18.0	9.2	8	False	1.4	2.2	0.8	90.0	89.9	0.1	54	6.822276771336946	-2.0340618193741102	26	0.8078070879662971	9.762955971915815	5.8274613839547955	5.99694054661562	0.0732115275175506	0.466948471773275	23.596040842006182	579	1.0143254366963046	-0.35754152929181515	4.813135947258491	6.354482075907435	3373.2857617470077	45484.946284134596	ok
18.0	9.7	8	False	1.4	2.2	0.8	90.0	89.9	0.1	54	6.822276771336946	-2.0340618193741102	26	0.8078070879662971	9.762955971915815	5.8274613839547955	5.99694054661562	0.0732115275175506	0.466948471773275	23.596040842006182	579	1.0143254366963046	-0.35754152929181515	4.813135947258491	6.354482075907435	3373.2857617470077	45484.946284134596	ok
18.0	10.0	8	False	1.4	2.2	0.8	90.0	89.9	0.1	54	6.822276771336946	-2.0340618193741102	26	0.8078070879662971	9.762955971915815	5.8274613839547955	5.99694054661562	0.0732115275175506	0.466948471773275	23.596040842006182	579	1.0143254366963046	-0.35754152929181515	4.813135947258491	6.354482075907435	3373.2857617470077	45484.946284134596	ok
21.0	2.2	8	False	1.4	2.2	0.8	90.0	89.9	0.1	261	8.760596334569023	-2.611971797151754	115	0.8855879608370865	1.9857230024277097	0.9644975220434288	-0.27931238830872285	0.18682848521518106	0.9836538124706593	23.596040842006182	579	1.0143254366963046	-0.35754152929181515	-0.04982791465287584	0.0782291409830923	0.919339425565622	1.1411490112081966	ok
21.0	2.7	8	False	1.4	2.2	0.8	90.0	89.9	0.1	261	8.760596334569023	-2.611971797151754	115	0.8855879608370865	2.1071339455863365	0.983236352512565	-0.2605735578395866	0.18682848521518106	0.9538998614867454	23.596040842006182	579	1.0143254366963046	-0.35754152929181515	-0.031089084183739568	0.09696797145222857	0.9488805467622591	1.177817536788706	ok
21.0	3.2	8	False	1.4	2.2	0.8	90.0	89.9	0.1	261	8.760596334569023	-2.611971797151754	115	0.8855879608370865	2.432602399301812	1.0962355837422035	-0.14757432660994785	0.17319310043397537	0.9032604137806138	23.596040842006182	579	1.0143254366963046	-0.35754152929181515	0.08191014704589894	0.2099672026818673	1.1482608411765434	1.4253024368138272	ok
21.0	3.7	8	False	1.4	2.2	0.8	90.0	89.9	0.1	153	7.933089935209501	-2.3652507641827127	87	0.9205946064209151	2.4719922813201602	1.6220693386424996	0.5040440248100024	0.17918776345232737	0.8685193122951174	23.596040842006182	579	1.0143254366963046	-0.35754152929181515	0.607743901946195	0.8615855541018176	2.7891981703786355	4.281013466262656	ok
21.0	4.2	8	False	1.4	2.2	0.8	90.0	89.9	0.1	102	7.564578996870781	-2.255379227917023	50	0.8577449583430493	3.588255280341695	3.3344071295819924	2.8808182895389365	0.1731693867213124	0.7639041609514424	23.596040842006182	579	1.0143254366963046	-0.35754152929181515	2.3200816928856876	3.2383598188307516	50.191674265690935	236.4472244386853	ok
21.0	4.7	8	False	1.4	2.2	0.8	90.0	89.9	0.1	102	7.564578996870781	-2.255379227917023	50	0.8577449583430493	3.729033803326268	3.4467975281757446	2.993208688132689	0.1731693867213124	0.7332447255632057	23.596040842006182	579	1.0143254366963046	-0.35754152929181515	2.4324720914794398	3.3507502174245043	60.67564710328643	285.83601879166656	ok
21.0	5.2	8	False	1.4	2.2	0.8	90.0	89.9	0.1	102	7.564578996870781	-2.255379227917023	50	0.8577449583430493	3.9990987075465054	3.646185121032283	3.1925962809892274	0.15746142345336342	0.6987114773586288	23.596040842006182	579	1.0143254366963046	-0.35754152929181515	2.6318596843359785	3.5501378102810426	84.95061681830234	400.1926186943744	ok
21.0	5.7	8	False	1.4	2.2	0.8	90.0	89.9	0.1	78	7.1349134773000165	-2.127274453257	44	0.8868930768200861	8.307858344266581	4.283137639192371	3.8886032962150034	0.14955537944113342	0.6282934292141568	23.596040842006182	579	1.0143254366963046	-0.35754152929181515	3.2688122024960666	4.246144825506819	248.9178106496862	1295.5248767420371	ok
21.0	6.2	8	False	1.4	2.2	0.8	90.0	89.9	0.1	72	6.8644945633445165	-2.0466490540611675	38	0.871930558346123	4.876300076724817	4.770957521275426	4.442022103942919	0.13183264127934144	0.6108171555253656	23.596040842006182	579	1.0143254366963046	-0.35754152929181515	3.7566320845791212	4.799563633234734	567.0618462739999	3296.890764796707	ok
21.0	6.7	8	False	1.4	2.2	0.8	90.0	89.9	0.1	72	6.8644945633445165	-2.0466490540611675	38	0.871930558346123	4.923080887968337	4.829361363585468	4.500425946252962	0.13183264127934144	0.599637216482523	23.596040842006182	579	1.0143254366963046	-0.35754152929181515	3.8150359268891636	4.857967475544777	625.8074674487403	3638.437100872489	ok
21.0	7.2	8	False	1.4	2.2	0.8	90.0	89.9	0.1	72	6.8644945633445165	-2.0466490540611675	38	0.871930558346123	5.0050395718341605	4.927952157271333	4.599016739938827	0.13183264127934144	0.5863531222723909	23.596040842006182	579	1.0143254366963046	-0.35754152929181515	3.913626720575029	4.9565582692306425	739.1086659494088	4297.168908402281	ok
21.0	7.7	8	False	1.4	2.2	0.8	90.0	89.9	0.1	72	6.8644945633445165	-2.0466490540611675	38	0.871930558346123	5.159821985547731	5.073622906257752	4.744687488925245	0.12953615542145416	0.5692346143314179	23.596040842006182	579	1.0143254366963046	-0.35754152929181515	4.059297469561447	5.10222901821706	945.1172598314005	5494.900399422243	ok
21.0	8.2	8	False	1.4	2.2	0.8	90.0	89.9	0.1	72	6.8644945633445165	-2.0466490540611675	38	0.871930558346123	27.072084826281618	5.619817579256518	5.290882161924012	0.08863000107783704	0.5166332469305945	23.596040842006182	579	1.0143254366963046	-0.35754152929181515	4.605492142560213	5.648423691215827	2376.0149455602373	13814.12236162235	ok
21.0	8.7	8	False	1.4	2.2	0.8	90.0	89.9	0.1	72	6.8644945633445165	-2.0466490540611675	38	0.871930558346123	27.19791943515062	5.619993934055995	5.291058516723489	0.08863000107783704	0.5121306993454744	23.596040842006182	579	1.0143254366963046	-0.35754152929181515	4.605668497359691	5.6486000460153045	2376.722278307315	13818.234785719993	ok
21.0	9.2	8	False	1.4	2.2	0.8	90.0	89.9	0.1	72	6.8644945633445165	-2.0466490540611675	38	0.871930558346123	27.205534297558675	5.619993934055995	5.291058516723489	0.08863000107783704	0.5114406771103623	23.596040842006182	579	1.0143254366963046	-0.35754152929181515	4.605668497359691	5.6486000460153045	2376.722278307315	13818.234785719993	ok
21.0	9.7	8	False	1.4	2.2	0.8	90.0	89.9	0.1	72	6.8644945633445165	-2.0466490540611675	38	0.871930558346123	27.205534297558675	5.619993934055995	5.291058516723489	0.08863000107783704	0.5114406771103623	23.596040842006182	579	1.0143254366963046	-0.35754152929181515	4.605668497359691	5.6486000460153045	2376.722278307315	13818.234785719993	ok
21.0	10.0	8	False	1.4	2.2	0.8	90.0	89.9	0.1	72	6.8644945633445165	-2.0466490540611675	38	0.871930558346123	27.205534297558675	5.619993934055995	5.291058516723489	0.08863000107783704	0.5114406771103623	23.596040842006182	579	1.0143254366963046	-0.35754152929181515	4.605668497359691	5.6486000460153045	2376.722278307315	13818.234785719993	ok
24.0	2.2	8	False	1.4	2.2	0.8	90.0	89.9	0.1	261	8.760596334569023	-2.611971797151754	115	0.8855879608370865	1.9857230024277097	0.9644975220434288	-0.27931238830872285	0.18682848521518106	0.9836538124706593	23.596040842006182	579	1.0143254366963046	-0.35754152929181515	-0.04982791465287584	0.0782291409830923	0.919339425565622	1.1411490112081966	ok
24.0	2.7	8	False	1.4	2.2	0.8	90.0	89.9	0.1	261	8.760596334569023	-2.611971797151754	115	0.8855879608370865	2.1071339455863365	0.983236352512565	-0.2605735578395866	0.18682848521518106	0.9538998614867454	23.596040842006182	579	1.0143254366963046	-0.35754152929181515	-0.031089084183739568	0.09696797145222857	0.9488805467622591	1.177817536788706	ok
24.0	3.2	8	False	1.4	2.2	0.8	90.0	89.9	0.1	261	8.760596334569023	-2.611971797151754	115	0.8855879608370865	2.432602399301812	1.0962355837422035	-0.14757432660994785	0.17319310043397537	0.9032604137806138	23.596040842006182	579	1.0143254366963046	-0.35754152929181515	0.08191014704589894	0.2099672026818673	1.1482608411765434	1.4253024368138272	ok
24.0	3.7	8	False	1.4	2.2	0.8	90.0	89.9	0.1	153	7.933089935209501	-2.3652507641827127	87	0.9205946064209151	2.4301272482545087	1.6178265926649884	0.4998012788324914	0.17918776345232737	0.8805256604163705	23.596040842006182	579	1.0143254366963046	-0.35754152929181515	0.6035011559686838	0.8573428081243066	2.7692962479108068	4.250466910268852	ok
24.0	4.2	8	False	1.4	2.2	0.8	90.0	89.9	0.1	102	7.564578996870781	-2.255379227917023	50	0.8577449583430493	3.404176922576729	3.1066340661080973	2.653045226065042	0.1731693867213124	0.791425821593828	23.596040842006182	579	1.0143254366963046	-0.35754152929181515	2.092308629411793	3.010586755356857	34.17219442875211	160.9812910979275	ok
24.0	4.7	8	False	1.4	2.2	0.8	90.0	89.9	0.1	102	7.564578996870781	-2.255379227917023	50	0.8577449583430493	3.527684251496526	3.200143226468802	2.7465543864257462	0.1731693867213124	0.7668196789253596	23.596040842006182	579	1.0143254366963046	-0.35754152929181515	2.1858177897724973	3.1040959157175614	40.01433087020032	188.5029262412439	ok
24.0	5.2	8	False	1.4	2.2	0.8	90.0	89.9	0.1	102	7.564578996870781	-2.255379227917023	50	0.8577449583430493	3.8436728052697635	3.4689446025249184	3.015355762481863	0.15746142345336342	0.7272947890600788	23.596040842006182	579	1.0143254366963046	-0.35754152929181515	2.454619165828614	3.372897291773678	62.98662451588238	296.72276849553765	ok
24.0	5.7	8	False	1.4	2.2	0.8	90.0	89.9	0.1	78	7.1349134773000165	-2.127274453257	44	0.8868930768200861	4.2924826158942775	4.019256012297275	3.624721669319907	0.16126941454862379	0.6764625952195266	23.596040842006182	579	1.0143254366963046	-0.35754152929181515	3.0049305756009703	3.9822631986117223	159.45178951276867	829.8874211357574	ok
24.0	6.2	8	False	1.4	2.2	0.8	90.0	89.9	0.1	72	6.8644945633445165	-2.0466490540611675	38	0.871930558346123	4.21212514931992	4.097591628032271	3.7686562106997656	0.17316938672131238	0.675822775992018	23.596040842006182	579	1.0143254366963046	-0.35754152929181515	3.0832661913359667	4.12619773999158	181.99095437307832	1058.0932233258116	ok
24.0	6.7	8	False	1.4	2.2	0.8	90.0	89.9	0.1	72	6.8644945633445165	-2.0466490540611675	38	0.871930558346123	4.256597022042337	4.143432801455767	3.8144973841232614	0.17316938672131238	0.6654218480112803	23.596040842006182	579	1.0143254366963046	-0.35754152929181515	3.129107364759463	4.172038913415077	196.63083151944144	1143.209293254948	ok
24.0	7.2	8	False	1.4	2.2	0.8	90.0	89.9	0.1	72	6.8644945633445165	-2.0466490540611675	38	0.871930558346123	4.358334857284287	4.267721002119711	3.938785584787206	0.17316938672131238	0.6522791312117747	23.596040842006182	579	1.0143254366963046	-0.35754152929181515	3.253395565423407	4.296327114079022	242.52443366357562	1410.0341450174878	ok
24.0	7.7	8	False	1.4	2.2	0.8	90.0	89.9	0.1	72	6.8644945633445165	-2.0466490540611675	38	0.871930558346123	4.646611320548993	4.57655611379259	4.247620696460084	0.16627992914765058	0.6321533032747152	23.596040842006182	579	1.0143254366963046	-0.35754152929181515	3.5622306770962853	4.605162225751899	408.4446454213622	2374.69226376005	ok
24.0	8.2	8	False	1.4	2.2	0.8	90.0	89.9	0.1	72	6.8644945633445165	-2.0466490540611675	38	0.871930558346123	5.160057442319878	4.946999377408552	4.618063960076047	0.14561155642666507	0.6130372114632953	23.596040842006182	579	1.0143254366963046	-0.35754152929181515	3.932673940712248	4.9756054893678625	763.2556073933215	4437.558935993837	ok
24.0	8.7	8	False	1.4	2.2	0.8	90.0	89.9	0.1	72	6.8644945633445165	-2.0466490540611675	38	0.871930558346123	5.166568984859464	4.949364631865359	4.620429214532854	0.14561155642666507	0.6127616331603487	23.596040842006182	579	1.0143254366963046	-0.35754152929181515	3.935039195169055	4.977970743824669	766.3086840626704	4455.309487087213	ok
24.0	9.2	8	False	1.4	2.2	0.8	90.0	89.9	0.1	72	6.8644945633445165	-2.0466490540611675	38	0.871930558346123	5.166568984859464	4.949364631865359	4.620429214532854	0.14561155642666507	0.6127616331603487	23.596040842006182	579	1.0143254366963046	-0.35754152929181515	3.935039195169055	4.977970743824669	766.3086840626704	4455.309487087213	ok
24.0	9.7	8	False	1.4	2.2	0.8	90.0	89.9	0.1	72	6.8644945633445165	-2.0466490540611675	38	0.871930558346123	5.166568984859464	4.949364631865359	4.620429214532854	0.14561155642666507	0.6127616331603487	23.596040842006182	579	1.0143254366963046	-0.35754152929181515	3.935039195169055	4.977970743824669	766.3086840626704	4455.309487087213	ok
24.0	10.0	8	False	1.4	2.2	0.8	90.0	89.9	0.1	72	6.8644945633445165	-2.0466490540611675	38	0.871930558346123	5.166568984859464	4.949364631865359	4.620429214532854	0.14561155642666507	0.6127616331603487	23.596040842006182	579	1.0143254366963046	-0.35754152929181515	3.935039195169055	4.977970743824669	766.3086840626704	4455.309487087213	ok
27.0	2.2	8	False	1.4	2.2	0.8	90.0	89.9	0.1	261	8.760596334569023	-2.611971797151754	115	0.8855879608370865	1.9857230024277097	0.9644975220434288	-0.27931238830872285	0.18682848521518106	0.9836538124706593	23.596040842006182	579	1.0143254366963046	-0.35754152929181515	-0.04982791465287584	0.0782291409830923	0.919339425565622	1.1411490112081966	ok
27.0	2.7	8	False	1.4	2.2	0.8	90.0	89.9	0.1	261	8.760596334569023	-2.611971797151754	115	0.8855879608370865	2.1071339455863365	0.983236352512565	-0.2605735578395866	0.18682848521518106	0.9538998614867454	23.596040842006182	579	1.0143254366963046	-0.35754152929181515	-0.031089084183739568	0.09696797145222857	0.9488805467622591	1.177817536788706	ok
27.0	3.2	8	False	1.4	2.2	0.8	90.0	89.9	0.1	261	8.760596334569023	-2.611971797151754	115	0.8855879608370865	2.429164658557622	1.0959396219169673	-0.14787028843518427	0.17319310043397537	0.9039281919292028	23.596040842006182	579	1.0143254366963046	-0.35754152929181515	0.08161418522066266	0.20967124085663089	1.1476873979035085	1.424590638531484	ok
27.0	3.7	8	False	1.4	2.2	0.8	90.0	89.9	0.1	153	7.933089935209501	-2.3652507641827127	87	0.9205946064209151	2.384199459858639	1.6123211645409303	0.4942958507084332	0.17918776345232737	0.8915081008505481	23.596040842006182	579	1.0143254366963046	-0.35754152929181515	0.5979957278446257	0.8518373800002483	2.7436828615476427	4.2111540880026554	ok
27.0	4.2	8	False	1.4	2.2	0.8	90.0	89.9	0.1	102	7.564578996870781	-2.255379227917023	50	0.8577449583430493	3.232199080905044	2.90404480221001	2.450455962166954	0.1731693867213124	0.8186164150937257	23.596040842006182	579	1.0143254366963046	-0.35754152929181515	1.8897193655137052	2.807997491458769	24.275819948447342	114.3606052549486	ok
27.0	4.7	8	False	1.4	2.2	0.8	90.0	89.9	0.1	102	7.564578996870781	-2.255379227917023	50	0.8577449583430493	3.394974543085693	3.0544069678501002	2.600818127807045	0.1731693867213124	0.7902035457020407	23.596040842006182	579	1.0143254366963046	-0.35754152929181515	2.0400815311537954	2.95835965709886	31.288888814407738	147.39836883653126	ok
27.0	5.2	8	False	1.4	2.2	0.8	90.0	89.9	0.1	102	7.564578996870781	-2.255379227917023	50	0.8577449583430493	3.730606018998972	3.3735807337978105	2.9199918937547547	0.1626974112093464	0.7502477776776735	23.596040842006182	579	1.0143254366963046	-0.35754152929181515	2.359255297101506	3.27753342304657	53.62238593142851	252.60891386388843	ok
27.0	5.7	8	False	1.4	2.2	0.8	90.0	89.9	0.1	78	7.1349134773000165	-2.127274453257	44	0.8868930768200861	3.92966753360029	3.6620965566869996	3.2675622137096325	0.16126941454862379	0.7225613520039137	23.596040842006182	579	1.0143254366963046	-0.35754152929181515	2.6477711199906953	3.6251037430014477	87.26291167449207	454.1710880237096	ok
27.0	6.2	8	False	1.4	2.2	0.8	90.0	89.9	0.1	72	6.8644945633445165	-2.0466490540611675	38	0.871930558346123	3.864320075285535	3.7237055076547176	3.3947700903222113	0.17316938672131238	0.7194029010564126	23.596040842006182	579	1.0143254366963046	-0.35754152929181515	2.709380070958413	3.7523116196140265	96.82541661468187	562.9418094905527	ok
27.0	6.7	8	False	1.4	2.2	0.8	90.0	89.9	0.1	72	6.8644945633445165	-2.0466490540611675	38	0.871930558346123	3.9074484715748663	3.756901052897781	3.427965635565275	0.17316938672131238	0.708959272791755	23.596040842006182	579	1.0143254366963046	-0.35754152929181515	2.742575616201476	3.78550716485709	102.40516881526972	595.3824217815152	ok
27.0	7.2	8	False	1.4	2.2	0.8	90.0	89.9	0.1	72	6.8644945633445165	-2.0466490540611675	38	0.871930558346123	4.033441525869464	3.9229408968708688	3.5940054795383634	0.17316938672131238	0.6960436927966306	23.596040842006182	579	1.0143254366963046	-0.35754152929181515	2.9086154601745644	3.9515470088301785	135.52828043832508	787.959795006192	ok
27.0	7.7	8	False	1.4	2.2	0.8	90.0	89.9	0.1	72	6.8644945633445165	-2.0466490540611675	38	0.871930558346123	4.3240555663353195	4.262229385938753	3.9332939686062467	0.16627992914765058	0.6793209698402278	23.596040842006182	579	1.0143254366963046	-0.35754152929181515	3.247903949242448	4.290835497898062	240.28691217089616	1397.025221927843	ok
27.0	8.2	8	False	1.4	2.2	0.8	90.0	89.9	0.1	72	6.8644945633445165	-2.0466490540611675	38	0.871930558346123	4.399449172393638	4.339785167213971	4.010849749881465	0.16627992914765058	0.6748621990167736	23.596040842006182	579	1.0143254366963046	-0.35754152929181515	3.3254597305176663	4.36839127917328	273.89171708247096	1592.4031541476606	ok
27.0	8.7	8	False	1.4	2.2	0.8	90.0	89.9	0.1	72	6.8644945633445165	-2.0466490540611675	38	0.871930558346123	4.400561680748098	4.340779789188729	4.011844371856223	0.16627992914765058	0.6747233333875545	23.596040842006182	579	1.0143254366963046	-0.35754152929181515	3.3264543524924246	4.369385901148038	274.3518933408111	1595.0786133877227	ok
27.0	9.2	8	False	1.4	2.2	0.8	90.0	89.9	0.1	72	6.8644945633445165	-2.0466490540611675	38	0.871930558346123	4.400561680748098	4.340779789188729	4.011844371856223	0.16627992914765058	0.6747233333875545	23.596040842006182	579	1.0143254366963046	-0.35754152929181515	3.3264543524924246	4.369385901148038	274.3518933408111	1595.0786133877227	ok
27.0	9.7	8	False	1.4	2.2	0.8	90.0	89.9	0.1	72	6.8644945633445165	-2.0466490540611675	38	0.871930558346123	4.400561680748098	4.340779789188729	4.011844371856223	0.16627992914765058	0.6747233333875545	23.596040842006182	579	1.0143254366963046	-0.35754152929181515	3.3264543524924246	4.369385901148038	274.3518933408111	1595.0786133877227	ok
27.0	10.0	8	False	1.4	2.2	0.8	90.0	89.9	0.1	72	6.8644945633445165	-2.0466490540611675	38	0.871930558346123	4.400561680748098	4.340779789188729	4.011844371856223	0.16627992914765058	0.6747233333875545	23.596040842006182	579	1.0143254366963046	-0.35754152929181515	3.3264543524924246	4.369385901148038	274.3518933408111	1595.0786133877227	ok
30.0	2.2	8	False	1.4	2.2	0.8	90.0	89.9	0.1	261	8.760596334569023	-2.611971797151754	115	0.8855879608370865	1.9857230024277097	0.9644975220434288	-0.27931238830872285	0.18682848521518106	0.9836538124706593	23.596040842006182	579	1.0143254366963046	-0.35754152929181515	-0.04982791465287584	0.0782291409830923	0.919339425565622	1.1411490112081966	ok
30.0	2.7	8	False	1.4	2.2	0.8	90.0	89.9	0.1	261	8.760596334569023	-2.611971797151754	115	0.8855879608370865	2.1071339455863365	0.983236352512565	-0.2605735578395866	0.18682848521518106	0.9538998614867454	23.596040842006182	579	1.0143254366963046	-0.35754152929181515	-0.031089084183739568	0.09696797145222857	0.9488805467622591	1.177817536788706	ok
30.0	3.2	8	False	1.4	2.2	0.8	90.0	89.9	0.1	261	8.760596334569023	-2.611971797151754	115	0.8855879608370865	2.418488773825767	1.0948446883813752	-0.1489652219707761	0.17319310043397537	0.9068892046608642	23.596040842006182	579	1.0143254366963046	-0.35754152929181515	0.08051925168507057	0.20857630732103905	1.1455683888434514	1.4219603748591332	ok
30.0	3.7	8	False	1.4	2.2	0.8	90.0	89.9	0.1	153	7.933089935209501	-2.3652507641827127	87	0.9205946064209151	2.3295166563587437	1.575238853589423	0.45721353975692614	0.17918776345232737	0.9049812715714258	23.596040842006182	579	1.0143254366963046	-0.35754152929181515	0.5609134168931185	0.8147550690487413	2.577225310832673	3.9556659610779388	ok
30.0	4.2	8	False	1.4	2.2	0.8	90.0	89.9	0.1	153	7.933089935209501	-2.3652507641827127	87	0.9205946064209151	2.6040711998208335	2.012769536235269	0.8947442224027717	0.17918776345232737	0.8693770877078477	23.596040842006182	579	1.0143254366963046	-0.35754152929181515	0.9984440995389645	1.252285751694587	5.393424503785301	8.278122069340615	ok
30.0	4.7	8	False	1.4	2.2	0.8	90.0	89.9	0.1	153	7.933089935209501	-2.3652507641827127	87	0.9205946064209151	2.736185297173662	2.1393521886497036	1.0213268748172064	0.17918776345232737	0.8432483991672828	23.596040842006182	579	1.0143254366963046	-0.35754152929181515	1.125026751953399	1.3788684041090216	6.678060235978682	10.249851051227726	ok
30.0	5.2	8	False	1.4	2.2	0.8	90.0	89.9	0.1	153	7.933089935209501	-2.3652507641827127	87	0.9205946064209151	2.994205300501746	2.246501671586757	1.1284763577542603	0.17116326114430744	0.801233546985249	23.596040842006182	579	1.0143254366963046	-0.35754152929181515	1.2321762348904526	1.4860178870460754	8.001869201275737	12.281705247671072	ok
30.0	5.7	8	False	1.4	2.2	0.8	90.0	89.9	0.1	141	7.651602500497353	-2.2813252855232857	79	0.9186326557051209	4.042129286303318	2.5701960910901405	1.5357208390382946	0.15563324629383773	0.7577564768490265	23.596040842006182	579	1.0143254366963046	-0.35754152929181515	1.5558706543938359	1.8932623683301097	13.818506406078859	24.42142191781574	ok
30.0	6.2	8	False	1.4	2.2	0.8	90.0	89.9	0.1	123	7.431887620461676	-2.2158172940406486	73	0.929585711005731	23.536578244849675	3.7784551876090604	2.765450409718141	0.1328422692656643	0.6975646182197077	23.596040842006182	579	1.0143254366963046	-0.35754152929181515	2.7641297509127556	3.1229919390099563	106.19918117564458	194.6117139895257	ok
30.0	6.7	8	False	1.4	2.2	0.8	90.0	89.9	0.1	123	7.431887620461676	-2.2158172940406486	73	0.929585711005731	23.734664390039356	3.821896206668551	2.808891428777632	0.1328422692656643	0.6838330386006622	23.596040842006182	579	1.0143254366963046	-0.35754152929181515	2.807570769972246	3.1664329580694472	114.27826973193449	209.416774198157	ok
30.0	7.2	8	False	1.4	2.2	0.8	90.0	89.9	0.1	123	7.431887620461676	-2.2158172940406486	73	0.929585711005731	23.8406298978421	4.024274885287992	3.0112701073970727	0.1328422692656643	0.6703618387951096	23.596040842006182	579	1.0143254366963046	-0.35754152929181515	3.009949448591688	3.368811636688888	160.80822457894405	294.6836676373355	ok
30.0	7.7	8	False	1.4	2.2	0.8	90.0	89.9	0.1	123	7.431887620461676	-2.2158172940406486	73	0.929585711005731	23.921535236962534	4.153527575358654	3.140522797467734	0.1328422692656643	0.6616774061921317	23.596040842006182	579	1.0143254366963046	-0.35754152929181515	3.139202138662349	3.498064326759549	200.00973590633714	366.52107001604037	ok
30.0	8.2	8	False	1.4	2.2	0.8	90.0	89.9	0.1	123	7.431887620461676	-2.2158172940406486	73	0.929585711005731	24.146052050036047	4.158808000480506	3.1458032225895867	0.1328422692656643	0.6574063553920352	23.596040842006182	579	1.0143254366963046	-0.35754152929181515	3.1444825637842015	3.503344751881402	201.8002569468054	369.8022287289645	ok
30.0	8.7	8	False	1.4	2.2	0.8	90.0	89.9	0.1	120	7.914007763363797	-2.3595614146469157	70	0.914136217798163	15.98787354833035	3.9685317783135794	3.1458032225895867	0.13853550937704992	0.664171801044083	23.596040842006182	579	1.0143254366963046	-0.35754152929181515	2.954206341617275	3.503344751881402	146.36872040041897	369.8022287289645	ok
30.0	9.2	8	False	1.4	2.2	0.8	90.0	89.9	0.1	120	7.914007763363797	-2.3595614146469157	70	0.914136217798163	15.98787354833035	3.9685317783135794	3.1458032225895867	0.13853550937704992	0.664171801044083	23.596040842006182	579	1.0143254366963046	-0.35754152929181515	2.954206341617275	3.503344751881402	146.36872040041897	369.8022287289645	ok
30.0	9.7	8	False	1.4	2.2	0.8	90.0	89.9	0.1	120	7.914007763363797	-2.3595614146469157	70	0.914136217798163	15.98787354833035	3.9685317783135794	3.1458032225895867	0.13853550937704992	0.664171801044083	23.596040842006182	579	1.0143254366963046	-0.35754152929181515	2.954206341617275	3.503344751881402	146.36872040041897	369.8022287289645	ok
30.0	10.0	8	False	1.4	2.2	0.8	90.0	89.9	0.1	120	7.914007763363797	-2.3595614146469157	70	0.914136217798163	15.98787354833035	3.9685317783135794	3.1458032225895867	0.13853550937704992	0.664171801044083	23.596040842006182	579	1.0143254366963046	-0.35754152929181515	2.954206341617275	3.503344751881402	146.36872040041897	369.8022287289645	ok
33.0	2.2	8	False	1.4	2.2	0.8	90.0	89.9	0.1	261	8.760596334569023	-2.611971797151754	115	0.8855879608370865	1.9857230024277097	0.9644975220434288	-0.27931238830872285	0.18682848521518106	0.9836538124706593	23.596040842006182	579	1.0143254366963046	-0.35754152929181515	-0.04982791465287584	0.0782291409830923	0.919339425565622	1.1411490112081966	ok
33.0	2.7	8	False	1.4	2.2	0.8	90.0	89.9	0.1	261	8.760596334569023	-2.611971797151754	115	0.8855879608370865	2.1071339455863365	0.983236352512565	-0.2605735578395866	0.18682848521518106	0.9538998614867454	23.596040842006182	579	1.0143254366963046	-0.35754152929181515	-0.031089084183739568	0.09696797145222857	0.9488805467622591	1.177817536788706	ok
33.0	3.2	8	False	1.4	2.2	0.8	90.0	89.9	0.1	261	8.760596334569023	-2.611971797151754	115	0.8855879608370865	2.4094815360563686	1.09393581644822	-0.14987409390393158	0.17319310043397537	0.9100191775952493	23.596040842006182	579	1.0143254366963046	-0.35754152929181515	0.07961037975191543	0.20766743538788357	1.143812434056848	1.4197807597869019	ok
33.0	3.7	8	False	1.4	2.2	0.8	90.0	89.9	0.1	177	7.9839702615694605	-2.3804207334869343	87	0.9107983442517474	2.2631688813492024	1.5028019585097436	0.38477664467724665	0.17918776345232737	0.9211287017235872	23.596040842006182	579	1.0143254366963046	-0.35754152929181515	0.48847652181343904	0.7423181739690619	2.2806349492219944	3.5004428989436844	ok
33.0	4.2	8	False	1.4	2.2	0.8	90.0	89.9	0.1	153	7.933089935209501	-2.3652507641827127	87	0.9205946064209151	2.3451423736128314	1.576734519660355	0.45870920582785807	0.17918776345232737	0.9022501196726059	23.596040842006182	579	1.0143254366963046	-0.35754152929181515	0.5624090829640505	0.8162507351196733	2.583739464326786	3.9656642391227774	ok
33.0	4.7	8	False	1.4	2.2	0.8	90.0	89.9	0.1	153	7.933089935209501	-2.3652507641827127	87	0.9205946064209151	2.5064688088748355	1.734623856358675	0.6165985425261781	0.17918776345232737	0.8723094790786103	23.596040842006182	579	1.0143254366963046	-0.35754152929181515	0.7202984196623705	0.9741400718179932	3.372736446172036	5.176659836349052	ok
33.0	5.2	8	False	1.4	2.2	0.8	90.0	89.9	0.1	153	7.933089935209501	-2.3652507641827127	87	0.9205946064209151	2.75271961472365	1.8899060278824755	0.7718807140499783	0.17116326114430744	0.8342061015860543	23.596040842006182	579	1.0143254366963046	-0.35754152929181515	0.8755805911861709	1.1294222433417933	4.3833386746680345	6.727787251809494	ok
33.0	5.7	8	False	1.4	2.2	0.8	90.0	89.9	0.1	141	7.651602500497353	-2.2813252855232857	79	0.9186326557051209	2.973720215042257	2.3377644351902513	1.3032891831384052	0.16433227658463226	0.8000422214528483	23.596040842006182	579	1.0143254366963046	-0.35754152929181515	1.3234389984939467	1.6608307124302204	9.334423871231857	16.49671078914887	ok
33.0	6.2	8	False	1.4	2.2	0.8	90.0	89.9	0.1	123	7.431887620461676	-2.2158172940406486	73	0.929585711005731	3.225244691439323	2.5288291159513823	1.5158243380604632	0.16489476280614238	0.7952875530856801	23.596040842006182	579	1.0143254366963046	-0.35754152929181515	1.5145036792550777	1.8733658673522784	12.886616402130523	23.614932599116006	ok
33.0	6.7	8	False	1.4	2.2	0.8	90.0	89.9	0.1	123	7.431887620461676	-2.2158172940406486	73	0.929585711005731	3.325096374269005	2.639425662592547	1.6264208847016282	0.16489476280614238	0.7806410951836433	23.596040842006182	579	1.0143254366963046	-0.35754152929181515	1.6251002258962426	1.9839624139934433	15.531261510631804	28.461287455734098	ok
33.0	7.2	8	False	1.4	2.2	0.8	90.0	89.9	0.1	123	7.431887620461676	-2.2158172940406486	73	0.929585711005731	3.438787853626264	2.8151182615061505	1.8021134836152313	0.16489476280614238	0.7697494113209463	23.596040842006182	579	1.0143254366963046	-0.35754152929181515	1.800792824809846	2.1596550129070464	20.892494716596836	38.28583385769537	ok
33.0	7.7	8	False	1.4	2.2	0.8	90.0	89.9	0.1	123	7.431887620461676	-2.2158172940406486	73	0.929585711005731	3.5700100035327242	3.0848987799677157	2.0718940020767964	0.16489476280614238	0.7628581252097435	23.596040842006182	579	1.0143254366963046	-0.35754152929181515	2.070573343271411	2.4294355313686116	32.94130448716829	60.36547227888515	ok
33.0	8.2	8	False	1.4	2.2	0.8	90.0	89.9	0.1	123	7.431887620461676	-2.2158172940406486	73	0.929585711005731	3.835682520711187	3.46958880416068	2.456584026269761	0.15772217683904236	0.7586246184143185	23.596040842006182	579	1.0143254366963046	-0.35754152929181515	2.455263367464376	2.814125555561576	63.05514634671562	115.54957364594968	ok
33.0	8.7	8	False	1.4	2.2	0.8	90.0	89.9	0.1	123	7.431887620461676	-2.2158172940406486	73	0.929585711005731	3.835682520711187	3.46958880416068	2.456584026269761	0.15772217683904236	0.7586246184143185	23.596040842006182	579	1.0143254366963046	-0.35754152929181515	2.455263367464376	2.814125555561576	63.05514634671562	115.54957364594968	ok
33.0	9.2	8	False	1.4	2.2	0.8	90.0	89.9	0.1	123	7.431887620461676	-2.2158172940406486	73	0.929585711005731	3.835682520711187	3.46958880416068	2.456584026269761	0.15772217683904236	0.7586246184143185	23.596040842006182	579	1.0143254366963046	-0.35754152929181515	2.455263367464376	2.814125555561576	63.05514634671562	115.54957364594968	ok
33.0	9.7	8	False	1.4	2.2	0.8	90.0	89.9	0.1	123	7.431887620461676	-2.2158172940406486	73	0.929585711005731	3.835682520711187	3.46958880416068	2.456584026269761	0.15772217683904236	0.7586246184143185	23.596040842006182	579	1.0143254366963046	-0.35754152929181515	2.455263367464376	2.814125555561576	63.05514634671562	115.54957364594968	ok
33.0	10.0	8	False	1.4	2.2	0.8	90.0	89.9	0.1	123	7.431887620461676	-2.2158172940406486	73	0.929585711005731	3.835682520711187	3.46958880416068	2.456584026269761	0.15772217683904236	0.7586246184143185	23.596040842006182	579	1.0143254366963046	-0.35754152929181515	2.455263367464376	2.814125555561576	63.05514634671562	115.54957364594968	ok
36.0	2.2	8	False	1.4	2.2	0.8	90.0	89.9	0.1	261	8.760596334569023	-2.611971797151754	115	0.8855879608370865	1.9857230024277097	0.9644975220434288	-0.27931238830872285	0.18682848521518106	0.9836538124706593	23.596040842006182	579	1.0143254366963046	-0.35754152929181515	-0.04982791465287584	0.0782291409830923	0.919339425565622	1.1411490112081966	ok
36.0	2.7	8	False	1.4	2.2	0.8	90.0	89.9	0.1	261	8.760596334569023	-2.611971797151754	115	0.8855879608370865	2.1052007776217962	0.9831545677214578	-0.26065534263069373	0.18682848521518106	0.9549027143952623	23.596040842006182	579	1.0143254366963046	-0.35754152929181515	-0.031170868974846777	0.09688618666112142	0.9487495752641583	1.1776549657171325	ok
36.0	3.2	8	False	1.4	2.2	0.8	90.0	89.9	0.1	261	8.760596334569023	-2.611971797151754	115	0.8855879608370865	2.4002185525203457	1.0929375604909948	-0.15087234986115675	0.17319310043397537	0.9136445299871635	23.596040842006182	579	1.0143254366963046	-0.35754152929181515	0.07861212379469018	0.2066691794306584	1.1418868894264225	1.417390637825478	ok
36.0	3.7	8	False	1.4	2.2	0.8	90.0	89.9	0.1	177	7.9839702615694605	-2.3804207334869343	87	0.9107983442517474	2.085788492544041	1.1927873441624197	0.07476203032992289	0.1912245169143572	0.944137551534788	23.596040842006182	579	1.0143254366963046	-0.35754152929181515	0.17846190746611512	0.43230355962173805	1.3514920208541688	2.0743436598618628	ok
36.0	4.2	8	False	1.4	2.2	0.8	90.0	89.9	0.1	153	7.933089935209501	-2.3652507641827127	87	0.9205946064209151	2.185288320467409	1.27735672888571	0.15933141505321285	0.1912245169143572	0.9224587002897172	23.596040842006182	579	1.0143254366963046	-0.35754152929181515	0.26303129218940535	0.516872944345028	1.5588462235304128	2.392602198595469	ok
36.0	4.7	8	False	1.4	2.2	0.8	90.0	89.9	0.1	153	7.933089935209501	-2.3652507641827127	87	0.9205946064209151	2.359460419006968	1.4458300100456845	0.3278046962131873	0.1912245169143572	0.8905473547734356	23.596040842006182	579	1.0143254366963046	-0.35754152929181515	0.43150457334937986	0.6853462255050025	2.0715482215974474	3.1795251864327905	ok
36.0	5.2	8	False	1.4	2.2	0.8	90.0	89.9	0.1	153	7.933089935209501	-2.3652507641827127	87	0.9205946064209151	2.590885662315277	1.6688970314283862	0.550871717595889	0.17918776345232737	0.8592969335976404	23.596040842006182	579	1.0143254366963046	-0.35754152929181515	0.6545715947320816	0.9084132468877042	3.0185912489501643	4.633098473653454	ok
36.0	5.7	8	False	1.4	2.2	0.8	90.0	89.9	0.1	141	7.651602500497353	-2.2813252855232857	79	0.9186326557051209	2.708543041662196	1.9565518213013091	0.9220765692494628	0.1676461928858873	0.8344285906733607	23.596040842006182	579	1.0143254366963046	-0.35754152929181515	0.9422263846050045	1.279618098541278	4.9052001504730285	8.668951545540233	ok
36.0	6.2	8	False	1.4	2.2	0.8	90.0	89.9	0.1	141	7.651602500497353	-2.2813252855232857	79	0.9186326557051209	3.5784261004333313	2.031327204146138	0.9968519520942917	0.1611219201677914	0.8130269049603182	23.596040842006182	579	1.0143254366963046	-0.35754152929181515	1.0170017674498333	1.354393481386107	5.565029475111396	9.835066743319667	ok
36.0	6.7	8	False	1.4	2.2	0.8	90.0	89.9	0.1	141	7.651602500497353	-2.2813252855232857	79	0.9186326557051209	3.6862976992022083	2.188087242772559	1.153611990720713	0.1611219201677914	0.8005581222770385	23.596040842006182	579	1.0143254366963046	-0.35754152929181515	1.1737618060762542	1.5111535200125281	7.250590449555931	12.813955670635753	ok
36.0	7.2	8	False	1.4	2.2	0.8	90.0	89.9	0.1	141	7.651602500497353	-2.2813252855232857	79	0.9186326557051209	3.803428466460202	2.4699950653786313	1.4355198133267857	0.1611219201677914	0.7945409477929576	23.596040842006182	579	1.0143254366963046	-0.35754152929181515	1.4556696286823267	1.7930613426186008	11.6684519634259	20.62163450611662	ok
36.0	7.7	8	False	1.4	2.2	0.8	90.0	89.9	0.1	141	7.651602500497353	-2.2813252855232857	79	0.9186326557051209	3.898524394798945	2.7086090271706276	1.6741337751187813	0.1611219201677914	0.7912896852217731	23.596040842006182	579	1.0143254366963046	-0.35754152929181515	1.694283590474323	2.031675304410596	17.454945230726445	30.8480938174631	ok
36.0	8.2	8	False	1.4	2.2	0.8	90.0	89.9	0.1	141	7.651602500497353	-2.2813252855232857	79	0.9186326557051209	3.898524394798945	2.7086090271706276	1.6741337751187813	0.1611219201677914	0.7912896852217731	23.596040842006182	579	1.0143254366963046	-0.35754152929181515	1.694283590474323	2.031675304410596	17.454945230726445	30.8480938174631	ok
36.0	8.7	8	False	1.4	2.2	0.8	90.0	89.9	0.1	141	7.651602500497353	-2.2813252855232857	79	0.9186326557051209	3.898524394798945	2.7086090271706276	1.6741337751187813	0.1611219201677914	0.7912896852217731	23.596040842006182	579	1.0143254366963046	-0.35754152929181515	1.694283590474323	2.031675304410596	17.454945230726445	30.8480938174631	ok
36.0	9.2	8	False	1.4	2.2	0.8	90.0	89.9	0.1	141	7.651602500497353	-2.2813252855232857	79	0.9186326557051209	3.898524394798945	2.7086090271706276	1.6741337751187813	0.1611219201677914	0.7912896852217731	23.596040842006182	579	1.0143254366963046	-0.35754152929181515	1.694283590474323	2.031675304410596	17.454945230726445	30.8480938174631	ok
36.0	9.7	8	False	1.4	2.2	0.8	90.0	89.9	0.1	141	7.651602500497353	-2.2813252855232857	79	0.9186326557051209	3.898524394798945	2.7086090271706276	1.6741337751187813	0.1611219201677914	0.7912896852217731	23.596040842006182	579	1.0143254366963046	-0.35754152929181515	1.694283590474323	2.031675304410596	17.454945230726445	30.8480938174631	ok
36.0	10.0	8	False	1.4	2.2	0.8	90.0	89.9	0.1	141	7.651602500497353	-2.2813252855232857	79	0.9186326557051209	3.898524394798945	2.7086090271706276	1.6741337751187813	0.1611219201677914	0.7912896852217731	23.596040842006182	579	1.0143254366963046	-0.35754152929181515	1.694283590474323	2.031675304410596	17.454945230726445	30.8480938174631	ok
39.0	2.2	8	False	1.4	2.2	0.8	90.0	89.9	0.1	261	8.760596334569023	-2.611971797151754	115	0.8855879608370865	1.9857230024277097	0.9644975220434288	-0.27931238830872285	0.18682848521518106	0.9836538124706593	23.596040842006182	579	1.0143254366963046	-0.35754152929181515	-0.04982791465287584	0.0782291409830923	0.919339425565622	1.1411490112081966	ok
39.0	2.7	8	False	1.4	2.2	0.8	90.0	89.9	0.1	261	8.760596334569023	-2.611971797151754	115	0.8855879608370865	2.10457401364615	0.983142118525641	-0.26066779182651045	0.18682848521518106	0.9553286126746892	23.596040842006182	579	1.0143254366963046	-0.35754152929181515	-0.031183318170663554	0.0968737374653047	0.9487296405043526	1.1776302212856327	ok
39.0	3.2	8	False	1.4	2.2	0.8	90.0	89.9	0.1	261	8.760596334569023	-2.611971797151754	115	0.8855879608370865	2.385478900338307	1.0657975515890916	-0.17801235876305993	0.17319310043397537	0.9166038827589386	23.596040842006182	579	1.0143254366963046	-0.35754152929181515	0.051472114892787024	0.17952917052875522	1.0907602983621298	1.353928702856717	ok
39.0	3.7	8	False	1.4	2.2	0.8	90.0	89.9	0.1	177	7.9839702615694605	-2.3804207334869343	87	0.9107983442517474	2.000642272000838	1.0383455735627818	-0.0796797402697152	0.1912245169143572	0.9560699237753894	23.596040842006182	579	1.0143254366963046	-0.35754152929181515	0.024020136866477193	0.27786178902209996	1.041374364647478	1.5983581682442367	ok
39.0	4.2	8	False	1.4	2.2	0.8	90.0	89.9	0.1	177	7.9839702615694605	-2.3804207334869343	87	0.9107983442517474	2.1072716741842124	1.1278903940607707	0.009865080228273617	0.1912245169143572	0.9328632825205807	23.596040842006182	579	1.0143254366963046	-0.35754152929181515	0.11356495736446615	0.36740660952008874	1.2112776153284854	1.8591349433947997	ok
39.0	4.7	8	False	1.4	2.2	0.8	90.0	89.9	0.1	177	7.9839702615694605	-2.3804207334869343	87	0.9107983442517474	2.2409236491669775	1.2571854202147474	0.13916010638225057	0.1912245169143572	0.9075574189237093	23.596040842006182	579	1.0143254366963046	-0.35754152929181515	0.24285998351844285	0.4967016356740657	1.5066681349427073	2.3125164225971697	ok
39.0	5.2	8	False	1.4	2.2	0.8	90.0	89.9	0.1	177	7.9839702615694605	-2.3804207334869343	87	0.9107983442517474	2.4855191568440067	1.5697450237326156	0.4517197099001185	0.17918776345232737	0.8799435705419177	23.596040842006182	579	1.0143254366963046	-0.35754152929181515	0.555419587036311	0.8092612391919336	2.553438384716439	3.9191564896083046	ok
39.0	5.7	8	False	1.4	2.2	0.8	90.0	89.9	0.1	177	7.9839702615694605	-2.3804207334869343	87	0.9107983442517474	3.9338259100439554	1.645278263352858	0.5272529495203608	0.1572457649538354	0.8431537351166181	23.596040842006182	579	1.0143254366963046	-0.35754152929181515	0.6309528266565534	0.884794478812176	2.9006253056344575	4.45203791034957	ok
39.0	6.2	8	False	1.4	2.2	0.8	90.0	89.9	0.1	171	7.8130549513849985	-2.329462333755437	81	0.8989609846545212	2.7263848441533427	1.6959329822577924	0.6531463656073797	0.16889359939486026	0.8417616256023573	23.596040842006182	579	1.0143254366963046	-0.35754152929181515	0.6816075455614878	1.0106878948991949	3.159525014927821	5.506040077405598	ok
39.0	6.7	8	False	1.4	2.2	0.8	90.0	89.9	0.1	171	7.8130549513849985	-2.329462333755437	81	0.8989609846545212	2.8077957288846105	1.8964931287230444	0.8537065120726315	0.16889359939486026	0.8347742484233662	23.596040842006182	579	1.0143254366963046	-0.35754152929181515	0.8821676920267398	1.2112480413644466	4.432343454517169	7.724154922683978	ok
39.0	7.2	8	False	1.4	2.2	0.8	90.0	89.9	0.1	171	7.8130549513849985	-2.329462333755437	81	0.8989609846545212	2.854852828526423	2.0298431565147164	0.987056539864304	0.16889359939486026	0.8328309535849187	23.596040842006182	579	1.0143254366963046	-0.35754152929181515	1.0155177198184118	1.344598069156119	5.551107713509201	9.673802676088407	ok
39.0	7.7	8	False	1.4	2.2	0.8	90.0	89.9	0.1	171	7.8130549513849985	-2.329462333755437	81	0.8989609846545212	2.8699140913417844	2.076162669506101	1.033376052855688	0.16889359939486026	0.832572386288327	23.596040842006182	579	1.0143254366963046	-0.35754152929181515	1.0618372328097962	1.390917582147503	6.002498954628061	10.4604330247793	ok
39.0	8.2	8	False	1.4	2.2	0.8	90.0	89.9	0.1	171	7.8130549513849985	-2.329462333755437	81	0.8989609846545212	2.8699140913417844	2.076162669506101	1.033376052855688	0.16889359939486026	0.832572386288327	23.596040842006182	579	1.0143254366963046	-0.35754152929181515	1.0618372328097962	1.390917582147503	6.002498954628061	10.4604330247793	ok
39.0	8.7	8	False	1.4	2.2	0.8	90.0	89.9	0.1	171	7.8130549513849985	-2.329462333755437	81	0.8989609846545212	2.8699140913417844	2.076162669506101	1.033376052855688	0.16889359939486026	0.832572386288327	23.596040842006182	579	1.0143254366963046	-0.35754152929181515	1.0618372328097962	1.390917582147503	6.002498954628061	10.4604330247793	ok
39.0	9.2	8	False	1.4	2.2	0.8	90.0	89.9	0.1	171	7.8130549513849985	-2.329462333755437	81	0.8989609846545212	2.8699140913417844	2.076162669506101	1.033376052855688	0.16889359939486026	0.832572386288327	23.596040842006182	579	1.0143254366963046	-0.35754152929181515	1.0618372328097962	1.390917582147503	6.002498954628061	10.4604330247793	ok
39.0	9.7	8	False	1.4	2.2	0.8	90.0	89.9	0.1	171	7.8130549513849985	-2.329462333755437	81	0.8989609846545212	2.8699140913417844	2.076162669506101	1.033376052855688	0.16889359939486026	0.832572386288327	23.596040842006182	579	1.0143254366963046	-0.35754152929181515	1.0618372328097962	1.390917582147503	6.002498954628061	10.4604330247793	ok
39.0	10.0	8	False	1.4	2.2	0.8	90.0	89.9	0.1	171	7.8130549513849985	-2.329462333755437	81	0.8989609846545212	2.8699140913417844	2.076162669506101	1.033376052855688	0.16889359939486026	0.832572386288327	23.596040842006182	579	1.0143254366963046	-0.35754152929181515	1.0618372328097962	1.390917582147503	6.002498954628061	10.4604330247793	ok
42.0	2.2	8	False	1.4	2.2	0.8	90.0	89.9	0.1	261	8.760596334569023	-2.611971797151754	115	0.8855879608370865	1.9857230024277097	0.9644975220434288	-0.27931238830872285	0.18682848521518106	0.9836538124706593	23.596040842006182	579	1.0143254366963046	-0.35754152929181515	-0.04982791465287584	0.0782291409830923	0.919339425565622	1.1411490112081966	ok
42.0	2.7	8	False	1.4	2.2	0.8	90.0	89.9	0.1	261	8.760596334569023	-2.611971797151754	115	0.8855879608370865	2.101767351675476	0.9828390092302208	-0.26097090112193083	0.18682848521518106	0.9563620562725411	23.596040842006182	579	1.0143254366963046	-0.35754152929181515	-0.031486427466083766	0.09657062816988432	0.9482444041670978	1.1770279116804288	ok
42.0	3.2	8	False	1.4	2.2	0.8	90.0	89.9	0.1	261	8.760596334569023	-2.611971797151754	115	0.8855879608370865	2.3738905564021775	1.051737640153566	-0.19207227019858542	0.17319310043397537	0.919953681809709	23.596040842006182	579	1.0143254366963046	-0.35754152929181515	0.037412203457261484	0.16546925909322974	1.065180814259031	1.3221776409749668	ok
42.0	3.7	8	False	1.4	2.2	0.8	90.0	89.9	0.1	207	8.199677286823196	-2.4447337830663356	93	0.8954544516909371	2.090696213095733	1.0421809762384444	-0.09387978784300847	0.1844295754438565	0.9376247720311537	23.596040842006182	579	1.0143254366963046	-0.35754152929181515	0.027855539542139818	0.26366174144880666	1.048137482723933	1.5605058378488315	ok
42.0	4.2	8	False	1.4	2.2	0.8	90.0	89.9	0.1	189	8.013691305442999	-2.3892820627178297	87	0.9052798598798922	2.080304485052396	1.103280127391761	-0.014745186440736247	0.1912245169143572	0.9396826989253513	23.596040842006182	579	1.0143254366963046	-0.35754152929181515	0.08895469069545636	0.3427963428510789	1.1619949504181168	1.7834932215640564	ok
42.0	4.7	8	False	1.4	2.2	0.8	90.0	89.9	0.1	189	8.013691305442999	-2.3892820627178297	87	0.9052798598798922	2.1944470831374407	1.2350226889483813	0.11699737511588423	0.1912245169143572	0.9188530030221722	23.596040842006182	579	1.0143254366963046	-0.35754152929181515	0.2206972522520767	0.4745389044076994	1.4513501714408885	2.2276113953414813	ok
42.0	5.2	8	False	1.4	2.2	0.8	90.0	89.9	0.1	189	8.013691305442999	-2.3892820627178297	87	0.9052798598798922	2.3435191922062195	1.3387204655552367	0.22069515172273982	0.1912245169143572	0.8990542675913008	23.596040842006182	579	1.0143254366963046	-0.35754152929181515	0.3243950288589321	0.5782366810145549	1.7289530747498603	2.653691470956184	ok
42.0	5.7	8	False	1.4	2.2	0.8	90.0	89.9	0.1	189	8.013691305442999	-2.3892820627178297	87	0.9052798598798922	2.4937026559703126	1.3900708389412968	0.2720455251087997	0.1912245169143572	0.8801764691831231	23.596040842006182	579	1.0143254366963046	-0.35754152929181515	0.3757454022449922	0.6295870544006148	1.885485909539446	2.893946602614869	ok
42.0	6.2	8	False	1.4	2.2	0.8	90.0	89.9	0.1	183	7.846314377949328	-2.339378631785592	81	0.8927935866264614	2.4085137429381027	1.4463676539332213	0.4035810372828087	0.19256193396569385	0.873415582188633	23.596040842006182	579	1.0143254366963046	-0.35754152929181515	0.4320422172369167	0.7611225665746238	2.0734288781867436	3.6133223971980946	ok
42.0	6.7	8	False	1.4	2.2	0.8	90.0	89.9	0.1	183	7.846314377949328	-2.339378631785592	81	0.8927935866264614	2.4690870832576164	1.6360383034408836	0.5932516867904709	0.17963356913610623	0.8706986055174153	23.596040842006182	579	1.0143254366963046	-0.35754152929181515	0.621712866744579	0.9507932160822861	2.855740192099552	4.976640436162935	ok
42.0	7.2	8	False	1.4	2.2	0.8	90.0	89.9	0.1	183	7.846314377949328	-2.339378631785592	81	0.8927935866264614	2.4690870832576164	1.6360383034408836	0.5932516867904709	0.17963356913610623	0.8706986055174153	23.596040842006182	579	1.0143254366963046	-0.35754152929181515	0.621712866744579	0.9507932160822861	2.855740192099552	4.976640436162935	ok
42.0	7.7	8	False	1.4	2.2	0.8	90.0	89.9	0.1	183	7.846314377949328	-2.339378631785592	81	0.8927935866264614	2.4690870832576164	1.6360383034408836	0.5932516867904709	0.17963356913610623	0.8706986055174153	23.596040842006182	579	1.0143254366963046	-0.35754152929181515	0.621712866744579	0.9507932160822861	2.855740192099552	4.976640436162935	ok
42.0	8.2	8	False	1.4	2.2	0.8	90.0	89.9	0.1	183	7.846314377949328	-2.339378631785592	81	0.8927935866264614	2.4690870832576164	1.6360383034408836	0.5932516867904709	0.17963356913610623	0.8706986055174153	23.596040842006182	579	1.0143254366963046	-0.35754152929181515	0.621712866744579	0.9507932160822861	2.855740192099552	4.976640436162935	ok
42.0	8.7	8	False	1.4	2.2	0.8	90.0	89.9	0.1	183	7.846314377949328	-2.339378631785592	81	0.8927935866264614	2.4690870832576164	1.6360383034408836	0.5932516867904709	0.17963356913610623	0.8706986055174153	23.596040842006182	579	1.0143254366963046	-0.35754152929181515	0.621712866744579	0.9507932160822861	2.855740192099552	4.976640436162935	ok
42.0	9.2	8	False	1.4	2.2	0.8	90.0	89.9	0.1	183	7.846314377949328	-2.339378631785592	81	0.8927935866264614	2.4690870832576164	1.6360383034408836	0.5932516867904709	0.17963356913610623	0.8706986055174153	23.596040842006182	579	1.0143254366963046	-0.35754152929181515	0.621712866744579	0.9507932160822861	2.855740192099552	4.976640436162935	ok
42.0	9.7	8	False	1.4	2.2	0.8	90.0	89.9	0.1	183	7.846314377949328	-2.339378631785592	81	0.8927935866264614	2.4690870832576164	1.6360383034408836	0.5932516867904709	0.17963356913610623	0.8706986055174153	23.596040842006182	579	1.0143254366963046	-0.35754152929181515	0.621712866744579	0.9507932160822861	2.855740192099552	4.976640436162935	ok
42.0	10.0	8	False	1.4	2.2	0.8	90.0	89.9	0.1	183	7.846314377949328	-2.339378631785592	81	0.8927935866264614	2.4690870832576164	1.6360383034408836	0.5932516867904709	0.17963356913610623	0.8706986055174153	23.596040842006182	579	1.0143254366963046	-0.35754152929181515	0.621712866744579	0.9507932160822861	2.855740192099552	4.976640436162935	ok
45.0	2.2	8	False	1.4	2.2	0.8	90.0	89.9	0.1	261	8.760596334569023	-2.611971797151754	115	0.8855879608370865	1.982649910822216	0.9641627671555456	-0.27964714319660594	0.18682848521518106	0.984807247454586	23.596040842006182	579	1.0143254366963046	-0.35754152929181515	-0.050162669540758986	0.07789438609520921	0.9188201441182304	1.1405044424083053	ok
45.0	2.7	8	False	1.4	2.2	0.8	90.0	89.9	0.1	261	8.760596334569023	-2.611971797151754	115	0.8855879608370865	2.089237340096095	0.9815529914587621	-0.2622569188933894	0.18682848521518106	0.9611454678223514	23.596040842006182	579	1.0143254366963046	-0.35754152929181515	-0.032772445237542525	0.09528461039842573	0.9461884250821319	1.17447588526382	ok
45.0	3.2	8	False	1.4	2.2	0.8	90.0	89.9	0.1	261	8.760596334569023	-2.611971797151754	115	0.8855879608370865	2.3649905531441533	1.0515966274579758	-0.19221328289417566	0.17319310043397537	0.9236293072724688	23.596040842006182	579	1.0143254366963046	-0.35754152929181515	0.03727119076167118	0.1653282463976395	1.0649273290945411	1.3218629972897624	ok
45.0	3.7	8	False	1.4	2.2	0.8	90.0	89.9	0.1	207	8.199677286823196	-2.4447337830663356	93	0.8954544516909371	2.052853194382199	1.041959848793222	-0.09410091528823077	0.1900596698051285	0.946942138347937	23.596040842006182	579	1.0143254366963046	-0.35754152929181515	0.027634412096917416	0.2634406140035844	1.0477463694672067	1.5599235339712956	ok
45.0	4.2	8	False	1.4	2.2	0.8	90.0	89.9	0.1	189	8.013691305442999	-2.3892820627178297	87	0.9052798598798922	2.0497107738574845	1.0747814910097282	-0.04324382282276873	0.1912245169143572	0.9475551745294889	23.596040842006182	579	1.0143254366963046	-0.35754152929181515	0.0604560543134236	0.3142977064690464	1.107425693347019	1.6997373497704062	ok
45.0	4.7	8	False	1.4	2.2	0.8	90.0	89.9	0.1	189	8.013691305442999	-2.3892820627178297	87	0.9052798598798922	2.160838185396941	1.222839672758511	0.10481435892601375	0.1912245169143572	0.9300415415136747	23.596040842006182	579	1.0143254366963046	-0.35754152929181515	0.20851423606220632	0.4623558882178289	1.4218114120081573	2.1822736964102325	ok
45.0	5.2	8	False	1.4	2.2	0.8	90.0	89.9	0.1	189	8.013691305442999	-2.3892820627178297	87	0.9052798598798922	2.2549710768792046	1.3171419610575503	0.19911664722505332	0.1912245169143572	0.915764196547827	23.596040842006182	579	1.0143254366963046	-0.35754152929181515	0.30281652436124573	0.5566581765168684	1.6671168948780157	2.5587819297321297	ok
45.0	5.7	8	False	1.4	2.2	0.8	90.0	89.9	0.1	189	8.013691305442999	-2.3892820627178297	87	0.9052798598798922	2.381815824866065	1.3591136095880254	0.24108829575552845	0.1912245169143572	0.9035752596533545	23.596040842006182	579	1.0143254366963046	-0.35754152929181515	0.3447881728917208	0.5986298250473436	1.7894991013308892	2.7466208145484665	ok
45.0	6.2	8	False	1.4	2.2	0.8	90.0	89.9	0.1	189	8.013691305442999	-2.3892820627178297	87	0.9052798598798922	2.5288214921446674	1.4366648451333335	0.31863953130083644	0.18520614018334225	0.8953206798182219	23.596040842006182	579	1.0143254366963046	-0.35754152929181515	0.4223394084370289	0.6761810605926516	2.039749967006098	3.130719491106117	ok
45.0	6.7	8	False	1.4	2.2	0.8	90.0	89.9	0.1	189	8.013691305442999	-2.3892820627178297	87	0.9052798598798922	2.5420772484969407	1.4879918006870887	0.36996648685459155	0.1731693867213124	0.8949595772143608	23.596040842006182	579	1.0143254366963046	-0.35754152929181515	0.4736663639907841	0.7275080161464067	2.224333252208957	3.4140279838451493	ok
45.0	7.2	8	False	1.4	2.2	0.8	90.0	89.9	0.1	189	8.013691305442999	-2.3892820627178297	87	0.9052798598798922	2.5420772484969407	1.4879918006870887	0.36996648685459155	0.1731693867213124	0.8949595772143608	23.596040842006182	579	1.0143254366963046	-0.35754152929181515	0.4736663639907841	0.7275080161464067	2.224333252208957	3.4140279838451493	ok
45.0	7.7	8	False	1.4	2.2	0.8	90.0	89.9	0.1	189	8.013691305442999	-2.3892820627178297	87	0.9052798598798922	2.5420772484969407	1.4879918006870887	0.36996648685459155	0.1731693867213124	0.8949595772143608	23.596040842006182	579	1.0143254366963046	-0.35754152929181515	0.4736663639907841	0.7275080161464067	2.224333252208957	3.4140279838451493	ok
45.0	8.2	8	False	1.4	2.2	0.8	90.0	89.9	0.1	189	8.013691305442999	-2.3892820627178297	87	0.9052798598798922	2.5420772484969407	1.4879918006870887	0.36996648685459155	0.1731693867213124	0.8949595772143608	23.596040842006182	579	1.0143254366963046	-0.35754152929181515	0.4736663639907841	0.7275080161464067	2.224333252208957	3.4140279838451493	ok
45.0	8.7	8	False	1.4	2.2	0.8	90.0	89.9	0.1	189	8.013691305442999	-2.3892820627178297	87	0.9052798598798922	2.5420772484969407	1.4879918006870887	0.36996648685459155	0.1731693867213124	0.8949595772143608	23.596040842006182	579	1.0143254366963046	-0.35754152929181515	0.4736663639907841	0.7275080161464067	2.224333252208957	3.4140279838451493	ok
45.0	9.2	8	False	1.4	2.2	0.8	90.0	89.9	0.1	189	8.013691305442999	-2.3892820627178297	87	0.9052798598798922	2.5420772484969407	1.4879918006870887	0.36996648685459155	0.1731693867213124	0.8949595772143608	23.596040842006182	579	1.0143254366963046	-0.35754152929181515	0.4736663639907841	0.7275080161464067	2.224333252208957	3.4140279838451493	ok
45.0	9.7	8	False	1.4	2.2	0.8	90.0	89.9	0.1	189	8.013691305442999	-2.3892820627178297	87	0.9052798598798922	2.5420772484969407	1.4879918006870887	0.36996648685459155	0.1731693867213124	0.8949595772143608	23.596040842006182	579	1.0143254366963046	-0.35754152929181515	0.4736663639907841	0.7275080161464067	2.224333252208957	3.4140279838451493	ok
45.0	10.0	8	False	1.4	2.2	0.8	90.0	89.9	0.1	189	8.013691305442999	-2.3892820627178297	87	0.9052798598798922	2.5420772484969407	1.4879918006870887	0.36996648685459155	0.1731693867213124	0.8949595772143608	23.596040842006182	579	1.0143254366963046	-0.35754152929181515	0.4736663639907841	0.7275080161464067	2.224333252208957	3.4140279838451493	ok
50.0	2.2	8	False	1.4	2.2	0.8	90.0	89.9	0.1	333	8.80053159255246	-2.623878494319516	115	0.8789041789698105	1.977344038523203	0.9636388648526099	-0.2801710454995417	0.18682848521518106	0.987179092995136	23.596040842006182	579	1.0143254366963046	-0.35754152929181515	-0.05068657184369474	0.07737048379227346	0.9180080404065305	1.1394964019372522	ok
50.0	2.7	8	False	1.4	2.2	0.8	90.0	89.9	0.1	333	8.80053159255246	-2.623878494319516	115	0.8789041789698105	2.0822330329581336	0.981067841964921	-0.2627420683872306	0.18682848521518106	0.9639599298097556	23.596040842006182	579	1.0143254366963046	-0.35754152929181515	-0.033257594731383566	0.09479946090458458	0.9454139666824918	1.173514572812298	ok
50.0	3.2	8	False	1.4	2.2	0.8	90.0	89.9	0.1	333	8.80053159255246	-2.623878494319516	115	0.8789041789698105	2.346362065812067	1.0513891157372595	-0.192420794614892	0.17319310043397537	0.9297212414870216	23.596040842006182	579	1.0143254366963046	-0.35754152929181515	0.03706367904095487	0.16512073467692315	1.0645544146291923	1.3214001095232162	ok
50.0	3.7	8	False	1.4	2.2	0.8	90.0	89.9	0.1	255	8.241037821228415	-2.4570654263992515	93	0.8882061417583953	2.0187146443700086	1.0089143225474075	-0.12714644153404525	0.1900596698051285	0.9568833601727205	23.596040842006182	579	1.0143254366963046	-0.35754152929181515	-0.005411114148897056	0.2303950877577699	0.9909086642874902	1.4753014569968383	ok
50.0	4.2	8	False	1.4	2.2	0.8	90.0	89.9	0.1	255	8.241037821228415	-2.4570654263992515	93	0.8882061417583953	2.0812544322177646	1.062765955142412	-0.07329480893904079	0.1900596698051285	0.9446079950606595	23.596040842006182	579	1.0143254366963046	-0.35754152929181515	0.04844051844610742	0.2842467203527744	1.0851934066348923	1.6156760674638	ok
50.0	4.7	8	False	1.4	2.2	0.8	90.0	89.9	0.1	255	8.241037821228415	-2.4570654263992515	93	0.8882061417583953	2.1617721120074425	1.2071147008532934	0.0710539367718406	0.1900596698051285	0.9323220735216713	23.596040842006182	579	1.0143254366963046	-0.35754152929181515	0.19278926415698883	0.42859546606365573	1.3845718936275668	2.0614018280427384	ok
50.0	5.2	8	False	1.4	2.2	0.8	90.0	89.9	0.1	255	8.241037821228415	-2.4570654263992515	93	0.8882061417583953	2.226026021248025	1.2989001927200325	0.1628394286385799	0.1900596698051285	0.9244695580581034	23.596040842006182	579	1.0143254366963046	-0.35754152929181515	0.28457475602372795	0.5203809579303951	1.6165708515933797	2.4068104545328697	ok
50.0	5.7	8	False	1.4	2.2	0.8	90.0	89.9	0.1	255	8.241037821228415	-2.4570654263992515	93	0.8882061417583953	2.2351170948546666	1.3247835262174812	0.1887227621360286	0.1900596698051285	0.9236804651452815	23.596040842006182	579	1.0143254366963046	-0.35754152929181515	0.3104580895211766	0.5462642914278437	1.688757764764632	2.514284999882849	ok
50.0	6.2	8	False	1.4	2.2	0.8	90.0	89.9	0.1	255	8.241037821228415	-2.4570654263992515	93	0.8882061417583953	2.2351170948546666	1.3247835262174812	0.1887227621360286	0.1900596698051285	0.9236804651452815	23.596040842006182	579	1.0143254366963046	-0.35754152929181515	0.3104580895211766	0.5462642914278437	1.688757764764632	2.514284999882849	ok
50.0	6.7	8	False	1.4	2.2	0.8	90.0	89.9	0.1	255	8.241037821228415	-2.4570654263992515	93	0.8882061417583953	2.2351170948546666	1.3247835262174812	0.1887227621360286	0.1900596698051285	0.9236804651452815	23.596040842006182	579	1.0143254366963046	-0.35754152929181515	0.3104580895211766	0.5462642914278437	1.688757764764632	2.514284999882849	ok
50.0	7.2	8	False	1.4	2.2	0.8	90.0	89.9	0.1	255	8.241037821228415	-2.4570654263992515	93	0.8882061417583953	2.2351170948546666	1.3247835262174812	0.1887227621360286	0.1900596698051285	0.9236804651452815	23.596040842006182	579	1.0143254366963046	-0.35754152929181515	0.3104580895211766	0.5462642914278437	1.688757764764632	2.514284999882849	ok
50.0	7.7	8	False	1.4	2.2	0.8	90.0	89.9	0.1	255	8.241037821228415	-2.4570654263992515	93	0.8882061417583953	2.2351170948546666	1.3247835262174812	0.1887227621360286	0.1900596698051285	0.9236804651452815	23.596040842006182	579	1.0143254366963046	-0.35754152929181515	0.3104580895211766	0.5462642914278437	1.688757764764632	2.514284999882849	ok
50.0	8.2	8	False	1.4	2.2	0.8	90.0	89.9	0.1	255	8.241037821228415	-2.4570654263992515	93	0.8882061417583953	2.2351170948546666	1.3247835262174812	0.1887227621360286	0.1900596698051285	0.9236804651452815	23.596040842006182	579	1.0143254366963046	-0.35754152929181515	0.3104580895211766	0.5462642914278437	1.688757764764632	2.514284999882849	ok
50.0	8.7	8	False	1.4	2.2	0.8	90.0	89.9	0.1	255	8.241037821228415	-2.4570654263992515	93	0.8882061417583953	2.2351170948546666	1.3247835262174812	0.1887227621360286	0.1900596698051285	0.9236804651452815	23.596040842006182	579	1.0143254366963046	-0.35754152929181515	0.3104580895211766	0.5462642914278437	1.688757764764632	2.514284999882849	ok
50.0	9.2	8	False	1.4	2.2	0.8	90.0	89.9	0.1	255	8.241037821228415	-2.4570654263992515	93	0.8882061417583953	2.2351170948546666	1.3247835262174812	0.1887227621360286	0.1900596698051285	0.9236804651452815	23.596040842006182	579	1.0143254366963046	-0.35754152929181515	0.3104580895211766	0.5462642914278437	1.688757764764632	2.514284999882849	ok
50.0	9.7	8	False	1.4	2.2	0.8	90.0	89.9	0.1	255	8.241037821228415	-2.4570654263992515	93	0.8882061417583953	2.2351170948546666	1.3247835262174812	0.1887227621360286	0.1900596698051285	0.9236804651452815	23.596040842006182	579	1.0143254366963046	-0.35754152929181515	0.3104580895211766	0.5462642914278437	1.688757764764632	2.514284999882849	ok
50.0	10.0	8	False	1.4	2.2	0.8	90.0	89.9	0.1	255	8.241037821228415	-2.4570654263992515	93	0.8882061417583953	2.2351170948546666	1.3247835262174812	0.1887227621360286	0.1900596698051285	0.9236804651452815	23.596040842006182	579	1.0143254366963046	-0.35754152929181515	0.3104580895211766	0.5462642914278437	1.688757764764632	2.514284999882849	ok
57.5	2.2	8	False	1.4	2.2	0.8	90.0	89.9	0.1	411	9.023930791471974	-2.690484965477369	125	0.8670102500115083	2.1458996677556494	0.9831703261845661	-0.2801797163967928	0.17188220639796659	0.9579486127327721	23.596040842006182	579	1.0143254366963046	-0.35754152929181515	-0.03115511051173847	0.07736181289502236	0.9487748097178269	1.1394797257601978	ok
57.5	2.7	8	False	1.4	2.2	0.8	90.0	89.9	0.1	411	9.023930791471974	-2.690484965477369	125	0.8670102500115083	2.242640582515761	1.0004440110954935	-0.2629060314858655	0.17188220639796659	0.9387808614719791	23.596040842006182	579	1.0143254366963046	-0.35754152929181515	-0.01388142560081107	0.09463549780594965	0.9768431702699134	1.1731898616711014	ok
57.5	3.2	8	False	1.4	2.2	0.8	90.0	89.9	0.1	411	9.023930791471974	-2.690484965477369	125	0.8670102500115083	2.459333067946194	1.060359213848888	-0.20299082873247093	0.16071209918520288	0.9116495000835706	23.596040842006182	579	1.0143254366963046	-0.35754152929181515	0.04603377715258339	0.15455070055934422	1.0807941686670919	1.2980351399530405	ok
57.5	3.7	8	False	1.4	2.2	0.8	90.0	89.9	0.1	411	9.023930791471974	-2.690484965477369	125	0.8670102500115083	6.370124372361782	1.0937181415094115	-0.16963190107194726	0.1482766282647433	0.882493993095162	23.596040842006182	579	1.0143254366963046	-0.35754152929181515	0.0793927048131069	0.1879096282198679	1.1433922823369735	1.3732155522775167	ok
57.5	4.2	8	False	1.4	2.2	0.8	90.0	89.9	0.1	387	8.794894509990966	-2.622197798153806	109	0.850590848660553	3.1378546592323304	1.038962110552342	-0.14475897464636703	0.16531340356296634	0.9158706569389695	23.596040842006182	579	1.0143254366963046	-0.35754152929181515	0.024636673856037516	0.21278255464544812	1.0424585778196422	1.4320912622778652	ok
57.5	4.7	8	False	1.4	2.2	0.8	90.0	89.9	0.1	387	8.794894509990966	-2.622197798153806	109	0.850590848660553	3.1519530854766904	1.0910869882045242	-0.09263409699418496	0.16531340356296634	0.9151179586799923	23.596040842006182	579	1.0143254366963046	-0.35754152929181515	0.07676155150821962	0.2649074322976302	1.1383258748203362	1.5637902297898805	ok
57.5	5.2	8	False	1.4	2.2	0.8	90.0	89.9	0.1	387	8.794894509990966	-2.622197798153806	109	0.850590848660553	3.1519530854766904	1.0910869882045242	-0.09263409699418496	0.16531340356296634	0.9151179586799923	23.596040842006182	579	1.0143254366963046	-0.35754152929181515	0.07676155150821962	0.2649074322976302	1.1383258748203362	1.5637902297898805	ok
57.5	5.7	8	False	1.4	2.2	0.8	90.0	89.9	0.1	387	8.794894509990966	-2.622197798153806	109	0.850590848660553	3.1519530854766904	1.0910869882045242	-0.09263409699418496	0.16531340356296634	0.9151179586799923	23.596040842006182	579	1.0143254366963046	-0.35754152929181515	0.07676155150821962	0.2649074322976302	1.1383258748203362	1.5637902297898805	ok
57.5	6.2	8	False	1.4	2.2	0.8	90.0	89.9	0.1	387	8.794894509990966	-2.622197798153806	109	0.850590848660553	3.1519530854766904	1.0910869882045242	-0.09263409699418496	0.16531340356296634	0.9151179586799923	23.596040842006182	579	1.0143254366963046	-0.35754152929181515	0.07676155150821962	0.2649074322976302	1.1383258748203362	1.5637902297898805	ok
57.5	6.7	8	False	1.4	2.2	0.8	90.0	89.9	0.1	387	8.794894509990966	-2.622197798153806	109	0.850590848660553	3.1519530854766904	1.0910869882045242	-0.09263409699418496	0.16531340356296634	0.9151179586799923	23.596040842006182	579	1.0143254366963046	-0.35754152929181515	0.07676155150821962	0.2649074322976302	1.1383258748203362	1.5637902297898805	ok
57.5	7.2	8	False	1.4	2.2	0.8	90.0	89.9	0.1	387	8.794894509990966	-2.622197798153806	109	0.850590848660553	3.1519530854766904	1.0910869882045242	-0.09263409699418496	0.16531340356296634	0.9151179586799923	23.596040842006182	579	1.0143254366963046	-0.35754152929181515	0.07676155150821962	0.2649074322976302	1.1383258748203362	1.5637902297898805	ok
57.5	7.7	8	False	1.4	2.2	0.8	90.0	89.9	0.1	387	8.794894509990966	-2.622197798153806	109	0.850590848660553	3.1519530854766904	1.0910869882045242	-0.09263409699418496	0.16531340356296634	0.9151179586799923	23.596040842006182	579	1.0143254366963046	-0.35754152929181515	0.07676155150821962	0.2649074322976302	1.1383258748203362	1.5637902297898805	ok
57.5	8.2	8	False	1.4	2.2	0.8	90.0	89.9	0.1	387	8.794894509990966	-2.622197798153806	109	0.850590848660553	3.1519530854766904	1.0910869882045242	-0.09263409699418496	0.16531340356296634	0.9151179586799923	23.596040842006182	579	1.0143254366963046	-0.35754152929181515	0.07676155150821962	0.2649074322976302	1.1383258748203362	1.5637902297898805	ok
57.5	8.7	8	False	1.4	2.2	0.8	90.0	89.9	0.1	387	8.794894509990966	-2.622197798153806	109	0.850590848660553	3.1519530854766904	1.0910869882045242	-0.09263409699418496	0.16531340356296634	0.9151179586799923	23.596040842006182	579	1.0143254366963046	-0.35754152929181515	0.07676155150821962	0.2649074322976302	1.1383258748203362	1.5637902297898805	ok
57.5	9.2	8	False	1.4	2.2	0.8	90.0	89.9	0.1	387	8.794894509990966	-2.622197798153806	109	0.850590848660553	3.1519530854766904	1.0910869882045242	-0.09263409699418496	0.16531340356296634	0.9151179586799923	23.596040842006182	579	1.0143254366963046	-0.35754152929181515	0.07676155150821962	0.2649074322976302	1.1383258748203362	1.5637902297898805	ok
57.5	9.7	8	False	1.4	2.2	0.8	90.0	89.9	0.1	387	8.794894509990966	-2.622197798153806	109	0.850590848660553	3.1519530854766904	1.0910869882045242	-0.09263409699418496	0.16531340356296634	0.9151179586799923	23.596040842006182	579	1.0143254366963046	-0.35754152929181515	0.07676155150821962	0.2649074322976302	1.1383258748203362	1.5637902297898805	ok
57.5	10.0	8	False	1.4	2.2	0.8	90.0	89.9	0.1	387	8.794894509990966	-2.622197798153806	109	0.850590848660553	3.1519530854766904	1.0910869882045242	-0.09263409699418496	0.16531340356296634	0.9151179586799923	23.596040842006182	579	1.0143254366963046	-0.35754152929181515	0.07676155150821962	0.2649074322976302	1.1383258748203362	1.5637902297898805	ok
65.0	2.2	8	False	1.4	2.2	0.8	90.0	89.9	0.1	411	9.023930791471974	-2.690484965477369	125	0.8670102500115083	2.0075470232150714	0.9818321052664097	-0.28151793731494906	0.1857357573356716	0.9775687315190663	23.596040842006182	579	1.0143254366963046	-0.35754152929181515	-0.032493331429894856	0.07602359197686609	0.946634270111877	1.1369089350328472	ok
65.0	2.7	8	False	1.4	2.2	0.8	90.0	89.9	0.1	411	9.023930791471974	-2.690484965477369	125	0.8670102500115083	2.0816683178594473	0.99776144366192	-0.2655885989194389	0.1857357573356716	0.9636043521738598	23.596040842006182	579	1.0143254366963046	-0.35754152929181515	-0.016563993034384605	0.09195293037237623	0.9724303588055628	1.1678900696174688	ok
65.0	3.2	8	False	1.4	2.2	0.8	90.0	89.9	0.1	411	9.023930791471974	-2.690484965477369	125	0.8670102500115083	2.139701036965411	1.052742092070974	-0.21060795051038478	0.1857357573356716	0.956687503265128	23.596040842006182	579	1.0143254366963046	-0.35754152929181515	0.03841665537466943	0.14693357878143037	1.0669881687851115	1.2814541169344775	ok
65.0	3.7	8	False	1.4	2.2	0.8	90.0	89.9	0.1	411	9.023930791471974	-2.690484965477369	125	0.8670102500115083	2.1444226971875646	1.0531580832678207	-0.21019195931353835	0.1857357573356716	0.9561147080212391	23.596040842006182	579	1.0143254366963046	-0.35754152929181515	0.03883264657151608	0.1473495699782768	1.067737577763754	1.282354158049312	ok
65.0	4.2	8	False	1.4	2.2	0.8	90.0	89.9	0.1	411	9.023930791471974	-2.690484965477369	125	0.8670102500115083	2.1444226971875646	1.0531580832678207	-0.21019195931353835	0.1857357573356716	0.9561147080212391	23.596040842006182	579	1.0143254366963046	-0.35754152929181515	0.03883264657151608	0.1473495699782768	1.067737577763754	1.282354158049312	ok
65.0	4.7	8	False	1.4	2.2	0.8	90.0	89.9	0.1	411	9.023930791471974	-2.690484965477369	125	0.8670102500115083	2.1444226971875646	1.0531580832678207	-0.21019195931353835	0.1857357573356716	0.9561147080212391	23.596040842006182	579	1.0143254366963046	-0.35754152929181515	0.03883264657151608	0.1473495699782768	1.067737577763754	1.282354158049312	ok
65.0	5.2	8	False	1.4	2.2	0.8	90.0	89.9	0.1	411	9.023930791471974	-2.690484965477369	125	0.8670102500115083	2.1444226971875646	1.0531580832678207	-0.21019195931353835	0.1857357573356716	0.9561147080212391	23.596040842006182	579	1.0143254366963046	-0.35754152929181515	0.03883264657151608	0.1473495699782768	1.067737577763754	1.282354158049312	ok
65.0	5.7	8	False	1.4	2.2	0.8	90.0	89.9	0.1	411	9.023930791471974	-2.690484965477369	125	0.8670102500115083	2.1444226971875646	1.0531580832678207	-0.21019195931353835	0.1857357573356716	0.9561147080212391	23.596040842006182	579	1.0143254366963046	-0.35754152929181515	0.03883264657151608	0.1473495699782768	1.067737577763754	1.282354158049312	ok
65.0	6.2	8	False	1.4	2.2	0.8	90.0	89.9	0.1	411	9.023930791471974	-2.690484965477369	125	0.8670102500115083	2.1444226971875646	1.0531580832678207	-0.21019195931353835	0.1857357573356716	0.9561147080212391	23.596040842006182	579	1.0143254366963046	-0.35754152929181515	0.03883264657151608	0.1473495699782768	1.067737577763754	1.282354158049312	ok
65.0	6.7	8	False	1.4	2.2	0.8	90.0	89.9	0.1	411	9.023930791471974	-2.690484965477369	125	0.8670102500115083	2.1444226971875646	1.0531580832678207	-0.21019195931353835	0.1857357573356716	0.9561147080212391	23.596040842006182	579	1.0143254366963046	-0.35754152929181515	0.03883264657151608	0.1473495699782768	1.067737577763754	1.282354158049312	ok
65.0	7.2	8	False	1.4	2.2	0.8	90.0	89.9	0.1	411	9.023930791471974	-2.690484965477369	125	0.8670102500115083	2.1444226971875646	1.0531580832678207	-0.21019195931353835	0.1857357573356716	0.9561147080212391	23.596040842006182	579	1.0143254366963046	-0.35754152929181515	0.03883264657151608	0.1473495699782768	1.067737577763754	1.282354158049312	ok
65.0	7.7	8	False	1.4	2.2	0.8	90.0	89.9	0.1	411	9.023930791471974	-2.690484965477369	125	0.8670102500115083	2.1444226971875646	1.0531580832678207	-0.21019195931353835	0.1857357573356716	0.9561147080212391	23.596040842006182	579	1.0143254366963046	-0.35754152929181515	0.03883264657151608	0.1473495699782768	1.067737577763754	1.282354158049312	ok
65.0	8.2	8	False	1.4	2.2	0.8	90.0	89.9	0.1	411	9.023930791471974	-2.690484965477369	125	0.8670102500115083	2.1444226971875646	1.0531580832678207	-0.21019195931353835	0.1857357573356716	0.9561147080212391	23.596040842006182	579	1.0143254366963046	-0.35754152929181515	0.03883264657151608	0.1473495699782768	1.067737577763754	1.282354158049312	ok
65.0	8.7	8	False	1.4	2.2	0.8	90.0	89.9	0.1	411	9.023930791471974	-2.690484965477369	125	0.8670102500115083	2.1444226971875646	1.0531580832678207	-0.21019195931353835	0.1857357573356716	0.9561147080212391	23.596040842006182	579	1.0143254366963046	-0.35754152929181515	0.03883264657151608	0.1473495699782768	1.067737577763754	1.282354158049312	ok
65.0	9.2	8	False	1.4	2.2	0.8	90.0	89.9	0.1	411	9.023930791471974	-2.690484965477369	125	0.8670102500115083	2.1444226971875646	1.0531580832678207	-0.21019195931353835	0.1857357573356716	0.9561147080212391	23.596040842006182	579	1.0143254366963046	-0.35754152929181515	0.03883264657151608	0.1473495699782768	1.067737577763754	1.282354158049312	ok
65.0	9.7	8	False	1.4	2.2	0.8	90.0	89.9	0.1	411	9.023930791471974	-2.690484965477369	125	0.8670102500115083	2.1444226971875646	1.0531580832678207	-0.21019195931353835	0.1857357573356716	0.9561147080212391	23.596040842006182	579	1.0143254366963046	-0.35754152929181515	0.03883264657151608	0.1473495699782768	1.067737577763754	1.282354158049312	ok
65.0	10.0	8	False	1.4	2.2	0.8	90.0	89.9	0.1	411	9.023930791471974	-2.690484965477369	125	0.8670102500115083	2.1444226971875646	1.0531580832678207	-0.21019195931353835	0.1857357573356716	0.9561147080212391	23.596040842006182	579	1.0143254366963046	-0.35754152929181515	0.03883264657151608	0.1473495699782768	1.067737577763754	1.282354158049312	ok
72.5	2.2	8	False	1.4	2.2	0.8	90.0	89.9	0.1	507	9.346012613575937	-2.7865136607376657	135	0.8397826163376836	2.0911738229364274	1.0009680769769296	-0.28803161096086216	0.17770441469669118	0.974559230393009	23.596040842006182	579	1.0143254366963046	-0.35754152929181515	-0.013357359719375017	0.06950991833095299	0.9777075916378254	1.124478416042045	ok
72.5	2.7	8	False	1.4	2.2	0.8	90.0	89.9	0.1	507	9.346012613575937	-2.7865136607376657	135	0.8397826163376836	2.0917468272458852	1.0010226983098705	-0.28797698962792134	0.17770441469669118	0.974364799906314	23.596040842006182	579	1.0143254366963046	-0.35754152929181515	-0.013302738386434143	0.06956453966389381	0.9777977308956244	1.1245820867619	ok
72.5	3.2	8	False	1.4	2.2	0.8	90.0	89.9	0.1	507	9.346012613575937	-2.7865136607376657	135	0.8397826163376836	2.0917468272458852	1.0010226983098705	-0.28797698962792134	0.17770441469669118	0.974364799906314	23.596040842006182	579	1.0143254366963046	-0.35754152929181515	-0.013302738386434143	0.06956453966389381	0.9777977308956244	1.1245820867619	ok
72.5	3.7	8	False	1.4	2.2	0.8	90.0	89.9	0.1	507	9.346012613575937	-2.7865136607376657	135	0.8397826163376836	2.0917468272458852	1.0010226983098705	-0.28797698962792134	0.17770441469669118	0.974364799906314	23.596040842006182	579	1.0143254366963046	-0.35754152929181515	-0.013302738386434143	0.06956453966389381	0.9777977308956244	1.1245820867619	ok
72.5	4.2	8	False	1.4	2.2	0.8	90.0	89.9	0.1	507	9.346012613575937	-2.7865136607376657	135	0.8397826163376836	2.0917468272458852	1.0010226983098705	-0.28797698962792134	0.17770441469669118	0.974364799906314	23.596040842006182	579	1.0143254366963046	-0.35754152929181515	-0.013302738386434143	0.06956453966389381	0.9777977308956244	1.1245820867619	ok
72.5	4.7	8	False	1.4	2.2	0.8	90.0	89.9	0.1	507	9.346012613575937	-2.7865136607376657	135	0.8397826163376836	2.0917468272458852	1.0010226983098705	-0.28797698962792134	0.17770441469669118	0.974364799906314	23.596040842006182	579	1.0143254366963046	-0.35754152929181515	-0.013302738386434143	0.06956453966389381	0.9777977308956244	1.1245820867619	ok
72.5	5.2	8	False	1.4	2.2	0.8	90.0	89.9	0.1	507	9.346012613575937	-2.7865136607376657	135	0.8397826163376836	2.0917468272458852	1.0010226983098705	-0.28797698962792134	0.17770441469669118	0.974364799906314	23.596040842006182	579	1.0143254366963046	-0.35754152929181515	-0.013302738386434143	0.06956453966389381	0.9777977308956244	1.1245820867619	ok
72.5	5.7	8	False	1.4	2.2	0.8	90.0	89.9	0.1	507	9.346012613575937	-2.7865136607376657	135	0.8397826163376836	2.0917468272458852	1.0010226983098705	-0.28797698962792134	0.17770441469669118	0.974364799906314	23.596040842006182	579	1.0143254366963046	-0.35754152929181515	-0.013302738386434143	0.06956453966389381	0.9777977308956244	1.1245820867619	ok
72.5	6.2	8	False	1.4	2.2	0.8	90.0	89.9	0.1	507	9.346012613575937	-2.7865136607376657	135	0.8397826163376836	2.0917468272458852	1.0010226983098705	-0.28797698962792134	0.17770441469669118	0.974364799906314	23.596040842006182	579	1.0143254366963046	-0.35754152929181515	-0.013302738386434143	0.06956453966389381	0.9777977308956244	1.1245820867619	ok
72.5	6.7	8	False	1.4	2.2	0.8	90.0	89.9	0.1	507	9.346012613575937	-2.7865136607376657	135	0.8397826163376836	2.0917468272458852	1.0010226983098705	-0.28797698962792134	0.17770441469669118	0.974364799906314	23.596040842006182	579	1.0143254366963046	-0.35754152929181515	-0.013302738386434143	0.06956453966389381	0.9777977308956244	1.1245820867619	ok
72.5	7.2	8	False	1.4	2.2	0.8	90.0	89.9	0.1	507	9.346012613575937	-2.7865136607376657	135	0.8397826163376836	2.0917468272458852	1.0010226983098705	-0.28797698962792134	0.17770441469669118	0.974364799906314	23.596040842006182	579	1.0143254366963046	-0.35754152929181515	-0.013302738386434143	0.06956453966389381	0.9777977308956244	1.1245820867619	ok
72.5	7.7	8	False	1.4	2.2	0.8	90.0	89.9	0.1	507	9.346012613575937	-2.7865136607376657	135	0.8397826163376836	2.0917468272458852	1.0010226983098705	-0.28797698962792134	0.17770441469669118	0.974364799906314	23.596040842006182	579	1.0143254366963046	-0.35754152929181515	-0.013302738386434143	0.06956453966389381	0.9777977308956244	1.1245820867619	ok
72.5	8.2	8	False	1.4	2.2	0.8	90.0	89.9	0.1	507	9.346012613575937	-2.7865136607376657	135	0.8397826163376836	2.0917468272458852	1.0010226983098705	-0.28797698962792134	0.17770441469669118	0.974364799906314	23.596040842006182	579	1.0143254366963046	-0.35754152929181515	-0.013302738386434143	0.06956453966389381	0.9777977308956244	1.1245820867619	ok
72.5	8.7	8	False	1.4	2.2	0.8	90.0	89.9	0.1	507	9.346012613575937	-2.7865136607376657	135	0.8397826163376836	2.0917468272458852	1.0010226983098705	-0.28797698962792134	0.17770441469669118	0.974364799906314	23.596040842006182	579	1.0143254366963046	-0.35754152929181515	-0.013302738386434143	0.06956453966389381	0.9777977308956244	1.1245820867619	ok
72.5	9.2	8	False	1.4	2.2	0.8	90.0	89.9	0.1	507	9.346012613575937	-2.7865136607376657	135	0.8397826163376836	2.0917468272458852	1.0010226983098705	-0.28797698962792134	0.17770441469669118	0.974364799906314	23.596040842006182	579	1.0143254366963046	-0.35754152929181515	-0.013302738386434143	0.06956453966389381	0.9777977308956244	1.1245820867619	ok
72.5	9.7	8	False	1.4	2.2	0.8	90.0	89.9	0.1	507	9.346012613575937	-2.7865136607376657	135	0.8397826163376836	2.0917468272458852	1.0010226983098705	-0.28797698962792134	0.17770441469669118	0.974364799906314	23.596040842006182	579	1.0143254366963046	-0.35754152929181515	-0.013302738386434143	0.06956453966389381	0.9777977308956244	1.1245820867619	ok
72.5	10.0	8	False	1.4	2.2	0.8	90.0	89.9	0.1	507	9.346012613575937	-2.7865136607376657	135	0.8397826163376836	2.0917468272458852	1.0010226983098705	-0.28797698962792134	0.17770441469669118	0.974364799906314	23.596040842006182	579	1.0143254366963046	-0.35754152929181515	-0.013302738386434143	0.06956453966389381	0.9777977308956244	1.1245820867619	ok
80.0	2.2	8	False	1.4	2.2	0.8	90.0	89.9	0.1	579	9.684627587836275	-2.8874717153133846	155	0.8403980935758247	2.469051878764613	1.0434771022764617	-0.3283898637116582	0.18223031983398458	0.9678162116902913	23.596040842006182	579	1.0143254366963046	-0.35754152929181515	0.029151665580157138	0.02915166558015697	1.0504329086620348	1.0504329086620345	ok
80.0	2.7	8	False	1.4	2.2	0.8	90.0	89.9	0.1	579	9.684627587836275	-2.8874717153133846	155	0.8403980935758247	2.469051878764613	1.0434771022764617	-0.3283898637116582	0.18223031983398458	0.9678162116902913	23.596040842006182	579	1.0143254366963046	-0.35754152929181515	0.029151665580157138	0.02915166558015697	1.0504329086620348	1.0504329086620345	ok
80.0	3.2	8	False	1.4	2.2	0.8	90.0	89.9	0.1	579	9.684627587836275	-2.8874717153133846	155	0.8403980935758247	2.469051878764613	1.0434771022764617	-0.3283898637116582	0.18223031983398458	0.9678162116902913	23.596040842006182	579	1.0143254366963046	-0.35754152929181515	0.029151665580157138	0.02915166558015697	1.0504329086620348	1.0504329086620345	ok
80.0	3.7	8	False	1.4	2.2	0.8	90.0	89.9	0.1	579	9.684627587836275	-2.8874717153133846	155	0.8403980935758247	2.469051878764613	1.0434771022764617	-0.3283898637116582	0.18223031983398458	0.9678162116902913	23.596040842006182	579	1.0143254366963046	-0.35754152929181515	0.029151665580157138	0.02915166558015697	1.0504329086620348	1.0504329086620345	ok
80.0	4.2	8	False	1.4	2.2	0.8	90.0	89.9	0.1	579	9.684627587836275	-2.8874717153133846	155	0.8403980935758247	2.469051878764613	1.0434771022764617	-0.3283898637116582	0.18223031983398458	0.9678162116902913	23.596040842006182	579	1.0143254366963046	-0.35754152929181515	0.029151665580157138	0.02915166558015697	1.0504329086620348	1.0504329086620345	ok
80.0	4.7	8	False	1.4	2.2	0.8	90.0	89.9	0.1	579	9.684627587836275	-2.8874717153133846	155	0.8403980935758247	2.469051878764613	1.0434771022764617	-0.3283898637116582	0.18223031983398458	0.9678162116902913	23.596040842006182	579	1.0143254366963046	-0.35754152929181515	0.029151665580157138	0.02915166558015697	1.0504329086620348	1.0504329086620345	ok
80.0	5.2	8	False	1.4	2.2	0.8	90.0	89.9	0.1	579	9.684627587836275	-2.8874717153133846	155	0.8403980935758247	2.469051878764613	1.0434771022764617	-0.3283898637116582	0.18223031983398458	0.9678162116902913	23.596040842006182	579	1.0143254366963046	-0.35754152929181515	0.029151665580157138	0.02915166558015697	1.0504329086620348	1.0504329086620345	ok
80.0	5.7	8	False	1.4	2.2	0.8	90.0	89.9	0.1	579	9.684627587836275	-2.8874717153133846	155	0.8403980935758247	2.469051878764613	1.0434771022764617	-0.3283898637116582	0.18223031983398458	0.9678162116902913	23.596040842006182	579	1.0143254366963046	-0.35754152929181515	0.029151665580157138	0.02915166558015697	1.0504329086620348	1.0504329086620345	ok
80.0	6.2	8	False	1.4	2.2	0.8	90.0	89.9	0.1	579	9.684627587836275	-2.8874717153133846	155	0.8403980935758247	2.469051878764613	1.0434771022764617	-0.3283898637116582	0.18223031983398458	0.9678162116902913	23.596040842006182	579	1.0143254366963046	-0.35754152929181515	0.029151665580157138	0.02915166558015697	1.0504329086620348	1.0504329086620345	ok
80.0	6.7	8	False	1.4	2.2	0.8	90.0	89.9	0.1	579	9.684627587836275	-2.8874717153133846	155	0.8403980935758247	2.469051878764613	1.0434771022764617	-0.3283898637116582	0.18223031983398458	0.9678162116902913	23.596040842006182	579	1.0143254366963046	-0.35754152929181515	0.029151665580157138	0.02915166558015697	1.0504329086620348	1.0504329086620345	ok
80.0	7.2	8	False	1.4	2.2	0.8	90.0	89.9	0.1	579	9.684627587836275	-2.8874717153133846	155	0.8403980935758247	2.469051878764613	1.0434771022764617	-0.3283898637116582	0.18223031983398458	0.9678162116902913	23.596040842006182	579	1.0143254366963046	-0.35754152929181515	0.029151665580157138	0.02915166558015697	1.0504329086620348	1.0504329086620345	ok
80.0	7.7	8	False	1.4	2.2	0.8	90.0	89.9	0.1	579	9.684627587836275	-2.8874717153133846	155	0.8403980935758247	2.469051878764613	1.0434771022764617	-0.3283898637116582	0.18223031983398458	0.9678162116902913	23.596040842006182	579	1.0143254366963046	-0.35754152929181515	0.029151665580157138	0.02915166558015697	1.0504329086620348	1.0504329086620345	ok
80.0	8.2	8	False	1.4	2.2	0.8	90.0	89.9	0.1	579	9.684627587836275	-2.8874717153133846	155	0.8403980935758247	2.469051878764613	1.0434771022764617	-0.3283898637116582	0.18223031983398458	0.9678162116902913	23.596040842006182	579	1.0143254366963046	-0.35754152929181515	0.029151665580157138	0.02915166558015697	1.0504329086620348	1.0504329086620345	ok
80.0	8.7	8	False	1.4	2.2	0.8	90.0	89.9	0.1	579	9.684627587836275	-2.8874717153133846	155	0.8403980935758247	2.469051878764613	1.0434771022764617	-0.3283898637116582	0.18223031983398458	0.9678162116902913	23.596040842006182	579	1.0143254366963046	-0.35754152929181515	0.029151665580157138	0.02915166558015697	1.0504329086620348	1.0504329086620345	ok
80.0	9.2	8	False	1.4	2.2	0.8	90.0	89.9	0.1	579	9.684627587836275	-2.8874717153133846	155	0.8403980935758247	2.469051878764613	1.0434771022764617	-0.3283898637116582	0.18223031983398458	0.9678162116902913	23.596040842006182	579	1.0143254366963046	-0.35754152929181515	0.029151665580157138	0.02915166558015697	1.0504329086620348	1.0504329086620345	ok
80.0	9.7	8	False	1.4	2.2	0.8	90.0	89.9	0.1	579	9.684627587836275	-2.8874717153133846	155	0.8403980935758247	2.469051878764613	1.0434771022764617	-0.3283898637116582	0.18223031983398458	0.9678162116902913	23.596040842006182	579	1.0143254366963046	-0.35754152929181515	0.029151665580157138	0.02915166558015697	1.0504329086620348	1.0504329086620345	ok
80.0	10.0	8	False	1.4	2.2	0.8	90.0	89.9	0.1	579	9.684627587836275	-2.8874717153133846	155	0.8403980935758247	2.469051878764613	1.0434771022764617	-0.3283898637116582	0.18223031983398458	0.9678162116902913	23.596040842006182	579	1.0143254366963046	-0.35754152929181515	0.029151665580157138	0.02915166558015697	1.0504329086620348	1.0504329086620345	ok
