# Supplementary material for: Linkerability of Protein Ligands: Insights From Cocrystal Structures and Implications for DNA‐Encoded Libraries
Source: Mol Inform. 2026 Aug 2;45(8):e70045. doi: 10.1002/minf.70045 (PMC13430132; doi:10.1002/minf.70045)
Supplement: Supplementary file 2 — Supporting Data and Code [file MINF-45-e70045-s001.zip › Supporting Data and Code/Data/Kinases.csv]

pdb_id	attach_atom_index	attach_atom_name	attach_element	num_attached_H	degree	sasa_A2	min_dist_to_protein_A	clash_margin_A	growability_geom_status	growability_status	cone_height_A	cone_height_clear_A	cone_height_total_A	cone_half_angle_deg	cone_tip_x	cone_tip_y	cone_tip_z	cone_dir_x	cone_dir_y	cone_dir_z	cone_status	cone_reason	cone_n_accept_dirs	topo_eccentricity	topo_diameter	topo_center_score	G_total_corr_kcal	Kd_fold_from_G_total	linkerability
1XKK	0	C1	C	3	4	0			skipped_sasa	FALSE											skipped_sasa	sasa_A2=0.000 <= 0.100	0	23	23	0			Not accessible
1XKK	27	C28	C	2	4	0			skipped_sasa	FALSE											skipped_sasa	sasa_A2=0.000 <= 0.100	0	19	23	0.173913043			Not accessible
1XKK	4	C5	C	2	4	28.95334096	4.866236	1.6662362	ok	TRUE	2.2	3.2	5.4	45	22.65904636	31.14983396	30.10026985	0.695318956	-0.17159218	0.697916667	ok		2	21	23	0.086956522	0.165328246	1.321862997	low rigidification
1XKK	5	C6	C	2	4	7.856113742	3.529546	0.32954597	ok	TRUE	2.2	2.7	4.9	45	19.80119764	30.98794772	32.98940188	0.855962612	-0.25826085	-0.447916667	ok		1	20	23	0.130434783	0.09528461	1.174475885	low rigidification
1XKK	7	C8	C	2	4	8.474803713	3.474758	0.27475786	ok	TRUE	2.2	3.7	5.9	45	19.39411745	30.84149751	33.88556694	0.859221236	-0.479979542	-0.177083333	ok		2	18	23	0.217391304	0.263440614	1.559923534	low rigidification
1XKK	9	C10	C	1	3	8.376206451	3.5259864	0.3259864	ok	TRUE	3.0280402	4.7	7.72804	36	17.32641834	32.65902539	32.83204379	0.612971657	-0.711408241	-0.34375	ok		1	17	23	0.260869565	0.685346226	3.179525186	low rigidification
1XKK	10	C11	C	1	3	2.492526732	3.2832277	0.083227634	ok	TRUE	6.7709036	9.7	16.470903	18	13.05974345	37.05774693	32.99493834	0.473594659	-0.877719351	-0.072916667	ok		1	16	23	0.304347826	6.354482076	45484.94628	high rigidification
1XKK	14	C15	C	1	3	0			skipped_sasa	FALSE											skipped_sasa	sasa_A2=0.000 <= 0.100	0	15	23	0.347826087			Not accessible
1XKK	15	C16	C	1	3	0			skipped_sasa	FALSE											skipped_sasa	sasa_A2=0.000 <= 0.100	0	14	23	0.391304348			Not accessible
1XKK	18	C19	C	1	3	0			skipped_sasa	FALSE											skipped_sasa	sasa_A2=0.000 <= 0.100	0	14	23	0.391304348			Not accessible
1XKK	23	C24	C	1	3	0			skipped_sasa	FALSE											skipped_sasa	sasa_A2=0.000 <= 0.100	0	15	23	0.347826087			Not accessible
1XKK	24	C25	C	1	3	0			skipped_sasa	FALSE											skipped_sasa	sasa_A2=0.000 <= 0.100	0	16	23	0.304347826			Not accessible
1XKK	29	C30	C	1	3	0			skipped_sasa	FALSE											skipped_sasa	sasa_A2=0.000 <= 0.100	0	21	23	0.086956522			Not accessible
1XKK	30	C31	C	1	3	0			skipped_sasa	FALSE											skipped_sasa	sasa_A2=0.000 <= 0.100	0	22	23	0.043478261			Not accessible
1XKK	31	C32	C	1	3	0			skipped_sasa	FALSE											skipped_sasa	sasa_A2=0.000 <= 0.100	0	23	23	0			Not accessible
1XKK	34	C35	C	1	3	0			skipped_sasa	FALSE											skipped_sasa	sasa_A2=0.000 <= 0.100	0	21	23	0.086956522			Not accessible
1XKK	37	C38	C	1	3	0			skipped_sasa	FALSE											skipped_sasa	sasa_A2=0.000 <= 0.100	0	15	23	0.347826087			Not accessible
1XKK	39	C40	C	1	3	0.054168683			skipped_sasa	FALSE											skipped_sasa	sasa_A2=0.054 <= 0.100	0	13	23	0.434782609			Not accessible
1XKK	21	N22	N	1	3	0			skipped_sasa	FALSE											skipped_sasa	sasa_A2=0.000 <= 0.100	0	13	23	0.434782609			Not accessible
1XKK	6	N7	N	1	3	9.215819072	3.8672652	0.6672652	ok	TRUE	3.8105118	6.2	10.010511	30	18.44117647	35.35510493	34.9934409	0.859221236	-0.479979542	-0.177083333	ok		1	19	23	0.173913043	3.122991939	194.611714	modest rigidification
2HYY	36	C20	C	3	4	0			skipped_sasa	FALSE											skipped_sasa	sasa_A2=0.000 <= 0.100	0	16	22	0.272727273			Not accessible
2HYY	32	C54	C	3	4	24.39709482	4.238887	1.0388868	ok	TRUE	3.0280402	5.7	8.728041	36	10.35551009	21.20003317	20.15735581	-0.721246473	0.31951659	0.614583333	ok		1	22	22	0	1.279618099	8.668951546	low rigidification
2HYY	27	C46	C	2	4	0.043140554			skipped_sasa	FALSE											skipped_sasa	sasa_A2=0.043 <= 0.100	0	17	22	0.227272727			Not accessible
2HYY	34	C49	C	2	4	0			skipped_sasa	FALSE											skipped_sasa	sasa_A2=0.000 <= 0.100	0	19	22	0.136363636			Not accessible
2HYY	33	C50	C	2	4	11.57107918	4.180803	0.9808028	ok	TRUE	2.7167737	5.2	7.916774	39	8.821503914	20.21665513	19.8739157	-0.721246473	0.31951659	0.614583333	ok		1	20	22	0.090909091	0.809261239	3.91915649	low rigidification
2HYY	30	C52	C	2	4	2.453244185	3.026242	-0.17375803	ok	FALSE											no_accept_dir	no directions with d >= r_excl_A (3.20)	0	20	22	0.090909091			Not accessible
2HYY	29	C53	C	2	4	0			skipped_sasa	FALSE											skipped_sasa	sasa_A2=0.000 <= 0.100	0	19	22	0.136363636			Not accessible
2HYY	0	C1	C	1	3	7.926587205	3.4768968	0.27689672	ok	TRUE	4.941281	6.2	11.141281	24	19.40291069	12.85654529	13.71391353	0.987286827	-0.158607108	-0.010416667	ok		1	21	22	0.045454545	4.12619774	1058.093223	modest rigidification
2HYY	8	C11	C	1	3	0.378215281	2.8374438	-0.36255622	ok	FALSE											no_accept_dir	no directions with d >= r_excl_A (3.20)	0	18	22	0.181818182			Not accessible
2HYY	7	C12	C	1	3	0			skipped_sasa	FALSE											skipped_sasa	sasa_A2=0.000 <= 0.100	0	19	22	0.136363636			Not accessible
2HYY	18	C15	C	1	3	0			skipped_sasa	FALSE											skipped_sasa	sasa_A2=0.000 <= 0.100	0	13	22	0.409090909			Not accessible
2HYY	16	C17	C	1	3	0			skipped_sasa	FALSE											skipped_sasa	sasa_A2=0.000 <= 0.100	0	13	22	0.409090909			Not accessible
2HYY	15	C18	C	1	3	0.017340701			skipped_sasa	FALSE											skipped_sasa	sasa_A2=0.017 <= 0.100	0	14	22	0.363636364			Not accessible
2HYY	5	C2	C	1	3	0.663717441	2.109522	-1.090478	ok	FALSE											no_accept_dir	no directions with d >= r_excl_A (3.20)	0	22	22	0			Not accessible
2HYY	22	C25	C	1	3	2.275485654	2.990713	-0.20928717	ok	FALSE											no_accept_dir	no directions with d >= r_excl_A (3.20)	0	14	22	0.363636364			Not accessible
2HYY	23	C26	C	1	3	0.491292619	3.37256	0.17255998	ok	TRUE	0	0	0	0	0	0	0	0	0	0	ok		1	15	22	0.318181818			No cone found
2HYY	25	C28	C	1	3	0.902623395	3.7297914	0.52979136	ok	TRUE	8.210512	9.2	17.410511	15	10.50024186	11.48248189	15.78822519	-0.195819462	0.810468217	0.552083333	ok		1	15	22	0.318181818	7.027003933	141523.848	high rigidification
2HYY	26	C29	C	1	3	0			skipped_sasa	FALSE											skipped_sasa	sasa_A2=0.000 <= 0.100	0	14	22	0.363636364			Not accessible
2HYY	3	C4	C	1	3	0			skipped_sasa	FALSE											skipped_sasa	sasa_A2=0.000 <= 0.100	0	20	22	0.090909091			Not accessible
2HYY	1	C6	C	1	3	0			skipped_sasa	FALSE											skipped_sasa	sasa_A2=0.000 <= 0.100	0	20	22	0.090909091			Not accessible
2HYY	12	N13	N	1	3	0			skipped_sasa	FALSE											skipped_sasa	sasa_A2=0.000 <= 0.100	0	15	22	0.318181818			Not accessible
2HYY	19	N21	N	1	3	0			skipped_sasa	FALSE											skipped_sasa	sasa_A2=0.000 <= 0.100	0	11	22	0.5			Not accessible
2ITY	14	CAA	C	3	4	18.99314629	3.275914	0.075913906	ok	TRUE	2.7167737	3.7	6.416774	39	-53.13663804	-0.741166899	-17.79348807	0.507117531	0.405707164	0.760416667	ok		1	12	17	0.294117647	0.277861789	1.598358168	low rigidification
2ITY	7	CAJ	C	2	4	11.76775926	4.6642857	1.4642856	ok	TRUE	3.0280402	2.7	5.72804	36	-51.76838388	-2.472957601	-19.53258187	0.702995249	-0.472833076	0.53125	ok		2	12	17	0.294117647	0.096886187	1.177654966	low rigidification
2ITY	8	CAK	C	2	4	11.22002387	4.477391	1.2773907	ok	TRUE	4.941281	5.2	10.141281	24	-52.39631391	-0.692497901	-24.78307257	0.412424283	-0.431935802	0.802083333	ok		2	11	17	0.352941176	3.372897292	296.7227685	modest rigidification
2ITY	1	CAL	C	2	4	46.95557645	5.576723	2.376723	ok	TRUE	0.69365734	2.2	2.8936574	72.5	-44.14793937	-5.00645736	-17.32868215	0.499550825	0.054264472	0.864583333	ok		2	16	17	0.058823529	0.069509918	1.124478416	low rigidification
2ITY	3	CAM	C	2	4	27.10545295	4.836482	1.636482	ok	TRUE	1.4015546	2.2	3.6015546	57.5	-44.61243134	-5.464976434	-20.35136837	0.499550825	0.054264472	0.864583333	ok		1	16	17	0.058823529	0.077361813	1.139479726	low rigidification
2ITY	6	CAN	C	2	4	9.838801127	3.8961298	0.6961298	ok	TRUE	1.8460191	2.2	4.046019	50	-49.15207956	-2.143821415	-17.91102405	0.695318956	-0.17159218	0.697916667	ok		1	13	17	0.235294118	0.077370484	1.139496402	low rigidification
2ITY	0	CAO	C	2	4	23.08218534	4.384196	1.1841958	ok	TRUE	1.0258769	2.2	3.2258768	65	-46.39485428	-3.528182917	-16.48419863	0.499550825	0.054264472	0.864583333	ok		1	15	17	0.117647059	0.076023592	1.136908935	low rigidification
2ITY	4	CAP	C	2	4	15.30942985	4.612836	1.4128358	ok	TRUE	2.2	2.2	4.4	45	-46.41954514	-3.525980714	-22.24470553	0.08222006	-0.414669506	0.90625	ok		1	15	17	0.117647059	0.077894386	1.140504442	low rigidification
2ITY	19	C2	C	1	3	0			skipped_sasa	FALSE											skipped_sasa	sasa_A2=0.000 <= 0.100	0	13	17	0.235294118			Not accessible
2ITY	29	CAD	C	1	3	0			skipped_sasa	FALSE											skipped_sasa	sasa_A2=0.000 <= 0.100	0	15	17	0.117647059			Not accessible
2ITY	30	CAE	C	1	3	5.952703829	3.3442786	0.14427853	ok	TRUE	9.379747	9.7	19.079748	13.2	-58.85252174	1.538681191	-29.88889142	0.702995249	-0.472833076	0.53125	ok		1	14	17	0.176470588	7.796003485	518215.2769	high rigidification
2ITY	24	CAG	C	1	3	0			skipped_sasa	FALSE											skipped_sasa	sasa_A2=0.000 <= 0.100	0	14	17	0.176470588			Not accessible
2ITY	12	CAH	C	1	3	0			skipped_sasa	FALSE											skipped_sasa	sasa_A2=0.000 <= 0.100	0	10	17	0.411764706			Not accessible
2ITY	15	CAI	C	1	3	0			skipped_sasa	FALSE											skipped_sasa	sasa_A2=0.000 <= 0.100	0	9	17	0.470588235			Not accessible
2ITY	22	NAS	N	1	3	3.6540674	3.7316675	0.5316675	ok	TRUE	8.210512	5.2	13.410512	15	-57.11203614	4.205247905	-23.88792039	0.744646082	-0.660842757	0.09375	ok		1	12	17	0.294117647	4.473729382	1902.24475	modest rigidification
2WGJ	10	C1	C	3	4	0			skipped_sasa	FALSE											skipped_sasa	sasa_A2=0.000 <= 0.100	0	12	15	0.2			Not accessible
2WGJ	26	C10	C	2	4	16.01113631	4.356927	1.1569269	ok	TRUE	1.8460191	4.7	6.546019	50	23.21237258	80.2119463	0.775617462	0.501328083	0.267354284	-0.822916667	ok		2	14	15	0.066666667	0.428595466	2.061401828	low rigidification
2WGJ	28	C11	C	2	4	31.8156294	4.942126	1.7421257	ok	TRUE	1.0258769	2.2	3.2258768	65	24.26232894	84.37350284	-2.423537686	0.693228282	-0.053225804	-0.71875	ok		2	14	15	0.066666667	0.076023592	1.136908935	low rigidification
2WGJ	25	C8	C	2	4	3.449919867	2.794516	-0.40548396	ok	FALSE											no_accept_dir	no directions with d >= r_excl_A (3.20)	0	13	15	0.133333333			Not accessible
2WGJ	29	C9	C	2	4	12.47231037	3.4216068	0.22160673	ok	TRUE	1.8460191	2.2	4.046019	50	25.40767163	84.16512488	-0.14034423	0.802793551	0.225225458	-0.552083333	ok		1	13	15	0.133333333	0.077370484	1.139496402	low rigidification
2WGJ	15	N22	N	2	3	0			skipped_sasa	FALSE											skipped_sasa	sasa_A2=0.000 <= 0.100	0	11	15	0.266666667			Not accessible
2WGJ	3	C2	C	1	3	0			skipped_sasa	FALSE											skipped_sasa	sasa_A2=0.000 <= 0.100	0	15	15	0			Not accessible
2WGJ	24	C20	C	1	4	0.250756391	2.1744506	-1.0255494	ok	FALSE											no_accept_dir	no directions with d >= r_excl_A (3.20)	0	12	15	0.2			Not accessible
2WGJ	9	C21	C	1	4	0			skipped_sasa	FALSE											skipped_sasa	sasa_A2=0.000 <= 0.100	0	11	15	0.266666667			Not accessible
2WGJ	2	C3	C	1	3	0			skipped_sasa	FALSE											skipped_sasa	sasa_A2=0.000 <= 0.100	0	14	15	0.066666667			Not accessible
2WGJ	13	C4	C	1	3	0			skipped_sasa	FALSE											skipped_sasa	sasa_A2=0.000 <= 0.100	0	8	15	0.466666667			Not accessible
2WGJ	17	C5	C	1	3	0			skipped_sasa	FALSE											skipped_sasa	sasa_A2=0.000 <= 0.100	0	9	15	0.4			Not accessible
2WGJ	20	C6	C	1	3	0			skipped_sasa	FALSE											skipped_sasa	sasa_A2=0.000 <= 0.100	0	10	15	0.333333333			Not accessible
2WGJ	21	C7	C	1	3	0			skipped_sasa	FALSE											skipped_sasa	sasa_A2=0.000 <= 0.100	0	10	15	0.333333333			Not accessible
2WGJ	27	N25	N	1	3	26.98426165	6.72877	3.5287697	ok	TRUE	1.0258769	2.7	3.7258768	65	25.39131531	81.83680831	-2.745815511	0.693228282	-0.053225804	-0.71875	ok		1	15	15	0	0.09195293	1.16789007	low rigidification
2XP2	10	C1	C	3	4	1.217960071	4.781273	1.5812728	ok	TRUE	8.210512	9.2	17.410511	15	30.99507002	36.70187639	13.02768527	0.323889083	0.80957027	-0.489583333	ok		1	12	15	0.2	7.027003933	141523.848	high rigidification
2XP2	26	C10	C	2	4	29.30466625	5.0343595	1.8343594	ok	TRUE	1.8460191	2.2	4.046019	50	28.15180321	53.25750561	7.085236608	-0.756074416	0.382262887	-0.53125	ok		2	14	15	0.066666667	0.077370484	1.139496402	low rigidification
2XP2	28	C11	C	2	4	36.76950553	5.8376627	2.6376626	ok	TRUE	1.4015546	2.2	3.6015546	57.5	24.52600583	50.48296266	5.37755205	-0.747995935	0.610479517	-0.260416667	ok		2	14	15	0.066666667	0.077361813	1.139479726	low rigidification
2XP2	25	C8	C	2	4	2.454384248	2.6904423	-0.5095577	ok	FALSE											no_accept_dir	no directions with d >= r_excl_A (3.20)	0	13	15	0.133333333			Not accessible
2XP2	29	C9	C	2	4	10.45157106	3.570996	0.370996	ok	TRUE	3.0280402	3.7	6.72804	36	26.76942537	47.4485331	6.947267698	-0.620857018	0.783854614	0.010416667	ok		1	13	15	0.133333333	0.43230356	2.07434366	low rigidification
2XP2	15	N22	N	2	3	0			skipped_sasa	FALSE											skipped_sasa	sasa_A2=0.000 <= 0.100	0	11	15	0.266666667			Not accessible
2XP2	3	C2	C	1	3	0.005424034			skipped_sasa	FALSE											skipped_sasa	sasa_A2=0.005 <= 0.100	0	15	15	0			Not accessible
2XP2	24	C20	C	1	4	7.998474025	4.518547	1.318547	ok	TRUE	1.8460191	2.2	4.046019	50	28.61507648	50.27449958	6.163226454	-0.461885608	0.777342596	-0.427083333	ok		1	12	15	0.2	0.077370484	1.139496402	low rigidification
2XP2	9	C21	C	1	4	0			skipped_sasa	FALSE											skipped_sasa	sasa_A2=0.000 <= 0.100	0	11	15	0.266666667			Not accessible
2XP2	2	C3	C	1	3	1.118609999	3.5805032	0.38050318	ok	TRUE	3.387703	5.2	8.587703	33	32.28369807	48.4013636	10.56310093	0.693228282	-0.053225804	-0.71875	ok		1	14	15	0.066666667	1.129422243	6.727787252	low rigidification
2XP2	13	C4	C	1	3	0			skipped_sasa	FALSE											skipped_sasa	sasa_A2=0.000 <= 0.100	0	8	15	0.466666667			Not accessible
2XP2	17	C5	C	1	3	0			skipped_sasa	FALSE											skipped_sasa	sasa_A2=0.000 <= 0.100	0	9	15	0.4			Not accessible
2XP2	20	C6	C	1	3	2.487112981	3.8913624	0.6913624	ok	TRUE	6.7709036	5.7	12.470903	18	30.23059264	43.80555774	12.0627174	0.106137472	0.640703777	-0.760416667	ok		1	10	15	0.333333333	4.456084754	1846.429764	modest rigidification
2XP2	21	C7	C	1	3	0.58691243	2.6904771	-0.5095229	ok	FALSE											no_accept_dir	no directions with d >= r_excl_A (3.20)	0	10	15	0.333333333			Not accessible
2XP2	27	N25	N	1	3	21.12352969	3.5860298	0.38602972	ok	TRUE	1.4015546	2.2	3.6015546	57.5	24.39093673	52.45370675	7.378552037	-0.747995935	0.610479517	-0.260416667	ok		1	15	15	0	0.077361813	1.139479726	low rigidification
2Y6O	7	C10	C	3	4	0			skipped_sasa	FALSE											skipped_sasa	sasa_A2=0.000 <= 0.100	0	18	19	0.052631579			Not accessible
2Y6O	12	C15	C	3	4	20.11952504	4.4159827	1.2159827	ok	TRUE	8.210512	4.2	12.410512	15	31.24209338	59.74661829	31.712609	-0.953914234	-0.225558478	-0.197916667	ok		2	13	19	0.315789474	4.202919162	1204.373318	modest rigidification
2Y6O	13	C16	C	2	4	0			skipped_sasa	FALSE											skipped_sasa	sasa_A2=0.000 <= 0.100	0	14	19	0.263157895			Not accessible
2Y6O	30	C17	C	2	4	0.574071113	3.2487383	0.04873824	ok	TRUE	2.7167737	2.2	4.916774	39	21.94632791	61.47910435	25.08113286	-0.838655796	0.515070819	0.177083333	ok		1	15	19	0.210526316	0.078229141	1.141149011	low rigidification
2Y6O	31	C18	C	2	4	11.58361535	4.404298	1.2042978	ok	TRUE	1.4015546	2.2	3.6015546	57.5	17.75406706	60.81895399	27.98764858	-0.643623455	0.620579977	0.447916667	ok		2	15	19	0.210526316	0.077361813	1.139479726	low rigidification
2Y6O	14	C19	C	2	4	5.235086195	4.277841	1.077841	ok	TRUE	2.2	3.2	5.4	45	20.55809065	60.89692007	29.07449731	-0.643623455	0.620579977	0.447916667	ok		2	14	19	0.263157895	0.165328246	1.321862997	low rigidification
2Y6O	15	C20	C	2	4	27.81456139	5.119419	1.919419	ok	TRUE	0.69365734	2.2	2.8936574	72.5	16.72623818	63.24110196	28.47300642	-0.643623455	0.620579977	0.447916667	ok		2	17	19	0.105263158	0.069509918	1.124478416	low rigidification
2Y6O	16	C21	C	2	4	10.17133415	4.7223735	1.5223734	ok	TRUE	1.4015546	2.2	3.6015546	57.5	19.02215139	65.21024671	28.38751661	-0.420407215	0.862644893	0.28125	ok		2	18	19	0.052631579	0.077361813	1.139479726	low rigidification
2Y6O	0	C1	C	1	3	0			skipped_sasa	FALSE											skipped_sasa	sasa_A2=0.000 <= 0.100	0	13	19	0.315789474			Not accessible
2Y6O	9	C12	C	1	3	0			skipped_sasa	FALSE											skipped_sasa	sasa_A2=0.000 <= 0.100	0	11	19	0.421052632			Not accessible
2Y6O	24	C6	C	1	3	1.410697519	2.7883396	-0.41166043	ok	FALSE											no_accept_dir	no directions with d >= r_excl_A (3.20)	0	18	19	0.052631579			Not accessible
2Y6O	4	C7	C	1	3	0			skipped_sasa	FALSE											skipped_sasa	sasa_A2=0.000 <= 0.100	0	19	19	0			Not accessible
2Y6O	5	C8	C	1	3	0			skipped_sasa	FALSE											skipped_sasa	sasa_A2=0.000 <= 0.100	0	18	19	0.052631579			Not accessible
2Y6O	17	N	N	1	3	0			skipped_sasa	FALSE											skipped_sasa	sasa_A2=0.000 <= 0.100	0	10	19	0.473684211			Not accessible
2Y6O	21	N2	N	1	3	0			skipped_sasa	FALSE											skipped_sasa	sasa_A2=0.000 <= 0.100	0	15	19	0.210526316			Not accessible
2Y6O	32	O1	O	1	2	21.94596726	2.5353642	-0.6646359	ok	FALSE											no_accept_dir	no directions with d >= r_excl_A (3.20)	0	19	19	0			Not accessible
2ZVA	7	C10	C	3	4	0			skipped_sasa	FALSE											skipped_sasa	sasa_A2=0.000 <= 0.100	0	18	19	0.052631579			Not accessible
2ZVA	12	C15	C	3	4	32.76605517	4.349188	1.1491878	ok	TRUE	6.7709036	4.7	11.470903	18	18.86588029	-6.085523114	25.48357669	0.30378161	-0.804482169	-0.510416667	ok		2	13	19	0.315789474	3.787645813	597.5354125	modest rigidification
2ZVA	13	C16	C	2	4	12.52057371	3.6622522	0.46225214	ok	TRUE	1.4015546	2.2	3.6015546	57.5	18.4536629	-14.4045193	21.03989849	-0.432339998	-0.69631072	-0.572916667	ok		2	14	19	0.263157895	0.077361813	1.139479726	low rigidification
2ZVA	30	C17	C	2	4	24.96357369	5.7845135	2.5845134	ok	TRUE	1.8460191	2.2	4.046019	50	19.82129509	-13.06819399	18.11287408	-0.405723434	-0.903908636	-0.135416667	ok		2	15	19	0.210526316	0.077370484	1.139496402	low rigidification
2ZVA	31	C18	C	2	4	7.7934943	3.5600088	0.36000872	ok	TRUE	1.4015546	3.2	4.6015544	57.5	15.32925816	-12.91393662	19.21416146	-0.432339998	-0.69631072	-0.572916667	ok		1	15	19	0.210526316	0.154550701	1.29803514	low rigidification
2ZVA	14	C19	C	2	4	8.368886413	3.6460912	0.44609118	ok	TRUE	1.8460191	2.2	4.046019	50	16.0805156	-12.90748275	21.88288069	-0.432339998	-0.69631072	-0.572916667	ok		1	14	19	0.263157895	0.077370484	1.139496402	low rigidification
2ZVA	15	C20	C	2	4	28.63524857	4.8739285	1.6739285	ok	TRUE	1.4015546	2.2	3.6015546	57.5	18.56796513	-11.80503549	16.0017398	-0.405723434	-0.903908636	-0.135416667	ok		2	17	19	0.105263158	0.077361813	1.139479726	low rigidification
2ZVA	16	C21	C	2	4	37.25954304	6.7879577	3.5879576	ok	TRUE	1.0258769	2.2	3.2258768	65	18.79250659	-15.13561983	17.16091034	-0.66501498	-0.683008592	-0.302083333	ok		2	18	19	0.052631579	0.076023592	1.136908935	low rigidification
2ZVA	0	C1	C	1	3	0			skipped_sasa	FALSE											skipped_sasa	sasa_A2=0.000 <= 0.100	0	13	19	0.315789474			Not accessible
2ZVA	9	C12	C	1	3	0			skipped_sasa	FALSE											skipped_sasa	sasa_A2=0.000 <= 0.100	0	11	19	0.421052632			Not accessible
2ZVA	24	C6	C	1	3	0.12487266	2.4137778	-0.7862222	ok	FALSE											no_accept_dir	no directions with d >= r_excl_A (3.20)	0	18	19	0.052631579			Not accessible
2ZVA	4	C7	C	1	3	0			skipped_sasa	FALSE											skipped_sasa	sasa_A2=0.000 <= 0.100	0	19	19	0			Not accessible
2ZVA	5	C8	C	1	3	0			skipped_sasa	FALSE											skipped_sasa	sasa_A2=0.000 <= 0.100	0	18	19	0.052631579			Not accessible
2ZVA	17	N	N	1	3	0			skipped_sasa	FALSE											skipped_sasa	sasa_A2=0.000 <= 0.100	0	10	19	0.473684211			Not accessible
2ZVA	21	N2	N	1	3	0			skipped_sasa	FALSE											skipped_sasa	sasa_A2=0.000 <= 0.100	0	15	19	0.210526316			Not accessible
2ZVA	32	O1	O	1	2	44.66096702	4.6215916	1.4215915	ok	TRUE	1.4015546	2.2	3.6015546	57.5	15.07094363	-15.16571521	17.69361736	-0.405723434	-0.903908636	-0.135416667	ok		1	19	19	0	0.077361813	1.139479726	low rigidification
3AOX	9	C21	C	3	4	1.745993255	4.389379	1.189379	ok	TRUE	6.7709036	4.2	10.970903	18	-20.64948536	13.55285837	-11.21210311	-0.103515584	-0.665057153	0.739583333	ok		3	12	18	0.333333333	3.646742055	471.0646089	modest rigidification
3AOX	10	C22	C	3	4	0.46071067	4.7653008	1.5653007	ok	TRUE	6.7709036	5.7	12.470903	18	-22.82170331	12.74148935	-12.33018973	0.412424283	-0.431935802	0.802083333	ok		2	12	18	0.333333333	4.456084754	1846.429764	modest rigidification
3AOX	11	C24	C	3	4	2.422913822	3.4177437	0.21774364	ok	TRUE	0	0	0	0	0	0	0	0	0	0	ok		1	12	18	0.333333333			No cone found
3AOX	25	C23	C	2	4	0			skipped_sasa	FALSE											skipped_sasa	sasa_A2=0.000 <= 0.100	0	11	18	0.388888889			Not accessible
3AOX	28	C27	C	2	4	7.510962482	3.8707309	0.6707308	ok	TRUE	2.2	2.2	4.4	45	-24.52331997	7.516011178	-4.308316752	-0.689324283	-0.599827451	0.40625	ok		2	13	18	0.277777778	0.077894386	1.140504442	low rigidification
3AOX	13	C28	C	2	4	0.886597831	4.135636	0.9356358	ok	TRUE	1.8460191	2.2	4.046019	50	-24.65038987	3.760039704	-7.799739237	-0.850331231	-0.128107863	0.510416667	ok		2	13	18	0.277777778	0.077370484	1.139496402	low rigidification
3AOX	27	C29	C	2	4	4.599082131	4.516539	1.316539	ok	TRUE	3.387703	2.2	5.5877028	33	-21.44507766	8.365507446	-7.31486425	-0.396219574	-0.717479298	0.572916667	ok		1	12	18	0.333333333	0.078229141	1.141149011	low rigidification
3AOX	29	C30	C	2	4	0			skipped_sasa	FALSE											skipped_sasa	sasa_A2=0.000 <= 0.100	0	12	18	0.333333333			Not accessible
3AOX	31	C32	C	2	4	6.863410365	4.6566415	1.4566414	ok	TRUE	0.69365734	2.2	2.8936574	72.5	-25.96878963	2.137437783	-5.803838073	-0.689324283	-0.599827451	0.40625	ok		2	16	18	0.111111111	0.069509918	1.124478416	low rigidification
3AOX	35	C33	C	2	4	14.39029068	5.3277626	2.1277626	ok	TRUE	1.0258769	2.2	3.2258768	65	-23.59023501	2.23930632	-4.647581133	-0.689324283	-0.599827451	0.40625	ok		2	16	18	0.111111111	0.076023592	1.136908935	low rigidification
3AOX	32	C34	C	2	4	24.54636407	6.1534295	2.9534295	ok	TRUE	0.38791937	2.2	2.5879195	80	-28.48867894	1.126847977	-4.15207617	-0.689324283	-0.599827451	0.40625	ok		2	17	18	0.055555556	0.029151666	1.050432909	low rigidification
3AOX	34	C35	C	2	4	39.83576016	6.0306516	2.8306515	ok	TRUE	0.38791937	2.2	2.5879195	80	-24.66284871	0.749711332	-1.949924706	0.08222006	-0.414669506	0.90625	ok		2	17	18	0.055555556	0.029151666	1.050432909	low rigidification
3AOX	23	C12	C	1	3	0.125226647	4.3473673	1.1473672	ok	TRUE	4.941281	3.7	8.641281	24	-21.72475778	11.15510965	-9.625989369	-0.103515584	-0.665057153	0.739583333	ok		1	9	18	0.5	0.857342808	4.25046691	low rigidification
3AOX	6	C13	C	1	3	0			skipped_sasa	FALSE											skipped_sasa	sasa_A2=0.000 <= 0.100	0	10	18	0.444444444			Not accessible
3AOX	12	C26	C	1	4	0.042506136			skipped_sasa	FALSE											skipped_sasa	sasa_A2=0.043 <= 0.100	0	14	18	0.222222222			Not accessible
3AOX	16	C3	C	1	3	0.001857239			skipped_sasa	FALSE											skipped_sasa	sasa_A2=0.002 <= 0.100	0	15	18	0.166666667			Not accessible
3AOX	0	C4	C	1	3	0			skipped_sasa	FALSE											skipped_sasa	sasa_A2=0.000 <= 0.100	0	15	18	0.166666667			Not accessible
3AOX	2	C6	C	1	3	0.223220571	2.6588871	-0.5411129	ok	FALSE											no_accept_dir	no directions with d >= r_excl_A (3.20)	0	16	18	0.111111111			Not accessible
3AOX	19	N9	N	1	3	0			skipped_sasa	FALSE											skipped_sasa	sasa_A2=0.000 <= 0.100	0	13	18	0.277777778			Not accessible
3BBT	0	C1	C	3	4				skipped_sasa	FALSE											skipped_sasa	sasa_A2=0.000 <= 0.100	0	23	23	0			Not accessible
3BBT	27	C28	C	2	4	0			skipped_sasa	FALSE											skipped_sasa	sasa_A2=0.000 <= 0.100	0	19	23	0.173913043			Not accessible
3BBT	4	C5	C	2	4				skipped_sasa	FALSE											skipped_sasa	sasa_A2=0.000 <= 0.100	0	21	23	0.086956522			Not accessible
3BBT	5	C6	C	2	4				skipped_sasa	FALSE											skipped_sasa	sasa_A2=0.000 <= 0.100	0	20	23	0.130434783			Not accessible
3BBT	7	C8	C	2	4				skipped_sasa	FALSE											skipped_sasa	sasa_A2=0.000 <= 0.100	0	18	23	0.217391304			Not accessible
3BBT	9	C10	C	1	3				skipped_sasa	FALSE											skipped_sasa	sasa_A2=0.000 <= 0.100	0	17	23	0.260869565			Not accessible
3BBT	10	C11	C	1	3				skipped_sasa	FALSE											skipped_sasa	sasa_A2=0.000 <= 0.100	0	16	23	0.304347826			Not accessible
3BBT	14	C15	C	1	3	8.772166505	3.2269497	0.026949644	ok	TRUE	4.3177433	3.2	7.517743	27	-32.76247589	56.74021427	-11.70278299	0.436018414	0.872946951	0.21875	ok		1	15	23	0.347826087	0.209671241	1.424590639	low rigidification
3BBT	15	C16	C	1	3	4.351813856	2.2972193	-0.9027808	ok	FALSE											no_accept_dir	no directions with d >= r_excl_A (3.20)	0	14	23	0.391304348			Not accessible
3BBT	18	C19	C	1	3	0.05534736			skipped_sasa	FALSE											skipped_sasa	sasa_A2=0.055 <= 0.100	0	14	23	0.391304348			Not accessible
3BBT	23	C24	C	1	3	5.730220758	3.0693812	-0.13061881	ok	FALSE											no_accept_dir	no directions with d >= r_excl_A (3.20)	0	15	23	0.347826087			Not accessible
3BBT	24	C25	C	1	3	0			skipped_sasa	FALSE											skipped_sasa	sasa_A2=0.000 <= 0.100	0	16	23	0.304347826			Not accessible
3BBT	29	C30	C	1	3	0.17208465	2.1568284	-1.0431716	ok	FALSE											no_accept_dir	no directions with d >= r_excl_A (3.20)	0	21	23	0.086956522			Not accessible
3BBT	30	C31	C	1	3	0.607454746	2.766642	-0.43335795	ok	FALSE											no_accept_dir	no directions with d >= r_excl_A (3.20)	0	22	23	0.043478261			Not accessible
3BBT	31	C32	C	1	3	0.304036642	2.1014094	-1.0985906	ok	FALSE											no_accept_dir	no directions with d >= r_excl_A (3.20)	0	23	23	0			Not accessible
3BBT	34	C35	C	1	3	0.08115573			skipped_sasa	FALSE											skipped_sasa	sasa_A2=0.081 <= 0.100	0	21	23	0.086956522			Not accessible
3BBT	37	C38	C	1	3	0			skipped_sasa	FALSE											skipped_sasa	sasa_A2=0.000 <= 0.100	0	15	23	0.347826087			Not accessible
3BBT	39	C40	C	1	3	6.59233904	3.8143532	0.6143532	ok	TRUE	0	0	0	0	0	0	0	0	0	0	ok		1	13	23	0.434782609			No cone found
3BBT	21	N22	N	1	3	3.123873881	3.4299936	0.22999358	ok	TRUE	0	0	0	0	0	0	0	0	0	0	ok		1	13	23	0.434782609			No cone found
3BBT	6	N7	N	1	3				skipped_sasa	FALSE											skipped_sasa	sasa_A2=0.000 <= 0.100	0	19	23	0.173913043			Not accessible
3C7Q	37	C28	C	3	4	0.732749569	3.4225748	0.22257471	ok	TRUE	0	0	0	0	0	0	0	0	0	0	ok		2	21	21	0			No cone found
3C7Q	21	C31	C	3	4	12.57634445	4.6073704	1.4073703	ok	TRUE	1.0258769	2.7	3.7258768	65	21.58628763	71.74648917	26.22085092	0.028787195	0.945989495	-0.322916667	ok		2	15	21	0.285714286	0.09195293	1.16789007	low rigidification
3C7Q	27	C40	C	3	4	42.41613414	4.2656174	1.0656173	ok	TRUE	1.0258769	2.2	3.2258768	65	20.18081127	75.80605558	30.63282601	0.104122029	0.916849277	0.385416667	ok		2	21	21	0	0.076023592	1.136908935	low rigidification
3C7Q	22	C32	C	2	4	6.343823801	3.8922665	0.69226646	ok	TRUE	1.4015546	2.2	3.6015546	57.5	19.13536664	71.03836891	28.85913664	-0.310448372	0.937660784	-0.15625	ok		1	16	21	0.238095238	0.077361813	1.139479726	low rigidification
3C7Q	23	C35	C	2	4	13.24069885	4.7219076	1.5219076	ok	TRUE	1.8460191	2.2	4.046019	50	17.88567777	72.39865661	29.50371187	0.243995715	0.968376692	-0.052083333	ok		1	18	21	0.142857143	0.077370484	1.139496402	low rigidification
3C7Q	24	C36	C	2	4	2.092780719	3.4665544	0.26655436	ok	TRUE	1.8460191	2.2	4.046019	50	22.48229406	71.03518219	29.37644627	0.243995715	0.968376692	-0.052083333	ok		1	18	21	0.142857143	0.077370484	1.139496402	low rigidification
3C7Q	25	C37	C	2	4	23.74226852	5.0249295	1.8249295	ok	TRUE	1.0258769	2.2	3.2258768	65	20.57592355	76.29058309	30.52214091	-0.578393604	0.148738579	-0.802083333	ok		2	19	21	0.095238095	0.076023592	1.136908935	low rigidification
3C7Q	26	C38	C	2	4	18.01725773	4.9485245	1.7485244	ok	TRUE	1.0258769	2.2	3.2258768	65	22.14635704	74.74448785	29.30294755	0.436018414	0.872946951	0.21875	ok		1	19	21	0.095238095	0.076023592	1.136908935	low rigidification
3C7Q	7	C11	C	1	3	0			skipped_sasa	FALSE											skipped_sasa	sasa_A2=0.000 <= 0.100	0	17	21	0.19047619			Not accessible
3C7Q	8	C12	C	1	3	6.453057595	3.5735276	0.37352753	ok	TRUE	0	0	0	0	0	0	0	0	0	0	ok		1	17	21	0.19047619			No cone found
3C7Q	36	C13	C	1	3	0			skipped_sasa	FALSE											skipped_sasa	sasa_A2=0.000 <= 0.100	0	15	21	0.285714286			Not accessible
3C7Q	34	C14	C	1	3	0.222917268	3.588504	0.38850403	ok	TRUE	5.731196	5.7	11.431196	21	23.39922459	60.65080579	29.44037606	-0.461885608	0.777342596	-0.427083333	ok		1	15	21	0.285714286	4.246144826	1295.524877	modest rigidification
3C7Q	11	C17	C	1	3	5.514435933	2.838574	-0.36142612	ok	FALSE											no_accept_dir	no directions with d >= r_excl_A (3.20)	0	16	21	0.238095238			Not accessible
3C7Q	12	C18	C	1	3	18.13138655	3.9682846	0.76828456	ok	TRUE	4.3177433	9.7	14.017743	27	18.69987833	60.23758511	25.23787821	-0.102460912	0.988115591	0.114583333	ok		1	16	21	0.238095238	4.369385901	1595.078613	modest rigidification
3C7Q	13	C19	C	1	3	0			skipped_sasa	FALSE											skipped_sasa	sasa_A2=0.000 <= 0.100	0	11	21	0.476190476			Not accessible
3C7Q	32	C20	C	1	3	0.172945617	3.4154997	0.21549964	ok	TRUE	3.387703	4.7	8.087703	33	19.29620086	64.44458704	30.1326301	-0.148790029	0.790773333	-0.59375	ok		1	11	21	0.476190476	0.974140072	5.176659836	low rigidification
3C7Q	35	C22	C	1	3	21.91361316	4.179812	0.9798119	ok	TRUE	4.3177433	7.7	12.017743	27	15.75826171	60.048196	28.68457661	0.028787195	0.945989495	-0.322916667	ok		1	17	21	0.19047619	4.290835498	1397.025222	modest rigidification
3C7Q	15	C23	C	1	3	0			skipped_sasa	FALSE											skipped_sasa	sasa_A2=0.000 <= 0.100	0	12	21	0.428571429			Not accessible
3C7Q	16	C24	C	1	3	10.78730962	4.13565	0.9356501	ok	TRUE	1.8460191	2.2	4.046019	50	19.28059402	67.81846772	26.8845298	-0.310448372	0.937660784	-0.15625	ok		1	12	21	0.428571429	0.077370484	1.139496402	low rigidification
3C7Q	5	C6	C	1	3	4.495116721	4.1550856	0.9550855	ok	TRUE	8.210512	7.2	15.410512	15	22.88011497	58.38517959	35.70646107	-0.489503544	0.522779693	-0.697916667	ok		1	16	21	0.238095238	6.793983438	95504.62864	high rigidification
3C7Q	33	N8	N	1	3	0			skipped_sasa	FALSE											skipped_sasa	sasa_A2=0.000 <= 0.100	0	12	21	0.428571429			Not accessible
3C7Q	38	N9	N	1	3	0			skipped_sasa	FALSE											skipped_sasa	sasa_A2=0.000 <= 0.100	0	16	21	0.238095238			Not accessible
3CJF	13	C1	C	3	4	4.901918762	4.2723427	1.0723426	ok	TRUE	1.8460191	3.2	5.046019	50	19.049128	17.39145978	20.88695898	0.507117531	0.405707164	0.760416667	ok		2	15	16	0.0625	0.165120735	1.32140011	low rigidification
3CJF	21	C14	C	3	4	28.04669576	5.1761513	1.9761512	ok	TRUE	2.2	2.2	4.4	45	23.37552034	15.10761106	17.20059619	0.194616873	0.320375976	0.927083333	ok		2	16	16	0	0.077894386	1.140504442	low rigidification
3CJF	28	C19	C	3	4	19.80919478	3.8419137	0.64191365	ok	TRUE	1.4015546	2.7	4.1015544	57.5	16.06104557	21.7743737	21.17673309	0.436018414	0.872946951	0.21875	ok		3	15	16	0.0625	0.094635498	1.173189862	low rigidification
3CJF	12	C21	C	3	4	43.05865235	5.3792744	2.1792743	ok	TRUE	1.4015546	2.2	3.6015546	57.5	19.2665262	21.48112317	21.37798645	0.548032687	0.678209653	0.489583333	ok		3	16	16	0	0.077361813	1.139479726	low rigidification
3CJF	7	C10	C	1	3	0			skipped_sasa	FALSE											skipped_sasa	sasa_A2=0.000 <= 0.100	0	12	16	0.25			Not accessible
3CJF	19	C11	C	1	3	0			skipped_sasa	FALSE											skipped_sasa	sasa_A2=0.000 <= 0.100	0	13	16	0.1875			Not accessible
3CJF	24	C16	C	1	3	7.405185509	4.8587894	1.6587894	ok	TRUE	4.3177433	2.2	6.517743	27	15.81841115	13.71358693	14.99717965	0.695318956	-0.17159218	0.697916667	ok		1	12	16	0.25	0.078229141	1.141149011	low rigidification
3CJF	10	C17	C	1	3	0			skipped_sasa	FALSE											skipped_sasa	sasa_A2=0.000 <= 0.100	0	12	16	0.25			Not accessible
3CJF	16	C3	C	1	3	0			skipped_sasa	FALSE											skipped_sasa	sasa_A2=0.000 <= 0.100	0	12	16	0.25			Not accessible
3CJF	4	C6	C	1	3	0			skipped_sasa	FALSE											skipped_sasa	sasa_A2=0.000 <= 0.100	0	9	16	0.4375			Not accessible
3CJF	5	C7	C	1	3	3.460615436	3.0864336	-0.1135664	ok	FALSE											no_accept_dir	no directions with d >= r_excl_A (3.20)	0	10	16	0.375			Not accessible
3CJF	0	N1	N	1	3	0			skipped_sasa	FALSE											skipped_sasa	sasa_A2=0.000 <= 0.100	0	10	16	0.375			Not accessible
3CJF	1	N3	N	1	3	6.510569788	3.6974854	0.4974854	ok	TRUE	5.731196	3.2	8.931196	21	14.11005313	15.09919269	11.3135345	0.695318956	-0.17159218	0.697916667	ok		1	10	16	0.375	0.209967203	1.425302437	low rigidification
3CJF	23	N5	N	1	3	13.86005498	4.446318	1.2463181	ok	TRUE	2.7167737	6.7	9.416774	39	18.73384353	11.63170452	18.40833391	0.762627714	0.256631852	0.59375	ok		1	14	16	0.125	1.211248041	7.724154923	low rigidification
3CS9	23	C27	C	3	4	0			skipped_sasa	FALSE											skipped_sasa	sasa_A2=0.000 <= 0.100	0	13	19	0.315789474			Not accessible
3CS9	9	C58	C	3	4	9.873672964	4.5998855	1.3998854	ok	TRUE	6.7709036	9.7	16.470903	18	17.01434416	2.153043796	54.40683768	0.436018414	0.872946951	0.21875	ok		2	19	19	0	6.354482076	45484.94628	high rigidification
3CS9	13	C12	C	1	3	0.051933297			skipped_sasa	FALSE											skipped_sasa	sasa_A2=0.052 <= 0.100	0	14	19	0.263157895			Not accessible
3CS9	25	C19	C	1	3	0			skipped_sasa	FALSE											skipped_sasa	sasa_A2=0.000 <= 0.100	0	10	19	0.473684211			Not accessible
3CS9	21	C23	C	1	3	0			skipped_sasa	FALSE											skipped_sasa	sasa_A2=0.000 <= 0.100	0	11	19	0.421052632			Not accessible
3CS9	20	C25	C	1	3	0			skipped_sasa	FALSE											skipped_sasa	sasa_A2=0.000 <= 0.100	0	11	19	0.421052632			Not accessible
3CS9	30	C36	C	1	3	0			skipped_sasa	FALSE											skipped_sasa	sasa_A2=0.000 <= 0.100	0	16	19	0.157894737			Not accessible
3CS9	29	C38	C	1	3	0			skipped_sasa	FALSE											skipped_sasa	sasa_A2=0.000 <= 0.100	0	15	19	0.210526316			Not accessible
3CS9	38	C42	C	1	3	0			skipped_sasa	FALSE											skipped_sasa	sasa_A2=0.000 <= 0.100	0	17	19	0.105263158			Not accessible
3CS9	36	C45	C	1	3	1.290932998	2.2039506	-0.9960494	ok	FALSE											no_accept_dir	no directions with d >= r_excl_A (3.20)	0	19	19	0			Not accessible
3CS9	35	C47	C	1	3	4.820154768	3.4334655	0.23346543	ok	TRUE	4.3177433	6.7	11.017743	27	34.14363738	0.111791991	49.0356028	0.987286827	-0.158607108	-0.010416667	ok		1	18	19	0.052631579	3.785507165	595.3824218	modest rigidification
3CS9	34	C49	C	1	3	0			skipped_sasa	FALSE											skipped_sasa	sasa_A2=0.000 <= 0.100	0	17	19	0.105263158			Not accessible
3CS9	11	C52	C	1	3	0.283042078	2.9556124	-0.24438763	ok	FALSE											no_accept_dir	no directions with d >= r_excl_A (3.20)	0	17	19	0.105263158			Not accessible
3CS9	7	C56	C	1	3	4.961690586	2.4862611	-0.7137389	ok	FALSE											no_accept_dir	no directions with d >= r_excl_A (3.20)	0	17	19	0.105263158			Not accessible
3CS9	12	C6	C	1	3	0			skipped_sasa	FALSE											skipped_sasa	sasa_A2=0.000 <= 0.100	0	16	19	0.157894737			Not accessible
3CS9	4	C9	C	1	3	1.050582046	2.3917105	-0.8082895	ok	FALSE											no_accept_dir	no directions with d >= r_excl_A (3.20)	0	14	19	0.263157895			Not accessible
3CS9	2	N14	N	1	3	0			skipped_sasa	FALSE											skipped_sasa	sasa_A2=0.000 <= 0.100	0	12	19	0.368421053			Not accessible
3CS9	26	N31	N	1	3	0			skipped_sasa	FALSE											skipped_sasa	sasa_A2=0.000 <= 0.100	0	12	19	0.368421053			Not accessible
3EQP	20	C28	C	3	4	0			skipped_sasa	FALSE											skipped_sasa	sasa_A2=0.000 <= 0.100	0	20	21	0.047619048			Not accessible
3EQP	10	C34	C	3	4	0			skipped_sasa	FALSE											skipped_sasa	sasa_A2=0.000 <= 0.100	0	20	21	0.047619048			Not accessible
3EQP	5	C35	C	3	4	0			skipped_sasa	FALSE											skipped_sasa	sasa_A2=0.000 <= 0.100	0	20	21	0.047619048			Not accessible
3EQP	19	C27	C	2	4	0			skipped_sasa	FALSE											skipped_sasa	sasa_A2=0.000 <= 0.100	0	19	21	0.095238095			Not accessible
3EQP	39	C36	C	2	4	6.521439572	4.5469303	1.3469303	ok	TRUE	1.8460191	2.2	4.046019	50	-5.355828206	-8.000816857	26.61399025	0.744646082	-0.660842757	0.09375	ok		2	16	21	0.238095238	0.077370484	1.139496402	low rigidification
3EQP	38	C37	C	2	4	14.32881187	6.088167	2.8881671	ok	TRUE	1.0258769	2.2	3.2258768	65	-3.523616226	-11.10344007	25.67676436	0.987286827	-0.158607108	-0.010416667	ok		2	17	21	0.19047619	0.076023592	1.136908935	low rigidification
3EQP	36	C39	C	2	4	10.78678202	3.512201	0.31220102	ok	TRUE	1.8460191	2.2	4.046019	50	-6.53258846	-11.23312768	24.89462805	-0.27090763	-0.913977415	0.302083333	ok		1	17	21	0.19047619	0.077370484	1.139496402	low rigidification
3EQP	35	C40	C	2	4	3.2107097	4.3604198	1.1604197	ok	TRUE	2.2	2.2	4.4	45	-9.009612961	-8.995155892	26.34561093	0.744646082	-0.660842757	0.09375	ok		1	16	21	0.238095238	0.077894386	1.140504442	low rigidification
3EQP	40	C41	C	2	4	34.22853662	6.8248777	3.6248777	ok	TRUE	1.0258769	2.2	3.2258768	65	-4.189997924	-12.74130759	26.75410543	0.898156405	-0.354257297	0.260416667	ok		2	19	21	0.095238095	0.076023592	1.136908935	low rigidification
3EQP	41	C42	C	2	4	25.41443404	5.956266	2.7562659	ok	TRUE	0.38791937	2.2	2.5879195	80	-4.609220622	-15.0033805	24.87488043	0.269380396	-0.942477159	0.197916667	ok		2	20	21	0.047619048	0.029151666	1.050432909	low rigidification
3EQP	33	C15	C	1	3	0			skipped_sasa	FALSE											skipped_sasa	sasa_A2=0.000 <= 0.100	0	12	21	0.428571429			Not accessible
3EQP	32	C16	C	1	3	0			skipped_sasa	FALSE											skipped_sasa	sasa_A2=0.000 <= 0.100	0	13	21	0.380952381			Not accessible
3EQP	30	C18	C	1	3	0			skipped_sasa	FALSE											skipped_sasa	sasa_A2=0.000 <= 0.100	0	13	21	0.380952381			Not accessible
3EQP	29	C19	C	1	3	0			skipped_sasa	FALSE											skipped_sasa	sasa_A2=0.000 <= 0.100	0	12	21	0.428571429			Not accessible
3EQP	24	C21	C	1	3	0			skipped_sasa	FALSE											skipped_sasa	sasa_A2=0.000 <= 0.100	0	17	21	0.19047619			Not accessible
3EQP	23	C22	C	1	3	0			skipped_sasa	FALSE											skipped_sasa	sasa_A2=0.000 <= 0.100	0	18	21	0.142857143			Not accessible
3EQP	22	C23	C	1	3	11.29629156	4.3294225	1.1294224	ok	TRUE	3.8105118	4.2	8.010511	30	-11.80967438	-6.636257005	23.57061529	0.054726485	-0.881633966	0.46875	ok		1	19	21	0.095238095	1.252285752	8.278122069	low rigidification
3EQP	21	C24	C	1	3	0			skipped_sasa	FALSE											skipped_sasa	sasa_A2=0.000 <= 0.100	0	18	21	0.142857143			Not accessible
3EQP	8	C30	C	1	3	0			skipped_sasa	FALSE											skipped_sasa	sasa_A2=0.000 <= 0.100	0	20	21	0.047619048			Not accessible
3EQP	7	C31	C	1	3	0			skipped_sasa	FALSE											skipped_sasa	sasa_A2=0.000 <= 0.100	0	21	21	0			Not accessible
3EQP	6	C32	C	1	3	0			skipped_sasa	FALSE											skipped_sasa	sasa_A2=0.000 <= 0.100	0	20	21	0.047619048			Not accessible
3EQP	12	C6	C	1	3	0			skipped_sasa	FALSE											skipped_sasa	sasa_A2=0.000 <= 0.100	0	14	21	0.333333333			Not accessible
3EQP	27	N13	N	1	3	0			skipped_sasa	FALSE											skipped_sasa	sasa_A2=0.000 <= 0.100	0	11	21	0.476190476			Not accessible
3EQP	2	N8	N	1	3	0			skipped_sasa	FALSE											skipped_sasa	sasa_A2=0.000 <= 0.100	0	17	21	0.19047619			Not accessible
3EQP	42	O43	O	1	2	43.54175178	6.7961173	3.5961173	ok	TRUE	0.38791937	2.7	3.0879195	80	-1.1493912	-13.57230325	24.28027165	0.054726485	-0.881633966	0.46875	ok		1	21	21	0	0.029151666	1.050432909	low rigidification
3EYG	11	C7	C	3	4	0			skipped_sasa	FALSE											skipped_sasa	sasa_A2=0.000 <= 0.100	0	8	11	0.272727273			Not accessible
3EYG	13	C9	C	3	4	0			skipped_sasa	FALSE											skipped_sasa	sasa_A2=0.000 <= 0.100	0	8	11	0.272727273			Not accessible
3EYG	1	C2	C	2	4	0			skipped_sasa	FALSE											skipped_sasa	sasa_A2=0.000 <= 0.100	0	6	11	0.454545455			Not accessible
3EYG	8	C22	C	2	4	0			skipped_sasa	FALSE											skipped_sasa	sasa_A2=0.000 <= 0.100	0	9	11	0.181818182			Not accessible
3EYG	2	C4	C	2	4	0			skipped_sasa	FALSE											skipped_sasa	sasa_A2=0.000 <= 0.100	0	8	11	0.272727273			Not accessible
3EYG	3	C5	C	2	4	0			skipped_sasa	FALSE											skipped_sasa	sasa_A2=0.000 <= 0.100	0	7	11	0.363636364			Not accessible
3EYG	0	C1	C	1	4	0			skipped_sasa	FALSE											skipped_sasa	sasa_A2=0.000 <= 0.100	0	6	11	0.454545455			Not accessible
3EYG	17	C11	C	1	3	0			skipped_sasa	FALSE											skipped_sasa	sasa_A2=0.000 <= 0.100	0	11	11	0			Not accessible
3EYG	16	C16	C	1	3	0			skipped_sasa	FALSE											skipped_sasa	sasa_A2=0.000 <= 0.100	0	10	11	0.090909091			Not accessible
3EYG	21	C18	C	1	3	0			skipped_sasa	FALSE											skipped_sasa	sasa_A2=0.000 <= 0.100	0	10	11	0.090909091			Not accessible
3EYG	4	C6	C	1	4	0			skipped_sasa	FALSE											skipped_sasa	sasa_A2=0.000 <= 0.100	0	7	11	0.363636364			Not accessible
3EYG	18	N12	N	1	3	0			skipped_sasa	FALSE											skipped_sasa	sasa_A2=0.000 <= 0.100	0	11	11	0			Not accessible
3G0E	10	C3	C	3	4	0.092430261			skipped_sasa	FALSE											skipped_sasa	sasa_A2=0.092 <= 0.100	0	9	15	0.4			Not accessible
3G0E	0	C4	C	3	4	1.714034709	3.769277	0.56927705	ok	TRUE	4.941281	4.2	9.141281	24	28.73164746	-4.225309491	-79.20543375	0.436018414	0.872946951	0.21875	ok		1	9	15	0.4	3.010586755	160.9812911	modest rigidification
3G0E	40	C41	C	3	4				skipped_sasa	FALSE											skipped_sasa	sasa_A2=0.000 <= 0.100	0	15	15	0			Not accessible
3G0E	41	C42	C	3	4				skipped_sasa	FALSE											skipped_sasa	sasa_A2=0.000 <= 0.100	0	15	15	0			Not accessible
3G0E	35	C37	C	2	4				skipped_sasa	FALSE											skipped_sasa	sasa_A2=0.000 <= 0.100	0	11	15	0.266666667			Not accessible
3G0E	36	C38	C	2	4				skipped_sasa	FALSE											skipped_sasa	sasa_A2=0.000 <= 0.100	0	12	15	0.2			Not accessible
3G0E	38	C39	C	2	4				skipped_sasa	FALSE											skipped_sasa	sasa_A2=0.000 <= 0.100	0	14	15	0.066666667			Not accessible
3G0E	39	C40	C	2	4				skipped_sasa	FALSE											skipped_sasa	sasa_A2=0.000 <= 0.100	0	14	15	0.066666667			Not accessible
3G0E	11	C12	C	1	3	0.190214017	2.914853	-0.28514695	ok	FALSE											no_accept_dir	no directions with d >= r_excl_A (3.20)	0	10	15	0.333333333			Not accessible
3G0E	1	C5	C	1	3	0			skipped_sasa	FALSE											skipped_sasa	sasa_A2=0.000 <= 0.100	0	15	15	0			Not accessible
3G0E	2	C6	C	1	3	0			skipped_sasa	FALSE											skipped_sasa	sasa_A2=0.000 <= 0.100	0	14	15	0.066666667			Not accessible
3G0E	3	C7	C	1	3	0.299622709	2.5528848	-0.64711523	ok	FALSE											no_accept_dir	no directions with d >= r_excl_A (3.20)	0	13	15	0.133333333			Not accessible
3G0E	16	N23	N	1	3	0			skipped_sasa	FALSE											skipped_sasa	sasa_A2=0.000 <= 0.100	0	9	15	0.4			Not accessible
3G0E	17	N24	N	1	3	0			skipped_sasa	FALSE											skipped_sasa	sasa_A2=0.000 <= 0.100	0	13	15	0.133333333			Not accessible
3G0E	18	N25	N	1	3	21.31686126	4.1574883	0.9574883	ok	TRUE	2.2	2.2	4.4	45	34.54201569	0.161631177	-76.97187264	0.243995715	0.968376692	-0.052083333	ok		1	10	15	0.333333333	0.077894386	1.140504442	low rigidification
3G5D	7	C10	C	3	4	0			skipped_sasa	FALSE											skipped_sasa	sasa_A2=0.000 <= 0.100	0	18	19	0.052631579			Not accessible
3G5D	12	C15	C	3	4	31.62670194	4.0407157	0.84071565	ok	TRUE	3.387703	2.7	6.0877028	33	8.933852433	-38.38949742	-4.68273102	-0.103515584	-0.665057153	0.739583333	ok		2	13	19	0.315789474	0.096967971	1.177817537	low rigidification
3G5D	13	C16	C	2	4	15.92861829	4.2140207	1.0140207	ok	TRUE	1.4015546	2.2	3.6015546	57.5	11.80949374	-41.58698418	-3.507102945	0.702995249	-0.472833076	0.53125	ok		2	14	19	0.263157895	0.077361813	1.139479726	low rigidification
3G5D	30	C17	C	2	4	23.25528137	6.028029	2.828029	ok	TRUE	1.4015546	2.2	3.6015546	57.5	11.71830267	-42.09351027	-0.753119318	0.702995249	-0.472833076	0.53125	ok		2	15	19	0.210526316	0.077361813	1.139479726	low rigidification
3G5D	31	C18	C	2	4	1.909749505	2.78906	-0.41093993	ok	FALSE											no_accept_dir	no directions with d >= r_excl_A (3.20)	0	15	19	0.210526316			Not accessible
3G5D	14	C19	C	2	4	3.996388719	2.6543996	-0.5456004	ok	FALSE											no_accept_dir	no directions with d >= r_excl_A (3.20)	0	14	19	0.263157895			Not accessible
3G5D	15	C20	C	2	4	23.26360311	6.2914295	3.0914295	ok	TRUE	1.8460191	2.2	4.046019	50	15.07609823	-40.75766504	0.192379185	0.054726485	-0.881633966	0.46875	ok		2	17	19	0.105263158	0.077370484	1.139496402	low rigidification
3G5D	16	C21	C	2	4	16.73856469	3.6682312	0.4682312	ok	TRUE	1.8460191	2.7	4.546019	50	14.78669075	-37.0591611	2.427347963	0.139951384	-0.960735883	-0.239583333	ok		2	18	19	0.052631579	0.094799461	1.173514573	low rigidification
3G5D	0	C1	C	1	3	0			skipped_sasa	FALSE											skipped_sasa	sasa_A2=0.000 <= 0.100	0	13	19	0.315789474			Not accessible
3G5D	9	C12	C	1	3	0			skipped_sasa	FALSE											skipped_sasa	sasa_A2=0.000 <= 0.100	0	11	19	0.421052632			Not accessible
3G5D	24	C6	C	1	3	0.342025224	2.296319	-0.90368104	ok	FALSE											no_accept_dir	no directions with d >= r_excl_A (3.20)	0	18	19	0.052631579			Not accessible
3G5D	4	C7	C	1	3	0			skipped_sasa	FALSE											skipped_sasa	sasa_A2=0.000 <= 0.100	0	19	19	0			Not accessible
3G5D	5	C8	C	1	3	0			skipped_sasa	FALSE											skipped_sasa	sasa_A2=0.000 <= 0.100	0	18	19	0.052631579			Not accessible
3G5D	17	N	N	1	3	0			skipped_sasa	FALSE											skipped_sasa	sasa_A2=0.000 <= 0.100	0	10	19	0.473684211			Not accessible
3G5D	21	N2	N	1	3	0			skipped_sasa	FALSE											skipped_sasa	sasa_A2=0.000 <= 0.100	0	15	19	0.210526316			Not accessible
3G5D	32	O1	O	1	2	54.98333686	4.8356047	1.6356046	ok	TRUE	0.69365734	2.2	2.8936574	72.5	17.68675555	-40.76089525	3.431556368	0.008027256	-0.735862571	-0.677083333	ok		1	19	19	0	0.069509918	1.124478416	low rigidification
3GCS	17	C31	C	3	4	15.86394133	2.8456476	-0.35435247	ok	FALSE											no_accept_dir	no directions with d >= r_excl_A (3.20)	0	18	18	0			Not accessible
3GCS	0	C1	C	1	3	0			skipped_sasa	FALSE											skipped_sasa	sasa_A2=0.000 <= 0.100	0	15	18	0.166666667			Not accessible
3GCS	6	C17	C	1	3	0			skipped_sasa	FALSE											skipped_sasa	sasa_A2=0.000 <= 0.100	0	9	18	0.5			Not accessible
3GCS	7	C18	C	1	3	0			skipped_sasa	FALSE											skipped_sasa	sasa_A2=0.000 <= 0.100	0	10	18	0.444444444			Not accessible
3GCS	9	C20	C	1	3	0			skipped_sasa	FALSE											skipped_sasa	sasa_A2=0.000 <= 0.100	0	10	18	0.444444444			Not accessible
3GCS	10	C21	C	1	3	0			skipped_sasa	FALSE											skipped_sasa	sasa_A2=0.000 <= 0.100	0	9	18	0.5			Not accessible
3GCS	12	C24	C	1	3	0			skipped_sasa	FALSE											skipped_sasa	sasa_A2=0.000 <= 0.100	0	14	18	0.222222222			Not accessible
3GCS	13	C25	C	1	3	5.605643417	3.5366724	0.3366723	ok	TRUE	2.7167737	4.2	6.916774	39	-21.96650612	0.168951943	19.64055264	0.028787195	0.945989495	-0.322916667	ok		1	15	18	0.166666667	0.36740661	1.859134943	low rigidification
3GCS	15	C28	C	1	3	0			skipped_sasa	FALSE											skipped_sasa	sasa_A2=0.000 <= 0.100	0	14	18	0.222222222			Not accessible
3GCS	2	C3	C	1	3	0			skipped_sasa	FALSE											skipped_sasa	sasa_A2=0.000 <= 0.100	0	15	18	0.166666667			Not accessible
3GCS	3	C4	C	1	3	0			skipped_sasa	FALSE											skipped_sasa	sasa_A2=0.000 <= 0.100	0	16	18	0.111111111			Not accessible
3GCS	25	N12	N	1	3	0			skipped_sasa	FALSE											skipped_sasa	sasa_A2=0.000 <= 0.100	0	13	18	0.277777778			Not accessible
3GCS	26	N14	N	1	3	0			skipped_sasa	FALSE											skipped_sasa	sasa_A2=0.000 <= 0.100	0	11	18	0.388888889			Not accessible
3GCS	16	N30	N	1	3	7.983233315	3.7688134	0.5688133	ok	TRUE	4.941281	4.2	9.141281	24	-23.54992144	-0.081685026	22.45181705	0.243995715	0.968376692	-0.052083333	ok		1	17	18	0.055555556	3.010586755	160.9812911	modest rigidification
3GVU	36	C20	C	3	4	0			skipped_sasa	FALSE											skipped_sasa	sasa_A2=0.000 <= 0.100	0	16	22	0.272727273			Not accessible
3GVU	32	C54	C	3	4	10.82741896	3.8782446	0.6782446	ok	TRUE	4.3177433	9.7	14.017743	27	21.91977	11.76476696	18.52384216	0.243995715	0.968376692	-0.052083333	ok		1	22	22	0	4.369385901	1595.078613	modest rigidification
3GVU	27	C46	C	2	4	0.040234316			skipped_sasa	FALSE											skipped_sasa	sasa_A2=0.040 <= 0.100	0	17	22	0.227272727			Not accessible
3GVU	34	C49	C	2	4	0			skipped_sasa	FALSE											skipped_sasa	sasa_A2=0.000 <= 0.100	0	19	22	0.136363636			Not accessible
3GVU	33	C50	C	2	4	4.267839647	4.2028995	1.0028994	ok	TRUE	4.3177433	6.7	11.017743	27	23.24001545	10.10808798	17.62926071	0.243995715	0.968376692	-0.052083333	ok		1	20	22	0.090909091	3.785507165	595.3824218	modest rigidification
3GVU	30	C52	C	2	4	0.643095869	3.437027	0.23702693	ok	TRUE	4.3177433	9.7	14.017743	27	21.14849169	10.65665897	18.16755116	0.243995715	0.968376692	-0.052083333	ok		1	20	22	0.090909091	4.369385901	1595.078613	modest rigidification
3GVU	29	C53	C	2	4	0			skipped_sasa	FALSE											skipped_sasa	sasa_A2=0.000 <= 0.100	0	19	22	0.136363636			Not accessible
3GVU	0	C1	C	1	3	0.961306268	3.4658825	0.2658825	ok	TRUE	5.731196	5.7	11.431196	21	10.70652903	7.25352342	22.07277923	-0.920227016	0.187131442	0.34375	ok		1	21	22	0.045454545	4.246144826	1295.524877	modest rigidification
3GVU	8	C11	C	1	3	0			skipped_sasa	FALSE											skipped_sasa	sasa_A2=0.000 <= 0.100	0	18	22	0.181818182			Not accessible
3GVU	7	C12	C	1	3	0			skipped_sasa	FALSE											skipped_sasa	sasa_A2=0.000 <= 0.100	0	19	22	0.136363636			Not accessible
3GVU	18	C15	C	1	3	0			skipped_sasa	FALSE											skipped_sasa	sasa_A2=0.000 <= 0.100	0	13	22	0.409090909			Not accessible
3GVU	16	C17	C	1	3	0			skipped_sasa	FALSE											skipped_sasa	sasa_A2=0.000 <= 0.100	0	13	22	0.409090909			Not accessible
3GVU	15	C18	C	1	3	0			skipped_sasa	FALSE											skipped_sasa	sasa_A2=0.000 <= 0.100	0	14	22	0.363636364			Not accessible
3GVU	5	C2	C	1	3	1.030642244	2.1109862	-1.0890138	ok	FALSE											no_accept_dir	no directions with d >= r_excl_A (3.20)	0	22	22	0			Not accessible
3GVU	22	C25	C	1	3	0			skipped_sasa	FALSE											skipped_sasa	sasa_A2=0.000 <= 0.100	0	14	22	0.363636364			Not accessible
3GVU	23	C26	C	1	3	0			skipped_sasa	FALSE											skipped_sasa	sasa_A2=0.000 <= 0.100	0	15	22	0.318181818			Not accessible
3GVU	25	C28	C	1	3	0.265961856	3.5525365	0.35253644	ok	TRUE	20.931602	9.7	30.631601	6	24.41933199	-6.585045785	34.28716653	-0.148790029	0.790773333	-0.59375	ok		1	15	22	0.318181818			high rigidification
3GVU	26	C29	C	1	3	0			skipped_sasa	FALSE											skipped_sasa	sasa_A2=0.000 <= 0.100	0	14	22	0.363636364			Not accessible
3GVU	3	C4	C	1	3	0			skipped_sasa	FALSE											skipped_sasa	sasa_A2=0.000 <= 0.100	0	20	22	0.090909091			Not accessible
3GVU	1	C6	C	1	3	0			skipped_sasa	FALSE											skipped_sasa	sasa_A2=0.000 <= 0.100	0	20	22	0.090909091			Not accessible
3GVU	12	N13	N	1	3	0			skipped_sasa	FALSE											skipped_sasa	sasa_A2=0.000 <= 0.100	0	15	22	0.318181818			Not accessible
3GVU	19	N21	N	1	3	0			skipped_sasa	FALSE											skipped_sasa	sasa_A2=0.000 <= 0.100	0	11	22	0.5			Not accessible
3I81	26	C27	C	3	4	0			skipped_sasa	FALSE											skipped_sasa	sasa_A2=0.000 <= 0.100	0	11	17	0.352941176			Not accessible
3I81	18	C19	C	2	4	11.28739078	4.0978255	0.8978255	ok	TRUE	3.0280402	3.7	6.72804	36	-12.36310822	3.341889108	9.811515659	-0.148790029	0.790773333	-0.59375	ok		1	10	17	0.411764706	0.43230356	2.07434366	low rigidification
3I81	19	C20	C	2	4	5.150114008	3.0775673	-0.12243271	ok	FALSE											no_accept_dir	no directions with d >= r_excl_A (3.20)	0	11	17	0.352941176			Not accessible
3I81	20	C21	C	2	4	0			skipped_sasa	FALSE											skipped_sasa	sasa_A2=0.000 <= 0.100	0	11	17	0.352941176			Not accessible
3I81	7	C8	C	2	4	0			skipped_sasa	FALSE											skipped_sasa	sasa_A2=0.000 <= 0.100	0	17	17	0			Not accessible
3I81	8	C9	C	2	4	0			skipped_sasa	FALSE											skipped_sasa	sasa_A2=0.000 <= 0.100	0	17	17	0			Not accessible
3I81	9	C10	C	1	3	20.92498494	4.421071	1.221071	ok	TRUE	1.4015546	2.2	3.6015546	57.5	-15.15279296	8.454063099	9.576745766	0.028787195	0.945989495	-0.322916667	ok		1	12	17	0.294117647	0.077361813	1.139479726	low rigidification
3I81	10	C11	C	1	3	14.46251831	2.3817277	-0.81827235	ok	FALSE											no_accept_dir	no directions with d >= r_excl_A (3.20)	0	13	17	0.235294118			Not accessible
3I81	11	C12	C	1	3	0.19531347	1.8793039	-1.3206961	ok	FALSE											no_accept_dir	no directions with d >= r_excl_A (3.20)	0	13	17	0.235294118			Not accessible
3I81	28	C29	C	1	3	0			skipped_sasa	FALSE											skipped_sasa	sasa_A2=0.000 <= 0.100	0	14	17	0.176470588			Not accessible
3I81	2	C3	C	1	3	0			skipped_sasa	FALSE											skipped_sasa	sasa_A2=0.000 <= 0.100	0	14	17	0.176470588			Not accessible
3I81	29	C30	C	1	3	0			skipped_sasa	FALSE											skipped_sasa	sasa_A2=0.000 <= 0.100	0	15	17	0.117647059			Not accessible
3I81	32	C33	C	1	3	0			skipped_sasa	FALSE											skipped_sasa	sasa_A2=0.000 <= 0.100	0	14	17	0.176470588			Not accessible
3I81	6	C7	C	1	4	0.299464569	3.1772125	-0.022787571	ok	FALSE											no_accept_dir	no directions with d >= r_excl_A (3.20)	0	16	17	0.058823529			Not accessible
3I81	0	N1	N	1	3	0			skipped_sasa	FALSE											skipped_sasa	sasa_A2=0.000 <= 0.100	0	14	17	0.176470588			Not accessible
3I81	24	N25	N	1	3	0			skipped_sasa	FALSE											skipped_sasa	sasa_A2=0.000 <= 0.100	0	12	17	0.294117647			Not accessible
3I81	5	N6	N	1	3	0			skipped_sasa	FALSE											skipped_sasa	sasa_A2=0.000 <= 0.100	0	12	17	0.294117647			Not accessible
3OXZ	25	C11	C	3	4	0			skipped_sasa	FALSE											skipped_sasa	sasa_A2=0.000 <= 0.100	0	16	21	0.238095238			Not accessible
3OXZ	37	C25	C	3	4	24.38143941	3.8151221	0.6151221	ok	TRUE	3.387703	5.7	9.087703	33	14.52517166	-4.419434518	23.02957907	-0.052167923	0.134176504	0.989583333	ok		1	21	21	0	1.660830712	16.49671079	low rigidification
3OXZ	11	C20	C	2	4	0			skipped_sasa	FALSE											skipped_sasa	sasa_A2=0.000 <= 0.100	0	16	21	0.238095238			Not accessible
3OXZ	12	C21	C	2	4	0			skipped_sasa	FALSE											skipped_sasa	sasa_A2=0.000 <= 0.100	0	18	21	0.142857143			Not accessible
3OXZ	13	C22	C	2	4	11.62066051	3.7822535	0.58225346	ok	TRUE	4.3177433	6.7	11.017743	27	14.42367571	-7.816053463	21.64882461	0.244137001	0.713955924	0.65625	ok		1	19	21	0.095238095	3.785507165	595.3824218	modest rigidification
3OXZ	36	C23	C	2	4	5.960148107	3.8865943	0.68659425	ok	TRUE	3.8105118	5.7	9.510511	30	13.77257168	-5.707598079	22.37263649	-0.052167923	0.134176504	0.989583333	ok		1	19	21	0.095238095	1.893262368	24.42142192	low rigidification
3OXZ	14	C24	C	2	4	0			skipped_sasa	FALSE											skipped_sasa	sasa_A2=0.000 <= 0.100	0	18	21	0.142857143			Not accessible
3OXZ	21	C1	C	1	3	0.327666801	2.0616784	-1.1383216	ok	FALSE											no_accept_dir	no directions with d >= r_excl_A (3.20)	0	18	21	0.142857143			Not accessible
3OXZ	7	C10	C	1	3	0			skipped_sasa	FALSE											skipped_sasa	sasa_A2=0.000 <= 0.100	0	13	21	0.380952381			Not accessible
3OXZ	29	C14	C	1	3	2.057067646	2.2105694	-0.98943067	ok	FALSE											no_accept_dir	no directions with d >= r_excl_A (3.20)	0	13	21	0.380952381			Not accessible
3OXZ	9	C15	C	1	3	4.168753435	3.6065824	0.40658236	ok	TRUE	13.007181	9.7	22.707182	9.6	7.933765528	-12.40940539	13.01332775	0.507117531	0.405707164	0.760416667	ok		1	14	21	0.333333333	45.76802885	3.53E+33	high rigidification
3OXZ	31	C18	C	1	3	0.495992159	3.0404356	-0.1595645	ok	FALSE											no_accept_dir	no directions with d >= r_excl_A (3.20)	0	13	21	0.380952381			Not accessible
3OXZ	5	C7	C	1	3	0			skipped_sasa	FALSE											skipped_sasa	sasa_A2=0.000 <= 0.100	0	14	21	0.333333333			Not accessible
3OXZ	6	C8	C	1	3	0.048292181			skipped_sasa	FALSE											skipped_sasa	sasa_A2=0.048 <= 0.100	0	13	21	0.380952381			Not accessible
3OXZ	15	C81	C	1	3	1.386517783	2.028909	-1.1710911	ok	FALSE											no_accept_dir	no directions with d >= r_excl_A (3.20)	0	20	21	0.047619048			Not accessible
3OXZ	16	C82	C	1	3	4.831552279	3.2350998	0.035099745	ok	TRUE	5.731196	6.2	11.931196	21	17.21701012	-5.667844384	11.05458194	0.423107479	-0.192399033	-0.885416667	ok		1	21	21	0	4.799563633	3296.890765	modest rigidification
3OXZ	17	C83	C	1	3	0			skipped_sasa	FALSE											skipped_sasa	sasa_A2=0.000 <= 0.100	0	20	21	0.047619048			Not accessible
3OXZ	28	N2	N	1	3	0			skipped_sasa	FALSE											skipped_sasa	sasa_A2=0.000 <= 0.100	0	11	21	0.476190476			Not accessible
3TT0	12	C13	C	3	4	0			skipped_sasa	FALSE											skipped_sasa	sasa_A2=0.000 <= 0.100	0	21	21	0			Not accessible
3TT0	16	C17	C	3	4	9.998465408	4.6192393	1.4192393	ok	TRUE	20.931602	2.2	23.131601	6	0.570357316	19.60325047	11.60554238	-0.834769553	-0.549711952	-0.03125	ok		2	15	21	0.285714286			low rigidification
3TT0	35	C36	C	3	4	47.70453304	5.0582995	1.8582995	ok	TRUE	1.4015546	2.2	3.6015546	57.5	-28.54981761	7.877481063	16.06899136	-0.071654418	-0.996939859	0.03125	ok		2	21	21	0	0.077361813	1.139479726	low rigidification
3TT0	8	C9	C	3	4	0.387423837	2.9328313	-0.26716876	ok	FALSE											no_accept_dir	no directions with d >= r_excl_A (3.20)	0	21	21	0			Not accessible
3TT0	31	C32	C	2	4	15.46381145	4.8425274	1.6425273	ok	TRUE	2.7167737	2.2	4.916774	39	-24.79653399	10.62750269	12.43869595	-0.354304823	-0.403179898	0.84375	ok		2	17	21	0.19047619	0.078229141	1.141149011	low rigidification
3TT0	32	C33	C	2	4	12.5366171	5.803208	2.6032078	ok	TRUE	1.0258769	2.2	3.2258768	65	-24.90706102	6.508367081	16.31245555	-0.850331231	-0.128107863	0.510416667	ok		2	18	21	0.142857143	0.076023592	1.136908935	low rigidification
3TT0	34	C35	C	2	4	24.11561108	5.4710855	2.2710855	ok	TRUE	1.4015546	2.2	3.6015546	57.5	-27.30997955	6.351693441	15.97530437	-0.405723434	-0.903908636	-0.135416667	ok		2	20	21	0.047619048	0.077361813	1.139479726	low rigidification
3TT0	36	C37	C	2	4	5.760563145	4.5570016	1.3570015	ok	TRUE	1.0258769	2.2	3.2258768	65	-24.3235696	5.575014336	14.4585457	-0.689324283	-0.599827451	0.40625	ok		2	18	21	0.142857143	0.076023592	1.136908935	low rigidification
3TT0	37	C38	C	2	4	0.215929955	3.2845755	0.084575415	ok	TRUE	1.8460191	2.2	4.046019	50	-21.46918354	6.932324385	12.83395062	-0.906593242	-0.347402533	0.239583333	ok		1	17	21	0.19047619	0.077370484	1.139496402	low rigidification
3TT0	9	C10	C	1	3	0			skipped_sasa	FALSE											skipped_sasa	sasa_A2=0.000 <= 0.100	0	20	21	0.047619048			Not accessible
3TT0	18	C19	C	1	3	0			skipped_sasa	FALSE											skipped_sasa	sasa_A2=0.000 <= 0.100	0	12	21	0.428571429			Not accessible
3TT0	21	C22	C	1	3	0			skipped_sasa	FALSE											skipped_sasa	sasa_A2=0.000 <= 0.100	0	13	21	0.380952381			Not accessible
3TT0	25	C26	C	1	3	2.812827106	2.6817517	-0.5182483	ok	FALSE											no_accept_dir	no directions with d >= r_excl_A (3.20)	0	13	21	0.380952381			Not accessible
3TT0	26	C27	C	1	3	4.487714795	3.543615	0.34361506	ok	TRUE	2.2	2.2	4.4	45	-20.81395095	8.895605376	11.80973369	-0.906593242	-0.347402533	0.239583333	ok		1	14	21	0.333333333	0.077894386	1.140504442	low rigidification
3TT0	28	C29	C	1	3	5.451207941	4.094762	0.8947618	ok	TRUE	1.8460191	2.7	4.546019	50	-22.03964001	9.830075268	15.94032874	-0.645930821	-0.352606771	0.677083333	ok		1	14	21	0.333333333	0.094799461	1.173514573	low rigidification
3TT0	29	C30	C	1	3	0			skipped_sasa	FALSE											skipped_sasa	sasa_A2=0.000 <= 0.100	0	13	21	0.380952381			Not accessible
3TT0	23	N24	N	1	3	0			skipped_sasa	FALSE											skipped_sasa	sasa_A2=0.000 <= 0.100	0	11	21	0.476190476			Not accessible
3TT0	2	N3	N	1	3	0			skipped_sasa	FALSE											skipped_sasa	sasa_A2=0.000 <= 0.100	0	16	21	0.238095238			Not accessible
3UE4	35	C01	C	3	4	0			skipped_sasa	FALSE											skipped_sasa	sasa_A2=0.000 <= 0.100	0	19	19	0			Not accessible
3UE4	0	CAA	C	3	4	11.59847121	4.1016045	0.9016044	ok	TRUE	2.2	3.7	5.9	45	-2.387287496	15.12711894	-51.3885439	-0.40196133	-0.130912286	-0.90625	ok		2	12	19	0.368421053	0.263440614	1.559923534	low rigidification
3UE4	14	CAO	C	3	4	44.32934947	5.3149037	2.1149037	ok	TRUE	0.69365734	2.2	2.8936574	72.5	-0.988800668	8.819566437	-59.71897903	0.631231705	-0.473110834	-0.614583333	ok		3	19	19	0	0.069509918	1.124478416	low rigidification
3UE4	2	CAC	C	2	4	9.137548069	3.9034438	0.70344377	ok	TRUE	1.8460191	4.7	6.546019	50	-0.711320199	12.76662169	-53.50132833	0.423107479	-0.192399033	-0.885416667	ok		1	14	19	0.263157895	0.428595466	2.061401828	low rigidification
3UE4	12	CAM	C	2	4	7.760257562	3.6153579	0.41535783	ok	TRUE	1.8460191	2.7	4.546019	50	1.47941361	11.37043766	-53.16851764	0.340760619	-0.523001566	-0.78125	ok		1	13	19	0.315789474	0.094799461	1.173514573	low rigidification
3UE4	13	CAN	C	2	4	0			skipped_sasa	FALSE											skipped_sasa	sasa_A2=0.000 <= 0.100	0	12	19	0.368421053			Not accessible
3UE4	15	CAP	C	2	4	6.124614625	5.3704543	2.1704543	ok	TRUE	1.0258769	2.2	3.2258768	65	-2.007913645	11.69169408	-56.26826538	0.142557192	0.020056758	-0.989583333	ok		2	16	19	0.157894737	0.076023592	1.136908935	low rigidification
3UE4	16	CAQ	C	2	4	1.205559624	3.091331	-0.10866904	ok	FALSE											no_accept_dir	no directions with d >= r_excl_A (3.20)	0	16	19	0.157894737			Not accessible
3UE4	17	CAR	C	2	4	35.77095657	6.8809133	3.6809132	ok	TRUE	1.0258769	2.2	3.2258768	65	-0.577308317	11.24416093	-58.54655964	0.855962612	-0.25826085	-0.447916667	ok		2	17	19	0.105263158	0.076023592	1.136908935	low rigidification
3UE4	18	CAS	C	2	4	39.50441566	5.254282	2.054282	ok	TRUE	1.0258769	2.2	3.2258768	65	0.7985162	7.640240416	-56.81102231	0.631231705	-0.473110834	-0.614583333	ok		2	17	19	0.105263158	0.076023592	1.136908935	low rigidification
3UE4	7	CAH	C	1	3	0			skipped_sasa	FALSE											skipped_sasa	sasa_A2=0.000 <= 0.100	0	13	19	0.315789474			Not accessible
3UE4	8	CAI	C	1	3	0			skipped_sasa	FALSE											skipped_sasa	sasa_A2=0.000 <= 0.100	0	17	19	0.105263158			Not accessible
3UE4	9	CAJ	C	1	3	0			skipped_sasa	FALSE											skipped_sasa	sasa_A2=0.000 <= 0.100	0	16	19	0.157894737			Not accessible
3UE4	10	CAK	C	1	3	0			skipped_sasa	FALSE											skipped_sasa	sasa_A2=0.000 <= 0.100	0	10	19	0.473684211			Not accessible
3UE4	11	CAL	C	1	3	0			skipped_sasa	FALSE											skipped_sasa	sasa_A2=0.000 <= 0.100	0	11	19	0.421052632			Not accessible
3UE4	20	NAU	N	1	3	0			skipped_sasa	FALSE											skipped_sasa	sasa_A2=0.000 <= 0.100	0	14	19	0.263157895			Not accessible
3VVH	17	C18	C	2	4	0			skipped_sasa	FALSE											skipped_sasa	sasa_A2=0.000 <= 0.100	0	11	14	0.214285714			Not accessible
3VVH	19	C20	C	2	4	0			skipped_sasa	FALSE											skipped_sasa	sasa_A2=0.000 <= 0.100	0	13	14	0.071428571			Not accessible
3VVH	1	C02	C	1	3	0			skipped_sasa	FALSE											skipped_sasa	sasa_A2=0.000 <= 0.100	0	11	14	0.214285714			Not accessible
3VVH	2	C03	C	1	3	0			skipped_sasa	FALSE											skipped_sasa	sasa_A2=0.000 <= 0.100	0	12	14	0.142857143			Not accessible
3VVH	4	C05	C	1	3	0			skipped_sasa	FALSE											skipped_sasa	sasa_A2=0.000 <= 0.100	0	12	14	0.142857143			Not accessible
3VVH	9	C10	C	1	3	6.444127847	3.8537986	0.6537986	ok	TRUE	10.910784	9.7	20.610785	11.4	45.51618853	128.3877086	10.40840842	0.309311774	-0.70751105	0.635416667	ok		1	8	14	0.428571429	9.107854837	4743554.846	high rigidification
3VVH	10	C11	C	1	3	0.250380675	2.5704355	-0.6295645	ok	FALSE											no_accept_dir	no directions with d >= r_excl_A (3.20)	0	9	14	0.357142857			Not accessible
3VVH	18	C19	C	1	4	0			skipped_sasa	FALSE											skipped_sasa	sasa_A2=0.000 <= 0.100	0	12	14	0.142857143			Not accessible
3VVH	6	N07	N	1	3	0			skipped_sasa	FALSE											skipped_sasa	sasa_A2=0.000 <= 0.100	0	9	14	0.357142857			Not accessible
3VVH	14	N15	N	1	3	0.651019412	2.669689	-0.5303111	ok	FALSE											no_accept_dir	no directions with d >= r_excl_A (3.20)	0	9	14	0.357142857			Not accessible
3VVH	20	O21	O	1	2	5.065498703	3.5807505	0.38075042	ok	TRUE	5.731196	3.2	8.931196	21	43.61022807	119.2488728	12.65217355	0.309311774	-0.70751105	0.635416667	ok		1	13	14	0.071428571	0.209967203	1.425302437	low rigidification
3VVH	21	O22	O	1	2	0			skipped_sasa	FALSE											skipped_sasa	sasa_A2=0.000 <= 0.100	0	14	14	0			Not accessible
3WIG	15	C12	C	3	4	10.29959114	3.765011	0.565011	ok	TRUE	0	0	0	0	0	0	0	0	0	0	ok		2	10	18	0.444444444			No cone found
3WIG	29	C30	C	3	4	8.078756221	2.8889554	-0.3110447	ok	FALSE											no_accept_dir	no directions with d >= r_excl_A (3.20)	0	18	18	0			Not accessible
3WIG	5	C13	C	2	4	0			skipped_sasa	FALSE											skipped_sasa	sasa_A2=0.000 <= 0.100	0	11	18	0.388888889			Not accessible
3WIG	20	C18	C	1	3	0			skipped_sasa	FALSE											skipped_sasa	sasa_A2=0.000 <= 0.100	0	17	18	0.055555556			Not accessible
3WIG	21	C19	C	1	3	0.517652795	2.1871994	-1.0128007	ok	FALSE											no_accept_dir	no directions with d >= r_excl_A (3.20)	0	18	18	0			Not accessible
3WIG	10	C2	C	1	3	0			skipped_sasa	FALSE											skipped_sasa	sasa_A2=0.000 <= 0.100	0	12	18	0.333333333			Not accessible
3WIG	6	C20	C	1	3	0.23124417	2.3123407	-0.8876593	ok	FALSE											no_accept_dir	no directions with d >= r_excl_A (3.20)	0	17	18	0.055555556			Not accessible
3WIG	25	C25	C	1	3	0.019825361			skipped_sasa	FALSE											skipped_sasa	sasa_A2=0.020 <= 0.100	0	14	18	0.222222222			Not accessible
3WIG	8	C26	C	1	3	0			skipped_sasa	FALSE											skipped_sasa	sasa_A2=0.000 <= 0.100	0	13	18	0.277777778			Not accessible
3WIG	11	C3	C	1	3	0			skipped_sasa	FALSE											skipped_sasa	sasa_A2=0.000 <= 0.100	0	11	18	0.388888889			Not accessible
3WIG	0	C4	C	1	3	0			skipped_sasa	FALSE											skipped_sasa	sasa_A2=0.000 <= 0.100	0	12	18	0.333333333			Not accessible
3WIG	26	N27	N	1	3	0			skipped_sasa	FALSE											skipped_sasa	sasa_A2=0.000 <= 0.100	0	15	18	0.166666667			Not accessible
3WIG	28	N29	N	1	3	1.029678237	1.5834086	-1.6165915	ok	FALSE											no_accept_dir	no directions with d >= r_excl_A (3.20)	0	17	18	0.055555556			Not accessible
3ZBF	10	C1	C	3	4	4.02458697	4.636606	1.4366062	ok	TRUE	5.731196	9.7	15.431196	21	37.46026169	19.09080773	10.50467189	0.184406329	0.326359922	-0.927083333	ok		1	12	15	0.2	5.648600046	13818.23479	high rigidification
3ZBF	26	C10	C	2	4	1.176395901	4.0352	0.8352001	ok	TRUE	2.2	3.2	5.4	45	42.99371397	20.38968118	-0.107749021	0.749027353	0.538898893	-0.385416667	ok		1	14	15	0.066666667	0.165328246	1.321862997	low rigidification
3ZBF	28	C11	C	2	4	13.56510677	3.8741004	0.6741004	ok	TRUE	1.0258769	2.2	3.2258768	65	48.58976596	22.34531081	0.527187541	0.106137472	0.640703777	-0.760416667	ok		1	14	15	0.066666667	0.076023592	1.136908935	low rigidification
3ZBF	25	C8	C	2	4	3.45842281	3.5972965	0.39729643	ok	TRUE	3.0280402	4.7	7.72804	36	44.06053431	17.67892008	0.913403822	0.912159546	0.393491579	-0.114583333	ok		1	13	15	0.133333333	0.685346226	3.179525186	low rigidification
3ZBF	29	C9	C	2	4	15.38588809	5.0426826	1.8426826	ok	TRUE	1.4015546	2.2	3.6015546	57.5	47.38267892	20.38324006	2.222608436	0.802793551	0.225225458	-0.552083333	ok		1	13	15	0.133333333	0.077361813	1.139479726	low rigidification
3ZBF	15	N22	N	2	3	0			skipped_sasa	FALSE											skipped_sasa	sasa_A2=0.000 <= 0.100	0	11	15	0.266666667			Not accessible
3ZBF	3	C2	C	1	3	3.033144147	1.8147321	-1.385268	ok	FALSE											no_accept_dir	no directions with d >= r_excl_A (3.20)	0	15	15	0			Not accessible
3ZBF	24	C20	C	1	4	0			skipped_sasa	FALSE											skipped_sasa	sasa_A2=0.000 <= 0.100	0	12	15	0.2			Not accessible
3ZBF	9	C21	C	1	4	0			skipped_sasa	FALSE											skipped_sasa	sasa_A2=0.000 <= 0.100	0	11	15	0.266666667			Not accessible
3ZBF	2	C3	C	1	3	6.0074981	3.6062846	0.40628457	ok	TRUE	2.7167737	2.2	4.916774	39	41.09479641	17.49055285	2.62869338	-0.148790029	0.790773333	-0.59375	ok		1	14	15	0.066666667	0.078229141	1.141149011	low rigidification
3ZBF	13	C4	C	1	3	0			skipped_sasa	FALSE											skipped_sasa	sasa_A2=0.000 <= 0.100	0	8	15	0.466666667			Not accessible
3ZBF	17	C5	C	1	3	0.009959164			skipped_sasa	FALSE											skipped_sasa	sasa_A2=0.010 <= 0.100	0	9	15	0.4			Not accessible
3ZBF	20	C6	C	1	3	7.546437471	3.2892413	0.089241266	ok	TRUE	3.8105118	5.7	9.510511	30	44.44677093	17.73976056	7.796841749	0.802793551	0.225225458	-0.552083333	ok		1	10	15	0.333333333	1.893262368	24.42142192	low rigidification
3ZBF	21	C7	C	1	3	0			skipped_sasa	FALSE											skipped_sasa	sasa_A2=0.000 <= 0.100	0	10	15	0.333333333			Not accessible
3ZBF	27	N25	N	1	3	21.31879771	4.4252825	1.2252824	ok	TRUE	1.8460191	2.2	4.046019	50	46.25549241	20.49563529	-2.080173613	0.912159546	0.393491579	-0.114583333	ok		1	15	15	0	0.077370484	1.139496402	low rigidification
4AG8	3	C88	C	3	4	2.125695504	3.5923529	0.39235282	ok	TRUE	0	0	0	0	0	0	0	0	0	0	ok		1	16	16	0			No cone found
4AG8	27	C01	C	1	3	0			skipped_sasa	FALSE											skipped_sasa	sasa_A2=0.000 <= 0.100	0	14	16	0.125			Not accessible
4AG8	24	C04	C	1	3	1.513766864	4.5827312	1.3827312	ok	TRUE	1.4015546	2.2	3.6015546	57.5	13.26969289	25.71621575	40.9516513	-0.721246473	0.31951659	0.614583333	ok		1	15	16	0.0625	0.077361813	1.139479726	low rigidification
4AG8	25	C05	C	1	3	14.60051849	4.7662187	1.5662186	ok	TRUE	1.0258769	2.7	3.7258768	65	12.35334127	28.57256277	41.91478678	-0.721246473	0.31951659	0.614583333	ok		1	16	16	0	0.09195293	1.16789007	low rigidification
4AG8	26	C06	C	1	3	0.221650426	2.138387	-1.0616131	ok	FALSE											no_accept_dir	no directions with d >= r_excl_A (3.20)	0	15	16	0.0625			Not accessible
4AG8	12	C08	C	1	3	0			skipped_sasa	FALSE											skipped_sasa	sasa_A2=0.000 <= 0.100	0	9	16	0.4375			Not accessible
4AG8	13	C09	C	1	3	0			skipped_sasa	FALSE											skipped_sasa	sasa_A2=0.000 <= 0.100	0	8	16	0.5			Not accessible
4AG8	14	C12	C	1	3	0			skipped_sasa	FALSE											skipped_sasa	sasa_A2=0.000 <= 0.100	0	9	16	0.4375			Not accessible
4AG8	20	C16	C	1	3	0			skipped_sasa	FALSE											skipped_sasa	sasa_A2=0.000 <= 0.100	0	11	16	0.3125			Not accessible
4AG8	21	C17	C	1	3	0			skipped_sasa	FALSE											skipped_sasa	sasa_A2=0.000 <= 0.100	0	12	16	0.25			Not accessible
4AG8	9	C19	C	1	3	0			skipped_sasa	FALSE											skipped_sasa	sasa_A2=0.000 <= 0.100	0	13	16	0.1875			Not accessible
4AG8	7	C20	C	1	3	0			skipped_sasa	FALSE											skipped_sasa	sasa_A2=0.000 <= 0.100	0	14	16	0.125			Not accessible
4AG8	6	C21	C	1	3	0			skipped_sasa	FALSE											skipped_sasa	sasa_A2=0.000 <= 0.100	0	15	16	0.0625			Not accessible
4AG8	5	C22	C	1	3	0			skipped_sasa	FALSE											skipped_sasa	sasa_A2=0.000 <= 0.100	0	14	16	0.125			Not accessible
4AG8	16	N15	N	1	3	0			skipped_sasa	FALSE											skipped_sasa	sasa_A2=0.000 <= 0.100	0	9	16	0.4375			Not accessible
4AG8	2	N82	N	1	3	0			skipped_sasa	FALSE											skipped_sasa	sasa_A2=0.000 <= 0.100	0	15	16	0.0625			Not accessible
4AGD	10	C3	C	3	4	3.723722561	4.011397	0.81139684	ok	TRUE	2.7167737	6.7	9.416774	39	49.19085504	-3.904455923	-13.04497014	0.958069676	0.054780777	-0.28125	ok		1	9	15	0.4	1.211248041	7.724154923	low rigidification
4AGD	0	C4	C	3	4	0			skipped_sasa	FALSE											skipped_sasa	sasa_A2=0.000 <= 0.100	0	9	15	0.4			Not accessible
4AGD	40	C41	C	3	4	45.5409026	5.74743	2.5474298	ok	TRUE	0.69365734	2.2	2.8936574	72.5	57.79201923	-0.075685884	-18.87694292	0.859221236	-0.479979542	-0.177083333	ok		3	15	15	0	0.069509918	1.124478416	low rigidification
4AGD	41	C42	C	3	4	67.85490767	7.11361	3.9136097	ok	TRUE	0.69365734	2.2	2.8936574	72.5	58.44805001	-0.746156889	-17.24013335	0.749027353	0.538898893	-0.385416667	ok		3	15	15	0	0.069509918	1.124478416	low rigidification
4AGD	35	C37	C	2	4	12.53606173	5.3541265	2.1541264	ok	TRUE	1.4015546	2.2	3.6015546	57.5	53.67590182	-1.467123844	-17.45083859	0.802793551	0.225225458	-0.552083333	ok		2	11	15	0.266666667	0.077361813	1.139479726	low rigidification
4AGD	36	C38	C	2	4	4.044843584	4.362895	1.162895	ok	TRUE	1.4015546	2.7	4.1015544	57.5	54.81214689	-0.414894862	-14.00239094	0.802793551	0.225225458	-0.552083333	ok		2	12	15	0.2	0.094635498	1.173189862	low rigidification
4AGD	38	C39	C	2	4	16.4464121	6.153613	2.953613	ok	TRUE	1.0258769	2.2	3.2258768	65	57.24039223	-1.219942922	-13.91349281	0.501328083	0.267354284	-0.822916667	ok		2	14	15	0.066666667	0.076023592	1.136908935	low rigidification
4AGD	39	C40	C	2	4	4.085101058	6.476266	3.2762659	ok	TRUE	0.69365734	2.2	2.8936574	72.5	58.00491214	0.969719729	-17.83755279	0.749027353	0.538898893	-0.385416667	ok		2	14	15	0.066666667	0.069509918	1.124478416	low rigidification
4AGD	11	C12	C	1	3	0			skipped_sasa	FALSE											skipped_sasa	sasa_A2=0.000 <= 0.100	0	10	15	0.333333333			Not accessible
4AGD	1	C5	C	1	3	0			skipped_sasa	FALSE											skipped_sasa	sasa_A2=0.000 <= 0.100	0	15	15	0			Not accessible
4AGD	2	C6	C	1	3	0			skipped_sasa	FALSE											skipped_sasa	sasa_A2=0.000 <= 0.100	0	14	15	0.066666667			Not accessible
4AGD	3	C7	C	1	3	0			skipped_sasa	FALSE											skipped_sasa	sasa_A2=0.000 <= 0.100	0	13	15	0.133333333			Not accessible
4AGD	16	N23	N	1	3	0			skipped_sasa	FALSE											skipped_sasa	sasa_A2=0.000 <= 0.100	0	9	15	0.4			Not accessible
4AGD	17	N24	N	1	3	0			skipped_sasa	FALSE											skipped_sasa	sasa_A2=0.000 <= 0.100	0	13	15	0.133333333			Not accessible
4AGD	18	N25	N	1	3	0.155963842	3.6650689	0.46506882	ok	TRUE	2.4433475	4.7	7.1433477	42	51.31684421	-0.546435856	-14.57607018	0.501328083	0.267354284	-0.822916667	ok		1	10	15	0.333333333	0.474538904	2.227611395	low rigidification
4ASD	17	C31	C	3	4	2.182670044	3.2124364	0.01243639	ok	TRUE	4.941281	4.7	9.641281	24	-21.5878637	3.732570665	-15.06211504	0.987286827	-0.158607108	-0.010416667	ok		1	18	18	0	3.104095916	188.5029262	modest rigidification
4ASD	0	C1	C	1	3	0			skipped_sasa	FALSE											skipped_sasa	sasa_A2=0.000 <= 0.100	0	15	18	0.166666667			Not accessible
4ASD	6	C17	C	1	3	0			skipped_sasa	FALSE											skipped_sasa	sasa_A2=0.000 <= 0.100	0	9	18	0.5			Not accessible
4ASD	7	C18	C	1	3	0			skipped_sasa	FALSE											skipped_sasa	sasa_A2=0.000 <= 0.100	0	10	18	0.444444444			Not accessible
4ASD	9	C20	C	1	3	0			skipped_sasa	FALSE											skipped_sasa	sasa_A2=0.000 <= 0.100	0	10	18	0.444444444			Not accessible
4ASD	10	C21	C	1	3	0			skipped_sasa	FALSE											skipped_sasa	sasa_A2=0.000 <= 0.100	0	9	18	0.5			Not accessible
4ASD	12	C24	C	1	3	0			skipped_sasa	FALSE											skipped_sasa	sasa_A2=0.000 <= 0.100	0	14	18	0.222222222			Not accessible
4ASD	13	C25	C	1	3	0			skipped_sasa	FALSE											skipped_sasa	sasa_A2=0.000 <= 0.100	0	15	18	0.166666667			Not accessible
4ASD	15	C28	C	1	3	0			skipped_sasa	FALSE											skipped_sasa	sasa_A2=0.000 <= 0.100	0	14	18	0.222222222			Not accessible
4ASD	2	C3	C	1	3	0			skipped_sasa	FALSE											skipped_sasa	sasa_A2=0.000 <= 0.100	0	15	18	0.166666667			Not accessible
4ASD	3	C4	C	1	3	0.760062631	3.5348465	0.3348465	ok	TRUE	10.910784	9.7	20.610785	11.4	-29.43364096	5.616069911	-6.613822807	-0.071654418	-0.996939859	0.03125	ok		1	16	18	0.111111111	9.107854837	4743554.846	high rigidification
4ASD	25	N12	N	1	3	0			skipped_sasa	FALSE											skipped_sasa	sasa_A2=0.000 <= 0.100	0	13	18	0.277777778			Not accessible
4ASD	26	N14	N	1	3	0			skipped_sasa	FALSE											skipped_sasa	sasa_A2=0.000 <= 0.100	0	11	18	0.388888889			Not accessible
4ASD	16	N30	N	1	3	0			skipped_sasa	FALSE											skipped_sasa	sasa_A2=0.000 <= 0.100	0	17	18	0.055555556			Not accessible
4ASE	25	C40	C	3	4	4.133792518	4.455272	1.2552722	ok	TRUE	0	0	0	0	0	0	0	0	0	0	ok		3	18	18	0			No cone found
4ASE	30	C49	C	3	4	1.069356863	3.6760082	0.47600818	ok	TRUE	2.7167737	2.2	4.916774	39	-18.27930472	0.025458556	-14.60049256	0.987286827	-0.158607108	-0.010416667	ok		1	17	18	0.055555556	0.078229141	1.141149011	low rigidification
4ASE	31	C53	C	3	4	0			skipped_sasa	FALSE											skipped_sasa	sasa_A2=0.000 <= 0.100	0	18	18	0			Not accessible
4ASE	12	C13	C	1	3	0			skipped_sasa	FALSE											skipped_sasa	sasa_A2=0.000 <= 0.100	0	9	18	0.5			Not accessible
4ASE	14	C16	C	1	3	0			skipped_sasa	FALSE											skipped_sasa	sasa_A2=0.000 <= 0.100	0	10	18	0.444444444			Not accessible
4ASE	15	C17	C	1	3	0			skipped_sasa	FALSE											skipped_sasa	sasa_A2=0.000 <= 0.100	0	9	18	0.5			Not accessible
4ASE	1	C2	C	1	3	0			skipped_sasa	FALSE											skipped_sasa	sasa_A2=0.000 <= 0.100	0	15	18	0.166666667			Not accessible
4ASE	27	C43	C	1	3	0			skipped_sasa	FALSE											skipped_sasa	sasa_A2=0.000 <= 0.100	0	16	18	0.111111111			Not accessible
4ASE	4	C5	C	1	3	0			skipped_sasa	FALSE											skipped_sasa	sasa_A2=0.000 <= 0.100	0	14	18	0.222222222			Not accessible
4ASE	7	C8	C	1	3	0			skipped_sasa	FALSE											skipped_sasa	sasa_A2=0.000 <= 0.100	0	14	18	0.222222222			Not accessible
4ASE	8	C9	C	1	3	0			skipped_sasa	FALSE											skipped_sasa	sasa_A2=0.000 <= 0.100	0	13	18	0.277777778			Not accessible
4ASE	28	N21	N	1	3	0			skipped_sasa	FALSE											skipped_sasa	sasa_A2=0.000 <= 0.100	0	16	18	0.111111111			Not accessible
4ASE	18	N28	N	1	3	0			skipped_sasa	FALSE											skipped_sasa	sasa_A2=0.000 <= 0.100	0	12	18	0.333333333			Not accessible
4C2V	33	CAA	C	3	4	34.37317371	4.9822645	1.7822645	ok	TRUE	1.8460191	2.2	4.046019	50	16.51387816	-32.5691705	2.807403488	0.269380396	-0.942477159	0.197916667	ok		2	22	23	0.043478261	0.077370484	1.139496402	low rigidification
4C2V	35	CAN	C	2	4	13.69124029	5.0591726	1.8591726	ok	TRUE	1.8460191	2.2	4.046019	50	11.82980957	-30.9167237	2.038069381	0.612971657	-0.711408241	-0.34375	ok		2	22	23	0.043478261	0.077370484	1.139496402	low rigidification
4C2V	32	CAO	C	2	4	14.16251108	4.7909255	1.5909255	ok	TRUE	1.8460191	2.2	4.046019	50	18.11599832	-32.04819758	3.785651054	-0.178610901	-0.506146306	-0.84375	ok		1	21	23	0.086956522	0.077370484	1.139496402	low rigidification
4C2V	29	CAP	C	2	4	0			skipped_sasa	FALSE											skipped_sasa	sasa_A2=0.000 <= 0.100	0	18	23	0.217391304			Not accessible
4C2V	28	CAQ	C	2	4	0			skipped_sasa	FALSE											skipped_sasa	sasa_A2=0.000 <= 0.100	0	17	23	0.260869565			Not accessible
4C2V	34	CAR	C	2	4	26.73224217	6.219683	3.0196831	ok	TRUE	2.2	2.2	4.4	45	13.59091712	-32.65314771	1.046882966	0.744646082	-0.660842757	0.09375	ok		2	21	23	0.086956522	0.077894386	1.140504442	low rigidification
4C2V	30	CAS	C	2	4	0			skipped_sasa	FALSE											skipped_sasa	sasa_A2=0.000 <= 0.100	0	19	23	0.173913043			Not accessible
4C2V	10	CAT	C	2	4	0			skipped_sasa	FALSE											skipped_sasa	sasa_A2=0.000 <= 0.100	0	17	23	0.260869565			Not accessible
4C2V	19	C2	C	1	3	0			skipped_sasa	FALSE											skipped_sasa	sasa_A2=0.000 <= 0.100	0	13	23	0.434782609			Not accessible
4C2V	4	CAE	C	1	3	0			skipped_sasa	FALSE											skipped_sasa	sasa_A2=0.000 <= 0.100	0	22	23	0.043478261			Not accessible
4C2V	3	CAG	C	1	3	0			skipped_sasa	FALSE											skipped_sasa	sasa_A2=0.000 <= 0.100	0	23	23	0			Not accessible
4C2V	5	CAH	C	1	3	0			skipped_sasa	FALSE											skipped_sasa	sasa_A2=0.000 <= 0.100	0	21	23	0.086956522			Not accessible
4C2V	25	CAI	C	1	3	0.187235765	3.1194274	-0.080572605	ok	FALSE											no_accept_dir	no directions with d >= r_excl_A (3.20)	0	14	23	0.391304348			Not accessible
4C2V	24	CAJ	C	1	3	0			skipped_sasa	FALSE											skipped_sasa	sasa_A2=0.000 <= 0.100	0	13	23	0.434782609			Not accessible
4C2V	0	CAK	C	1	3	0			skipped_sasa	FALSE											skipped_sasa	sasa_A2=0.000 <= 0.100	0	21	23	0.086956522			Not accessible
4C2V	12	CAL	C	1	3	0			skipped_sasa	FALSE											skipped_sasa	sasa_A2=0.000 <= 0.100	0	15	23	0.347826087			Not accessible
4C2V	22	CAM	C	1	3	0			skipped_sasa	FALSE											skipped_sasa	sasa_A2=0.000 <= 0.100	0	14	23	0.391304348			Not accessible
4C2V	14	NAW	N	1	3	5.753173506	4.233232	1.033232	ok	TRUE	13.007181	8.7	21.707182	9.6	14.09991797	-17.08412322	9.596456854	-0.66501498	-0.683008592	-0.302083333	ok		1	15	23	0.347826087	45.76802885	3.53E+33	high rigidification
4C2V	7	NAX	N	1	3	0			skipped_sasa	FALSE											skipped_sasa	sasa_A2=0.000 <= 0.100	0	19	23	0.173913043			Not accessible
4C2V	16	NAY	N	1	3	0			skipped_sasa	FALSE											skipped_sasa	sasa_A2=0.000 <= 0.100	0	13	23	0.434782609			Not accessible
4C2V	36	OAC	O	1	2	38.08185773	4.7155857	1.5155857	ok	TRUE	1.0258769	2.2	3.2258768	65	15.07452262	-31.98089896	-1.345981642	-0.432339998	-0.69631072	-0.572916667	ok		1	23	23	0	0.076023592	1.136908935	low rigidification
4CLI	19	C25	C	3	4	36.07395595	3.3808768	0.18087673	ok	TRUE	2.2	2.7	4.9	45	30.02084638	48.60427948	6.251690138	-0.461885608	0.777342596	-0.427083333	ok		1	11	12	0.083333333	0.09528461	1.174475885	low rigidification
4CLI	20	C29	C	3	4	2.958110369	4.1950197	0.9950197	ok	TRUE	4.941281	4.7	9.641281	24	31.42506475	45.54879781	9.476685768	0.106137472	0.640703777	-0.760416667	ok		3	9	12	0.25	3.104095916	188.5029262	modest rigidification
4CLI	18	C9	C	3	4	0.359862601	4.0090103	0.80901027	ok	TRUE	0	0	0	0	0	0	0	0	0	0	ok		1	9	12	0.25			No cone found
4CLI	16	C28	C	2	4	0			skipped_sasa	FALSE											skipped_sasa	sasa_A2=0.000 <= 0.100	0	7	12	0.416666667			Not accessible
4CLI	26	N17	N	2	3	0.011243077			skipped_sasa	FALSE											skipped_sasa	sasa_A2=0.011 <= 0.100	0	9	12	0.25			Not accessible
4CLI	1	C12	C	1	3	0.297291553	3.5881784	0.38817835	ok	TRUE	3.387703	5.7	9.087703	33	32.45406151	48.21328496	10.45011589	0.693228282	-0.053225804	-0.71875	ok		1	9	12	0.25	1.660830712	16.49671079	low rigidification
4CLI	2	C13	C	1	3	0			skipped_sasa	FALSE											skipped_sasa	sasa_A2=0.000 <= 0.100	0	10	12	0.166666667			Not accessible
4CLI	4	C15	C	1	3	0			skipped_sasa	FALSE											skipped_sasa	sasa_A2=0.000 <= 0.100	0	10	12	0.166666667			Not accessible
4CLI	5	C4	C	1	3	0			skipped_sasa	FALSE											skipped_sasa	sasa_A2=0.000 <= 0.100	0	9	12	0.25			Not accessible
4CLI	3	C6	C	1	3	0			skipped_sasa	FALSE											skipped_sasa	sasa_A2=0.000 <= 0.100	0	7	12	0.416666667			Not accessible
4CLI	17	C8	C	1	4	0			skipped_sasa	FALSE											skipped_sasa	sasa_A2=0.000 <= 0.100	0	8	12	0.333333333			Not accessible
4GV1	16	C11	C	2	4	0			skipped_sasa	FALSE											skipped_sasa	sasa_A2=0.000 <= 0.100	0	10	15	0.333333333			Not accessible
4GV1	15	C12	C	2	4	0			skipped_sasa	FALSE											skipped_sasa	sasa_A2=0.000 <= 0.100	0	9	15	0.4			Not accessible
4GV1	18	C14	C	2	4	0			skipped_sasa	FALSE											skipped_sasa	sasa_A2=0.000 <= 0.100	0	9	15	0.4			Not accessible
4GV1	19	C15	C	2	4	0			skipped_sasa	FALSE											skipped_sasa	sasa_A2=0.000 <= 0.100	0	10	15	0.333333333			Not accessible
4GV1	8	C21	C	2	4	0			skipped_sasa	FALSE											skipped_sasa	sasa_A2=0.000 <= 0.100	0	11	15	0.266666667			Not accessible
4GV1	9	C22	C	2	4	0			skipped_sasa	FALSE											skipped_sasa	sasa_A2=0.000 <= 0.100	0	12	15	0.2			Not accessible
4GV1	17	N16	N	2	3	0			skipped_sasa	FALSE											skipped_sasa	sasa_A2=0.000 <= 0.100	0	9	15	0.4			Not accessible
4GV1	7	C20	C	1	4	0			skipped_sasa	FALSE											skipped_sasa	sasa_A2=0.000 <= 0.100	0	10	15	0.333333333			Not accessible
4GV1	3	C25	C	1	3	0			skipped_sasa	FALSE											skipped_sasa	sasa_A2=0.000 <= 0.100	0	12	15	0.2			Not accessible
4GV1	2	C26	C	1	3	0			skipped_sasa	FALSE											skipped_sasa	sasa_A2=0.000 <= 0.100	0	13	15	0.133333333			Not accessible
4GV1	4	C28	C	1	3	0			skipped_sasa	FALSE											skipped_sasa	sasa_A2=0.000 <= 0.100	0	13	15	0.133333333			Not accessible
4GV1	5	C29	C	1	3	0			skipped_sasa	FALSE											skipped_sasa	sasa_A2=0.000 <= 0.100	0	12	15	0.2			Not accessible
4GV1	23	C6	C	1	3	0			skipped_sasa	FALSE											skipped_sasa	sasa_A2=0.000 <= 0.100	0	14	15	0.066666667			Not accessible
4GV1	27	C8	C	1	3	0			skipped_sasa	FALSE											skipped_sasa	sasa_A2=0.000 <= 0.100	0	15	15	0			Not accessible
4GV1	26	C9	C	1	3	0			skipped_sasa	FALSE											skipped_sasa	sasa_A2=0.000 <= 0.100	0	14	15	0.066666667			Not accessible
4GV1	11	N19	N	1	3	0			skipped_sasa	FALSE											skipped_sasa	sasa_A2=0.000 <= 0.100	0	9	15	0.4			Not accessible
4GV1	28	N7	N	1	3	0			skipped_sasa	FALSE											skipped_sasa	sasa_A2=0.000 <= 0.100	0	15	15	0			Not accessible
4GV1	10	O23	O	1	2	0.384629707	3.6523578	0.45235777	ok	TRUE	2.7167737	3.7	6.416774	39	-19.02497996	5.369149676	15.88998853	0.903917308	-0.023093866	0.427083333	ok		1	13	15	0.133333333	0.277861789	1.598358168	low rigidification
4HJO	14	C12	C	3	4	13.12619256	4.5852103	1.3852103	ok	TRUE	2.2	2.2	4.4	45	21.32659683	7.160357558	2.275212638	-0.590346995	-0.795708962	0.135416667	ok		2	14	15	0.066666667	0.077894386	1.140504442	low rigidification
4HJO	20	C16	C	3	4	38.30873244	4.036088	0.83608794	ok	TRUE	3.0280402	2.2	5.22804	36	24.01930107	6.884167199	1.656082201	-0.590346995	-0.795708962	0.135416667	ok		2	15	15	0	0.078229141	1.141149011	low rigidification
4HJO	11	C10	C	2	4	7.770789318	4.277889	1.0778887	ok	TRUE	6.7709036	6.7	13.470903	18	27.60302338	13.49339825	0.831523457	-0.834769553	-0.549711952	-0.03125	ok		1	11	15	0.266666667	6.095021946	29355.00043	high rigidification
4HJO	12	C11	C	2	4	18.32734292	3.7205281	0.5205281	ok	TRUE	2.7167737	5.7	8.416774	39	21.65263713	9.007201136	1.016256137	-0.997213764	-0.015743822	0.072916667	ok		1	12	15	0.2	0.884794479	4.45203791	low rigidification
4HJO	17	C14	C	2	4	1.203978246	3.3619287	0.16192865	ok	TRUE	3.387703	5.2	8.587703	33	24.55086609	6.994458056	-2.33632005	0.054726485	-0.881633966	0.46875	ok		1	12	15	0.2	1.129422243	6.727787252	low rigidification
4HJO	18	C15	C	2	4	15.23362916	3.76883	0.56883	ok	TRUE	3.387703	2.7	6.0877028	33	23.28974342	6.042197259	-0.67286678	-0.27090763	-0.913977415	0.302083333	ok		1	13	15	0.133333333	0.096967971	1.177817537	low rigidification
4HJO	0	C1	C	1	2	0.776410047	1.7228678	-1.4771322	ok	FALSE											no_accept_dir	no directions with d >= r_excl_A (3.20)	0	15	15	0			Not accessible
4HJO	21	C17	C	1	3	0			skipped_sasa	FALSE											skipped_sasa	sasa_A2=0.000 <= 0.100	0	9	15	0.4			Not accessible
4HJO	24	C19	C	1	3	0			skipped_sasa	FALSE											skipped_sasa	sasa_A2=0.000 <= 0.100	0	10	15	0.333333333			Not accessible
4HJO	26	C20	C	1	3	7.287500846	3.1625419	-0.03745818	ok	FALSE											no_accept_dir	no directions with d >= r_excl_A (3.20)	0	12	15	0.2			Not accessible
4HJO	27	C21	C	1	3	0			skipped_sasa	FALSE											skipped_sasa	sasa_A2=0.000 <= 0.100	0	13	15	0.133333333			Not accessible
4HJO	28	C22	C	1	3	5.231836592	3.746706	0.54670596	ok	TRUE	0	0	0	0	0	0	0	0	0	0	ok		1	14	15	0.066666667			No cone found
4HJO	3	C4	C	1	3	0			skipped_sasa	FALSE											skipped_sasa	sasa_A2=0.000 <= 0.100	0	12	15	0.2			Not accessible
4HJO	8	C8	C	1	3	0.9952193	4.0943313	0.8943312	ok	TRUE	10.910784	9.2	20.110785	11.4	33.11381212	8.035687304	-3.666032986	-0.920227016	0.187131442	0.34375	ok		1	8	15	0.466666667	9.107854837	4743554.846	high rigidification
4HJO	5	N1	N	1	3	4.402279737	3.8639052	0.66390514	ok	TRUE	20.931602	8.2	29.131601	6	38.09288834	24.11754415	-8.540502776	-0.689324283	-0.599827451	0.40625	ok		1	10	15	0.333333333			high rigidification
4KS8	10	C3	C	3	4	9.077153666	3.802853	0.60285306	ok	TRUE	8.210512	5.7	13.910512	15	11.70879472	13.70399498	29.06183954	-0.66501498	-0.683008592	-0.302083333	ok		2	9	15	0.4	4.842027792	3541.856836	modest rigidification
4KS8	0	C4	C	3	4	6.98747747	4.005689	0.8056891	ok	TRUE	2.2	2.2	4.4	45	2.904988663	9.056112848	25.84565436	-0.66501498	-0.683008592	-0.302083333	ok		1	9	15	0.4	0.077894386	1.140504442	low rigidification
4KS8	40	C41	C	3	4	62.19483326	7.414947	4.2149467	ok	TRUE	0.69365734	2.2	2.8936574	72.5	0.956438315	2.688495935	21.11867055	-0.834769553	-0.549711952	-0.03125	ok		3	15	15	0	0.069509918	1.124478416	low rigidification
4KS8	41	C42	C	3	4	37.9888767	5.533591	2.3335907	ok	TRUE	1.4015546	2.2	3.6015546	57.5	4.169093454	2.452330877	19.12719695	-0.906593242	-0.347402533	0.239583333	ok		2	15	15	0	0.077361813	1.139479726	low rigidification
4KS8	35	C37	C	2	4	7.247332826	3.8359115	0.63591146	ok	TRUE	1.0258769	2.2	3.2258768	65	3.275194363	4.282998033	24.29706162	-0.590346995	-0.795708962	0.135416667	ok		1	11	15	0.266666667	0.076023592	1.136908935	low rigidification
4KS8	36	C38	C	2	4	15.22883209	5.441922	2.2419221	ok	TRUE	1.0258769	2.2	3.2258768	65	1.168127494	5.830791039	23.25624588	-0.590346995	-0.795708962	0.135416667	ok		2	12	15	0.2	0.076023592	1.136908935	low rigidification
4KS8	38	C39	C	2	4	17.61289798	4.6678715	1.4678714	ok	TRUE	1.4015546	2.2	3.6015546	57.5	0.824222849	3.246520142	18.34509952	0.412424283	-0.431935802	0.802083333	ok		1	14	15	0.066666667	0.077361813	1.139479726	low rigidification
4KS8	39	C40	C	2	4	19.734025	6.0446925	2.8446925	ok	TRUE	1.0258769	2.2	3.2258768	65	1.19735817	3.40354732	23.97890549	-0.834769553	-0.549711952	-0.03125	ok		2	14	15	0.066666667	0.076023592	1.136908935	low rigidification
4KS8	11	C12	C	1	3	1.045118056	3.9674969	0.7674968	ok	TRUE	0	0	0	0	0	0	0	0	0	0	ok		1	10	15	0.333333333			No cone found
4KS8	1	C5	C	1	3	0			skipped_sasa	FALSE											skipped_sasa	sasa_A2=0.000 <= 0.100	0	15	15	0			Not accessible
4KS8	2	C6	C	1	3	0			skipped_sasa	FALSE											skipped_sasa	sasa_A2=0.000 <= 0.100	0	14	15	0.066666667			Not accessible
4KS8	3	C7	C	1	3	3.039450445	4.0964584	0.8964584	ok	TRUE	20.931602	9.7	30.631601	6	2.375671743	27.27310767	37.9348674	0.30378161	-0.804482169	-0.510416667	ok		1	13	15	0.133333333			high rigidification
4KS8	16	N23	N	1	3	0			skipped_sasa	FALSE											skipped_sasa	sasa_A2=0.000 <= 0.100	0	9	15	0.4			Not accessible
4KS8	17	N24	N	1	3	0			skipped_sasa	FALSE											skipped_sasa	sasa_A2=0.000 <= 0.100	0	13	15	0.133333333			Not accessible
4KS8	18	N25	N	1	3	0.039848452			skipped_sasa	FALSE											skipped_sasa	sasa_A2=0.040 <= 0.100	0	10	15	0.333333333			Not accessible
4LMN	13	C5'	C	2	4	0.551937745	2.9284518	-0.27154827	ok	FALSE											no_accept_dir	no directions with d >= r_excl_A (3.20)	0	8	15	0.466666667			Not accessible
4LMN	26	N6	N	2	3	0			skipped_sasa	FALSE											skipped_sasa	sasa_A2=0.000 <= 0.100	0	15	15	0			Not accessible
4LMN	20	C1'	C	1	4	0.315178696	3.241713	0.041713	ok	TRUE	0	0	0	0	0	0	0	0	0	0	ok		1	10	15	0.333333333			No cone found
4LMN	28	C2	C	1	3	0.403854799	1.9867098	-1.2132902	ok	FALSE											no_accept_dir	no directions with d >= r_excl_A (3.20)	0	14	15	0.066666667			Not accessible
4LMN	18	C2'	C	1	4	0			skipped_sasa	FALSE											skipped_sasa	sasa_A2=0.000 <= 0.100	0	10	15	0.333333333			Not accessible
4LMN	16	C3'	C	1	4	0			skipped_sasa	FALSE											skipped_sasa	sasa_A2=0.000 <= 0.100	0	9	15	0.4			Not accessible
4LMN	14	C4'	C	1	4	1.727042057	3.0632668	-0.1367333	ok	FALSE											no_accept_dir	no directions with d >= r_excl_A (3.20)	0	8	15	0.466666667			Not accessible
4LMN	22	C8	C	1	3	0.574382186	3.2155144	0.015514374	ok	TRUE	0	0	0	0	0	0	0	0	0	0	ok		1	12	15	0.2			No cone found
4LMN	7	N3B	N	1	3	0.605731808	2.2224998	-0.9775002	ok	FALSE											no_accept_dir	no directions with d >= r_excl_A (3.20)	0	13	15	0.133333333			Not accessible
4LMN	19	O2'	O	1	2	0.738202637	1.2530901	-1.9469099	ok	FALSE											no_accept_dir	no directions with d >= r_excl_A (3.20)	0	11	15	0.266666667			Not accessible
4LMN	10	O2A	O	1	2	0.339353482	1.3572987	-1.8427013	ok	FALSE											no_accept_dir	no directions with d >= r_excl_A (3.20)	0	11	15	0.266666667			Not accessible
4LMN	6	O2B	O	1	2	17.17586975	3.6272478	0.42724776	ok	TRUE	3.387703	7.2	10.587703	33	24.96964472	23.59040493	-12.7182073	-0.940459086	0.326722581	-0.09375	ok		1	13	15	0.133333333	2.159655013	38.28583386	low rigidification
4LMN	2	O2G	O	1	2	2.514227579	2.0734153	-1.1265848	ok	FALSE											no_accept_dir	no directions with d >= r_excl_A (3.20)	0	15	15	0			Not accessible
4LMN	17	O3'	O	1	2	6.432072546	3.0388277	-0.16117239	ok	FALSE											no_accept_dir	no directions with d >= r_excl_A (3.20)	0	10	15	0.333333333			Not accessible
4LMN	3	O3G	O	1	2	0			skipped_sasa	FALSE											skipped_sasa	sasa_A2=0.000 <= 0.100	0	15	15	0			Not accessible
4MKC	0	C1	C	3	4	2.800351678	3.6312852	0.43128514	ok	TRUE	2.4433475	3.7	6.1433477	42	-26.50190977	8.960357515	-8.8235821	-0.689324283	-0.599827451	0.40625	ok		1	14	17	0.176470588	0.263661741	1.560505838	low rigidification
4MKC	14	C15	C	3	4	6.680057134	3.4783196	0.2783196	ok	TRUE	5.731196	5.2	10.931196	21	-23.33401541	13.1824308	-8.646469777	0.547501937	-0.753206892	0.364583333	ok		1	13	17	0.235294118	3.55013781	400.1926187	modest rigidification
4MKC	2	C3	C	3	4	8.966442805	4.069933	0.8699329	ok	TRUE	2.2	2.7	4.9	45	-26.47079181	8.060608648	-7.900044108	-0.689324283	-0.599827451	0.40625	ok		2	14	17	0.176470588	0.09528461	1.174475885	low rigidification
4MKC	35	C36	C	3	4	11.20347147	4.7243347	1.5243347	ok	TRUE	5.731196	6.7	12.431196	21	-18.27527218	15.57051563	-11.91294932	0.309311774	-0.70751105	0.635416667	ok		1	17	17	0	4.857967476	3638.437101	modest rigidification
4MKC	36	C37	C	3	4	0			skipped_sasa	FALSE											skipped_sasa	sasa_A2=0.000 <= 0.100	0	17	17	0			Not accessible
4MKC	9	C10	C	2	4	9.716579279	3.539687	0.33968687	ok	TRUE	1.8460191	2.2	4.046019	50	-18.44826003	4.605066951	-6.089173948	-0.689324283	-0.599827451	0.40625	ok		1	16	17	0.058823529	0.077370484	1.139496402	low rigidification
4MKC	11	C12	C	2	4	34.91689912	4.9227905	1.7227905	ok	TRUE	1.4015546	2.2	3.6015546	57.5	-23.38903244	4.781372634	-3.417697537	0.412424283	-0.431935802	0.802083333	ok		2	16	17	0.058823529	0.077361813	1.139479726	low rigidification
4MKC	12	C13	C	2	4	7.542632418	4.6801996	1.4801996	ok	TRUE	1.8460191	4.2	6.046019	50	-22.72655147	6.481329369	-5.340407983	-0.689324283	-0.599827451	0.40625	ok		1	15	17	0.117647059	0.28424672	1.615676067	low rigidification
4MKC	8	C9	C	2	4	0.224195391	3.92795	0.72794986	ok	TRUE	2.7167737	2.2	4.916774	39	-22.02611863	6.065907687	-8.521334336	-0.396219574	-0.717479298	0.572916667	ok		1	15	17	0.117647059	0.078229141	1.141149011	low rigidification
4MKC	15	C16	C	1	3	0			skipped_sasa	FALSE											skipped_sasa	sasa_A2=0.000 <= 0.100	0	11	17	0.352941176			Not accessible
4MKC	1	C2	C	1	4	2.391563405	3.0807009	-0.11929917	ok	FALSE											no_accept_dir	no directions with d >= r_excl_A (3.20)	0	13	17	0.235294118			Not accessible
4MKC	20	C21	C	1	3	0			skipped_sasa	FALSE											skipped_sasa	sasa_A2=0.000 <= 0.100	0	11	17	0.352941176			Not accessible
4MKC	26	C27	C	1	3	0			skipped_sasa	FALSE											skipped_sasa	sasa_A2=0.000 <= 0.100	0	14	17	0.176470588			Not accessible
4MKC	27	C28	C	1	3	0			skipped_sasa	FALSE											skipped_sasa	sasa_A2=0.000 <= 0.100	0	15	17	0.117647059			Not accessible
4MKC	28	C29	C	1	3	5.587436502	2.7291946	-0.4708054	ok	FALSE											no_accept_dir	no directions with d >= r_excl_A (3.20)	0	16	17	0.058823529			Not accessible
4MKC	29	C30	C	1	3	0.629497533	2.5923042	-0.6076958	ok	FALSE											no_accept_dir	no directions with d >= r_excl_A (3.20)	0	15	17	0.117647059			Not accessible
4MKC	34	C35	C	1	4	0			skipped_sasa	FALSE											skipped_sasa	sasa_A2=0.000 <= 0.100	0	16	17	0.058823529			Not accessible
4MKC	5	C6	C	1	3	0.292250337	4.0653763	0.86537623	ok	TRUE	2.4433475	4.7	7.1433477	42	-22.91723215	7.822535988	-6.96064867	-0.689324283	-0.599827451	0.40625	ok		1	12	17	0.294117647	0.474538904	2.227611395	low rigidification
4MKC	7	C8	C	1	4	1.48386744	3.3009255	0.100925446	ok	TRUE	2.2	2.2	4.4	45	-19.79480626	8.155656604	-5.89255253	-0.27090763	-0.913977415	0.302083333	ok		1	14	17	0.176470588	0.077894386	1.140504442	low rigidification
4MKC	10	N11	N	1	3	10.96986245	3.7591403	0.5591402	ok	TRUE	1.8460191	2.2	4.046019	50	-21.06940322	2.179172911	-4.872240115	-0.850331231	-0.128107863	0.510416667	ok		1	17	17	0	0.077370484	1.139496402	low rigidification
4MKC	17	N18	N	1	3	0			skipped_sasa	FALSE											skipped_sasa	sasa_A2=0.000 <= 0.100	0	9	17	0.470588235			Not accessible
4MKC	24	N25	N	1	3	0			skipped_sasa	FALSE											skipped_sasa	sasa_A2=0.000 <= 0.100	0	12	17	0.294117647			Not accessible
4MXO	35	C01	C	3	4	0			skipped_sasa	FALSE											skipped_sasa	sasa_A2=0.000 <= 0.100	0	19	19	0			Not accessible
4MXO	0	CAA	C	3	4	30.74783421	4.5276284	1.3276284	ok	TRUE	5.731196	4.2	9.931196	21	10.56868278	-37.81749589	-9.374276643	0.08222006	-0.414669506	0.90625	ok		2	12	19	0.368421053	3.238359819	236.4472244	modest rigidification
4MXO	14	CAO	C	3	4	62.61902943	6.3400373	3.1400373	ok	TRUE	1.0258769	2.2	3.2258768	65	19.77954677	-39.03726587	0.737703354	0.139951384	-0.960735883	-0.239583333	ok		3	19	19	0	0.076023592	1.136908935	low rigidification
4MXO	2	CAC	C	2	4	16.14505483	3.8267856	0.6267855	ok	TRUE	1.4015546	2.2	3.6015546	57.5	14.8096905	-40.6978024	-4.897218488	0.702995249	-0.472833076	0.53125	ok		1	14	19	0.263157895	0.077361813	1.139479726	low rigidification
4MXO	12	CAM	C	2	4	3.627664229	2.813959	-0.38604116	ok	FALSE											no_accept_dir	no directions with d >= r_excl_A (3.20)	0	13	19	0.315789474			Not accessible
4MXO	13	CAN	C	2	4	0			skipped_sasa	FALSE											skipped_sasa	sasa_A2=0.000 <= 0.100	0	12	19	0.368421053			Not accessible
4MXO	15	CAP	C	2	4	20.20689193	4.6296887	1.4296887	ok	TRUE	1.4015546	2.2	3.6015546	57.5	15.50101293	-40.32463936	-1.64871818	0.547501937	-0.753206892	0.364583333	ok		1	16	19	0.157894737	0.077361813	1.139479726	low rigidification
4MXO	16	CAQ	C	2	4	3.41867804	3.0349045	-0.16509557	ok	FALSE											no_accept_dir	no directions with d >= r_excl_A (3.20)	0	16	19	0.157894737			Not accessible
4MXO	17	CAR	C	2	4	34.90852707	6.490586	3.2905858	ok	TRUE	1.4015546	2.2	3.6015546	57.5	17.62865	-42.0373144	-1.839676973	0.898156405	-0.354257297	0.260416667	ok		2	17	19	0.105263158	0.077361813	1.139479726	low rigidification
4MXO	18	CAS	C	2	4	32.6677341	5.2733617	2.0733616	ok	TRUE	1.4015546	2.2	3.6015546	57.5	18.94764158	-40.85995069	-3.002748811	0.859221236	-0.479979542	-0.177083333	ok		2	17	19	0.105263158	0.077361813	1.139479726	low rigidification
4MXO	7	CAH	C	1	3	0			skipped_sasa	FALSE											skipped_sasa	sasa_A2=0.000 <= 0.100	0	13	19	0.315789474			Not accessible
4MXO	8	CAI	C	1	3	0			skipped_sasa	FALSE											skipped_sasa	sasa_A2=0.000 <= 0.100	0	17	19	0.105263158			Not accessible
4MXO	9	CAJ	C	1	3	0			skipped_sasa	FALSE											skipped_sasa	sasa_A2=0.000 <= 0.100	0	16	19	0.157894737			Not accessible
4MXO	10	CAK	C	1	3	0			skipped_sasa	FALSE											skipped_sasa	sasa_A2=0.000 <= 0.100	0	10	19	0.473684211			Not accessible
4MXO	11	CAL	C	1	3	0.54860029	3.3805277	0.18052769	ok	TRUE	6.7709036	8.7	15.470903	18	12.43639816	-33.71488813	-10.7285087	-0.396219574	-0.717479298	0.572916667	ok		1	11	19	0.421052632	6.354482076	45484.94628	high rigidification
4MXO	20	NAU	N	1	3	0			skipped_sasa	FALSE											skipped_sasa	sasa_A2=0.000 <= 0.100	0	14	19	0.263157895			Not accessible
4NCT	27	CAA	C	3	4	1.383856225	4.6925483	1.4925482	ok	TRUE	6.7709036	8.2	14.970903	18	35.50054387	25.72771671	-10.77907343	0.958069676	0.054780777	-0.28125	ok		2	10	14	0.285714286	6.352707436	45348.91135	high rigidification
4NCT	32	CAB	C	3	4	2.298420943	3.895855	0.6958549	ok	TRUE	4.3177433	5.2	9.517743	27	41.06956428	25.73401362	-10.44123847	0.958069676	0.054780777	-0.28125	ok		3	10	14	0.285714286	3.277533423	252.6089139	modest rigidification
4NCT	28	CAC	C	3	4	0.186417152	4.385461	1.1854608	ok	TRUE	5.731196	6.2	11.931196	21	38.14262818	27.01600649	-12.35699576	0.958069676	0.054780777	-0.28125	ok		2	9	14	0.357142857	4.799563633	3296.890765	modest rigidification
4NCT	3	CAS	C	2	4	0.341030624	3.018413	-0.18158698	ok	FALSE											no_accept_dir	no directions with d >= r_excl_A (3.20)	0	13	14	0.071428571			Not accessible
4NCT	31	CAT	C	2	4	7.55789134	3.892893	0.692893	ok	TRUE	2.7167737	5.7	8.416774	39	42.08888415	29.89370345	-11.48480601	0.969781751	0.187374738	0.15625	ok		2	8	14	0.428571429	0.884794479	4.45203791	low rigidification
4NCT	38	CAF	C	1	3	15.60147258	3.4610991	0.2610991	ok	TRUE	2.2	3.2	5.4	45	51.46494898	24.59992709	-7.698692993	-0.148790029	0.790773333	-0.59375	ok		1	14	14	0	0.165328246	1.321862997	low rigidification
4NCT	37	CAG	C	1	3	22.58396282	2.8524141	-0.34758592	ok	FALSE											no_accept_dir	no directions with d >= r_excl_A (3.20)	0	13	14	0.071428571			Not accessible
4NCT	39	CAH	C	1	3	4.62986333	3.0585747	-0.14142537	ok	FALSE											no_accept_dir	no directions with d >= r_excl_A (3.20)	0	13	14	0.071428571			Not accessible
4NCT	9	CAI	C	1	3	5.885864354	2.7156677	-0.48433232	ok	FALSE											no_accept_dir	no directions with d >= r_excl_A (3.20)	0	13	14	0.071428571			Not accessible
4NCT	19	CAJ	C	1	3	0			skipped_sasa	FALSE											skipped_sasa	sasa_A2=0.000 <= 0.100	0	13	14	0.071428571			Not accessible
4NCT	10	CAK	C	1	3	28.71869614	4.3437414	1.1437414	ok	TRUE	2.7167737	5.2	7.916774	39	40.85967403	31.55250798	-8.914403378	0.436018414	0.872946951	0.21875	ok		1	12	14	0.142857143	0.809261239	3.91915649	low rigidification
4NCT	20	CAL	C	1	3	0			skipped_sasa	FALSE											skipped_sasa	sasa_A2=0.000 <= 0.100	0	12	14	0.142857143			Not accessible
4NCT	36	CAM	C	1	3	16.47468153	3.353397	0.15339684	ok	TRUE	2.2	2.2	4.4	45	46.24993738	25.96063924	-12.55642029	0.958069676	0.054780777	-0.28125	ok		1	12	14	0.142857143	0.077894386	1.140504442	low rigidification
4NCT	40	CAN	C	1	3	14.86427444	3.4661312	0.26613116	ok	TRUE	2.7167737	4.7	7.416774	39	44.82950211	28.53089316	-7.935577139	0.802793551	0.225225458	-0.552083333	ok		1	12	14	0.142857143	0.496701636	2.312516423	low rigidification
4NCT	8	CAO	C	1	3	0.043759925			skipped_sasa	FALSE											skipped_sasa	sasa_A2=0.044 <= 0.100	0	12	14	0.142857143			Not accessible
4NCT	18	CAP	C	1	3	0.236425456	3.4066415	0.20664144	ok	TRUE	16.060392	9.7	25.760391	7.8	20.9311205	22.85637346	-15.6697874	0.969781751	0.187374738	0.15625	ok		1	12	14	0.142857143			high rigidification
4NCT	11	CAQ	C	1	3	9.837105913	2.6460927	-0.5539074	ok	FALSE											no_accept_dir	no directions with d >= r_excl_A (3.20)	0	11	14	0.214285714			Not accessible
4NCT	21	CAR	C	1	3	0.997447456	3.3411725	0.14117241	ok	TRUE	13.007181	6.2	19.207182	9.6	29.13410492	23.43891198	-17.41461205	0.969781751	0.187374738	0.15625	ok		1	11	14	0.214285714	44.80275642	6.93E+32	high rigidification
4NCT	30	CBK	C	1	4	0			skipped_sasa	FALSE											skipped_sasa	sasa_A2=0.000 <= 0.100	0	8	14	0.428571429			Not accessible
4NCT	42	CBL	C	1	4	0			skipped_sasa	FALSE											skipped_sasa	sasa_A2=0.000 <= 0.100	0	8	14	0.428571429			Not accessible
4NCT	25	CBP	C	1	4	1.397394855	4.715365	1.5153649	ok	TRUE	6.7709036	7.2	13.970903	18	36.86598134	27.14579978	-13.06579786	0.987286827	-0.158607108	-0.010416667	ok		1	8	14	0.428571429	6.1998733	35037.94828	high rigidification
4NCT	2	NAU	N	1	3	0			skipped_sasa	FALSE											skipped_sasa	sasa_A2=0.000 <= 0.100	0	14	14	0			Not accessible
4OTI	11	C7	C	3	4	3.19296308	4.4923143	1.2923143	ok	TRUE	13.007181	7.7	20.707182	9.6	-6.998072439	1.492104732	-11.00722356	-0.747995935	0.610479517	-0.260416667	ok		2	8	11	0.272727273	45.30630526	1.62E+33	high rigidification
4OTI	13	C9	C	3	4	0			skipped_sasa	FALSE											skipped_sasa	sasa_A2=0.000 <= 0.100	0	8	11	0.272727273			Not accessible
4OTI	1	C2	C	2	4	0.095607806			skipped_sasa	FALSE											skipped_sasa	sasa_A2=0.096 <= 0.100	0	6	11	0.454545455			Not accessible
4OTI	8	C22	C	2	4	6.898399519	2.5639863	-0.63601375	ok	FALSE											no_accept_dir	no directions with d >= r_excl_A (3.20)	0	9	11	0.181818182			Not accessible
4OTI	2	C4	C	2	4	9.263301678	3.2685893	0.06858921	ok	TRUE	10.910784	6.7	17.610785	11.4	-14.12301046	0.868709061	-8.524303528	-0.461885608	0.777342596	-0.427083333	ok		1	8	11	0.272727273	8.438069436	1531608.684	high rigidification
4OTI	3	C5	C	2	4	0.954714998	3.1097343	-0.09026575	ok	FALSE											no_accept_dir	no directions with d >= r_excl_A (3.20)	0	7	11	0.363636364			Not accessible
4OTI	0	C1	C	1	4	0			skipped_sasa	FALSE											skipped_sasa	sasa_A2=0.000 <= 0.100	0	6	11	0.454545455			Not accessible
4OTI	17	C11	C	1	3	5.91362079	3.069398	-0.13060212	ok	FALSE											no_accept_dir	no directions with d >= r_excl_A (3.20)	0	11	11	0			Not accessible
4OTI	16	C16	C	1	3	4.291087241	3.7888932	0.5888932	ok	TRUE	0	0	0	0	0	0	0	0	0	0	ok		1	10	11	0.090909091			No cone found
4OTI	21	C18	C	1	3	0			skipped_sasa	FALSE											skipped_sasa	sasa_A2=0.000 <= 0.100	0	10	11	0.090909091			Not accessible
4OTI	4	C6	C	1	4	0			skipped_sasa	FALSE											skipped_sasa	sasa_A2=0.000 <= 0.100	0	7	11	0.363636364			Not accessible
4OTI	18	N12	N	1	3	0			skipped_sasa	FALSE											skipped_sasa	sasa_A2=0.000 <= 0.100	0	11	11	0			Not accessible
4R1V	22	C35	C	3	4	41.3622728	6.3523216	3.1523216	ok	TRUE	1.0258769	2.2	3.2258768	65	117.7020321	20.01378855	138.8633418	0.958069676	0.054780777	-0.28125	ok		3	22	22	0	0.076023592	1.136908935	low rigidification
4R1V	29	C13	C	2	4	0			skipped_sasa	FALSE											skipped_sasa	sasa_A2=0.000 <= 0.100	0	14	22	0.363636364			Not accessible
4R1V	34	C28	C	2	4	0			skipped_sasa	FALSE											skipped_sasa	sasa_A2=0.000 <= 0.100	0	17	22	0.227272727			Not accessible
4R1V	18	C30	C	2	4	1.435881591	3.9129755	0.7129755	ok	TRUE	1.4015546	2.2	3.6015546	57.5	114.7392924	22.34717707	137.3208937	0.958069676	0.054780777	-0.28125	ok		2	19	22	0.136363636	0.077361813	1.139479726	low rigidification
4R1V	19	C31	C	2	4	0			skipped_sasa	FALSE											skipped_sasa	sasa_A2=0.000 <= 0.100	0	19	22	0.136363636			Not accessible
4R1V	20	C32	C	2	4	18.9585097	5.579295	2.379295	ok	TRUE	1.0258769	2.2	3.2258768	65	117.664146	22.02905093	139.0875463	0.802793551	0.225225458	-0.552083333	ok		2	20	22	0.090909091	0.076023592	1.136908935	low rigidification
4R1V	21	C33	C	2	4	0			skipped_sasa	FALSE											skipped_sasa	sasa_A2=0.000 <= 0.100	0	20	22	0.090909091			Not accessible
4R1V	28	C10	C	1	3	0			skipped_sasa	FALSE											skipped_sasa	sasa_A2=0.000 <= 0.100	0	17	22	0.227272727			Not accessible
4R1V	9	C15	C	1	3	0			skipped_sasa	FALSE											skipped_sasa	sasa_A2=0.000 <= 0.100	0	14	22	0.363636364			Not accessible
4R1V	10	C16	C	1	3	0			skipped_sasa	FALSE											skipped_sasa	sasa_A2=0.000 <= 0.100	0	12	22	0.454545455			Not accessible
4R1V	11	C17	C	1	3	0			skipped_sasa	FALSE											skipped_sasa	sasa_A2=0.000 <= 0.100	0	13	22	0.409090909			Not accessible
4R1V	13	C19	C	1	3	0			skipped_sasa	FALSE											skipped_sasa	sasa_A2=0.000 <= 0.100	0	12	22	0.454545455			Not accessible
4R1V	1	C2	C	1	3	0			skipped_sasa	FALSE											skipped_sasa	sasa_A2=0.000 <= 0.100	0	19	22	0.136363636			Not accessible
4R1V	15	C23	C	1	3	0			skipped_sasa	FALSE											skipped_sasa	sasa_A2=0.000 <= 0.100	0	14	22	0.363636364			Not accessible
4R1V	16	C24	C	1	3	0			skipped_sasa	FALSE											skipped_sasa	sasa_A2=0.000 <= 0.100	0	14	22	0.363636364			Not accessible
4R1V	35	C29	C	1	4	0			skipped_sasa	FALSE											skipped_sasa	sasa_A2=0.000 <= 0.100	0	18	22	0.181818182			Not accessible
4R1V	2	C3	C	1	3	0			skipped_sasa	FALSE											skipped_sasa	sasa_A2=0.000 <= 0.100	0	19	22	0.136363636			Not accessible
4R1V	4	C5	C	1	3	0			skipped_sasa	FALSE											skipped_sasa	sasa_A2=0.000 <= 0.100	0	20	22	0.090909091			Not accessible
4R1V	5	C6	C	1	3	0			skipped_sasa	FALSE											skipped_sasa	sasa_A2=0.000 <= 0.100	0	21	22	0.045454545			Not accessible
4R1V	7	C8	C	1	3	0			skipped_sasa	FALSE											skipped_sasa	sasa_A2=0.000 <= 0.100	0	18	22	0.181818182			Not accessible
4R7H	8	C12	C	2	4	0			skipped_sasa	FALSE											skipped_sasa	sasa_A2=0.000 <= 0.100	0	12	17	0.294117647			Not accessible
4R7H	16	C26	C	2	4	0			skipped_sasa	FALSE											skipped_sasa	sasa_A2=0.000 <= 0.100	0	11	17	0.352941176			Not accessible
4R7H	10	C16	C	1	3	0			skipped_sasa	FALSE											skipped_sasa	sasa_A2=0.000 <= 0.100	0	10	17	0.411764706			Not accessible
4R7H	1	C2	C	1	3	0.074416642			skipped_sasa	FALSE											skipped_sasa	sasa_A2=0.074 <= 0.100	0	17	17	0			Not accessible
4R7H	13	C20	C	1	3	0.015018027			skipped_sasa	FALSE											skipped_sasa	sasa_A2=0.015 <= 0.100	0	9	17	0.470588235			Not accessible
4R7H	14	C22	C	1	3	0			skipped_sasa	FALSE											skipped_sasa	sasa_A2=0.000 <= 0.100	0	10	17	0.411764706			Not accessible
4R7H	18	C30	C	1	3	0			skipped_sasa	FALSE											skipped_sasa	sasa_A2=0.000 <= 0.100	0	14	17	0.176470588			Not accessible
4R7H	19	C32	C	1	3	0			skipped_sasa	FALSE											skipped_sasa	sasa_A2=0.000 <= 0.100	0	13	17	0.235294118			Not accessible
4R7H	22	C36	C	1	3	0			skipped_sasa	FALSE											skipped_sasa	sasa_A2=0.000 <= 0.100	0	14	17	0.176470588			Not accessible
4R7H	23	C38	C	1	3	0.391341048	2.9794295	-0.22057056	ok	FALSE											no_accept_dir	no directions with d >= r_excl_A (3.20)	0	13	17	0.235294118			Not accessible
4R7H	3	C5	C	1	3	0			skipped_sasa	FALSE											skipped_sasa	sasa_A2=0.000 <= 0.100	0	15	17	0.117647059			Not accessible
4R7H	15	N24	N	1	3	0			skipped_sasa	FALSE											skipped_sasa	sasa_A2=0.000 <= 0.100	0	10	17	0.411764706			Not accessible
4R7H	6	N9	N	1	3	0			skipped_sasa	FALSE											skipped_sasa	sasa_A2=0.000 <= 0.100	0	15	17	0.117647059			Not accessible
4RZV	26	C33	C	3	4	1.90925038	2.859814	-0.34018612	ok	FALSE											no_accept_dir	no directions with d >= r_excl_A (3.20)	0	17	17	0			Not accessible
4RZV	24	C31	C	2	4	0			skipped_sasa	FALSE											skipped_sasa	sasa_A2=0.000 <= 0.100	0	15	17	0.117647059			Not accessible
4RZV	25	C32	C	2	4	0			skipped_sasa	FALSE											skipped_sasa	sasa_A2=0.000 <= 0.100	0	16	17	0.058823529			Not accessible
4RZV	8	C02	C	1	3	0			skipped_sasa	FALSE											skipped_sasa	sasa_A2=0.000 <= 0.100	0	13	17	0.235294118			Not accessible
4RZV	10	C04	C	1	3	0.961999396	3.1612663	-0.03873372	ok	FALSE											no_accept_dir	no directions with d >= r_excl_A (3.20)	0	11	17	0.352941176			Not accessible
4RZV	27	C08	C	1	3	2.982137915	2.8635144	-0.33648562	ok	FALSE											no_accept_dir	no directions with d >= r_excl_A (3.20)	0	14	17	0.176470588			Not accessible
4RZV	28	C09	C	1	3	7.727115196	2.990237	-0.20976305	ok	FALSE											no_accept_dir	no directions with d >= r_excl_A (3.20)	0	15	17	0.117647059			Not accessible
4RZV	29	C11	C	1	3	4.946119394	2.8703368	-0.32966328	ok	FALSE											no_accept_dir	no directions with d >= r_excl_A (3.20)	0	15	17	0.117647059			Not accessible
4RZV	30	C12	C	1	3	0			skipped_sasa	FALSE											skipped_sasa	sasa_A2=0.000 <= 0.100	0	14	17	0.176470588			Not accessible
4RZV	1	C15	C	1	3	0			skipped_sasa	FALSE											skipped_sasa	sasa_A2=0.000 <= 0.100	0	10	17	0.411764706			Not accessible
4RZV	5	C22	C	1	3	0			skipped_sasa	FALSE											skipped_sasa	sasa_A2=0.000 <= 0.100	0	13	17	0.235294118			Not accessible
4RZV	17	C23	C	1	3	0			skipped_sasa	FALSE											skipped_sasa	sasa_A2=0.000 <= 0.100	0	12	17	0.294117647			Not accessible
4RZV	11	N14	N	1	3	0			skipped_sasa	FALSE											skipped_sasa	sasa_A2=0.000 <= 0.100	0	11	17	0.352941176			Not accessible
4RZV	20	N27	N	1	3	0			skipped_sasa	FALSE											skipped_sasa	sasa_A2=0.000 <= 0.100	0	13	17	0.235294118			Not accessible
4U5J	1	CAH	C	2	4	0			skipped_sasa	FALSE											skipped_sasa	sasa_A2=0.000 <= 0.100	0	10	10	0			Not accessible
4U5J	2	CAI	C	2	4	0			skipped_sasa	FALSE											skipped_sasa	sasa_A2=0.000 <= 0.100	0	10	10	0			Not accessible
4U5J	6	CAJ	C	2	4	2.767422385	4.2381854	1.0381854	ok	TRUE	5.731196	8.7	14.431196	21	-12.31528969	29.00010324	1.366842152	-0.103515584	-0.665057153	0.739583333	ok		1	8	10	0.2	5.648600046	13818.23479	high rigidification
4U5J	0	CAK	C	2	4	4.897804052	3.2293963	0.029396296	ok	TRUE	8.210512	9.7	17.910511	15	-2.921913546	31.55865637	3.979291395	-0.689324283	-0.599827451	0.40625	ok		1	9	10	0.1	7.027003933	141523.848	high rigidification
4U5J	3	CAL	C	2	4	1.021443258	3.6091788	0.40917873	ok	TRUE	6.7709036	9.7	16.470903	18	-11.78439252	31.41962321	0.390983131	-0.103515584	-0.665057153	0.739583333	ok		1	9	10	0.1	6.354482076	45484.94628	high rigidification
4U5J	21	CAC	C	1	3	7.449077676	3.3849676	0.18496752	ok	TRUE	5.731196	5.2	10.931196	21	-7.313330712	27.97256259	3.233298536	0.702995249	-0.472833076	0.53125	ok		1	10	10	0	3.55013781	400.1926187	modest rigidification
4U5J	20	CAD	C	1	3	6.253816552	4.285882	1.085882	ok	TRUE	0	0	0	0	0	0	0	0	0	0	ok		1	9	10	0.1			No cone found
4U5J	16	CAE	C	1	3	0			skipped_sasa	FALSE											skipped_sasa	sasa_A2=0.000 <= 0.100	0	9	10	0.1			Not accessible
4U5J	12	CAF	C	1	3	0.078244523			skipped_sasa	FALSE											skipped_sasa	sasa_A2=0.078 <= 0.100	0	6	10	0.4			Not accessible
4U5J	10	CAG	C	1	3	1.416851956	3.7569306	0.55693054	ok	TRUE	9.379747	9.7	19.079748	13.2	-6.550886052	32.18662309	-0.961357084	-0.103515584	-0.665057153	0.739583333	ok		1	5	10	0.5	7.796003485	518215.2769	high rigidification
4U5J	4	CAU	C	1	4	4.536999398	3.8426309	0.6426308	ok	TRUE	4.3177433	6.2	10.517743	27	-11.93624793	28.89395878	5.900370311	0.054726485	-0.881633966	0.46875	ok		1	8	10	0.2	3.75231162	562.9418095	modest rigidification
4U5J	5	CAV	C	1	4	3.073071243	4.956787	1.7567871	ok	TRUE	5.731196	9.7	15.431196	21	-5.71773575	26.55851658	2.505238692	-0.645930821	-0.352606771	0.677083333	ok		1	7	10	0.3	5.648600046	13818.23479	high rigidification
4U5J	22	NAN	N	1	3	2.098875951	1.89125	-1.30875	ok	FALSE											no_accept_dir	no directions with d >= r_excl_A (3.20)	0	10	10	0			Not accessible
4V04	25	C11	C	3	4	0			skipped_sasa	FALSE											skipped_sasa	sasa_A2=0.000 <= 0.100	0	16	21	0.238095238			Not accessible
4V04	37	C25	C	3	4	4.504545206	4.319753	1.1197531	ok	TRUE	2.2	2.2	4.4	45	84.02166785	1.598937289	26.83749813	0.436018414	0.872946951	0.21875	ok		1	21	21	0	0.077894386	1.140504442	low rigidification
4V04	11	C20	C	2	4	0			skipped_sasa	FALSE											skipped_sasa	sasa_A2=0.000 <= 0.100	0	16	21	0.238095238			Not accessible
4V04	12	C21	C	2	4	0			skipped_sasa	FALSE											skipped_sasa	sasa_A2=0.000 <= 0.100	0	18	21	0.142857143			Not accessible
4V04	13	C22	C	2	4	0			skipped_sasa	FALSE											skipped_sasa	sasa_A2=0.000 <= 0.100	0	19	21	0.095238095			Not accessible
4V04	36	C23	C	2	4	2.406202955	3.1485896	-0.051410437	ok	FALSE											no_accept_dir	no directions with d >= r_excl_A (3.20)	0	19	21	0.095238095			Not accessible
4V04	14	C24	C	2	4	0			skipped_sasa	FALSE											skipped_sasa	sasa_A2=0.000 <= 0.100	0	18	21	0.142857143			Not accessible
4V04	21	C1	C	1	3	0			skipped_sasa	FALSE											skipped_sasa	sasa_A2=0.000 <= 0.100	0	18	21	0.142857143			Not accessible
4V04	7	C10	C	1	3	0			skipped_sasa	FALSE											skipped_sasa	sasa_A2=0.000 <= 0.100	0	13	21	0.380952381			Not accessible
4V04	29	C14	C	1	3	0			skipped_sasa	FALSE											skipped_sasa	sasa_A2=0.000 <= 0.100	0	13	21	0.380952381			Not accessible
4V04	9	C15	C	1	3	0			skipped_sasa	FALSE											skipped_sasa	sasa_A2=0.000 <= 0.100	0	14	21	0.333333333			Not accessible
4V04	31	C18	C	1	3	0.725088314	3.504264	0.30426407	ok	TRUE	0	0	0	0	0	0	0	0	0	0	ok		1	13	21	0.380952381			No cone found
4V04	5	C7	C	1	3	0.140057435	2.652409	-0.547591	ok	FALSE											no_accept_dir	no directions with d >= r_excl_A (3.20)	0	14	21	0.333333333			Not accessible
4V04	6	C8	C	1	3	0			skipped_sasa	FALSE											skipped_sasa	sasa_A2=0.000 <= 0.100	0	13	21	0.380952381			Not accessible
4V04	15	C81	C	1	3	1.464493196	1.8620019	-1.3379982	ok	FALSE											no_accept_dir	no directions with d >= r_excl_A (3.20)	0	20	21	0.047619048			Not accessible
4V04	16	C82	C	1	3	4.319135406	4.0507927	0.85079265	ok	TRUE	5.731196	5.2	10.931196	21	87.11948778	0.953145178	11.86695495	-0.578393604	0.148738579	-0.802083333	ok		1	21	21	0	3.55013781	400.1926187	modest rigidification
4V04	17	C83	C	1	3	8.253516031	3.5729094	0.3729093	ok	TRUE	6.7709036	6.2	12.970903	18	88.1072371	2.614314196	14.88376086	-0.578393604	0.148738579	-0.802083333	ok		1	20	21	0.047619048	5.920503176	21865.47646	high rigidification
4V04	28	N2	N	1	3	0			skipped_sasa	FALSE											skipped_sasa	sasa_A2=0.000 <= 0.100	0	11	21	0.476190476			Not accessible
4WA9	3	C88	C	3	4	19.27720559	3.046797	-0.15320301	ok	FALSE											no_accept_dir	no directions with d >= r_excl_A (3.20)	0	16	16	0			Not accessible
4WA9	27	C01	C	1	3	0			skipped_sasa	FALSE											skipped_sasa	sasa_A2=0.000 <= 0.100	0	14	16	0.125			Not accessible
4WA9	24	C04	C	1	3	5.470875982	2.738804	-0.46119595	ok	FALSE											no_accept_dir	no directions with d >= r_excl_A (3.20)	0	15	16	0.0625			Not accessible
4WA9	25	C05	C	1	3	29.43000824	4.7093854	1.5093853	ok	TRUE	1.4015546	2.2	3.6015546	57.5	2.224612735	151.6912405	34.33468454	-0.997213764	-0.015743822	0.072916667	ok		1	16	16	0	0.077361813	1.139479726	low rigidification
4WA9	26	C06	C	1	3	11.68215901	3.5214598	0.32145977	ok	TRUE	1.8460191	2.2	4.046019	50	3.634596753	153.9748157	36.74158001	-0.953914234	-0.225558478	-0.197916667	ok		1	15	16	0.0625	0.077370484	1.139496402	low rigidification
4WA9	12	C08	C	1	3	0			skipped_sasa	FALSE											skipped_sasa	sasa_A2=0.000 <= 0.100	0	9	16	0.4375			Not accessible
4WA9	13	C09	C	1	3	0			skipped_sasa	FALSE											skipped_sasa	sasa_A2=0.000 <= 0.100	0	8	16	0.5			Not accessible
4WA9	14	C12	C	1	3	0.15888609	2.4923165	-0.70768356	ok	FALSE											no_accept_dir	no directions with d >= r_excl_A (3.20)	0	9	16	0.4375			Not accessible
4WA9	20	C16	C	1	3	0			skipped_sasa	FALSE											skipped_sasa	sasa_A2=0.000 <= 0.100	0	11	16	0.3125			Not accessible
4WA9	21	C17	C	1	3	0			skipped_sasa	FALSE											skipped_sasa	sasa_A2=0.000 <= 0.100	0	12	16	0.25			Not accessible
4WA9	9	C19	C	1	3	0			skipped_sasa	FALSE											skipped_sasa	sasa_A2=0.000 <= 0.100	0	13	16	0.1875			Not accessible
4WA9	7	C20	C	1	3	0			skipped_sasa	FALSE											skipped_sasa	sasa_A2=0.000 <= 0.100	0	14	16	0.125			Not accessible
4WA9	6	C21	C	1	3	2.898773783	2.1186903	-1.0813098	ok	FALSE											no_accept_dir	no directions with d >= r_excl_A (3.20)	0	15	16	0.0625			Not accessible
4WA9	5	C22	C	1	3	2.925735903	2.4864178	-0.7135823	ok	FALSE											no_accept_dir	no directions with d >= r_excl_A (3.20)	0	14	16	0.125			Not accessible
4WA9	16	N15	N	1	3	0			skipped_sasa	FALSE											skipped_sasa	sasa_A2=0.000 <= 0.100	0	9	16	0.4375			Not accessible
4WA9	2	N82	N	1	3	0.132034722	1.6831814	-1.5168186	ok	FALSE											no_accept_dir	no directions with d >= r_excl_A (3.20)	0	15	16	0.0625			Not accessible
4XUF	37	C61	C	3	4	0			skipped_sasa	FALSE											skipped_sasa	sasa_A2=0.000 <= 0.100	0	25	25	0			Not accessible
4XUF	38	C65	C	3	4	0.123127637	3.6367345	0.43673444	ok	TRUE	0	0	0	0	0	0	0	0	0	0	ok		3	25	25	0			No cone found
4XUF	39	C69	C	3	4	5.546715265	3.4347315	0.23473144	ok	TRUE	13.007181	8.2	21.207182	9.6	16.27311709	29.79596164	-14.43698296	0.631231705	-0.473110834	-0.614583333	ok		2	25	25	0	45.73131772	3.32E+33	high rigidification
4XUF	23	C34	C	2	4	3.481108314	2.5953505	-0.60464954	ok	FALSE											no_accept_dir	no directions with d >= r_excl_A (3.20)	0	20	25	0.2			Not accessible
4XUF	24	C37	C	2	4	23.35789519	4.5618725	1.3618724	ok	TRUE	1.0258769	2.2	3.2258768	65	16.56840604	13.21393403	-5.559142441	-0.354304823	-0.403179898	0.84375	ok		2	21	25	0.16	0.076023592	1.136908935	low rigidification
4XUF	26	C41	C	2	4	6.804041503	2.8509877	-0.34901237	ok	FALSE											no_accept_dir	no directions with d >= r_excl_A (3.20)	0	23	25	0.08			Not accessible
4XUF	27	C44	C	2	4	3.659400427	2.020722	-1.1792781	ok	FALSE											no_accept_dir	no directions with d >= r_excl_A (3.20)	0	24	25	0.04			Not accessible
4XUF	29	C48	C	2	4	35.65546271	5.729257	2.529257	ok	TRUE	0.69365734	2.2	2.8936574	72.5	12.13513733	14.04068172	-5.238332591	-0.305823754	-0.0890271	0.947916667	ok		2	24	25	0.04	0.069509918	1.124478416	low rigidification
4XUF	30	C51	C	2	4	29.80260908	5.807221	2.607221	ok	TRUE	0.69365734	2.2	2.8936574	72.5	14.63033499	13.62599893	-4.279811761	-0.305823754	-0.0890271	0.947916667	ok		2	23	25	0.08	0.069509918	1.124478416	low rigidification
4XUF	6	C10	C	1	3	0			skipped_sasa	FALSE											skipped_sasa	sasa_A2=0.000 <= 0.100	0	16	25	0.36			Not accessible
4XUF	8	C13	C	1	3	0.137057821	3.1739588	-0.02604127	ok	FALSE											no_accept_dir	no directions with d >= r_excl_A (3.20)	0	16	25	0.36			Not accessible
4XUF	9	C15	C	1	3	0.340719133	2.7193294	-0.4806707	ok	FALSE											no_accept_dir	no directions with d >= r_excl_A (3.20)	0	15	25	0.4			Not accessible
4XUF	11	C18	C	1	3	0.086285627			skipped_sasa	FALSE											skipped_sasa	sasa_A2=0.086 <= 0.100	0	13	25	0.48			Not accessible
4XUF	18	C26	C	1	3	2.616157488	3.0809793	-0.1190207	ok	FALSE											no_accept_dir	no directions with d >= r_excl_A (3.20)	0	16	25	0.36			Not accessible
4XUF	19	C28	C	1	3	10.41878476	3.2625449	0.06254482	ok	TRUE	2.4433475	5.2	7.6433477	42	19.26926053	14.91869579	-9.946674997	-0.689324283	-0.599827451	0.40625	ok		1	17	25	0.32	0.578236681	2.653691471	low rigidification
4XUF	20	C30	C	1	3	0			skipped_sasa	FALSE											skipped_sasa	sasa_A2=0.000 <= 0.100	0	17	25	0.32			Not accessible
4XUF	35	C58	C	1	3	0			skipped_sasa	FALSE											skipped_sasa	sasa_A2=0.000 <= 0.100	0	22	25	0.12			Not accessible
4XUF	5	C8	C	1	3	0.160070132	2.5820923	-0.61790776	ok	FALSE											no_accept_dir	no directions with d >= r_excl_A (3.20)	0	15	25	0.4			Not accessible
4XUF	0	N1	N	1	3	0.029072598			skipped_sasa	FALSE											skipped_sasa	sasa_A2=0.029 <= 0.100	0	20	25	0.2			Not accessible
4XUF	3	N5	N	1	3	0			skipped_sasa	FALSE											skipped_sasa	sasa_A2=0.000 <= 0.100	0	18	25	0.28			Not accessible
4XV2	13	C18	C	3	4	0.59897695	3.9414415	0.7414415	ok	TRUE	3.387703	4.2	7.5877028	33	2.261666541	-2.852987364	-24.10227895	0.631231705	-0.473110834	-0.614583333	ok		1	13	14	0.071428571	0.816250735	3.965664239	low rigidification
4XV2	14	C22	C	3	4	7.649253727	3.9914467	0.7914467	ok	TRUE	4.3177433	4.7	9.017743	27	0.075378985	-3.244946386	-23.65806598	0.631231705	-0.473110834	-0.614583333	ok		3	13	14	0.071428571	2.958359657	147.3983688	modest rigidification
4XV2	15	C26	C	3	4	34.40022278	3.9200554	0.72005534	ok	TRUE	3.387703	4.2	7.5877028	33	2.270485675	-3.299081745	-24.07820727	0.631231705	-0.473110834	-0.614583333	ok		3	13	14	0.071428571	0.816250735	3.965664239	low rigidification
4XV2	6	N9	N	2	3	8.303726579	2.4270973	-0.7729027	ok	FALSE											no_accept_dir	no directions with d >= r_excl_A (3.20)	0	14	14	0			Not accessible
4XV2	19	C33	C	1	3	0			skipped_sasa	FALSE											skipped_sasa	sasa_A2=0.000 <= 0.100	0	9	14	0.357142857			Not accessible
4XV2	20	C35	C	1	3	0			skipped_sasa	FALSE											skipped_sasa	sasa_A2=0.000 <= 0.100	0	9	14	0.357142857			Not accessible
4XV2	21	C37	C	1	3	0			skipped_sasa	FALSE											skipped_sasa	sasa_A2=0.000 <= 0.100	0	8	14	0.428571429			Not accessible
4XV2	3	C4	C	1	3	0			skipped_sasa	FALSE											skipped_sasa	sasa_A2=0.000 <= 0.100	0	12	14	0.142857143			Not accessible
4XV2	26	C44	C	1	3	0			skipped_sasa	FALSE											skipped_sasa	sasa_A2=0.000 <= 0.100	0	13	14	0.071428571			Not accessible
4XV2	28	C47	C	1	3	0			skipped_sasa	FALSE											skipped_sasa	sasa_A2=0.000 <= 0.100	0	14	14	0			Not accessible
4XV2	30	C50	C	1	3	0			skipped_sasa	FALSE											skipped_sasa	sasa_A2=0.000 <= 0.100	0	13	14	0.071428571			Not accessible
4XV2	5	C7	C	1	3	0			skipped_sasa	FALSE											skipped_sasa	sasa_A2=0.000 <= 0.100	0	13	14	0.071428571			Not accessible
4XV2	23	N40	N	1	3	0			skipped_sasa	FALSE											skipped_sasa	sasa_A2=0.000 <= 0.100	0	9	14	0.357142857			Not accessible
4YC8	27	C19	C	3	4	40.39068145	4.3911467	1.1911466	ok	TRUE	1.8460191	2.7	4.546019	50	42.7396317	28.77388822	22.8712066	0.08222006	-0.414669506	0.90625	ok		2	18	24	0.25	0.094799461	1.173514573	low rigidification
4YC8	34	C21	C	2	4	29.09197312	5.9466906	2.7466905	ok	TRUE	1.0258769	2.2	3.2258768	65	41.15845955	31.63195924	27.39678449	-0.052167923	0.134176504	0.989583333	ok		2	19	24	0.208333333	0.076023592	1.136908935	low rigidification
4YC8	33	C22	C	2	4	18.18821165	6.0764346	2.8764346	ok	TRUE	1.0258769	2.2	3.2258768	65	41.04384944	28.91175001	28.58427788	-0.052167923	0.134176504	0.989583333	ok		2	20	24	0.166666667	0.076023592	1.136908935	low rigidification
4YC8	35	C23	C	2	4	16.74255567	4.816797	1.6167967	ok	TRUE	1.0258769	2.2	3.2258768	65	35.81702591	28.7743616	29.05353098	0.811266457	0.487413133	0.322916667	ok		2	22	24	0.083333333	0.076023592	1.136908935	low rigidification
4YC8	36	C24	C	2	4	36.48251806	6.3920126	3.1920125	ok	TRUE	0.69365734	2.2	2.8936574	72.5	36.8213326	28.0404798	31.63263329	0.811266457	0.487413133	0.322916667	ok		2	23	24	0.041666667	0.069509918	1.124478416	low rigidification
4YC8	31	C25	C	2	4	9.770359647	3.157747	-0.042253017	ok	FALSE											no_accept_dir	no directions with d >= r_excl_A (3.20)	0	20	24	0.166666667			Not accessible
4YC8	30	C26	C	2	4	15.61956048	4.0691447	0.8691447	ok	TRUE	1.4015546	2.2	3.6015546	57.5	39.77760946	32.26905808	26.27826995	-0.374629025	0.27511892	0.885416667	ok		1	19	24	0.208333333	0.077361813	1.139479726	low rigidification
4YC8	10	C10	C	1	3	4.282599035	2.62629	-0.57370996	ok	FALSE											no_accept_dir	no directions with d >= r_excl_A (3.20)	0	23	24	0.041666667			Not accessible
4YC8	9	C11	C	1	3	11.17322117	3.5316045	0.33160448	ok	TRUE	4.941281	5.2	10.141281	24	50.24432922	34.74470883	10.11610817	0.054726485	-0.881633966	0.46875	ok		1	22	24	0.083333333	3.372897292	296.7227685	modest rigidification
4YC8	5	C12	C	1	3	0			skipped_sasa	FALSE											skipped_sasa	sasa_A2=0.000 <= 0.100	0	18	24	0.25			Not accessible
4YC8	4	C13	C	1	3	0			skipped_sasa	FALSE											skipped_sasa	sasa_A2=0.000 <= 0.100	0	17	24	0.291666667			Not accessible
4YC8	17	C15	C	1	3	0			skipped_sasa	FALSE											skipped_sasa	sasa_A2=0.000 <= 0.100	0	13	24	0.458333333			Not accessible
4YC8	23	C27	C	1	3	0			skipped_sasa	FALSE											skipped_sasa	sasa_A2=0.000 <= 0.100	0	16	24	0.333333333			Not accessible
4YC8	15	C3	C	1	3	3.460552065	2.9206502	-0.2793498	ok	FALSE											no_accept_dir	no directions with d >= r_excl_A (3.20)	0	17	24	0.291666667			Not accessible
4YC8	14	C4	C	1	3	10.15450509	3.6009266	0.4009266	ok	TRUE	3.387703	9.2	12.587703	33	46.23572593	30.10265233	11.30003561	0.412424283	-0.431935802	0.802083333	ok		1	18	24	0.25	2.814125556	115.5495736	modest rigidification
4YC8	13	C7	C	1	3	0			skipped_sasa	FALSE											skipped_sasa	sasa_A2=0.000 <= 0.100	0	22	24	0.083333333			Not accessible
4YC8	12	C8	C	1	3	0			skipped_sasa	FALSE											skipped_sasa	sasa_A2=0.000 <= 0.100	0	23	24	0.041666667			Not accessible
4YC8	11	C9	C	1	3	0.039953909			skipped_sasa	FALSE											skipped_sasa	sasa_A2=0.040 <= 0.100	0	24	24	0			Not accessible
4YC8	2	N1	N	1	3	0			skipped_sasa	FALSE											skipped_sasa	sasa_A2=0.000 <= 0.100	0	15	24	0.375			Not accessible
4YC8	21	N3	N	1	3	0			skipped_sasa	FALSE											skipped_sasa	sasa_A2=0.000 <= 0.100	0	14	24	0.416666667			Not accessible
4YC8	37	O3	O	1	2	40.0129545	5.079744	1.8797438	ok	TRUE	0.69365734	2.7	3.3936574	72.5	41.34340439	27.75976045	31.25823455	-0.385212353	0.578800381	0.71875	ok		1	24	24	0	0.06956454	1.124582087	low rigidification
5EW8	26	C	C	3	4	0			skipped_sasa	FALSE											skipped_sasa	sasa_A2=0.000 <= 0.100	0	14	14	0			Not accessible
5EW8	12	C16	C	3	4	32.17153585	3.7872581	0.5872581	ok	TRUE	1.8460191	2.7	4.546019	50	84.96526902	2.532874823	5.775403034	-0.578393604	0.148738579	-0.802083333	ok		2	14	14	0	0.094799461	1.173514573	low rigidification
5EW8	1	C2	C	3	4	11.30586935	3.674053	0.4740529	ok	TRUE	6.7709036	2.2	8.970903	18	84.94119195	-0.34387501	10.24260017	-0.195819462	0.810468217	0.552083333	ok		2	14	14	0	0.078229141	1.141149011	low rigidification
5EW8	21	C23	C	3	4	0			skipped_sasa	FALSE											skipped_sasa	sasa_A2=0.000 <= 0.100	0	14	14	0			Not accessible
5EW8	17	C24	C	3	4	0.1496783	2.9503918	-0.24960828	ok	FALSE											no_accept_dir	no directions with d >= r_excl_A (3.20)	0	14	14	0			Not accessible
5EW8	2	C3	C	2	4	0			skipped_sasa	FALSE											skipped_sasa	sasa_A2=0.000 <= 0.100	0	11	14	0.214285714			Not accessible
5EW8	24	C4	C	2	4	0			skipped_sasa	FALSE											skipped_sasa	sasa_A2=0.000 <= 0.100	0	10	14	0.285714286			Not accessible
5EW8	0	C1	C	1	4	0			skipped_sasa	FALSE											skipped_sasa	sasa_A2=0.000 <= 0.100	0	13	14	0.071428571			Not accessible
5EW8	6	C10	C	1	3	0			skipped_sasa	FALSE											skipped_sasa	sasa_A2=0.000 <= 0.100	0	7	14	0.5			Not accessible
5EW8	8	C12	C	1	3	0			skipped_sasa	FALSE											skipped_sasa	sasa_A2=0.000 <= 0.100	0	11	14	0.214285714			Not accessible
5EW8	10	C14	C	1	3	0			skipped_sasa	FALSE											skipped_sasa	sasa_A2=0.000 <= 0.100	0	12	14	0.142857143			Not accessible
5EW8	11	C15	C	1	3	0			skipped_sasa	FALSE											skipped_sasa	sasa_A2=0.000 <= 0.100	0	12	14	0.142857143			Not accessible
5EW8	19	C18	C	1	3	0.030406921			skipped_sasa	FALSE											skipped_sasa	sasa_A2=0.030 <= 0.100	0	11	14	0.214285714			Not accessible
5EW8	14	C20	C	1	3	0			skipped_sasa	FALSE											skipped_sasa	sasa_A2=0.000 <= 0.100	0	13	14	0.071428571			Not accessible
5EW8	16	C22	C	1	3	0			skipped_sasa	FALSE											skipped_sasa	sasa_A2=0.000 <= 0.100	0	11	14	0.214285714			Not accessible
5EW8	32	C6	C	1	3	0			skipped_sasa	FALSE											skipped_sasa	sasa_A2=0.000 <= 0.100	0	9	14	0.357142857			Not accessible
5EW8	3	C7	C	1	3	0			skipped_sasa	FALSE											skipped_sasa	sasa_A2=0.000 <= 0.100	0	8	14	0.428571429			Not accessible
5EW8	25	N	N	1	3	0			skipped_sasa	FALSE											skipped_sasa	sasa_A2=0.000 <= 0.100	0	12	14	0.142857143			Not accessible
5EW9	16	C10	C	2	4	0			skipped_sasa	FALSE											skipped_sasa	sasa_A2=0.000 <= 0.100	0	9	16	0.4375			Not accessible
5EW9	21	C2	C	2	4	6.184256887	4.4279037	1.2279036	ok	TRUE	2.4433475	2.2	4.6433477	42	-11.72531714	10.14183622	19.22700093	0.412424283	-0.431935802	0.802083333	ok		2	9	16	0.4375	0.078229141	1.141149011	low rigidification
5EW9	22	C3	C	2	4	0.628780159	2.7019722	-0.4980278	ok	FALSE											no_accept_dir	no directions with d >= r_excl_A (3.20)	0	10	16	0.375			Not accessible
5EW9	28	C5	C	2	4	0			skipped_sasa	FALSE											skipped_sasa	sasa_A2=0.000 <= 0.100	0	10	16	0.375			Not accessible
5EW9	29	C6	C	2	4	0			skipped_sasa	FALSE											skipped_sasa	sasa_A2=0.000 <= 0.100	0	9	16	0.4375			Not accessible
5EW9	1	C14	C	1	3	0.098816916			skipped_sasa	FALSE											skipped_sasa	sasa_A2=0.099 <= 0.100	0	13	16	0.1875			Not accessible
5EW9	2	C15	C	1	3	5.310404737	3.5306232	0.33062315	ok	TRUE	2.7167737	2.7	5.416774	39	-16.0185706	9.118104753	17.88649851	-0.622823043	0.041712045	0.78125	ok		1	12	16	0.25	0.096873737	1.177630221	low rigidification
5EW9	3	C16	C	1	3	0.169734028	3.3439174	0.14391732	ok	TRUE	2.2	2.2	4.4	45	-14.74471771	10.41197654	19.34343958	-0.103515584	-0.665057153	0.739583333	ok		1	11	16	0.3125	0.077894386	1.140504442	low rigidification
5EW9	14	C20	C	1	3	0			skipped_sasa	FALSE											skipped_sasa	sasa_A2=0.000 <= 0.100	0	16	16	0			Not accessible
5EW9	5	C21	C	1	3	0			skipped_sasa	FALSE											skipped_sasa	sasa_A2=0.000 <= 0.100	0	16	16	0			Not accessible
5EW9	6	C27	C	1	3	0			skipped_sasa	FALSE											skipped_sasa	sasa_A2=0.000 <= 0.100	0	16	16	0			Not accessible
5EW9	26	C28	C	1	3	0			skipped_sasa	FALSE											skipped_sasa	sasa_A2=0.000 <= 0.100	0	15	16	0.0625			Not accessible
5EW9	27	C29	C	1	3	0			skipped_sasa	FALSE											skipped_sasa	sasa_A2=0.000 <= 0.100	0	14	16	0.125			Not accessible
5EW9	23	C4	C	1	4	0.409724019	3.8566973	0.6566973	ok	TRUE	4.941281	6.2	11.141281	24	-9.862756505	10.72993235	12.58724864	0.08222006	-0.414669506	0.90625	ok		1	11	16	0.3125	4.12619774	1058.093223	modest rigidification
5EW9	15	N17	N	1	3	0			skipped_sasa	FALSE											skipped_sasa	sasa_A2=0.000 <= 0.100	0	13	16	0.1875			Not accessible
5EW9	19	O8	O	1	2	25.74935236	4.4964285	1.2964284	ok	TRUE	2.2	2.2	4.4	45	-11.66572744	8.067854648	20.54801359	-0.354304823	-0.403179898	0.84375	ok		1	10	16	0.375	0.077894386	1.140504442	low rigidification
5FTO	16	C17	C	3	4	46.21379276	5.301214	2.1012142	ok	TRUE	1.4015546	2.2	3.6015546	57.5	0.161813466	25.18864794	5.681358826	-0.747995935	0.610479517	-0.260416667	ok		3	19	19	0	0.077361813	1.139479726	low rigidification
5FTO	13	C14	C	2	4	12.35760793	4.3226533	1.1226532	ok	TRUE	1.8460191	2.2	4.046019	50	1.196745816	21.7829217	4.880271308	0.323889083	0.80957027	-0.489583333	ok		2	16	19	0.157894737	0.077370484	1.139496402	low rigidification
5FTO	14	C15	C	2	4	28.2350813	5.810296	2.610296	ok	TRUE	1.0258769	2.2	3.2258768	65	2.48793442	25.75703596	4.430778749	-0.756074416	0.382262887	-0.53125	ok		2	17	19	0.105263158	0.076023592	1.136908935	low rigidification
5FTO	17	C18	C	2	4	11.02110429	3.938503	0.738503	ok	TRUE	1.0258769	2.2	3.2258768	65	-0.530163074	24.36809437	6.59529506	-0.756074416	0.382262887	-0.53125	ok		2	17	19	0.105263158	0.076023592	1.136908935	low rigidification
5FTO	18	C19	C	2	4	0			skipped_sasa	FALSE											skipped_sasa	sasa_A2=0.000 <= 0.100	0	16	19	0.157894737			Not accessible
5FTO	23	C24	C	2	4	0			skipped_sasa	FALSE											skipped_sasa	sasa_A2=0.000 <= 0.100	0	15	19	0.210526316			Not accessible
5FTO	24	C25	C	2	4	11.0695839	3.2822406	0.08224058	ok	TRUE	2.4433475	2.2	4.6433477	42	7.76190446	21.37559931	5.84021427	-0.461885608	0.777342596	-0.427083333	ok		1	16	19	0.157894737	0.078229141	1.141149011	low rigidification
5FTO	26	C27	C	2	4	18.53404937	4.0097733	0.8097732	ok	TRUE	2.4433475	3.2	5.6433477	42	8.161019481	21.1584698	3.640402751	-0.747995935	0.610479517	-0.260416667	ok		1	16	19	0.157894737	0.165469259	1.322177641	low rigidification
5FTO	27	C28	C	2	4	0.230837511	3.4257462	0.22574615	ok	TRUE	4.3177433	6.7	11.017743	27	7.312084278	15.03095535	4.866375089	-0.310448372	0.937660784	-0.15625	ok		1	15	19	0.210526316	3.785507165	595.3824218	modest rigidification
5FTO	31	C32	C	2	4	0			skipped_sasa	FALSE											skipped_sasa	sasa_A2=0.000 <= 0.100	0	15	19	0.210526316			Not accessible
5FTO	0	C1	C	1	3	0.008434689			skipped_sasa	FALSE											skipped_sasa	sasa_A2=0.008 <= 0.100	0	14	19	0.263157895			Not accessible
5FTO	9	C10	C	1	3	0.564129591	2.2100668	-0.98993325	ok	FALSE											no_accept_dir	no directions with d >= r_excl_A (3.20)	0	12	19	0.368421053			Not accessible
5FTO	10	C11	C	1	3	4.57719361	2.265207	-0.934793	ok	FALSE											no_accept_dir	no directions with d >= r_excl_A (3.20)	0	13	19	0.315789474			Not accessible
5FTO	19	C20	C	1	3	0.098168382			skipped_sasa	FALSE											skipped_sasa	sasa_A2=0.098 <= 0.100	0	13	19	0.315789474			Not accessible
5FTO	22	C23	C	1	4	1.060122751	4.203986	1.0039861	ok	TRUE	2.7167737	2.2	4.916774	39	5.760737307	20.33618569	6.131355437	-0.461885608	0.777342596	-0.427083333	ok		1	14	19	0.263157895	0.078229141	1.141149011	low rigidification
5FTO	29	C30	C	1	3	0			skipped_sasa	FALSE											skipped_sasa	sasa_A2=0.000 <= 0.100	0	13	19	0.315789474			Not accessible
5FTO	33	C34	C	1	3	0			skipped_sasa	FALSE											skipped_sasa	sasa_A2=0.000 <= 0.100	0	17	19	0.105263158			Not accessible
5FTO	36	C37	C	1	3	0.728056789	1.9217484	-1.2782516	ok	FALSE											no_accept_dir	no directions with d >= r_excl_A (3.20)	0	19	19	0			Not accessible
5FTO	39	C40	C	1	3	0			skipped_sasa	FALSE											skipped_sasa	sasa_A2=0.000 <= 0.100	0	17	19	0.105263158			Not accessible
5FTO	40	C41	C	1	3	0			skipped_sasa	FALSE											skipped_sasa	sasa_A2=0.000 <= 0.100	0	15	19	0.210526316			Not accessible
5FTO	21	N22	N	1	3	0			skipped_sasa	FALSE											skipped_sasa	sasa_A2=0.000 <= 0.100	0	13	19	0.315789474			Not accessible
5FTO	2	N3	N	1	3	0			skipped_sasa	FALSE											skipped_sasa	sasa_A2=0.000 <= 0.100	0	13	19	0.315789474			Not accessible
5FTO	5	N6	N	1	3	0			skipped_sasa	FALSE											skipped_sasa	sasa_A2=0.000 <= 0.100	0	10	19	0.473684211			Not accessible
5IA0	36	C1	C	3	4	0.436912487	3.4112387	0.21123862	ok	TRUE	5.731196	2.7	8.431196	21	-26.59359847	8.803876209	-30.11886394	-0.396219574	-0.717479298	0.572916667	ok		1	16	16	0	0.096967971	1.177817537	low rigidification
5IA0	0	C26	C	3	4	6.382168374	4.2978234	1.0978234	ok	TRUE	2.4433475	2.2	4.6433477	42	-26.68536712	-4.114265966	-25.15910373	-0.396219574	-0.717479298	0.572916667	ok		2	15	16	0.0625	0.078229141	1.141149011	low rigidification
5IA0	17	C9	C	2	4	0			skipped_sasa	FALSE											skipped_sasa	sasa_A2=0.000 <= 0.100	0	11	16	0.3125			Not accessible
5IA0	15	C11	C	1	3	0			skipped_sasa	FALSE											skipped_sasa	sasa_A2=0.000 <= 0.100	0	9	16	0.4375			Not accessible
5IA0	25	C16	C	1	3	0			skipped_sasa	FALSE											skipped_sasa	sasa_A2=0.000 <= 0.100	0	12	16	0.25			Not accessible
5IA0	22	C18	C	1	3	0			skipped_sasa	FALSE											skipped_sasa	sasa_A2=0.000 <= 0.100	0	12	16	0.25			Not accessible
5IA0	21	C19	C	1	3	0			skipped_sasa	FALSE											skipped_sasa	sasa_A2=0.000 <= 0.100	0	11	16	0.3125			Not accessible
5IA0	9	C21	C	1	3	0			skipped_sasa	FALSE											skipped_sasa	sasa_A2=0.000 <= 0.100	0	12	16	0.25			Not accessible
5IA0	8	C22	C	1	3	0			skipped_sasa	FALSE											skipped_sasa	sasa_A2=0.000 <= 0.100	0	13	16	0.1875			Not accessible
5IA0	3	C25	C	1	3	0.181608801	4.0994043	0.8994043	ok	TRUE	8.210512	3.7	11.910512	15	-27.49165508	3.011632262	-30.92005398	0.054726485	-0.881633966	0.46875	ok		1	12	16	0.25	0.865954949	4.312701326	low rigidification
5IA0	33	C3	C	1	3	0.595791182	3.0303314	-0.16966867	ok	FALSE											no_accept_dir	no directions with d >= r_excl_A (3.20)	0	15	16	0.0625			Not accessible
5IA0	32	C4	C	1	3	0.075842642			skipped_sasa	FALSE											skipped_sasa	sasa_A2=0.076 <= 0.100	0	16	16	0			Not accessible
5IA0	31	C5	C	1	3	0.027806334			skipped_sasa	FALSE											skipped_sasa	sasa_A2=0.028 <= 0.100	0	15	16	0.0625			Not accessible
5IA0	11	N4	N	1	3	0			skipped_sasa	FALSE											skipped_sasa	sasa_A2=0.000 <= 0.100	0	10	16	0.375			Not accessible
5IA0	7	O3	O	1	2	4.772923873	2.1861289	-1.0138712	ok	FALSE											no_accept_dir	no directions with d >= r_excl_A (3.20)	0	16	16	0			Not accessible
5KVT	16	C17	C	3	4	38.34795915	4.717482	1.517482	ok	TRUE	4.3177433	2.2	6.517743	27	24.59440409	-32.77909899	12.17439568	-0.756074416	0.382262887	-0.53125	ok		2	19	19	0	0.078229141	1.141149011	low rigidification
5KVT	13	C14	C	2	4	22.86230729	5.0351367	1.8351367	ok	TRUE	1.4015546	2.2	3.6015546	57.5	22.374246	-33.55453054	6.862390055	-0.850331231	-0.128107863	0.510416667	ok		1	16	19	0.157894737	0.077361813	1.139479726	low rigidification
5KVT	14	C15	C	2	4	14.12587333	4.1106606	0.9106605	ok	TRUE	3.8105118	2.2	6.010512	30	24.81608462	-33.87440316	12.00495994	-0.756074416	0.382262887	-0.53125	ok		1	17	19	0.105263158	0.078229141	1.141149011	low rigidification
5KVT	17	C18	C	2	4	0.937148028	2.9923627	-0.20763731	ok	FALSE											no_accept_dir	no directions with d >= r_excl_A (3.20)	0	17	19	0.105263158			Not accessible
5KVT	18	C19	C	2	4	14.78002314	4.338479	1.138479	ok	TRUE	2.4433475	2.2	4.6433477	42	22.20957754	-31.13257302	3.937391668	-0.645930821	-0.352606771	0.677083333	ok		2	16	19	0.157894737	0.078229141	1.141149011	low rigidification
5KVT	23	C24	C	2	4	0			skipped_sasa	FALSE											skipped_sasa	sasa_A2=0.000 <= 0.100	0	15	19	0.210526316			Not accessible
5KVT	24	C25	C	2	4	3.33244072	2.9071422	-0.2928579	ok	FALSE											no_accept_dir	no directions with d >= r_excl_A (3.20)	0	16	19	0.157894737			Not accessible
5KVT	26	C27	C	2	4	15.44068356	3.834201	0.63420105	ok	TRUE	2.4433475	3.2	5.6433477	42	24.78243382	-31.09170021	0.802039133	-0.940459086	0.326722581	-0.09375	ok		1	16	19	0.157894737	0.165469259	1.322177641	low rigidification
5KVT	27	C28	C	2	4	0.243456723	3.6909916	0.4909916	ok	TRUE	8.210512	2.2	10.410512	15	33.5135431	-28.37471083	-0.687505124	-0.906593242	-0.347402533	0.239583333	ok		2	15	19	0.210526316	0.078229141	1.141149011	low rigidification
5KVT	31	C32	C	2	4	0			skipped_sasa	FALSE											skipped_sasa	sasa_A2=0.000 <= 0.100	0	15	19	0.210526316			Not accessible
5KVT	0	C1	C	1	3	0			skipped_sasa	FALSE											skipped_sasa	sasa_A2=0.000 <= 0.100	0	14	19	0.263157895			Not accessible
5KVT	9	C10	C	1	3	0			skipped_sasa	FALSE											skipped_sasa	sasa_A2=0.000 <= 0.100	0	12	19	0.368421053			Not accessible
5KVT	10	C11	C	1	3	0.008408812			skipped_sasa	FALSE											skipped_sasa	sasa_A2=0.008 <= 0.100	0	13	19	0.315789474			Not accessible
5KVT	19	C20	C	1	3	0.430190637	3.1839788	-0.016021252	ok	FALSE											no_accept_dir	no directions with d >= r_excl_A (3.20)	0	13	19	0.315789474			Not accessible
5KVT	22	C23	C	1	4	2.063061052	2.9853568	-0.21464324	ok	FALSE											no_accept_dir	no directions with d >= r_excl_A (3.20)	0	14	19	0.263157895			Not accessible
5KVT	29	C30	C	1	3	0			skipped_sasa	FALSE											skipped_sasa	sasa_A2=0.000 <= 0.100	0	13	19	0.315789474			Not accessible
5KVT	33	C34	C	1	3	0			skipped_sasa	FALSE											skipped_sasa	sasa_A2=0.000 <= 0.100	0	17	19	0.105263158			Not accessible
5KVT	36	C37	C	1	3	0.376819861	2.0090375	-1.1909626	ok	FALSE											no_accept_dir	no directions with d >= r_excl_A (3.20)	0	19	19	0			Not accessible
5KVT	39	C40	C	1	3	0			skipped_sasa	FALSE											skipped_sasa	sasa_A2=0.000 <= 0.100	0	17	19	0.105263158			Not accessible
5KVT	40	C41	C	1	3	0.464827224	3.2683322	0.068332195	ok	TRUE	0	0	0	0	0	0	0	0	0	0	ok		1	15	19	0.210526316			No cone found
5KVT	21	N22	N	1	3	0			skipped_sasa	FALSE											skipped_sasa	sasa_A2=0.000 <= 0.100	0	13	19	0.315789474			Not accessible
5KVT	2	N3	N	1	3	0			skipped_sasa	FALSE											skipped_sasa	sasa_A2=0.000 <= 0.100	0	13	19	0.315789474			Not accessible
5KVT	5	N6	N	1	3	0			skipped_sasa	FALSE											skipped_sasa	sasa_A2=0.000 <= 0.100	0	10	19	0.473684211			Not accessible
5L2I	2	C01	C	3	4	7.736136881	3.5593414	0.35934138	ok	TRUE	0	0	0	0	0	0	0	0	0	0	ok		1	16	16	0			No cone found
5L2I	5	C05	C	3	4	0.187565881	3.776191	0.57619095	ok	TRUE	0	0	0	0	0	0	0	0	0	0	ok		1	14	16	0.125			No cone found
5L2I	14	C11	C	2	4	0			skipped_sasa	FALSE											skipped_sasa	sasa_A2=0.000 <= 0.100	0	14	16	0.125			Not accessible
5L2I	15	C12	C	2	4	9.899132852	2.7233698	-0.4766302	ok	FALSE											no_accept_dir	no directions with d >= r_excl_A (3.20)	0	15	16	0.0625			Not accessible
5L2I	16	C13	C	2	4	3.524304264	2.9413924	-0.25860763	ok	FALSE											no_accept_dir	no directions with d >= r_excl_A (3.20)	0	15	16	0.0625			Not accessible
5L2I	17	C14	C	2	4	0.370487021	2.8362734	-0.36372662	ok	FALSE											no_accept_dir	no directions with d >= r_excl_A (3.20)	0	14	16	0.125			Not accessible
5L2I	28	C21	C	2	4	3.631906358	3.379786	0.17978597	ok	TRUE	3.0280402	3.7	6.72804	36	14.46470999	31.33372104	12.27231252	-0.052167923	0.134176504	0.989583333	ok		1	14	16	0.125	0.43230356	2.07434366	low rigidification
5L2I	29	C22	C	2	4	25.82209637	4.613849	1.4138491	ok	TRUE	1.4015546	2.2	3.6015546	57.5	12.29019546	30.92815834	15.69238635	-0.052167923	0.134176504	0.989583333	ok		1	15	16	0.0625	0.077361813	1.139479726	low rigidification
5L2I	31	C23	C	2	4	28.2666279	4.555434	1.3554342	ok	TRUE	1.4015546	2.2	3.6015546	57.5	10.68471882	29.14989678	14.86078975	-0.052167923	0.134176504	0.989583333	ok		1	15	16	0.0625	0.077361813	1.139479726	low rigidification
5L2I	32	C24	C	2	4	5.547513185	2.8537345	-0.34626555	ok	FALSE											no_accept_dir	no directions with d >= r_excl_A (3.20)	0	14	16	0.125			Not accessible
5L2I	7	C07	C	1	3	0			skipped_sasa	FALSE											skipped_sasa	sasa_A2=0.000 <= 0.100	0	11	16	0.3125			Not accessible
5L2I	13	C10	C	1	4	0.322043083	2.6815007	-0.5184994	ok	FALSE											no_accept_dir	no directions with d >= r_excl_A (3.20)	0	13	16	0.1875			Not accessible
5L2I	23	C17	C	1	3	12.75671116	3.7724361	0.5724361	ok	TRUE	2.4433475	2.2	4.6433477	42	14.24118475	25.99655896	13.16234294	-0.385212353	0.578800381	0.71875	ok		1	11	16	0.3125	0.078229141	1.141149011	low rigidification
5L2I	25	C19	C	1	3	1.717793997	2.6338193	-0.5661807	ok	FALSE											no_accept_dir	no directions with d >= r_excl_A (3.20)	0	11	16	0.3125			Not accessible
5L2I	26	C20	C	1	3	0			skipped_sasa	FALSE											skipped_sasa	sasa_A2=0.000 <= 0.100	0	10	16	0.375			Not accessible
5L2I	20	N04	N	1	3	0			skipped_sasa	FALSE											skipped_sasa	sasa_A2=0.000 <= 0.100	0	8	16	0.5			Not accessible
5L2I	30	N07	N	1	3	27.99283913	4.658052	1.4580519	ok	TRUE	1.0258769	2.2	3.2258768	65	10.30384678	32.1086154	15.11740075	-0.838655796	0.515070819	0.177083333	ok		1	16	16	0	0.076023592	1.136908935	low rigidification
5L2S	23	C25	C	3	4	10.29245393	3.8047268	0.6047268	ok	TRUE	9.379747	6.7	16.079748	13.2	25.85749656	32.47676472	0.064238777	-0.461885608	0.777342596	-0.427083333	ok		1	20	20	0	7.271007548	213641.4513	high rigidification
5L2S	24	C27	C	3	4	12.09227227	4.128942	0.92894197	ok	TRUE	6.7709036	6.2	12.970903	18	23.54859347	34.11684502	-2.10286914	-0.461885608	0.777342596	-0.427083333	ok		3	20	20	0	5.920503176	21865.47646	high rigidification
5L2S	25	C28	C	3	4	3.192547777	3.9052806	0.70528054	ok	TRUE	5.731196	7.7	13.431196	21	25.88357314	36.00738346	-5.961991777	-0.747995935	0.610479517	-0.260416667	ok		2	20	20	0	5.102229018	5494.900399	modest rigidification
5L2S	2	C3	C	3	4	59.33394635	5.794292	2.594292	ok	TRUE	0.69365734	2.2	2.8936574	72.5	18.99025488	43.95782029	-13.20622427	-0.620857018	0.783854614	0.010416667	ok		3	20	20	0	0.069509918	1.124478416	low rigidification
5L2S	0	C1	C	2	4	23.13770059	6.075289	2.8752887	ok	TRUE	1.0258769	2.2	3.2258768	65	18.59251013	42.43918437	-13.69089438	-0.620857018	0.783854614	0.010416667	ok		2	19	20	0.05	0.076023592	1.136908935	low rigidification
5L2S	26	C14	C	2	4	1.56629472	2.8346918	-0.36530828	ok	FALSE											no_accept_dir	no directions with d >= r_excl_A (3.20)	0	14	20	0.3			Not accessible
5L2S	19	C31	C	2	4	8.58363065	3.9679189	0.7679188	ok	TRUE	2.2	2.2	4.4	45	18.19892934	38.40710559	-12.93509228	-0.102460912	0.988115591	0.114583333	ok		1	16	20	0.2	0.077894386	1.140504442	low rigidification
5L2S	21	C32	C	2	4	34.19667267	5.184978	1.984978	ok	TRUE	0.69365734	2.2	2.8936574	72.5	18.33844442	41.12764681	-15.16630647	-0.310448372	0.937660784	-0.15625	ok		2	17	20	0.15	0.069509918	1.124478416	low rigidification
5L2S	22	C34	C	2	4	11.78709291	3.8622208	0.6622207	ok	TRUE	1.4015546	2.2	3.6015546	57.5	22.45110837	40.30221256	-13.05072296	-0.196783143	0.462354901	-0.864583333	ok		1	17	20	0.15	0.077361813	1.139479726	low rigidification
5L2S	20	C35	C	2	4	5.192109134	3.329607	0.12960696	ok	TRUE	1.8460191	2.2	4.046019	50	20.44981741	39.19976387	-10.97208497	-0.310448372	0.937660784	-0.15625	ok		1	16	20	0.2	0.077370484	1.139496402	low rigidification
5L2S	8	C	C	1	3	0			skipped_sasa	FALSE											skipped_sasa	sasa_A2=0.000 <= 0.100	0	11	20	0.45			Not accessible
5L2S	7	C10	C	1	3	0.716140092	3.217776	0.017776012	ok	TRUE	4.941281	5.7	10.641281	24	20.61808718	33.6954943	-6.488277084	-0.148790029	0.790773333	-0.59375	ok		1	12	20	0.4	3.982263199	829.8874211	modest rigidification
5L2S	11	C12	C	1	3	5.687393217	3.3367558	0.1367557	ok	TRUE	1.8460191	3.7	5.546019	50	21.8126438	36.23673379	-12.51103018	-0.196783143	0.462354901	-0.864583333	ok		1	12	20	0.4	0.230395088	1.475301457	low rigidification
5L2S	9	C17	C	1	3	0			skipped_sasa	FALSE											skipped_sasa	sasa_A2=0.000 <= 0.100	0	16	20	0.2			Not accessible
5L2S	10	C21	C	1	3	0.105344805	2.758046	-0.44195414	ok	FALSE											no_accept_dir	no directions with d >= r_excl_A (3.20)	0	16	20	0.2			Not accessible
5L2S	27	C26	C	1	4	3.524756022	3.362364	0.162364	ok	TRUE	6.7709036	5.7	12.470903	18	26.47281808	36.58199421	-3.324125859	-0.747995935	0.610479517	-0.260416667	ok		1	19	20	0.05	4.456084754	1846.429764	modest rigidification
5L2S	5	C6	C	1	3	0			skipped_sasa	FALSE											skipped_sasa	sasa_A2=0.000 <= 0.100	0	14	20	0.3			Not accessible
5L2S	34	N7	N	1	3	0			skipped_sasa	FALSE											skipped_sasa	sasa_A2=0.000 <= 0.100	0	11	20	0.45			Not accessible
5L2T	21	C13	C	3	4	5.622224999	3.0217986	-0.17820144	ok	FALSE											no_accept_dir	no directions with d >= r_excl_A (3.20)	0	16	16	0			Not accessible
5L2T	22	C14	C	3	4	0			skipped_sasa	FALSE											skipped_sasa	sasa_A2=0.000 <= 0.100	0	16	16	0			Not accessible
5L2T	14	C23	C	2	4	0			skipped_sasa	FALSE											skipped_sasa	sasa_A2=0.000 <= 0.100	0	14	16	0.125			Not accessible
5L2T	12	C24	C	2	4	5.209420875	2.4661112	-0.73388886	ok	FALSE											no_accept_dir	no directions with d >= r_excl_A (3.20)	0	15	16	0.0625			Not accessible
5L2T	13	C25	C	2	4	12.56836678	4.1926913	0.9926913	ok	TRUE	20.931602	9.2	30.131601	6	40.19613033	28.72223649	-9.459473416	-0.838655796	0.515070819	0.177083333	ok		1	15	16	0.0625			high rigidification
5L2T	15	C26	C	2	4	0.537824065	3.0796072	-0.1203928	ok	FALSE											no_accept_dir	no directions with d >= r_excl_A (3.20)	0	14	16	0.125			Not accessible
5L2T	16	C28	C	2	4	1.476306791	3.8867416	0.6867416	ok	TRUE	4.941281	5.7	10.641281	24	22.72591991	35.49136047	-6.784749301	-0.461885608	0.777342596	-0.427083333	ok		1	14	16	0.125	3.982263199	829.8874211	modest rigidification
5L2T	18	C29	C	2	4	16.15095123	4.244255	1.044255	ok	TRUE	1.8460191	2.7	4.546019	50	19.56477424	40.17848831	-8.66044686	-0.461885608	0.777342596	-0.427083333	ok		1	15	16	0.0625	0.094799461	1.173514573	low rigidification
5L2T	19	C31	C	2	4	10.85293037	3.1767678	-0.023232222	ok	FALSE											no_accept_dir	no directions with d >= r_excl_A (3.20)	0	15	16	0.0625			Not accessible
5L2T	17	C32	C	2	4	15.84292565	3.7118344	0.5118344	ok	TRUE	1.8460191	2.2	4.046019	50	21.30607692	38.23928449	-12.38328856	-0.461885608	0.777342596	-0.427083333	ok		2	14	16	0.125	0.077370484	1.139496402	low rigidification
5L2T	23	C	C	1	3	0			skipped_sasa	FALSE											skipped_sasa	sasa_A2=0.000 <= 0.100	0	10	16	0.375			Not accessible
5L2T	7	C18	C	1	3	0			skipped_sasa	FALSE											skipped_sasa	sasa_A2=0.000 <= 0.100	0	11	16	0.3125			Not accessible
5L2T	4	C20	C	1	3	7.941983762	4.196635	0.9966347	ok	TRUE	3.0280402	4.7	7.72804	36	22.33328582	35.33189597	-11.29184012	-0.148790029	0.790773333	-0.59375	ok		1	11	16	0.3125	0.685346226	3.179525186	low rigidification
5L2T	20	C22	C	1	4	0			skipped_sasa	FALSE											skipped_sasa	sasa_A2=0.000 <= 0.100	0	13	16	0.1875			Not accessible
5L2T	1	C4	C	1	3	0			skipped_sasa	FALSE											skipped_sasa	sasa_A2=0.000 <= 0.100	0	11	16	0.3125			Not accessible
5L2T	6	C9	C	1	3	0			skipped_sasa	FALSE											skipped_sasa	sasa_A2=0.000 <= 0.100	0	13	16	0.1875			Not accessible
5L2T	28	N15	N	1	3	0			skipped_sasa	FALSE											skipped_sasa	sasa_A2=0.000 <= 0.100	0	8	16	0.5			Not accessible
5L2T	30	N30	N	1	3	26.79871696	5.342422	2.142422	ok	TRUE	1.4015546	2.2	3.6015546	57.5	17.4445127	41.51430344	-10.7706456	0.184406329	0.326359922	-0.927083333	ok		1	16	16	0	0.077361813	1.139479726	low rigidification
5MAH	8	C22	C	3	4	36.2914742	5.269995	2.0699952	ok	TRUE	1.0258769	2.2	3.2258768	65	-12.79517712	12.55517962	2.422227766	-0.052167923	0.134176504	0.989583333	ok		3	17	17	0	0.076023592	1.136908935	low rigidification
5MAH	13	C32	C	3	4	1.726643581	4.3930564	1.1930563	ok	TRUE	8.210512	5.7	13.910512	15	-19.12625008	7.713579669	-9.407192886	0.725627612	0.686113616	0.052083333	ok		2	16	17	0.058823529	4.842027792	3541.856836	modest rigidification
5MAH	14	C33	C	3	4	0.084021781			skipped_sasa	FALSE											skipped_sasa	sasa_A2=0.084 <= 0.100	0	17	17	0			Not accessible
5MAH	28	C23	C	2	4	0			skipped_sasa	FALSE											skipped_sasa	sasa_A2=0.000 <= 0.100	0	12	17	0.294117647			Not accessible
5MAH	4	C14	C	1	3	0			skipped_sasa	FALSE											skipped_sasa	sasa_A2=0.000 <= 0.100	0	12	17	0.294117647			Not accessible
5MAH	5	C15	C	1	3	4.039210597	3.8386302	0.63863015	ok	TRUE	1.4015546	2.2	3.6015546	57.5	-13.27732372	9.569848529	0.994814879	0.194616873	0.320375976	0.927083333	ok		1	13	17	0.235294118	0.077361813	1.139479726	low rigidification
5MAH	17	C17	C	1	3	1.754142577	3.1616724	-0.038327694	ok	FALSE											no_accept_dir	no directions with d >= r_excl_A (3.20)	0	13	17	0.235294118			Not accessible
5MAH	18	C18	C	1	3	0			skipped_sasa	FALSE											skipped_sasa	sasa_A2=0.000 <= 0.100	0	12	17	0.294117647			Not accessible
5MAH	11	C27	C	1	3	6.680740469	2.723508	-0.47649217	ok	FALSE											no_accept_dir	no directions with d >= r_excl_A (3.20)	0	16	17	0.058823529			Not accessible
5MAH	29	C28	C	1	3	0.306686542	2.428197	-0.77180314	ok	FALSE											no_accept_dir	no directions with d >= r_excl_A (3.20)	0	15	17	0.117647059			Not accessible
5MAH	23	C6	C	1	3	0			skipped_sasa	FALSE											skipped_sasa	sasa_A2=0.000 <= 0.100	0	10	17	0.411764706			Not accessible
5MAH	19	N12	N	1	3	0			skipped_sasa	FALSE											skipped_sasa	sasa_A2=0.000 <= 0.100	0	10	17	0.411764706			Not accessible
5MAH	15	N20	N	1	3	20.58216599	5.0170026	1.8170025	ok	TRUE	1.0258769	2.2	3.2258768	65	-11.59795153	13.83288707	1.386713928	-0.052167923	0.134176504	0.989583333	ok		1	16	17	0.058823529	0.076023592	1.136908935	low rigidification
5MAH	27	N7	N	1	3	0			skipped_sasa	FALSE											skipped_sasa	sasa_A2=0.000 <= 0.100	0	11	17	0.352941176			Not accessible
5WNM	19	C21	C	3	4	0			skipped_sasa	FALSE											skipped_sasa	sasa_A2=0.000 <= 0.100	0	16	16	0			Not accessible
5WNM	6	C7	C	3	4	62.70173022	5.1828904	1.9828904	ok	TRUE	1.0258769	2.2	3.2258768	65	-5.831703088	-7.121686734	-20.32048522	0.744646082	-0.660842757	0.09375	ok		3	16	16	0	0.076023592	1.136908935	low rigidification
5WNM	1	C2	C	2	4	12.27466155	3.128658	-0.07134199	ok	FALSE											no_accept_dir	no directions with d >= r_excl_A (3.20)	0	14	16	0.125			Not accessible
5WNM	2	C3	C	2	4	0			skipped_sasa	FALSE											skipped_sasa	sasa_A2=0.000 <= 0.100	0	13	16	0.1875			Not accessible
5WNM	31	C34	C	2	4	0.859399273	2.7311144	-0.46888566	ok	FALSE											no_accept_dir	no directions with d >= r_excl_A (3.20)	0	16	16	0			Not accessible
5WNM	32	C35	C	2	4	0			skipped_sasa	FALSE											skipped_sasa	sasa_A2=0.000 <= 0.100	0	16	16	0			Not accessible
5WNM	4	C5	C	2	4	2.161629038	3.715827	0.51582694	ok	TRUE	1.8460191	2.2	4.046019	50	-9.327281024	-5.118700495	-19.67952261	0.903917308	-0.023093866	0.427083333	ok		1	13	16	0.1875	0.077370484	1.139496402	low rigidification
5WNM	5	C6	C	2	4	11.29962963	3.870695	0.67069507	ok	TRUE	1.0258769	2.2	3.2258768	65	-5.623621734	-5.254932193	-18.89829771	0.744646082	-0.660842757	0.09375	ok		2	14	16	0.125	0.076023592	1.136908935	low rigidification
5WNM	15	C17	C	1	3	0			skipped_sasa	FALSE											skipped_sasa	sasa_A2=0.000 <= 0.100	0	14	16	0.125			Not accessible
5WNM	22	C25	C	1	3	3.240165335	2.9201808	-0.27981925	ok	FALSE											no_accept_dir	no directions with d >= r_excl_A (3.20)	0	10	16	0.375			Not accessible
5WNM	23	C26	C	1	3	4.788218534	2.284883	-0.915117	ok	FALSE											no_accept_dir	no directions with d >= r_excl_A (3.20)	0	11	16	0.3125			Not accessible
5WNM	25	C28	C	1	3	0.184697727	2.8736384	-0.32636166	ok	FALSE											no_accept_dir	no directions with d >= r_excl_A (3.20)	0	11	16	0.3125			Not accessible
5WNM	26	C29	C	1	3	0.330825991	2.805625	-0.3943751	ok	FALSE											no_accept_dir	no directions with d >= r_excl_A (3.20)	0	10	16	0.375			Not accessible
5WNM	30	C33	C	1	4	0			skipped_sasa	FALSE											skipped_sasa	sasa_A2=0.000 <= 0.100	0	15	16	0.0625			Not accessible
5WNM	8	C9	C	1	3	0			skipped_sasa	FALSE											skipped_sasa	sasa_A2=0.000 <= 0.100	0	12	16	0.25			Not accessible
5WNM	13	N14	N	1	3	0			skipped_sasa	FALSE											skipped_sasa	sasa_A2=0.000 <= 0.100	0	12	16	0.25			Not accessible
5WNM	18	N20	N	1	3	0			skipped_sasa	FALSE											skipped_sasa	sasa_A2=0.000 <= 0.100	0	14	16	0.125			Not accessible
5WNM	27	N30	N	1	3	0.775959352	1.8099303	-1.3900697	ok	FALSE											no_accept_dir	no directions with d >= r_excl_A (3.20)	0	13	16	0.1875			Not accessible
5ZV2	0	C1	C	3	4	15.30822393	3.530997	0.330997	ok	TRUE	3.8105118	4.7	8.510511	30	9.691274279	-22.53180179	22.0370701	0.194616873	0.320375976	0.927083333	ok		1	16	16	0	1.378868404	10.24985105	low rigidification
5ZV2	27	C28	C	2	4	0.009622306			skipped_sasa	FALSE											skipped_sasa	sasa_A2=0.010 <= 0.100	0	16	16	0			Not accessible
5ZV2	28	C29	C	2	4	0.345354301	3.2081685	0.008168459	ok	TRUE	0	0	0	0	0	0	0	0	0	0	ok		1	16	16	0			No cone found
5ZV2	14	N15	N	2	3	8.316648455	3.416298	0.21629786	ok	TRUE	3.387703	4.2	7.5877028	33	12.22177732	-20.38804923	21.27755379	-0.052167923	0.134176504	0.989583333	ok		1	15	16	0.0625	0.816250735	3.965664239	low rigidification
5ZV2	10	C11	C	1	3	0.266103031	2.5372424	-0.66275764	ok	FALSE											no_accept_dir	no directions with d >= r_excl_A (3.20)	0	12	16	0.25			Not accessible
5ZV2	17	C18	C	1	3	0.126551795	2.911134	-0.28886604	ok	FALSE											no_accept_dir	no directions with d >= r_excl_A (3.20)	0	9	16	0.4375			Not accessible
5ZV2	20	C21	C	1	3	0			skipped_sasa	FALSE											skipped_sasa	sasa_A2=0.000 <= 0.100	0	10	16	0.375			Not accessible
5ZV2	21	C22	C	1	3	0			skipped_sasa	FALSE											skipped_sasa	sasa_A2=0.000 <= 0.100	0	9	16	0.4375			Not accessible
5ZV2	26	C27	C	1	4	0			skipped_sasa	FALSE											skipped_sasa	sasa_A2=0.000 <= 0.100	0	15	16	0.0625			Not accessible
5ZV2	3	C4	C	1	3	0			skipped_sasa	FALSE											skipped_sasa	sasa_A2=0.000 <= 0.100	0	13	16	0.1875			Not accessible
5ZV2	6	C7	C	1	3	0			skipped_sasa	FALSE											skipped_sasa	sasa_A2=0.000 <= 0.100	0	12	16	0.25			Not accessible
5ZV2	7	C8	C	1	3	0			skipped_sasa	FALSE											skipped_sasa	sasa_A2=0.000 <= 0.100	0	11	16	0.3125			Not accessible
5ZV2	22	N23	N	1	3	0			skipped_sasa	FALSE											skipped_sasa	sasa_A2=0.000 <= 0.100	0	12	16	0.25			Not accessible
5ZV2	25	N26	N	1	3	0			skipped_sasa	FALSE											skipped_sasa	sasa_A2=0.000 <= 0.100	0	14	16	0.125			Not accessible
6BBU	8	C10	C	3	4	0			skipped_sasa	FALSE											skipped_sasa	sasa_A2=0.000 <= 0.100	0	12	12	0			Not accessible
6BBU	9	C11	C	3	4	1.257837172	3.7957842	0.5957842	ok	TRUE	0	0	0	0	0	0	0	0	0	0	ok		1	9	12	0.25			No cone found
6BBU	4	C5	C	2	4	0			skipped_sasa	FALSE											skipped_sasa	sasa_A2=0.000 <= 0.100	0	6	12	0.5			Not accessible
6BBU	15	C7	C	2	4	0.276093971	2.8988855	-0.30111456	ok	FALSE											no_accept_dir	no directions with d >= r_excl_A (3.20)	0	6	12	0.5			Not accessible
6BBU	6	C8	C	2	4	2.013009397	3.9015892	0.7015891	ok	TRUE	0	0	0	0	0	0	0	0	0	0	ok		1	10	12	0.166666667			No cone found
6BBU	7	C9	C	2	4	0			skipped_sasa	FALSE											skipped_sasa	sasa_A2=0.000 <= 0.100	0	11	12	0.083333333			Not accessible
6BBU	21	C	C	1	3	0			skipped_sasa	FALSE											skipped_sasa	sasa_A2=0.000 <= 0.100	0	11	12	0.083333333			Not accessible
6BBU	10	C12	C	1	3	0			skipped_sasa	FALSE											skipped_sasa	sasa_A2=0.000 <= 0.100	0	11	12	0.083333333			Not accessible
6BBU	11	C13	C	1	3	0			skipped_sasa	FALSE											skipped_sasa	sasa_A2=0.000 <= 0.100	0	12	12	0			Not accessible
6BBU	3	C4	C	1	4	0			skipped_sasa	FALSE											skipped_sasa	sasa_A2=0.000 <= 0.100	0	7	12	0.416666667			Not accessible
6BBU	5	C6	C	1	4	0			skipped_sasa	FALSE											skipped_sasa	sasa_A2=0.000 <= 0.100	0	7	12	0.416666667			Not accessible
6BBU	2	N3	N	1	3	0.22611259	1.8947138	-1.3052863	ok	FALSE											no_accept_dir	no directions with d >= r_excl_A (3.20)	0	8	12	0.333333333			Not accessible
6BBU	19	N4	N	1	3	0			skipped_sasa	FALSE											skipped_sasa	sasa_A2=0.000 <= 0.100	0	12	12	0			Not accessible
6BBV	8	C10	C	3	4	0			skipped_sasa	FALSE											skipped_sasa	sasa_A2=0.000 <= 0.100	0	12	12	0			Not accessible
6BBV	9	C11	C	3	4	0			skipped_sasa	FALSE											skipped_sasa	sasa_A2=0.000 <= 0.100	0	9	12	0.25			Not accessible
6BBV	4	C5	C	2	4	0			skipped_sasa	FALSE											skipped_sasa	sasa_A2=0.000 <= 0.100	0	6	12	0.5			Not accessible
6BBV	15	C7	C	2	4	0			skipped_sasa	FALSE											skipped_sasa	sasa_A2=0.000 <= 0.100	0	6	12	0.5			Not accessible
6BBV	6	C8	C	2	4	0			skipped_sasa	FALSE											skipped_sasa	sasa_A2=0.000 <= 0.100	0	10	12	0.166666667			Not accessible
6BBV	7	C9	C	2	4	0.821730493	3.4580545	0.2580545	ok	TRUE	0	0	0	0	0	0	0	0	0	0	ok		1	11	12	0.083333333			No cone found
6BBV	21	C	C	1	3	0			skipped_sasa	FALSE											skipped_sasa	sasa_A2=0.000 <= 0.100	0	11	12	0.083333333			Not accessible
6BBV	10	C12	C	1	3	0			skipped_sasa	FALSE											skipped_sasa	sasa_A2=0.000 <= 0.100	0	11	12	0.083333333			Not accessible
6BBV	11	C13	C	1	3	0			skipped_sasa	FALSE											skipped_sasa	sasa_A2=0.000 <= 0.100	0	12	12	0			Not accessible
6BBV	3	C4	C	1	4	0			skipped_sasa	FALSE											skipped_sasa	sasa_A2=0.000 <= 0.100	0	7	12	0.416666667			Not accessible
6BBV	5	C6	C	1	4	0			skipped_sasa	FALSE											skipped_sasa	sasa_A2=0.000 <= 0.100	0	7	12	0.416666667			Not accessible
6BBV	2	N3	N	1	3	0			skipped_sasa	FALSE											skipped_sasa	sasa_A2=0.000 <= 0.100	0	8	12	0.333333333			Not accessible
6BBV	19	N4	N	1	3	0			skipped_sasa	FALSE											skipped_sasa	sasa_A2=0.000 <= 0.100	0	12	12	0			Not accessible
6HHO	0	C10	C	2	4	0			skipped_sasa	FALSE											skipped_sasa	sasa_A2=0.000 <= 0.100	0	12	15	0.2			Not accessible
6HHO	11	C11	C	2	4	0.053035751			skipped_sasa	FALSE											skipped_sasa	sasa_A2=0.053 <= 0.100	0	12	15	0.2			Not accessible
6HHO	2	C17	C	2	4	0.036558704			skipped_sasa	FALSE											skipped_sasa	sasa_A2=0.037 <= 0.100	0	8	15	0.466666667			Not accessible
6HHO	10	C18	C	2	4	0			skipped_sasa	FALSE											skipped_sasa	sasa_A2=0.000 <= 0.100	0	9	15	0.4			Not accessible
6HHO	3	C20	C	2	4	0			skipped_sasa	FALSE											skipped_sasa	sasa_A2=0.000 <= 0.100	0	9	15	0.4			Not accessible
6HHO	4	C21	C	2	4	0			skipped_sasa	FALSE											skipped_sasa	sasa_A2=0.000 <= 0.100	0	8	15	0.466666667			Not accessible
6HHO	21	C03	C	1	3	0.055486735			skipped_sasa	FALSE											skipped_sasa	sasa_A2=0.055 <= 0.100	0	15	15	0			Not accessible
6HHO	19	C06	C	1	3	0			skipped_sasa	FALSE											skipped_sasa	sasa_A2=0.000 <= 0.100	0	13	15	0.133333333			Not accessible
6HHO	28	C08	C	1	3	0			skipped_sasa	FALSE											skipped_sasa	sasa_A2=0.000 <= 0.100	0	13	15	0.133333333			Not accessible
6HHO	17	C09	C	1	4	0			skipped_sasa	FALSE											skipped_sasa	sasa_A2=0.000 <= 0.100	0	11	15	0.266666667			Not accessible
6HHO	13	C16	C	1	4	0			skipped_sasa	FALSE											skipped_sasa	sasa_A2=0.000 <= 0.100	0	8	15	0.466666667			Not accessible
6HHO	27	C23	C	1	3	0			skipped_sasa	FALSE											skipped_sasa	sasa_A2=0.000 <= 0.100	0	12	15	0.2			Not accessible
6HHO	7	C26	C	1	3	0			skipped_sasa	FALSE											skipped_sasa	sasa_A2=0.000 <= 0.100	0	13	15	0.133333333			Not accessible
6HHO	1	N12	N	1	3	0			skipped_sasa	FALSE											skipped_sasa	sasa_A2=0.000 <= 0.100	0	11	15	0.266666667			Not accessible
6J6M	11	C15	C	3	4	0			skipped_sasa	FALSE											skipped_sasa	sasa_A2=0.000 <= 0.100	0	19	19	0			Not accessible
6J6M	6	C06	C	2	4	0			skipped_sasa	FALSE											skipped_sasa	sasa_A2=0.000 <= 0.100	0	13	19	0.315789474			Not accessible
6J6M	7	C07	C	2	4	0			skipped_sasa	FALSE											skipped_sasa	sasa_A2=0.000 <= 0.100	0	13	19	0.315789474			Not accessible
6J6M	0	C10	C	2	4	0			skipped_sasa	FALSE											skipped_sasa	sasa_A2=0.000 <= 0.100	0	14	19	0.263157895			Not accessible
6J6M	1	C11	C	2	4	0			skipped_sasa	FALSE											skipped_sasa	sasa_A2=0.000 <= 0.100	0	15	19	0.210526316			Not accessible
6J6M	10	C14	C	2	4	0			skipped_sasa	FALSE											skipped_sasa	sasa_A2=0.000 <= 0.100	0	18	19	0.052631579			Not accessible
6J6M	12	C17	C	2	4	0			skipped_sasa	FALSE											skipped_sasa	sasa_A2=0.000 <= 0.100	0	15	19	0.210526316			Not accessible
6J6M	13	C18	C	2	4	0			skipped_sasa	FALSE											skipped_sasa	sasa_A2=0.000 <= 0.100	0	14	19	0.263157895			Not accessible
6J6M	27	N01	N	2	3	0			skipped_sasa	FALSE											skipped_sasa	sasa_A2=0.000 <= 0.100	0	12	19	0.368421053			Not accessible
6J6M	8	C08	C	1	4	0			skipped_sasa	FALSE											skipped_sasa	sasa_A2=0.000 <= 0.100	0	12	19	0.368421053			Not accessible
6J6M	9	C09	C	1	4	0			skipped_sasa	FALSE											skipped_sasa	sasa_A2=0.000 <= 0.100	0	13	19	0.315789474			Not accessible
6J6M	16	C23	C	1	3	0			skipped_sasa	FALSE											skipped_sasa	sasa_A2=0.000 <= 0.100	0	12	19	0.368421053			Not accessible
6J6M	17	C24	C	1	3	0			skipped_sasa	FALSE											skipped_sasa	sasa_A2=0.000 <= 0.100	0	13	19	0.315789474			Not accessible
6J6M	18	C25	C	1	3	0			skipped_sasa	FALSE											skipped_sasa	sasa_A2=0.000 <= 0.100	0	12	19	0.368421053			Not accessible
6J6M	19	C26	C	1	3	0			skipped_sasa	FALSE											skipped_sasa	sasa_A2=0.000 <= 0.100	0	13	19	0.315789474			Not accessible
6J6M	22	C30	C	1	3	0			skipped_sasa	FALSE											skipped_sasa	sasa_A2=0.000 <= 0.100	0	17	19	0.105263158			Not accessible
6J6M	23	C31	C	1	3	0			skipped_sasa	FALSE											skipped_sasa	sasa_A2=0.000 <= 0.100	0	18	19	0.052631579			Not accessible
6J6M	24	C32	C	1	3	0			skipped_sasa	FALSE											skipped_sasa	sasa_A2=0.000 <= 0.100	0	19	19	0			Not accessible
6J6M	25	C33	C	1	3	0.188903625	2.8309245	-0.36907554	ok	FALSE											no_accept_dir	no directions with d >= r_excl_A (3.20)	0	18	19	0.052631579			Not accessible
6J6M	26	C34	C	1	3	0.050040624			skipped_sasa	FALSE											skipped_sasa	sasa_A2=0.050 <= 0.100	0	17	19	0.105263158			Not accessible
6J6M	28	N05	N	1	3	0			skipped_sasa	FALSE											skipped_sasa	sasa_A2=0.000 <= 0.100	0	12	19	0.368421053			Not accessible
6JOK	10	C3	C	3	4	7.181191108	3.9869442	0.78694415	ok	TRUE	4.3177433	7.2	11.517743	27	16.55019672	131.7713602	-1.463557053	-0.204455542	0.140432792	-0.96875	ok		2	9	15	0.4	3.951547009	787.959795	modest rigidification
6JOK	0	C4	C	3	4	4.118134344	3.9965026	0.7965026	ok	TRUE	2.2	3.2	5.4	45	19.54017414	132.1856981	-5.926485577	0.184406329	0.326359922	-0.927083333	ok		1	9	15	0.4	0.165328246	1.321862997	low rigidification
6JOK	40	C41	C	3	4	41.96089536	4.4079514	1.2079513	ok	TRUE	1.0258769	2.2	3.2258768	65	17.77906779	130.3697719	-13.49772186	-0.768430711	-0.075894021	-0.635416667	ok		2	15	15	0	0.076023592	1.136908935	low rigidification
6JOK	41	C42	C	3	4	25.65956438	4.275914	1.0759141	ok	TRUE	1.0258769	2.2	3.2258768	65	20.57828644	131.0195993	-11.56936119	0.501328083	0.267354284	-0.822916667	ok		1	15	15	0	0.076023592	1.136908935	low rigidification
6JOK	35	C37	C	2	4	22.19033223	5.8685684	2.6685684	ok	TRUE	1.0258769	2.2	3.2258768	65	20.07375431	133.5333567	-10.14986765	0.501328083	0.267354284	-0.822916667	ok		2	11	15	0.266666667	0.076023592	1.136908935	low rigidification
6JOK	36	C38	C	2	4	21.00154079	5.6853027	2.4853027	ok	TRUE	0.69365734	2.2	2.8936574	72.5	18.38491697	133.0515534	-12.06798539	0.501328083	0.267354284	-0.822916667	ok		2	12	15	0.2	0.069509918	1.124478416	low rigidification
6JOK	38	C39	C	2	4	20.39882816	4.574876	1.3748758	ok	TRUE	1.0258769	2.2	3.2258768	65	20.57838412	131.4906527	-12.57250335	-0.578393604	0.148738579	-0.802083333	ok		1	14	15	0.066666667	0.076023592	1.136908935	low rigidification
6JOK	39	C40	C	2	4	27.05768798	5.0531616	1.8531616	ok	TRUE	0.69365734	2.2	2.8936574	72.5	17.81727362	131.7856261	-13.31277053	-0.768430711	-0.075894021	-0.635416667	ok		2	14	15	0.066666667	0.069509918	1.124478416	low rigidification
6JOK	11	C12	C	1	3	0			skipped_sasa	FALSE											skipped_sasa	sasa_A2=0.000 <= 0.100	0	10	15	0.333333333			Not accessible
6JOK	1	C5	C	1	3	0.344236211	2.960185	-0.239815	ok	FALSE											no_accept_dir	no directions with d >= r_excl_A (3.20)	0	15	15	0			Not accessible
6JOK	2	C6	C	1	3	0			skipped_sasa	FALSE											skipped_sasa	sasa_A2=0.000 <= 0.100	0	14	15	0.066666667			Not accessible
6JOK	3	C7	C	1	3	0.073650765			skipped_sasa	FALSE											skipped_sasa	sasa_A2=0.074 <= 0.100	0	13	15	0.133333333			Not accessible
6JOK	16	N23	N	1	3	0			skipped_sasa	FALSE											skipped_sasa	sasa_A2=0.000 <= 0.100	0	9	15	0.4			Not accessible
6JOK	17	N24	N	1	3	0			skipped_sasa	FALSE											skipped_sasa	sasa_A2=0.000 <= 0.100	0	13	15	0.133333333			Not accessible
6JOK	18	N25	N	1	3	4.287595102	3.8254166	0.6254165	ok	TRUE	2.2	2.2	4.4	45	19.88812984	133.0406806	-6.249638096	0.184406329	0.326359922	-0.927083333	ok		1	10	15	0.333333333	0.077894386	1.140504442	low rigidification
6JOL	36	C20	C	3	4	0			skipped_sasa	FALSE											skipped_sasa	sasa_A2=0.000 <= 0.100	0	16	22	0.272727273			Not accessible
6JOL	32	C54	C	3	4	24.70785773	4.309073	1.1090729	ok	TRUE	2.4433475	6.2	8.643348	42	-34.99866873	151.424221	5.849995283	-0.27090763	-0.913977415	0.302083333	ok		1	22	22	0	0.761122567	3.613322397	low rigidification
6JOL	27	C46	C	2	4	0			skipped_sasa	FALSE											skipped_sasa	sasa_A2=0.000 <= 0.100	0	17	22	0.227272727			Not accessible
6JOL	34	C49	C	2	4	0.448325221	2.6744528	-0.52554727	ok	FALSE											no_accept_dir	no directions with d >= r_excl_A (3.20)	0	19	22	0.136363636			Not accessible
6JOL	33	C50	C	2	4	6.347617507	3.3785584	0.17855835	ok	TRUE	2.7167737	5.2	7.916774	39	-36.3969369	152.5384528	6.240162138	0.054726485	-0.881633966	0.46875	ok		1	20	22	0.090909091	0.809261239	3.91915649	low rigidification
6JOL	30	C52	C	2	4	6.916706421	3.091824	-0.10817599	ok	FALSE											no_accept_dir	no directions with d >= r_excl_A (3.20)	0	20	22	0.090909091			Not accessible
6JOL	29	C53	C	2	4	0			skipped_sasa	FALSE											skipped_sasa	sasa_A2=0.000 <= 0.100	0	19	22	0.136363636			Not accessible
6JOL	0	C1	C	1	3	1.827390451	3.5772436	0.37724352	ok	TRUE	6.7709036	5.2	11.970903	18	-40.63131316	165.151611	-1.595297629	0.423107479	-0.192399033	-0.885416667	ok		1	21	22	0.045454545	3.922886508	750.7507341	modest rigidification
6JOL	8	C11	C	1	3	0			skipped_sasa	FALSE											skipped_sasa	sasa_A2=0.000 <= 0.100	0	18	22	0.181818182			Not accessible
6JOL	7	C12	C	1	3	0			skipped_sasa	FALSE											skipped_sasa	sasa_A2=0.000 <= 0.100	0	19	22	0.136363636			Not accessible
6JOL	18	C15	C	1	3	0			skipped_sasa	FALSE											skipped_sasa	sasa_A2=0.000 <= 0.100	0	13	22	0.409090909			Not accessible
6JOL	16	C17	C	1	3	0			skipped_sasa	FALSE											skipped_sasa	sasa_A2=0.000 <= 0.100	0	13	22	0.409090909			Not accessible
6JOL	15	C18	C	1	3	0			skipped_sasa	FALSE											skipped_sasa	sasa_A2=0.000 <= 0.100	0	14	22	0.363636364			Not accessible
6JOL	5	C2	C	1	3	1.222685676	2.3002913	-0.89970875	ok	FALSE											no_accept_dir	no directions with d >= r_excl_A (3.20)	0	22	22	0			Not accessible
6JOL	22	C25	C	1	3	2.108064327	2.8199239	-0.38007617	ok	FALSE											no_accept_dir	no directions with d >= r_excl_A (3.20)	0	14	22	0.363636364			Not accessible
6JOL	23	C26	C	1	3	1.480795845	3.7594314	0.5594313	ok	TRUE	0	0	0	0	0	0	0	0	0	0	ok		1	15	22	0.318181818			No cone found
6JOL	25	C28	C	1	3	2.373994428	3.5259056	0.32590556	ok	TRUE	9.379747	8.2	17.579748	13.2	-37.15760162	163.0345315	6.149611113	-0.071654418	-0.996939859	0.03125	ok		1	15	22	0.318181818	7.769732016	495739.0058	high rigidification
6JOL	26	C29	C	1	3	0.097989328			skipped_sasa	FALSE											skipped_sasa	sasa_A2=0.098 <= 0.100	0	14	22	0.363636364			Not accessible
6JOL	3	C4	C	1	3	0			skipped_sasa	FALSE											skipped_sasa	sasa_A2=0.000 <= 0.100	0	20	22	0.090909091			Not accessible
6JOL	1	C6	C	1	3	0			skipped_sasa	FALSE											skipped_sasa	sasa_A2=0.000 <= 0.100	0	20	22	0.090909091			Not accessible
6JOL	12	N13	N	1	3	0			skipped_sasa	FALSE											skipped_sasa	sasa_A2=0.000 <= 0.100	0	15	22	0.318181818			Not accessible
6JOL	19	N21	N	1	3	0			skipped_sasa	FALSE											skipped_sasa	sasa_A2=0.000 <= 0.100	0	11	22	0.5			Not accessible
6JQR	0	C1	C	3	4	1.497536492	3.4556518	0.2556517	ok	TRUE	0	0	0	0	0	0	0	0	0	0	ok		1	19	21	0.095238095			No cone found
6JQR	34	C25	C	3	4	63.95415579	7.418918	4.218918	ok	TRUE	0.38791937	2.2	2.5879195	80	-25.46331559	-19.5918648	-33.43195956	-0.689324283	-0.599827451	0.40625	ok		3	21	21	0	0.029151666	1.050432909	low rigidification
6JQR	15	C30	C	3	4	31.18926811	5.0415154	1.8415153	ok	TRUE	1.0258769	2.2	3.2258768	65	-29.02770756	-12.08940568	-28.29382174	-0.590346995	-0.795708962	0.135416667	ok		2	13	21	0.380952381	0.076023592	1.136908935	low rigidification
6JQR	8	C16	C	2	4	20.89720488	5.579798	2.3797982	ok	TRUE	0.69365734	2.2	2.8936574	72.5	-30.30703814	-13.83963486	-29.41889406	-0.405723434	-0.903908636	-0.135416667	ok		2	14	21	0.333333333	0.069509918	1.124478416	low rigidification
6JQR	9	C17	C	2	4	23.30449407	5.756328	2.556328	ok	TRUE	0.69365734	2.2	2.8936574	72.5	-29.59950716	-15.516421	-31.64815649	-0.66501498	-0.683008592	-0.302083333	ok		2	15	21	0.285714286	0.069509918	1.124478416	low rigidification
6JQR	11	C19	C	2	4	7.671110628	4.2687564	1.0687563	ok	TRUE	1.0258769	2.2	3.2258768	65	-25.60139279	-14.89241164	-28.84283621	-0.405723434	-0.903908636	-0.135416667	ok		2	15	21	0.285714286	0.076023592	1.136908935	low rigidification
6JQR	1	C2	C	2	4	0			skipped_sasa	FALSE											skipped_sasa	sasa_A2=0.000 <= 0.100	0	18	21	0.142857143			Not accessible
6JQR	30	C20	C	2	4	11.81488112	5.437182	2.237182	ok	TRUE	1.0258769	2.2	3.2258768	65	-27.76938072	-13.47654692	-27.6489788	-0.405723434	-0.903908636	-0.135416667	ok		1	14	21	0.333333333	0.076023592	1.136908935	low rigidification
6JQR	32	C22	C	2	4	12.21509339	4.5656204	1.3656204	ok	TRUE	1.0258769	2.2	3.2258768	65	-24.28341859	-16.67976542	-31.44773879	-0.997213764	-0.015743822	0.072916667	ok		2	18	21	0.142857143	0.076023592	1.136908935	low rigidification
6JQR	12	C23	C	2	4	30.35834669	6.75414	3.5541399	ok	TRUE	0.38791937	2.2	2.5879195	80	-27.58889324	-18.60266984	-33.16143468	-0.186455952	-0.894536257	-0.40625	ok		2	19	21	0.095238095	0.029151666	1.050432909	low rigidification
6JQR	35	C26	C	2	4	32.56916461	8.318463	5.1184635	ok	TRUE	0.38791937	2.2	2.5879195	80	-26.2329743	-20.60937203	-29.5439088	-0.997213764	-0.015743822	0.072916667	ok		2	19	21	0.095238095	0.029151666	1.050432909	low rigidification
6JQR	13	C27	C	2	4	28.59134982	7.663722	4.463722	ok	TRUE	0.38791937	2.2	2.5879195	80	-28.14119684	-18.40010936	-29.01647733	-0.997213764	-0.015743822	0.072916667	ok		2	18	21	0.142857143	0.029151666	1.050432909	low rigidification
6JQR	19	C36	C	2	4	14.31957693	3.6708724	0.4708724	ok	TRUE	4.941281	4.7	9.641281	24	-26.94349698	-1.727728879	-24.5043607	-0.27090763	-0.913977415	0.302083333	ok		1	19	21	0.095238095	3.104095916	188.5029262	modest rigidification
6JQR	20	C37	C	2	4	22.98858795	4.2142224	1.0142224	ok	TRUE	2.4433475	3.7	6.1433477	42	-28.98222506	-6.684034513	-23.41714354	-0.396219574	-0.717479298	0.572916667	ok		1	20	21	0.047619048	0.263661741	1.560505838	low rigidification
6JQR	21	C39	C	2	4	1.444422754	3.3614197	0.16141963	ok	TRUE	3.0280402	2.2	5.22804	36	-26.88138498	-7.260835304	-26.4439213	-0.27090763	-0.913977415	0.302083333	ok		1	20	21	0.047619048	0.078229141	1.141149011	low rigidification
6JQR	22	C40	C	2	4	2.408394152	3.5575738	0.35757375	ok	TRUE	5.731196	6.2	11.931196	21	-24.35379003	-4.358849402	-29.33597434	-0.354304823	-0.403179898	0.84375	ok		2	19	21	0.095238095	4.799563633	3296.890765	modest rigidification
6JQR	25	N8	N	2	3	0			skipped_sasa	FALSE											skipped_sasa	sasa_A2=0.000 <= 0.100	0	17	21	0.19047619			Not accessible
6JQR	7	C12	C	1	3	0			skipped_sasa	FALSE											skipped_sasa	sasa_A2=0.000 <= 0.100	0	11	21	0.476190476			Not accessible
6JQR	27	C13	C	1	3	0			skipped_sasa	FALSE											skipped_sasa	sasa_A2=0.000 <= 0.100	0	11	21	0.476190476			Not accessible
6JQR	10	C18	C	1	4	6.598926162	6.680391	3.4803908	ok	TRUE	0.69365734	2.2	2.8936574	72.5	-28.61928317	-15.89527833	-28.74131171	-0.432339998	-0.69631072	-0.572916667	ok		1	16	21	0.238095238	0.069509918	1.124478416	low rigidification
6JQR	16	C31	C	1	3	0			skipped_sasa	FALSE											skipped_sasa	sasa_A2=0.000 <= 0.100	0	11	21	0.476190476			Not accessible
6JQR	18	C35	C	1	4	0			skipped_sasa	FALSE											skipped_sasa	sasa_A2=0.000 <= 0.100	0	18	21	0.142857143			Not accessible
6JQR	5	N10	N	1	3	0			skipped_sasa	FALSE											skipped_sasa	sasa_A2=0.000 <= 0.100	0	13	21	0.380952381			Not accessible
6JQR	38	N34	N	1	3	0.421909751	2.7729733	-0.42702675	ok	FALSE											no_accept_dir	no directions with d >= r_excl_A (3.20)	0	17	21	0.19047619			Not accessible
6MOB	17	C22	C	3	4	0.219011443	3.8234043	0.62340426	ok	TRUE	0	0	0	0	0	0	0	0	0	0	ok		1	14	17	0.176470588			No cone found
6MOB	20	C33	C	3	4	0.259025358	2.8578334	-0.34216666	ok	FALSE											no_accept_dir	no directions with d >= r_excl_A (3.20)	0	17	17	0			Not accessible
6MOB	14	C21	C	2	4	0.001668243			skipped_sasa	FALSE											skipped_sasa	sasa_A2=0.002 <= 0.100	0	13	17	0.235294118			Not accessible
6MOB	0	C1	C	1	3	0			skipped_sasa	FALSE											skipped_sasa	sasa_A2=0.000 <= 0.100	0	9	17	0.470588235			Not accessible
6MOB	7	C11	C	1	3	0			skipped_sasa	FALSE											skipped_sasa	sasa_A2=0.000 <= 0.100	0	11	17	0.352941176			Not accessible
6MOB	11	C16	C	1	3	0.025865894			skipped_sasa	FALSE											skipped_sasa	sasa_A2=0.026 <= 0.100	0	14	17	0.176470588			Not accessible
6MOB	13	C19	C	1	3	0			skipped_sasa	FALSE											skipped_sasa	sasa_A2=0.000 <= 0.100	0	13	17	0.235294118			Not accessible
6MOB	28	C26	C	1	3	0.305894326	3.0838304	-0.11616969	ok	FALSE											no_accept_dir	no directions with d >= r_excl_A (3.20)	0	15	17	0.117647059			Not accessible
6MOB	29	C27	C	1	3	5.856436572	3.199593	-0.000406981	ok	FALSE											no_accept_dir	no directions with d >= r_excl_A (3.20)	0	16	17	0.058823529			Not accessible
6MOB	30	C28	C	1	3	0			skipped_sasa	FALSE											skipped_sasa	sasa_A2=0.000 <= 0.100	0	17	17	0			Not accessible
6MOB	31	C29	C	1	3	0			skipped_sasa	FALSE											skipped_sasa	sasa_A2=0.000 <= 0.100	0	16	17	0.058823529			Not accessible
6MOB	32	C30	C	1	3	0			skipped_sasa	FALSE											skipped_sasa	sasa_A2=0.000 <= 0.100	0	15	17	0.117647059			Not accessible
6MOB	3	C4	C	1	3	0			skipped_sasa	FALSE											skipped_sasa	sasa_A2=0.000 <= 0.100	0	10	17	0.411764706			Not accessible
6MOB	26	N24	N	1	3	0			skipped_sasa	FALSE											skipped_sasa	sasa_A2=0.000 <= 0.100	0	13	17	0.235294118			Not accessible
6MOB	19	N32	N	1	3	0			skipped_sasa	FALSE											skipped_sasa	sasa_A2=0.000 <= 0.100	0	16	17	0.058823529			Not accessible
6MOB	23	N7	N	1	3	0			skipped_sasa	FALSE											skipped_sasa	sasa_A2=0.000 <= 0.100	0	11	17	0.352941176			Not accessible
6MX8	11	C15	C	3	4	19.80539323	3.0889847	-0.11101532	ok	FALSE											no_accept_dir	no directions with d >= r_excl_A (3.20)	0	13	21	0.380952381			Not accessible
6MX8	28	C28	C	3	4	63.19532871	5.410815	2.2108147	ok	TRUE	0.38791937	2.2	2.5879195	80	2.133535248	29.14745028	0.587143793	0.106137472	0.640703777	-0.760416667	ok		3	21	21	0	0.029151666	1.050432909	low rigidification
6MX8	2	C3	C	3	4	15.86699454	3.791513	0.5915129	ok	TRUE	4.3177433	6.7	11.017743	27	6.468804925	15.95685546	10.09289139	0.802793551	0.225225458	-0.552083333	ok		1	21	21	0	3.785507165	595.3824218	modest rigidification
6MX8	37	C37	C	3	4	0			skipped_sasa	FALSE											skipped_sasa	sasa_A2=0.000 <= 0.100	0	21	21	0			Not accessible
6MX8	19	C17	C	2	4	2.771110073	2.9673443	-0.23265576	ok	FALSE											no_accept_dir	no directions with d >= r_excl_A (3.20)	0	14	21	0.333333333			Not accessible
6MX8	12	C18	C	2	4	8.981039642	3.859458	0.6594579	ok	TRUE	1.4015546	2.2	3.6015546	57.5	2.892896219	25.63601359	6.360823046	-0.756074416	0.382262887	-0.53125	ok		1	15	21	0.285714286	0.077361813	1.139479726	low rigidification
6MX8	21	C20	C	2	4	22.69437206	5.5442133	2.3442132	ok	TRUE	1.0258769	2.2	3.2258768	65	3.174711229	23.97109128	3.016624318	0.184406329	0.326359922	-0.927083333	ok		2	15	21	0.285714286	0.076023592	1.136908935	low rigidification
6MX8	22	C21	C	2	4	5.624866593	3.3562057	0.15620565	ok	TRUE	1.4015546	2.2	3.6015546	57.5	2.021136	20.85886558	4.144494666	0.028787195	0.945989495	-0.322916667	ok		1	14	21	0.333333333	0.077361813	1.139479726	low rigidification
6MX8	24	C23	C	2	4	18.89713045	4.745666	1.545666	ok	TRUE	1.0258769	2.2	3.2258768	65	2.486734353	26.63637622	2.663309577	-0.924699981	0.109585302	-0.364583333	ok		1	18	21	0.142857143	0.076023592	1.136908935	low rigidification
6MX8	25	C24	C	2	4	17.01855683	3.8040507	0.60405064	ok	TRUE	0.38791937	2.2	2.5879195	80	1.576991971	29.49144268	2.464583978	-0.924699981	0.109585302	-0.364583333	ok		1	19	21	0.095238095	0.029151666	1.050432909	low rigidification
6MX8	13	C26	C	2	4	26.04450842	5.5362	2.3362	ok	TRUE	0.69365734	2.2	2.8936574	72.5	5.264329049	28.79684833	0.688785011	0.30378161	-0.804482169	-0.510416667	ok		1	19	21	0.095238095	0.069509918	1.124478416	low rigidification
6MX8	27	C27	C	2	4	27.41620318	5.7970386	2.5970385	ok	TRUE	0.69365734	2.2	2.8936574	72.5	3.839554516	25.77537404	1.778865009	0.184406329	0.326359922	-0.927083333	ok		2	18	21	0.142857143	0.069509918	1.124478416	low rigidification
6MX8	6	C10	C	1	3	0.723522219	3.365551	0.16555095	ok	TRUE	3.8105118	4.7	8.510511	30	6.868163698	18.80388972	8.101456915	-0.461885608	0.777342596	-0.427083333	ok		1	11	21	0.476190476	1.378868404	10.24985105	low rigidification
6MX8	8	C12	C	1	3	5.112181001	4.0334907	0.8334906	ok	TRUE	2.2	3.7	5.9	45	1.8542074	21.74575425	7.465193931	-0.756074416	0.382262887	-0.53125	ok		1	11	21	0.476190476	0.263440614	1.559923534	low rigidification
6MX8	20	C19	C	1	4	4.595043335	4.4037933	1.2037933	ok	TRUE	1.8460191	2.2	4.046019	50	5.98447768	23.70591645	4.87933422	-0.461885608	0.777342596	-0.427083333	ok		1	16	21	0.238095238	0.077370484	1.139496402	low rigidification
6MX8	32	C32	C	1	3	4.909932184	3.8010707	0.60107064	ok	TRUE	3.387703	4.7	8.087703	33	8.407268487	18.08412954	10.42201664	0.501328083	0.267354284	-0.822916667	ok		1	20	21	0.047619048	0.974140072	5.176659836	low rigidification
6MX8	33	C33	C	1	3	12.06296217	3.6817875	0.48178744	ok	TRUE	3.387703	5.2	8.587703	33	6.043483506	19.55772744	7.349158928	0.802793551	0.225225458	-0.552083333	ok		1	21	21	0	1.129422243	6.727787252	low rigidification
6MX8	34	C34	C	1	3	0.491652171	2.4119658	-0.7880342	ok	FALSE											no_accept_dir	no directions with d >= r_excl_A (3.20)	0	20	21	0.047619048			Not accessible
6MX8	35	C35	C	1	3	0			skipped_sasa	FALSE											skipped_sasa	sasa_A2=0.000 <= 0.100	0	19	21	0.095238095			Not accessible
6MX8	4	C6	C	1	3	0			skipped_sasa	FALSE											skipped_sasa	sasa_A2=0.000 <= 0.100	0	16	21	0.238095238			Not accessible
6MX8	5	C9	C	1	3	0			skipped_sasa	FALSE											skipped_sasa	sasa_A2=0.000 <= 0.100	0	11	21	0.476190476			Not accessible
6MX8	29	N29	N	1	3	0			skipped_sasa	FALSE											skipped_sasa	sasa_A2=0.000 <= 0.100	0	17	21	0.19047619			Not accessible
6MX8	16	N7	N	1	3	0			skipped_sasa	FALSE											skipped_sasa	sasa_A2=0.000 <= 0.100	0	13	21	0.380952381			Not accessible
6RLN	10	C11	C	2	4	0			skipped_sasa	FALSE											skipped_sasa	sasa_A2=0.000 <= 0.100	0	11	16	0.3125			Not accessible
6RLN	18	C12	C	2	4	0.007396151			skipped_sasa	FALSE											skipped_sasa	sasa_A2=0.007 <= 0.100	0	12	16	0.25			Not accessible
6RLN	3	C22	C	2	4	0			skipped_sasa	FALSE											skipped_sasa	sasa_A2=0.000 <= 0.100	0	12	16	0.25			Not accessible
6RLN	20	C03	C	1	3	5.187837758	2.788414	-0.41158605	ok	FALSE											no_accept_dir	no directions with d >= r_excl_A (3.20)	0	15	16	0.0625			Not accessible
6RLN	0	C10	C	1	4	0			skipped_sasa	FALSE											skipped_sasa	sasa_A2=0.000 <= 0.100	0	10	16	0.375			Not accessible
6RLN	22	C14	C	1	3	0.367969047	2.351628	-0.848372	ok	FALSE											no_accept_dir	no directions with d >= r_excl_A (3.20)	0	14	16	0.125			Not accessible
6RLN	4	C24	C	1	3	0			skipped_sasa	FALSE											skipped_sasa	sasa_A2=0.000 <= 0.100	0	14	16	0.125			Not accessible
6RLN	14	C25	C	1	3	0			skipped_sasa	FALSE											skipped_sasa	sasa_A2=0.000 <= 0.100	0	15	16	0.0625			Not accessible
6RLN	5	C26	C	1	3	0			skipped_sasa	FALSE											skipped_sasa	sasa_A2=0.000 <= 0.100	0	16	16	0			Not accessible
6RLN	16	C27	C	1	3	0			skipped_sasa	FALSE											skipped_sasa	sasa_A2=0.000 <= 0.100	0	15	16	0.0625			Not accessible
6RLN	6	C28	C	1	3	0			skipped_sasa	FALSE											skipped_sasa	sasa_A2=0.000 <= 0.100	0	14	16	0.125			Not accessible
6RLN	15	N07	N	1	3	0			skipped_sasa	FALSE											skipped_sasa	sasa_A2=0.000 <= 0.100	0	12	16	0.25			Not accessible
6RLN	24	N15	N	1	3	0			skipped_sasa	FALSE											skipped_sasa	sasa_A2=0.000 <= 0.100	0	9	16	0.4375			Not accessible
6RLN	7	N19	N	1	3	0			skipped_sasa	FALSE											skipped_sasa	sasa_A2=0.000 <= 0.100	0	10	16	0.375			Not accessible
6V34	15	C29	C	3	4	0			skipped_sasa	FALSE											skipped_sasa	sasa_A2=0.000 <= 0.100	0	11	16	0.3125			Not accessible
6V34	20	N01	N	2	3	8.492594711	3.181425	-0.018574953	ok	FALSE											no_accept_dir	no directions with d >= r_excl_A (3.20)	0	16	16	0			Not accessible
6V34	9	C04	C	1	3	0.67840352	2.500229	-0.69977117	ok	FALSE											no_accept_dir	no directions with d >= r_excl_A (3.20)	0	15	16	0.0625			Not accessible
6V34	12	C09	C	1	4	0.427640706	3.4888947	0.28889465	ok	TRUE	0	0	0	0	0	0	0	0	0	0	ok		1	10	16	0.375			No cone found
6V34	13	C12	C	1	3	0			skipped_sasa	FALSE											skipped_sasa	sasa_A2=0.000 <= 0.100	0	9	16	0.4375			Not accessible
6V34	4	C18	C	1	3	12.71434879	4.0064096	0.8064096	ok	TRUE	10.910784	9.2	20.110785	11.4	0.710623584	-9.786418708	21.26272172	0.106137472	0.640703777	-0.760416667	ok		1	14	16	0.125	9.107854837	4743554.846	high rigidification
6V34	7	C26	C	1	3	0.112331797	2.9650233	-0.23497677	ok	FALSE											no_accept_dir	no directions with d >= r_excl_A (3.20)	0	13	16	0.1875			Not accessible
6V34	23	N08	N	1	3	0			skipped_sasa	FALSE											skipped_sasa	sasa_A2=0.000 <= 0.100	0	11	16	0.3125			Not accessible
6V34	25	N15	N	1	3	0			skipped_sasa	FALSE											skipped_sasa	sasa_A2=0.000 <= 0.100	0	11	16	0.3125			Not accessible
6VGL	1	CAH	C	2	4	0			skipped_sasa	FALSE											skipped_sasa	sasa_A2=0.000 <= 0.100	0	10	10	0			Not accessible
6VGL	2	CAI	C	2	4	0.262561387	2.489938	-0.710062	ok	FALSE											no_accept_dir	no directions with d >= r_excl_A (3.20)	0	10	10	0			Not accessible
6VGL	6	CAJ	C	2	4	0			skipped_sasa	FALSE											skipped_sasa	sasa_A2=0.000 <= 0.100	0	8	10	0.2			Not accessible
6VGL	0	CAK	C	2	4	0			skipped_sasa	FALSE											skipped_sasa	sasa_A2=0.000 <= 0.100	0	9	10	0.1			Not accessible
6VGL	3	CAL	C	2	4	0			skipped_sasa	FALSE											skipped_sasa	sasa_A2=0.000 <= 0.100	0	9	10	0.1			Not accessible
6VGL	21	CAC	C	1	3	0			skipped_sasa	FALSE											skipped_sasa	sasa_A2=0.000 <= 0.100	0	10	10	0			Not accessible
6VGL	20	CAD	C	1	3	0			skipped_sasa	FALSE											skipped_sasa	sasa_A2=0.000 <= 0.100	0	9	10	0.1			Not accessible
6VGL	16	CAE	C	1	3	0			skipped_sasa	FALSE											skipped_sasa	sasa_A2=0.000 <= 0.100	0	9	10	0.1			Not accessible
6VGL	12	CAF	C	1	3	0			skipped_sasa	FALSE											skipped_sasa	sasa_A2=0.000 <= 0.100	0	6	10	0.4			Not accessible
6VGL	10	CAG	C	1	3	0			skipped_sasa	FALSE											skipped_sasa	sasa_A2=0.000 <= 0.100	0	5	10	0.5			Not accessible
6VGL	4	CAU	C	1	4	0			skipped_sasa	FALSE											skipped_sasa	sasa_A2=0.000 <= 0.100	0	8	10	0.2			Not accessible
6VGL	5	CAV	C	1	4	0			skipped_sasa	FALSE											skipped_sasa	sasa_A2=0.000 <= 0.100	0	7	10	0.3			Not accessible
6VGL	22	NAN	N	1	3	0			skipped_sasa	FALSE											skipped_sasa	sasa_A2=0.000 <= 0.100	0	10	10	0			Not accessible
6VN8	5	CAA	C	3	4	17.59638413	4.501367	1.301367	ok	TRUE	6.7709036	3.7	10.470903	18	52.21323375	-2.078519302	22.16691763	0.898156405	-0.354257297	0.260416667	ok		2	12	12	0	0.864894506	4.304989259	low rigidification
6VN8	6	CAB	C	2	4	2.503231568	3.9925332	0.79253316	ok	TRUE	8.210512	4.2	12.410512	15	51.03139708	-4.645939629	21.95763413	0.903917308	-0.023093866	0.427083333	ok		1	11	12	0.083333333	4.202919162	1204.373318	modest rigidification
6VN8	12	CAE	C	2	4	0			skipped_sasa	FALSE											skipped_sasa	sasa_A2=0.000 <= 0.100	0	8	12	0.333333333			Not accessible
6VN8	14	CAG	C	2	4	0			skipped_sasa	FALSE											skipped_sasa	sasa_A2=0.000 <= 0.100	0	8	12	0.333333333			Not accessible
6VN8	11	CAJ	C	2	4	0.173623131	4.214916	1.0149162	ok	TRUE	5.731196	6.2	11.931196	21	53.50319583	-8.908610222	23.48510937	0.762627714	0.256631852	0.59375	ok		1	8	12	0.333333333	4.799563633	3296.890765	modest rigidification
6VN8	22	C2	C	1	3	0.000894753			skipped_sasa	FALSE											skipped_sasa	sasa_A2=0.001 <= 0.100	0	11	12	0.083333333			Not accessible
6VN8	18	CAL	C	1	3	0			skipped_sasa	FALSE											skipped_sasa	sasa_A2=0.000 <= 0.100	0	7	12	0.416666667			Not accessible
6VN8	20	CAN	C	1	3	0			skipped_sasa	FALSE											skipped_sasa	sasa_A2=0.000 <= 0.100	0	8	12	0.333333333			Not accessible
6VN8	23	CAR	C	1	3	0			skipped_sasa	FALSE											skipped_sasa	sasa_A2=0.000 <= 0.100	0	11	12	0.083333333			Not accessible
6VN8	24	CAS	C	1	3	0			skipped_sasa	FALSE											skipped_sasa	sasa_A2=0.000 <= 0.100	0	12	12	0			Not accessible
6VN8	25	NAT	N	1	3	0			skipped_sasa	FALSE											skipped_sasa	sasa_A2=0.000 <= 0.100	0	12	12	0			Not accessible
6VNE	20	CAA	C	3	4	0.0715838			skipped_sasa	FALSE											skipped_sasa	sasa_A2=0.072 <= 0.100	0	15	21	0.285714286			Not accessible
6VNE	36	CBG	C	3	4	0			skipped_sasa	FALSE											skipped_sasa	sasa_A2=0.000 <= 0.100	0	21	21	0			Not accessible
6VNE	34	CBH	C	3	4	7.031890907	3.761556	0.56155586	ok	TRUE	20.931602	3.7	24.631601	6	50.01758629	-21.01660955	-33.62161264	0.104122029	0.916849277	0.385416667	ok		2	21	21	0			high rigidification
6VNE	35	CBI	C	3	4	16.19986096	4.7452483	1.5452483	ok	TRUE	8.210512	5.2	13.410512	15	52.95607275	-7.70943951	-23.84997677	0.028787195	0.945989495	-0.322916667	ok		3	21	21	0	4.473729382	1902.24475	modest rigidification
6VNE	6	CAN	C	2	4	4.508649224	3.5586357	0.35863566	ok	TRUE	2.4433475	3.7	6.1433477	42	46.00067661	-0.674146527	-32.42689516	0.323889083	0.80957027	-0.489583333	ok		1	17	21	0.19047619	0.263661741	1.560505838	low rigidification
6VNE	5	CAO	C	2	4	13.09074454	4.2412815	1.0412815	ok	TRUE	1.8460191	2.2	4.046019	50	48.64887912	2.031334636	-34.1077238	-0.489503544	0.522779693	-0.697916667	ok		2	18	21	0.142857143	0.077370484	1.139496402	low rigidification
6VNE	0	CAQ	C	2	4	16.81053687	4.4720774	1.2720773	ok	TRUE	0.69365734	2.2	2.8936574	72.5	49.66135798	1.917963275	-36.3626008	0.323889083	0.80957027	-0.489583333	ok		1	20	21	0.047619048	0.069509918	1.124478416	low rigidification
6VNE	1	CAR	C	2	4	22.00767394	3.6860967	0.48609662	ok	TRUE	0.38791937	2.2	2.5879195	80	49.74762467	0.75825502	-38.98095254	0.323889083	0.80957027	-0.489583333	ok		1	21	21	0	0.029151666	1.050432909	low rigidification
6VNE	2	CAS	C	2	4	9.356150866	2.9541156	-0.24588442	ok	FALSE											no_accept_dir	no directions with d >= r_excl_A (3.20)	0	21	21	0			Not accessible
6VNE	3	CAT	C	2	4	25.44492146	4.8326254	1.6326253	ok	TRUE	1.0258769	2.2	3.2258768	65	47.33206977	0.773841959	-38.32304481	-0.578393604	0.148738579	-0.802083333	ok		2	20	21	0.047619048	0.076023592	1.136908935	low rigidification
6VNE	18	C6	C	1	3	0			skipped_sasa	FALSE											skipped_sasa	sasa_A2=0.000 <= 0.100	0	13	21	0.380952381			Not accessible
6VNE	12	CAH	C	1	3	0			skipped_sasa	FALSE											skipped_sasa	sasa_A2=0.000 <= 0.100	0	13	21	0.380952381			Not accessible
6VNE	11	CAI	C	1	3	9.801101953	3.8097255	0.6097255	ok	TRUE	2.2	3.7	5.9	45	45.09828657	-2.666111097	-34.25844072	-0.204455542	0.140432792	-0.96875	ok		1	14	21	0.333333333	0.263440614	1.559923534	low rigidification
6VNE	9	CAK	C	1	3	1.214955042	3.2903135	0.090313435	ok	TRUE	3.387703	5.7	9.087703	33	46.41462739	-2.205835488	-29.93703969	0.106137472	0.640703777	-0.760416667	ok		1	14	21	0.333333333	1.660830712	16.49671079	low rigidification
6VNE	10	CAL	C	1	3	0.125211088	3.6944067	0.4944067	ok	TRUE	16.060392	7.2	23.260391	7.8	49.22707304	-9.659155794	-16.89330726	-0.196783143	0.462354901	-0.864583333	ok		1	13	21	0.380952381			high rigidification
6VNE	25	CAY	C	1	3	0			skipped_sasa	FALSE											skipped_sasa	sasa_A2=0.000 <= 0.100	0	16	21	0.238095238			Not accessible
6VNE	26	CAZ	C	1	3	3.799530582	2.0928369	-1.1071632	ok	FALSE											no_accept_dir	no directions with d >= r_excl_A (3.20)	0	17	21	0.19047619			Not accessible
6VNE	27	CBA	C	1	3	7.311024983	3.7098024	0.50980234	ok	TRUE	5.731196	6.7	12.431196	21	46.21985585	-3.552071918	-27.89916922	0.54852936	0.80700928	-0.21875	ok		1	18	21	0.142857143	4.857967476	3638.437101	modest rigidification
6VNE	24	CBC	C	1	3	0.010371735			skipped_sasa	FALSE											skipped_sasa	sasa_A2=0.010 <= 0.100	0	16	21	0.238095238			Not accessible
6VNE	14	NAF	N	1	3	0			skipped_sasa	FALSE											skipped_sasa	sasa_A2=0.000 <= 0.100	0	11	21	0.476190476			Not accessible
6VNE	22	NAW	N	1	3	0.250265613	3.6538599	0.4538598	ok	TRUE	0	0	0	0	0	0	0	0	0	0	ok		1	14	21	0.333333333			No cone found
6VNE	32	NBE	N	1	3	2.504700357	2.403988	-0.79601216	ok	FALSE											no_accept_dir	no directions with d >= r_excl_A (3.20)	0	19	21	0.095238095			Not accessible
7C3N	16	C23	C	3	4	0			skipped_sasa	FALSE											skipped_sasa	sasa_A2=0.000 <= 0.100	0	8	11	0.272727273			Not accessible
7C3N	10	C15	C	2	4	0			skipped_sasa	FALSE											skipped_sasa	sasa_A2=0.000 <= 0.100	0	6	11	0.454545455			Not accessible
7C3N	11	C16	C	2	4	0			skipped_sasa	FALSE											skipped_sasa	sasa_A2=0.000 <= 0.100	0	6	11	0.454545455			Not accessible
7C3N	12	C17	C	2	4	0			skipped_sasa	FALSE											skipped_sasa	sasa_A2=0.000 <= 0.100	0	7	11	0.363636364			Not accessible
7C3N	14	C20	C	2	4	0			skipped_sasa	FALSE											skipped_sasa	sasa_A2=0.000 <= 0.100	0	9	11	0.181818182			Not accessible
7C3N	1	C3	C	2	4	0			skipped_sasa	FALSE											skipped_sasa	sasa_A2=0.000 <= 0.100	0	8	11	0.272727273			Not accessible
7C3N	7	C11	C	1	3	0			skipped_sasa	FALSE											skipped_sasa	sasa_A2=0.000 <= 0.100	0	11	11	0			Not accessible
7C3N	8	C12	C	1	3	0			skipped_sasa	FALSE											skipped_sasa	sasa_A2=0.000 <= 0.100	0	10	11	0.090909091			Not accessible
7C3N	9	C13	C	1	3	0			skipped_sasa	FALSE											skipped_sasa	sasa_A2=0.000 <= 0.100	0	10	11	0.090909091			Not accessible
7C3N	2	C4	C	1	4	0			skipped_sasa	FALSE											skipped_sasa	sasa_A2=0.000 <= 0.100	0	7	11	0.363636364			Not accessible
7C3N	17	N10	N	1	3	0			skipped_sasa	FALSE											skipped_sasa	sasa_A2=0.000 <= 0.100	0	11	11	0			Not accessible
7JU5	15	CAM	C	3	4	20.67631751	3.0617406	-0.13825941	ok	FALSE											no_accept_dir	no directions with d >= r_excl_A (3.20)	0	18	22	0.181818182			Not accessible
7JU5	25	CAV	C	3	4	12.7032941	5.2358303	2.0358303	ok	TRUE	4.941281	2.2	7.141281	24	25.91640653	9.201421179	-25.94589279	-0.920227016	0.187131442	0.34375	ok		3	13	22	0.409090909	0.078229141	1.141149011	low rigidification
7JU5	1	CBA	C	3	4	36.77898518	4.8601637	1.6601636	ok	TRUE	3.387703	4.2	7.5877028	33	22.12271992	9.432673426	-20.53513173	-0.924699981	0.109585302	-0.364583333	ok		2	15	22	0.318181818	0.816250735	3.965664239	low rigidification
7JU5	6	CBM	C	3	4	1.520630285	2.85523	-0.34476995	ok	FALSE											no_accept_dir	no directions with d >= r_excl_A (3.20)	0	22	22	0			Not accessible
7JU5	21	CAO	C	2	4	0.350005792	3.662319	0.4623189	ok	TRUE	2.7167737	6.7	9.416774	39	20.70276701	13.64572473	-27.75730275	-0.920227016	0.187131442	0.34375	ok		1	13	22	0.409090909	1.211248041	7.724154923	low rigidification
7JU5	22	CAP	C	2	4	12.8587622	4.108738	0.9087379	ok	TRUE	2.2	2.7	4.9	45	19.36733469	12.69398193	-24.61646501	-0.920227016	0.187131442	0.34375	ok		2	12	22	0.454545455	0.09528461	1.174475885	low rigidification
7JU5	20	CAR	C	2	4	0			skipped_sasa	FALSE											skipped_sasa	sasa_A2=0.000 <= 0.100	0	12	22	0.454545455			Not accessible
7JU5	19	CAS	C	2	4	0			skipped_sasa	FALSE											skipped_sasa	sasa_A2=0.000 <= 0.100	0	13	22	0.409090909			Not accessible
7JU5	13	C5	C	1	3	0			skipped_sasa	FALSE											skipped_sasa	sasa_A2=0.000 <= 0.100	0	18	22	0.181818182			Not accessible
7JU5	0	CAA	C	1	3	0			skipped_sasa	FALSE											skipped_sasa	sasa_A2=0.000 <= 0.100	0	20	22	0.090909091			Not accessible
7JU5	18	CAN	C	1	4	0			skipped_sasa	FALSE											skipped_sasa	sasa_A2=0.000 <= 0.100	0	14	22	0.363636364			Not accessible
7JU5	29	CAY	C	1	4	0			skipped_sasa	FALSE											skipped_sasa	sasa_A2=0.000 <= 0.100	0	14	22	0.363636364			Not accessible
7JU5	3	CBB	C	1	3	13.17888432	3.7691472	0.5691471	ok	TRUE	5.731196	5.2	10.931196	21	25.72973865	7.525716637	-16.8658089	-0.924699981	0.109585302	-0.364583333	ok		1	16	22	0.272727273	3.55013781	400.1926187	modest rigidification
7JU5	4	CBC	C	1	3	9.920882926	4.816993	1.6169932	ok	TRUE	8.210512	9.7	17.910511	15	27.74227554	6.862631124	-11.13439089	-0.578393604	0.148738579	-0.802083333	ok		1	17	22	0.227272727	7.027003933	141523.848	high rigidification
7JU5	31	CBF	C	1	3	0.228625335	2.618712	-0.5812881	ok	FALSE											no_accept_dir	no directions with d >= r_excl_A (3.20)	0	16	22	0.272727273			Not accessible
7JU5	35	CBI	C	1	3	0.814681171	2.9545894	-0.24541068	ok	FALSE											no_accept_dir	no directions with d >= r_excl_A (3.20)	0	21	22	0.045454545			Not accessible
7JU5	38	CBK	C	1	3	0			skipped_sasa	FALSE											skipped_sasa	sasa_A2=0.000 <= 0.100	0	20	22	0.090909091			Not accessible
7JU5	7	NAC	N	1	3	0			skipped_sasa	FALSE											skipped_sasa	sasa_A2=0.000 <= 0.100	0	21	22	0.045454545			Not accessible
7JU5	10	NAF	N	1	3	0			skipped_sasa	FALSE											skipped_sasa	sasa_A2=0.000 <= 0.100	0	18	22	0.181818182			Not accessible
7JU5	28	NAW	N	1	3	7.07157318	4.558008	1.3580081	ok	TRUE	4.941281	5.2	10.141281	24	26.07194684	10.53472793	-22.75984729	-0.997213764	-0.015743822	0.072916667	ok		1	13	22	0.409090909	3.372897292	296.7227685	modest rigidification
7JU6	0	CAA	C	3	4	26.4113022	3.7853405	0.5853405	ok	TRUE	2.2	2.7	4.9	45	2.375235606	7.011075005	-1.948364379	-0.747995935	0.610479517	-0.260416667	ok		2	21	21	0	0.09528461	1.174475885	low rigidification
7JU6	2	CAE	C	3	4	24.61474214	4.7790236	1.5790236	ok	TRUE	3.0280402	2.2	5.22804	36	5.243730765	5.661283116	-1.234941264	-0.461885608	0.777342596	-0.427083333	ok		2	21	21	0	0.078229141	1.141149011	low rigidification
7JU6	38	CBL	C	3	4	5.384216029	4.8922105	1.6922104	ok	TRUE	16.060392	9.7	25.760391	7.8	17.28939051	-15.56695043	-18.65349654	-0.195819462	0.810468217	0.552083333	ok		1	21	21	0			high rigidification
7JU6	4	CAD	C	2	4	0			skipped_sasa	FALSE											skipped_sasa	sasa_A2=0.000 <= 0.100	0	19	21	0.095238095			Not accessible
7JU6	24	CAY	C	2	4	0			skipped_sasa	FALSE											skipped_sasa	sasa_A2=0.000 <= 0.100	0	12	21	0.428571429			Not accessible
7JU6	27	CBA	C	2	4	26.65280847	5.1559143	1.9559143	ok	TRUE	8.210512	5.7	13.910512	15	17.79114762	-2.814531617	-10.19267543	-0.420407215	0.862644893	0.28125	ok		2	14	21	0.333333333	4.842027792	3541.856836	modest rigidification
7JU6	25	CBC	C	2	4	0.554682325	3.3623836	0.16238356	ok	TRUE	4.3177433	6.7	11.017743	27	12.99038004	1.990538342	-7.218596962	-0.620857018	0.783854614	0.010416667	ok		1	12	21	0.428571429	3.785507165	595.3824218	modest rigidification
7JU6	30	CBD	C	2	4	0			skipped_sasa	FALSE											skipped_sasa	sasa_A2=0.000 <= 0.100	0	15	21	0.285714286			Not accessible
7JU6	7	CAH	C	1	3	0			skipped_sasa	FALSE											skipped_sasa	sasa_A2=0.000 <= 0.100	0	16	21	0.238095238			Not accessible
7JU6	8	CAL	C	1	3	0			skipped_sasa	FALSE											skipped_sasa	sasa_A2=0.000 <= 0.100	0	18	21	0.142857143			Not accessible
7JU6	11	CAN	C	1	3	0			skipped_sasa	FALSE											skipped_sasa	sasa_A2=0.000 <= 0.100	0	18	21	0.142857143			Not accessible
7JU6	18	CAS	C	1	3	0.320979074	2.9839349	-0.21606517	ok	FALSE											no_accept_dir	no directions with d >= r_excl_A (3.20)	0	13	21	0.380952381			Not accessible
7JU6	21	CAV	C	1	3	3.651603571	2.1248164	-1.0751836	ok	FALSE											no_accept_dir	no directions with d >= r_excl_A (3.20)	0	12	21	0.428571429			Not accessible
7JU6	20	CAW	C	1	3	1.572914465	2.4029462	-0.7970538	ok	FALSE											no_accept_dir	no directions with d >= r_excl_A (3.20)	0	13	21	0.380952381			Not accessible
7JU6	28	CAZ	C	1	4	6.854593682	2.9403615	-0.25963855	ok	FALSE											no_accept_dir	no directions with d >= r_excl_A (3.20)	0	13	21	0.380952381			Not accessible
7JU6	26	CBB	C	1	4	0.745637063	2.4903069	-0.7096932	ok	FALSE											no_accept_dir	no directions with d >= r_excl_A (3.20)	0	13	21	0.380952381			Not accessible
7JU6	32	CBF	C	1	3	0			skipped_sasa	FALSE											skipped_sasa	sasa_A2=0.000 <= 0.100	0	17	21	0.19047619			Not accessible
7JU6	35	CBI	C	1	3	11.29756818	5.1030746	1.9030745	ok	TRUE	0	0	0	0	0	0	0	0	0	0	ok		1	18	21	0.142857143			No cone found
7JU6	34	CBJ	C	1	3	2.969712664	4.675828	1.4758279	ok	TRUE	13.007181	9.7	22.707182	9.6	19.48414856	-10.39652346	-12.37724765	-0.420407215	0.862644893	0.28125	ok		1	17	21	0.19047619	45.76802885	3.53E+33	high rigidification
7JU6	3	OAC	O	1	2	13.17194812	3.132439	-0.06756115	ok	FALSE											no_accept_dir	no directions with d >= r_excl_A (3.20)	0	21	21	0			Not accessible
7JUR	5	C01	C	3	4	0			skipped_sasa	FALSE											skipped_sasa	sasa_A2=0.000 <= 0.100	0	10	15	0.333333333			Not accessible
7JUR	11	C09	C	3	4	0.44714007	3.0783472	-0.12165284	ok	FALSE											no_accept_dir	no directions with d >= r_excl_A (3.20)	0	11	15	0.266666667			Not accessible
7JUR	22	C34	C	3	4	14.45347887	3.5355175	0.3355174	ok	TRUE	8.210512	9.7	17.910511	15	-46.32111995	62.114778	13.99346046	-0.461885608	0.777342596	-0.427083333	ok		1	15	15	0	7.027003933	141523.848	high rigidification
7JUR	24	C36	C	2	4	18.37060892	4.8318496	1.6318495	ok	TRUE	0	0	0	0	0	0	0	0	0	0	ok		1	11	15	0.266666667			No cone found
7JUR	25	C37	C	2	4	8.344407756	3.031198	-0.16880202	ok	FALSE											no_accept_dir	no directions with d >= r_excl_A (3.20)	0	11	15	0.266666667			Not accessible
7JUR	0	C13	C	1	3	0			skipped_sasa	FALSE											skipped_sasa	sasa_A2=0.000 <= 0.100	0	13	15	0.133333333			Not accessible
7JUR	1	C15	C	1	3	0			skipped_sasa	FALSE											skipped_sasa	sasa_A2=0.000 <= 0.100	0	13	15	0.133333333			Not accessible
7JUR	15	C16	C	1	3	0			skipped_sasa	FALSE											skipped_sasa	sasa_A2=0.000 <= 0.100	0	12	15	0.2			Not accessible
7JUR	3	C26	C	1	3	0			skipped_sasa	FALSE											skipped_sasa	sasa_A2=0.000 <= 0.100	0	11	15	0.266666667			Not accessible
7JUR	18	C27	C	1	3	0			skipped_sasa	FALSE											skipped_sasa	sasa_A2=0.000 <= 0.100	0	12	15	0.2			Not accessible
7JUR	4	C28	C	1	3	1.897744721	3.1629596	-0.037040472	ok	FALSE											no_accept_dir	no directions with d >= r_excl_A (3.20)	0	13	15	0.133333333			Not accessible
7JUR	20	C30	C	1	3	6.581308391	3.4605327	0.26053262	ok	TRUE	13.007181	2.2	15.207181	9.6	-54.88127181	63.33890691	20.01874094	0.106137472	0.640703777	-0.760416667	ok		1	11	15	0.266666667	0.078229141	1.141149011	low rigidification
7JUR	23	C35	C	1	4	0			skipped_sasa	FALSE											skipped_sasa	sasa_A2=0.000 <= 0.100	0	10	15	0.333333333			Not accessible
7JUR	29	N10	N	1	3	0			skipped_sasa	FALSE											skipped_sasa	sasa_A2=0.000 <= 0.100	0	10	15	0.333333333			Not accessible
7JUR	32	N31	N	1	3	7.781716506	3.007376	-0.19262409	ok	FALSE											no_accept_dir	no directions with d >= r_excl_A (3.20)	0	13	15	0.133333333			Not accessible
7JUT	13	C5'	C	2	4	0.167166794	2.9709527	-0.2290473	ok	FALSE											no_accept_dir	no directions with d >= r_excl_A (3.20)	0	8	15	0.466666667			Not accessible
7JUT	26	N6	N	2	3	0			skipped_sasa	FALSE											skipped_sasa	sasa_A2=0.000 <= 0.100	0	15	15	0			Not accessible
7JUT	20	C1'	C	1	4	0			skipped_sasa	FALSE											skipped_sasa	sasa_A2=0.000 <= 0.100	0	10	15	0.333333333			Not accessible
7JUT	28	C2	C	1	3	7.379164203	2.361861	-0.83813906	ok	FALSE											no_accept_dir	no directions with d >= r_excl_A (3.20)	0	14	15	0.066666667			Not accessible
7JUT	18	C2'	C	1	4	0.469453441	3.7149591	0.5149591	ok	TRUE	8.210512	9.7	17.910511	15	-62.94076076	52.21804811	-11.38265447	-0.374629025	0.27511892	0.885416667	ok		1	10	15	0.333333333	7.027003933	141523.848	high rigidification
7JUT	16	C3'	C	1	4	1.457294107	3.8684638	0.6684637	ok	TRUE	6.7709036	7.7	14.470903	18	-63.36174245	54.99961124	-8.587263933	-0.374629025	0.27511892	0.885416667	ok		1	9	15	0.4	6.293458139	41033.33636	high rigidification
7JUT	14	C4'	C	1	4	0			skipped_sasa	FALSE											skipped_sasa	sasa_A2=0.000 <= 0.100	0	8	15	0.466666667			Not accessible
7JUT	22	C8	C	1	3	0.924119305	3.3876321	0.18763208	ok	TRUE	13.007181	9.7	22.707182	9.6	-65.86589726	53.01915881	-19.87203956	-0.052167923	0.134176504	0.989583333	ok		1	12	15	0.2	45.76802885	3.53E+33	high rigidification
7JUT	7	N3B	N	1	3	4.766584281	2.7752976	-0.4247024	ok	FALSE											no_accept_dir	no directions with d >= r_excl_A (3.20)	0	13	15	0.133333333			Not accessible
7JUT	19	O2'	O	1	2	5.445443548	2.1100867	-1.0899134	ok	FALSE											no_accept_dir	no directions with d >= r_excl_A (3.20)	0	11	15	0.266666667			Not accessible
7JUT	10	O2A	O	1	2	0.503874748	2.304815	-0.895185	ok	FALSE											no_accept_dir	no directions with d >= r_excl_A (3.20)	0	11	15	0.266666667			Not accessible
7JUT	6	O2B	O	1	2	6.277602825	3.5274518	0.3274517	ok	TRUE	6.7709036	7.2	13.970903	18	-62.35542143	51.81392123	-6.882280586	-0.385212353	0.578800381	0.71875	ok		1	13	15	0.133333333	6.1998733	35037.94828	high rigidification
7JUT	2	O2G	O	1	2	4.428014129	1.7131836	-1.4868164	ok	FALSE											no_accept_dir	no directions with d >= r_excl_A (3.20)	0	15	15	0			Not accessible
7JUT	17	O3'	O	1	2	25.42991992	3.904628	0.704628	ok	TRUE	2.4433475	5.2	7.6433477	42	-67.63106685	56.9512122	-2.920124988	-0.622823043	0.041712045	0.78125	ok		1	10	15	0.333333333	0.578236681	2.653691471	low rigidification
7JUT	3	O3G	O	1	2	1.856619167	1.8424071	-1.3575929	ok	FALSE											no_accept_dir	no directions with d >= r_excl_A (3.20)	0	15	15	0			Not accessible
7KHG	8	C12	C	2	4	0			skipped_sasa	FALSE											skipped_sasa	sasa_A2=0.000 <= 0.100	0	12	17	0.294117647			Not accessible
7KHG	16	C26	C	2	4	0			skipped_sasa	FALSE											skipped_sasa	sasa_A2=0.000 <= 0.100	0	11	17	0.352941176			Not accessible
7KHG	10	C16	C	1	3	0			skipped_sasa	FALSE											skipped_sasa	sasa_A2=0.000 <= 0.100	0	10	17	0.411764706			Not accessible
7KHG	1	C2	C	1	3	0			skipped_sasa	FALSE											skipped_sasa	sasa_A2=0.000 <= 0.100	0	17	17	0			Not accessible
7KHG	13	C20	C	1	3	0			skipped_sasa	FALSE											skipped_sasa	sasa_A2=0.000 <= 0.100	0	9	17	0.470588235			Not accessible
7KHG	14	C22	C	1	3	0			skipped_sasa	FALSE											skipped_sasa	sasa_A2=0.000 <= 0.100	0	10	17	0.411764706			Not accessible
7KHG	18	C30	C	1	3	0			skipped_sasa	FALSE											skipped_sasa	sasa_A2=0.000 <= 0.100	0	14	17	0.176470588			Not accessible
7KHG	19	C32	C	1	3	0			skipped_sasa	FALSE											skipped_sasa	sasa_A2=0.000 <= 0.100	0	13	17	0.235294118			Not accessible
7KHG	22	C36	C	1	3	0			skipped_sasa	FALSE											skipped_sasa	sasa_A2=0.000 <= 0.100	0	14	17	0.176470588			Not accessible
7KHG	23	C38	C	1	3	0			skipped_sasa	FALSE											skipped_sasa	sasa_A2=0.000 <= 0.100	0	13	17	0.235294118			Not accessible
7KHG	3	C5	C	1	3	0			skipped_sasa	FALSE											skipped_sasa	sasa_A2=0.000 <= 0.100	0	15	17	0.117647059			Not accessible
7KHG	15	N24	N	1	3	0			skipped_sasa	FALSE											skipped_sasa	sasa_A2=0.000 <= 0.100	0	10	17	0.411764706			Not accessible
7KHG	6	N9	N	1	3	0			skipped_sasa	FALSE											skipped_sasa	sasa_A2=0.000 <= 0.100	0	15	17	0.117647059			Not accessible
7L5O	18	C39	C	3	4	13.76169907	5.250589	2.0505888	ok	TRUE	1.0258769	2.2	3.2258768	65	27.68552446	6.504094566	-2.79422114	0.693228282	-0.053225804	-0.71875	ok		3	19	25	0.24	0.076023592	1.136908935	low rigidification
7L5O	19	C40	C	3	4	20.10570598	5.127114	1.9271138	ok	TRUE	1.0258769	2.2	3.2258768	65	28.04159032	6.764475886	-2.998166829	0.693228282	-0.053225804	-0.71875	ok		2	19	25	0.24	0.076023592	1.136908935	low rigidification
7L5O	11	C27	C	2	4	0			skipped_sasa	FALSE											skipped_sasa	sasa_A2=0.000 <= 0.100	0	14	25	0.44			Not accessible
7L5O	34	C28	C	2	4	0			skipped_sasa	FALSE											skipped_sasa	sasa_A2=0.000 <= 0.100	0	14	25	0.44			Not accessible
7L5O	35	C29	C	2	4	2.804153213	3.9551623	0.75516224	ok	TRUE	2.4433475	2.2	4.6433477	42	24.77257705	8.122277611	1.384909944	0.802793551	0.225225458	-0.552083333	ok		2	15	25	0.4	0.078229141	1.141149011	low rigidification
7L5O	12	C31	C	2	4	0			skipped_sasa	FALSE											skipped_sasa	sasa_A2=0.000 <= 0.100	0	13	25	0.48			Not accessible
7L5O	40	C42	C	2	4	20.19203855	6.1034575	2.9034574	ok	TRUE	0.69365734	2.2	2.8936574	72.5	29.59125624	10.20085203	-2.091256995	0.855962612	-0.25826085	-0.447916667	ok		2	20	25	0.2	0.069509918	1.124478416	low rigidification
7L5O	41	C43	C	2	4	9.936585503	5.0187807	1.8187807	ok	TRUE	1.0258769	2.2	3.2258768	65	28.79086104	12.82821597	-3.298510475	0.695318956	-0.17159218	0.697916667	ok		1	21	25	0.16	0.076023592	1.136908935	low rigidification
7L5O	43	C45	C	2	4	14.12354883	4.6111526	1.4111526	ok	TRUE	0.69365734	2.2	2.8936574	72.5	29.17177905	10.32117534	-7.019641435	0.969781751	0.187374738	0.15625	ok		1	21	25	0.16	0.069509918	1.124478416	low rigidification
7L5O	44	C46	C	2	4	17.53238543	6.241551	3.0415509	ok	TRUE	1.0258769	2.2	3.2258768	65	29.10528374	8.589609536	-5.544201953	0.903917308	-0.023093866	0.427083333	ok		2	20	25	0.2	0.076023592	1.136908935	low rigidification
7L5O	46	C48	C	2	4	28.06656913	5.962809	2.762809	ok	TRUE	0.38791937	2.2	2.5879195	80	30.53453666	15.3994736	-4.742814587	0.547501937	-0.753206892	0.364583333	ok		2	24	25	0.04	0.029151666	1.050432909	low rigidification
7L5O	48	C50	C	2	4	29.18926309	4.4777904	1.2777903	ok	TRUE	0.38791937	2.2	2.5879195	80	29.95584368	11.41073355	-7.384123426	0.912159546	0.393491579	-0.114583333	ok		2	24	25	0.04	0.029151666	1.050432909	low rigidification
7L5O	32	N23	N	2	3	0			skipped_sasa	FALSE											skipped_sasa	sasa_A2=0.000 <= 0.100	0	18	25	0.28			Not accessible
7L5O	23	C10	C	1	3	0			skipped_sasa	FALSE											skipped_sasa	sasa_A2=0.000 <= 0.100	0	24	25	0.04			Not accessible
7L5O	6	C11	C	1	3	0			skipped_sasa	FALSE											skipped_sasa	sasa_A2=0.000 <= 0.100	0	23	25	0.08			Not accessible
7L5O	7	C12	C	1	3	0			skipped_sasa	FALSE											skipped_sasa	sasa_A2=0.000 <= 0.100	0	19	25	0.24			Not accessible
7L5O	24	C13	C	1	3	0			skipped_sasa	FALSE											skipped_sasa	sasa_A2=0.000 <= 0.100	0	18	25	0.28			Not accessible
7L5O	29	C20	C	1	3	0			skipped_sasa	FALSE											skipped_sasa	sasa_A2=0.000 <= 0.100	0	17	25	0.32			Not accessible
7L5O	33	C25	C	1	4	0			skipped_sasa	FALSE											skipped_sasa	sasa_A2=0.000 <= 0.100	0	13	25	0.48			Not accessible
7L5O	1	C3	C	1	3	0			skipped_sasa	FALSE											skipped_sasa	sasa_A2=0.000 <= 0.100	0	19	25	0.24			Not accessible
7L5O	16	C37	C	1	3	0			skipped_sasa	FALSE											skipped_sasa	sasa_A2=0.000 <= 0.100	0	17	25	0.32			Not accessible
7L5O	45	C47	C	1	4	0			skipped_sasa	FALSE											skipped_sasa	sasa_A2=0.000 <= 0.100	0	23	25	0.08			Not accessible
7L5O	4	C7	C	1	3	0			skipped_sasa	FALSE											skipped_sasa	sasa_A2=0.000 <= 0.100	0	23	25	0.08			Not accessible
7L5O	5	C8	C	1	3	0.224691153	2.4593773	-0.74062276	ok	FALSE											no_accept_dir	no directions with d >= r_excl_A (3.20)	0	24	25	0.04			Not accessible
7L5O	22	C9	C	1	3	0			skipped_sasa	FALSE											skipped_sasa	sasa_A2=0.000 <= 0.100	0	25	25	0			Not accessible
7M0U	13	C5'	C	2	4	1.296980587	3.0532115	-0.1467886	ok	FALSE											no_accept_dir	no directions with d >= r_excl_A (3.20)	0	8	15	0.466666667			Not accessible
7M0U	26	N6	N	2	3	1.756319773	2.4064348	-0.7935653	ok	FALSE											no_accept_dir	no directions with d >= r_excl_A (3.20)	0	15	15	0			Not accessible
7M0U	20	C1'	C	1	4	1.517742254	3.7286518	0.5286517	ok	TRUE	5.731196	5.7	11.431196	21	41.08948707	-32.98261274	-6.913656008	0.859221236	-0.479979542	-0.177083333	ok		1	10	15	0.333333333	4.246144826	1295.524877	modest rigidification
7M0U	28	C2	C	1	3	0.347826502	2.5528402	-0.6471598	ok	FALSE											no_accept_dir	no directions with d >= r_excl_A (3.20)	0	14	15	0.066666667			Not accessible
7M0U	18	C2'	C	1	4	0.178624624	3.8303192	0.6303191	ok	TRUE	20.931602	9.2	30.131601	6	31.87423724	-17.59455246	0.289135002	0.612971657	-0.711408241	-0.34375	ok		1	10	15	0.333333333			high rigidification
7M0U	16	C3'	C	1	4	1.784686981	3.333752	0.13375187	ok	TRUE	20.931602	6.2	27.131601	6	41.07309513	-15.13472649	4.874999324	0.30378161	-0.804482169	-0.510416667	ok		1	9	15	0.4			high rigidification
7M0U	14	C4'	C	1	4	0.418988198	2.978771	-0.22122908	ok	FALSE											no_accept_dir	no directions with d >= r_excl_A (3.20)	0	8	15	0.466666667			Not accessible
7M0U	22	C8	C	1	3	0.75790303	3.6306596	0.43065953	ok	TRUE	0	0	0	0	0	0	0	0	0	0	ok		1	12	15	0.2			No cone found
7M0U	7	N3B	N	1	3	0			skipped_sasa	FALSE											skipped_sasa	sasa_A2=0.000 <= 0.100	0	13	15	0.133333333			Not accessible
7M0U	19	O2'	O	1	2	6.072717285	3.1128497	-0.087150335	ok	FALSE											no_accept_dir	no directions with d >= r_excl_A (3.20)	0	11	15	0.266666667			Not accessible
7M0U	10	O2A	O	1	2	0			skipped_sasa	FALSE											skipped_sasa	sasa_A2=0.000 <= 0.100	0	11	15	0.266666667			Not accessible
7M0U	6	O2B	O	1	2	9.819103236	2.9564812	-0.24351883	ok	FALSE											no_accept_dir	no directions with d >= r_excl_A (3.20)	0	13	15	0.133333333			Not accessible
7M0U	2	O2G	O	1	2	0			skipped_sasa	FALSE											skipped_sasa	sasa_A2=0.000 <= 0.100	0	15	15	0			Not accessible
7M0U	17	O3'	O	1	2	11.10183496	2.8659005	-0.33409953	ok	FALSE											no_accept_dir	no directions with d >= r_excl_A (3.20)	0	10	15	0.333333333			Not accessible
7M0U	3	O3G	O	1	2	0			skipped_sasa	FALSE											skipped_sasa	sasa_A2=0.000 <= 0.100	0	15	15	0			Not accessible
7MFC	12	C07	C	3	4	0			skipped_sasa	FALSE											skipped_sasa	sasa_A2=0.000 <= 0.100	0	10	18	0.444444444			Not accessible
7MFC	17	C16	C	3	4	18.42483335	3.5268269	0.3268268	ok	TRUE	2.4433475	4.2	6.6433477	42	33.96324791	-12.59118066	-17.82072854	0.859221236	-0.479979542	-0.177083333	ok		1	18	18	0	0.342796343	1.783493222	low rigidification
7MFC	20	C29	C	3	4	6.026002325	3.8563662	0.6563661	ok	TRUE	13.007181	9.7	22.707182	9.6	26.349052	0.580319388	-13.39227309	-0.590346995	-0.795708962	0.135416667	ok		2	18	18	0	45.76802885	3.53E+33	high rigidification
7MFC	21	C30	C	3	4	5.249174495	4.170632	0.97063184	ok	TRUE	13.007181	9.7	22.707182	9.6	26.56197282	0.882795673	-13.36175358	-0.590346995	-0.795708962	0.135416667	ok		3	18	18	0	45.76802885	3.53E+33	high rigidification
7MFC	22	C32	C	3	4	8.515993112	3.8045204	0.6045203	ok	TRUE	20.931602	6.2	27.131601	6	33.52267544	0.283721437	-23.16443773	-0.689324283	-0.599827451	0.40625	ok		2	15	18	0.166666667			high rigidification
7MFC	14	C11	C	1	3	0			skipped_sasa	FALSE											skipped_sasa	sasa_A2=0.000 <= 0.100	0	13	18	0.277777778			Not accessible
7MFC	16	C14	C	1	3	0			skipped_sasa	FALSE											skipped_sasa	sasa_A2=0.000 <= 0.100	0	16	18	0.111111111			Not accessible
7MFC	18	C18	C	1	3	3.177974664	3.1633253	-0.036674738	ok	FALSE											no_accept_dir	no directions with d >= r_excl_A (3.20)	0	16	18	0.111111111			Not accessible
7MFC	2	C20	C	1	3	0			skipped_sasa	FALSE											skipped_sasa	sasa_A2=0.000 <= 0.100	0	14	18	0.222222222			Not accessible
7MFC	3	C21	C	1	3	0			skipped_sasa	FALSE											skipped_sasa	sasa_A2=0.000 <= 0.100	0	13	18	0.277777778			Not accessible
7MFC	4	C22	C	1	3	0.05475256			skipped_sasa	FALSE											skipped_sasa	sasa_A2=0.055 <= 0.100	0	9	18	0.5			Not accessible
7MFC	19	C23	C	1	3	0.265467986	3.2880175	0.08801746	ok	TRUE	0	0	0	0	0	0	0	0	0	0	ok		1	10	18	0.444444444			No cone found
7MFC	5	C24	C	1	3	0			skipped_sasa	FALSE											skipped_sasa	sasa_A2=0.000 <= 0.100	0	13	18	0.277777778			Not accessible
7MFC	7	C28	C	1	4	1.111888112	3.6211276	0.42112756	ok	TRUE	0	0	0	0	0	0	0	0	0	0	ok		1	17	18	0.055555556			No cone found
7MFC	28	N27	N	1	3	2.536983178	4.0765977	0.87659764	ok	TRUE	0	0	0	0	0	0	0	0	0	0	ok		1	16	18	0.111111111			No cone found
7OTE	25	C11	C	3	4	0			skipped_sasa	FALSE											skipped_sasa	sasa_A2=0.000 <= 0.100	0	16	21	0.238095238			Not accessible
7OTE	37	C25	C	3	4	21.16013881	4.38503	1.1850297	ok	TRUE	2.4433475	4.2	6.6433477	42	-5.432493825	8.223900876	2.242066682	-0.953914234	-0.225558478	-0.197916667	ok		1	21	21	0	0.342796343	1.783493222	low rigidification
7OTE	11	C20	C	2	4	1.940726059	3.3782015	0.17820144	ok	TRUE	9.379747	9.7	19.079748	13.2	5.819889374	7.893407638	7.841009245	-0.924699981	0.109585302	-0.364583333	ok		2	16	21	0.238095238	7.796003485	518215.2769	high rigidification
7OTE	12	C21	C	2	4	0			skipped_sasa	FALSE											skipped_sasa	sasa_A2=0.000 <= 0.100	0	18	21	0.142857143			Not accessible
7OTE	13	C22	C	2	4	3.595302132	3.0479174	-0.15208268	ok	FALSE											no_accept_dir	no directions with d >= r_excl_A (3.20)	0	19	21	0.095238095			Not accessible
7OTE	36	C23	C	2	4	9.736791009	3.6998765	0.4998765	ok	TRUE	2.2	4.7	6.9	45	-5.121667964	9.451672658	3.085325889	-0.953914234	-0.225558478	-0.197916667	ok		1	19	21	0.095238095	0.462355888	2.182273696	low rigidification
7OTE	14	C24	C	2	4	4.638615253	3.830816	0.630816	ok	TRUE	6.7709036	9.7	16.470903	18	0.189993453	4.603124614	8.660787817	-0.756074416	0.382262887	-0.53125	ok		1	18	21	0.142857143	6.354482076	45484.94628	high rigidification
7OTE	21	C1	C	1	3	0			skipped_sasa	FALSE											skipped_sasa	sasa_A2=0.000 <= 0.100	0	18	21	0.142857143			Not accessible
7OTE	7	C10	C	1	3	0			skipped_sasa	FALSE											skipped_sasa	sasa_A2=0.000 <= 0.100	0	13	21	0.380952381			Not accessible
7OTE	29	C14	C	1	3	0			skipped_sasa	FALSE											skipped_sasa	sasa_A2=0.000 <= 0.100	0	13	21	0.380952381			Not accessible
7OTE	9	C15	C	1	3	0.5419816	3.4473479	0.24734783	ok	TRUE	6.7709036	8.7	15.470903	18	3.325617792	9.491078064	0.379399201	-0.997213764	-0.015743822	0.072916667	ok		1	14	21	0.333333333	6.354482076	45484.94628	high rigidification
7OTE	31	C18	C	1	3	0			skipped_sasa	FALSE											skipped_sasa	sasa_A2=0.000 <= 0.100	0	13	21	0.380952381			Not accessible
7OTE	5	C7	C	1	3	0			skipped_sasa	FALSE											skipped_sasa	sasa_A2=0.000 <= 0.100	0	14	21	0.333333333			Not accessible
7OTE	6	C8	C	1	3	0			skipped_sasa	FALSE											skipped_sasa	sasa_A2=0.000 <= 0.100	0	13	21	0.380952381			Not accessible
7OTE	15	C81	C	1	3	1.487466534	2.397294	-0.802706	ok	FALSE											no_accept_dir	no directions with d >= r_excl_A (3.20)	0	20	21	0.047619048			Not accessible
7OTE	16	C82	C	1	3	8.198487001	3.431357	0.23135686	ok	TRUE	5.731196	4.2	9.931196	21	6.421994677	6.986451368	-4.487342448	0.631231705	-0.473110834	-0.614583333	ok		1	21	21	0	3.238359819	236.4472244	modest rigidification
7OTE	17	C83	C	1	3	12.85617222	4.249647	1.0496471	ok	TRUE	0	0	0	0	0	0	0	0	0	0	ok		1	20	21	0.047619048			No cone found
7OTE	28	N2	N	1	3	0			skipped_sasa	FALSE											skipped_sasa	sasa_A2=0.000 <= 0.100	0	11	21	0.476190476			Not accessible
7SJ3	23	C25	C	3	4	6.425194777	2.761539	-0.43846107	ok	FALSE											no_accept_dir	no directions with d >= r_excl_A (3.20)	0	20	20	0			Not accessible
7SJ3	24	C27	C	3	4	2.86194532	4.2532377	1.0532377	ok	TRUE	4.941281	5.7	10.641281	24	16.59547335	-37.56025477	9.133560242	-0.795931541	-0.383101057	-0.46875	ok		2	20	20	0	3.982263199	829.8874211	modest rigidification
7SJ3	25	C28	C	3	4	5.541616662	4.0526843	0.85268426	ok	TRUE	6.7709036	7.7	14.470903	18	18.25671538	-35.78737357	8.418918102	-0.834769553	-0.549711952	-0.03125	ok		2	20	20	0	6.293458139	41033.33636	high rigidification
7SJ3	2	C3	C	3	4	42.73706128	4.888093	1.688093	ok	TRUE	1.0258769	2.2	3.2258768	65	5.213507585	-42.06963626	12.14525641	-0.529646084	-0.415320983	-0.739583333	ok		2	20	20	0	0.076023592	1.136908935	low rigidification
7SJ3	0	C1	C	2	4	24.06637036	5.823018	2.623018	ok	TRUE	1.0258769	2.2	3.2258768	65	5.281041859	-41.45302117	8.960916994	-0.850331231	-0.128107863	0.510416667	ok		2	19	20	0.05	0.076023592	1.136908935	low rigidification
7SJ3	26	C14	C	2	4	3.802727106	3.1595058	-0.040494204	ok	FALSE											no_accept_dir	no directions with d >= r_excl_A (3.20)	0	14	20	0.3			Not accessible
7SJ3	19	C31	C	2	4	12.27583353	4.102472	0.9024718	ok	TRUE	2.2	3.7	5.9	45	7.894149185	-38.71041458	7.461515112	-0.645930821	-0.352606771	0.677083333	ok		1	16	20	0.2	0.263440614	1.559923534	low rigidification
7SJ3	21	C32	C	2	4	31.859206	4.849658	1.649658	ok	TRUE	1.0258769	2.2	3.2258768	65	5.713004231	-38.0601065	11.94112601	-0.906593242	-0.347402533	0.239583333	ok		2	17	20	0.15	0.076023592	1.136908935	low rigidification
7SJ3	22	C34	C	2	4	15.50536224	4.087499	0.8874991	ok	TRUE	1.4015546	2.7	4.1015544	57.5	7.751502443	-39.49179487	12.73336247	-0.850331231	-0.128107863	0.510416667	ok		1	17	20	0.15	0.094635498	1.173189862	low rigidification
7SJ3	20	C35	C	2	4	0.975385598	2.6061587	-0.5938413	ok	FALSE											no_accept_dir	no directions with d >= r_excl_A (3.20)	0	16	20	0.2			Not accessible
7SJ3	8	C	C	1	3	0			skipped_sasa	FALSE											skipped_sasa	sasa_A2=0.000 <= 0.100	0	11	20	0.45			Not accessible
7SJ3	7	C10	C	1	3	1.013297773	3.8310986	0.6310985	ok	TRUE	4.941281	9.2	14.141281	24	16.05012416	-38.34439112	8.961423617	-0.997213764	-0.015743822	0.072916667	ok		1	12	20	0.4	4.977970744	4455.309487	modest rigidification
7SJ3	11	C12	C	1	3	4.550046331	3.3310204	0.13102031	ok	TRUE	2.4433475	4.7	7.1433477	42	10.33348401	-35.67815174	12.23333184	-0.906593242	-0.347402533	0.239583333	ok		1	12	20	0.4	0.474538904	2.227611395	low rigidification
7SJ3	9	C17	C	1	3	0			skipped_sasa	FALSE											skipped_sasa	sasa_A2=0.000 <= 0.100	0	16	20	0.2			Not accessible
7SJ3	10	C21	C	1	3	0.001745355			skipped_sasa	FALSE											skipped_sasa	sasa_A2=0.002 <= 0.100	0	16	20	0.2			Not accessible
7SJ3	27	C26	C	1	4	5.305176076	3.8191028	0.6191027	ok	TRUE	8.210512	5.7	13.910512	15	21.81611686	-38.74838707	7.867678942	-0.953914234	-0.225558478	-0.197916667	ok		1	19	20	0.05	4.842027792	3541.856836	modest rigidification
7SJ3	5	C6	C	1	3	0			skipped_sasa	FALSE											skipped_sasa	sasa_A2=0.000 <= 0.100	0	14	20	0.3			Not accessible
7SJ3	34	N7	N	1	3	0			skipped_sasa	FALSE											skipped_sasa	sasa_A2=0.000 <= 0.100	0	11	20	0.45			Not accessible
7VKO	15	C11	C	3	4	2.352516655	3.7264647	0.5264647	ok	TRUE	0	0	0	0	0	0	0	0	0	0	ok		2	8	10	0.2			No cone found
7VKO	5	C3	C	3	4	6.553297373	3.707043	0.5070429	ok	TRUE	13.007181	5.2	18.207182	9.6	-8.534112526	-42.99558472	-21.36145792	-0.645930821	-0.352606771	0.677083333	ok		2	8	10	0.2	42.85573375	2.59E+31	high rigidification
7VKO	3	C1	C	2	4	8.802011835	3.8176494	0.6176493	ok	TRUE	4.941281	4.2	9.141281	24	-15.96125222	-41.87334721	-12.40943303	-0.396219574	-0.717479298	0.572916667	ok		2	7	10	0.3	3.010586755	160.9812911	modest rigidification
7VKO	14	C10	C	1	4	0			skipped_sasa	FALSE											skipped_sasa	sasa_A2=0.000 <= 0.100	0	7	10	0.3			Not accessible
7VKO	21	C14	C	1	3	0			skipped_sasa	FALSE											skipped_sasa	sasa_A2=0.000 <= 0.100	0	10	10	0			Not accessible
7VKO	24	C15	C	1	3	0			skipped_sasa	FALSE											skipped_sasa	sasa_A2=0.000 <= 0.100	0	8	10	0.2			Not accessible
7VKO	25	C16	C	1	3	0.083377817			skipped_sasa	FALSE											skipped_sasa	sasa_A2=0.083 <= 0.100	0	8	10	0.2			Not accessible
7VKO	4	C2	C	1	4	8.241459481	4.0560207	0.8560207	ok	TRUE	5.731196	5.2	10.931196	21	-16.7111651	-43.03251317	-15.23041011	-0.396219574	-0.717479298	0.572916667	ok		1	7	10	0.3	3.55013781	400.1926187	modest rigidification
7VKO	8	C5	C	1	3	0.109578196	3.1585784	-0.04142165	ok	FALSE											no_accept_dir	no directions with d >= r_excl_A (3.20)	0	9	10	0.1			Not accessible
7VKO	9	C6	C	1	3	0			skipped_sasa	FALSE											skipped_sasa	sasa_A2=0.000 <= 0.100	0	10	10	0			Not accessible
7VKO	12	C8	C	1	3	0			skipped_sasa	FALSE											skipped_sasa	sasa_A2=0.000 <= 0.100	0	8	10	0.2			Not accessible
7VKO	2	N	N	1	3	0			skipped_sasa	FALSE											skipped_sasa	sasa_A2=0.000 <= 0.100	0	8	10	0.2			Not accessible
7VKO	16	N1	N	1	3	0.806829896	3.6710572	0.47105718	ok	TRUE	0	0	0	0	0	0	0	0	0	0	ok		1	6	10	0.4			No cone found
7WCL	34	CAH	C	3	4	0			skipped_sasa	FALSE											skipped_sasa	sasa_A2=0.000 <= 0.100	0	16	16	0			Not accessible
7WCL	30	CAJ	C	3	4	0			skipped_sasa	FALSE											skipped_sasa	sasa_A2=0.000 <= 0.100	0	16	16	0			Not accessible
7WCL	19	CAT	C	3	4	6.132615249	4.6767526	1.4767525	ok	TRUE	20.931602	7.2	28.131601	6	-1.493042571	-32.46673584	0.583599346	-0.850331231	-0.128107863	0.510416667	ok		3	11	16	0.3125			high rigidification
7WCL	15	CAN	C	2	4	0			skipped_sasa	FALSE											skipped_sasa	sasa_A2=0.000 <= 0.100	0	10	16	0.375			Not accessible
7WCL	18	CAS	C	2	4	0.02413242			skipped_sasa	FALSE											skipped_sasa	sasa_A2=0.024 <= 0.100	0	10	16	0.375			Not accessible
7WCL	6	CBC	C	2	4	5.221784212	2.6824172	-0.5175829	ok	FALSE											no_accept_dir	no directions with d >= r_excl_A (3.20)	0	12	16	0.25			Not accessible
7WCL	0	CBE	C	2	4	16.01111511	4.1933208	0.9933207	ok	TRUE	2.2	3.2	5.4	45	-22.54069051	-32.77213311	14.20443674	-0.689324283	-0.599827451	0.40625	ok		1	14	16	0.125	0.165328246	1.321862997	low rigidification
7WCL	1	CBF	C	2	4	26.03498572	4.7845407	1.5845406	ok	TRUE	2.2	2.2	4.4	45	-22.87899305	-34.30427633	16.71564109	-0.920227016	0.187131442	0.34375	ok		1	15	16	0.0625	0.077894386	1.140504442	low rigidification
7WCL	3	CBH	C	2	4	11.14212459	3.495318	0.2953179	ok	TRUE	2.2	2.2	4.4	45	-22.74748074	-31.94358919	17.13338482	-0.920227016	0.187131442	0.34375	ok		1	15	16	0.0625	0.077894386	1.140504442	low rigidification
7WCL	4	CBI	C	2	4	4.182790227	3.218354	0.018353939	ok	TRUE	3.387703	4.2	7.5877028	33	-21.95520908	-29.60301061	14.03245395	-0.689324283	-0.599827451	0.40625	ok		1	14	16	0.125	0.816250735	3.965664239	low rigidification
7WCL	31	CAA	C	1	3	0			skipped_sasa	FALSE											skipped_sasa	sasa_A2=0.000 <= 0.100	0	15	16	0.0625			Not accessible
7WCL	13	CAV	C	1	3	0			skipped_sasa	FALSE											skipped_sasa	sasa_A2=0.000 <= 0.100	0	9	16	0.4375			Not accessible
7WCL	9	CBB	C	1	3	0.032013972			skipped_sasa	FALSE											skipped_sasa	sasa_A2=0.032 <= 0.100	0	10	16	0.375			Not accessible
7WCL	8	NAZ	N	1	3	0			skipped_sasa	FALSE											skipped_sasa	sasa_A2=0.000 <= 0.100	0	11	16	0.3125			Not accessible
7Z39	21	C	C	3	4	62.54561982	5.139648	1.9396479	ok	TRUE	0.38791937	2.2	2.5879195	80	-5.595632816	15.19991654	8.581573221	-0.148790029	0.790773333	-0.59375	ok		3	17	17	0	0.029151666	1.050432909	low rigidification
7Z39	3	C2	C	3	4	25.95927679	4.932269	1.732269	ok	TRUE	1.4015546	2.2	3.6015546	57.5	-4.715996632	14.50651973	11.38238048	0.028787195	0.945989495	-0.322916667	ok		3	17	17	0	0.077361813	1.139479726	low rigidification
7Z39	5	C4	C	2	4	13.33033739	4.4103074	1.2103074	ok	TRUE	2.2	3.7	5.9	45	-2.932860657	9.310949338	10.61735121	-0.148790029	0.790773333	-0.59375	ok		1	13	17	0.235294118	0.263440614	1.559923534	low rigidification
7Z39	2	C1	C	1	4	6.128109781	3.3351374	0.13513732	ok	TRUE	1.0258769	2.2	3.2258768	65	-5.573156406	13.88561278	10.56144097	-0.148790029	0.790773333	-0.59375	ok		1	16	17	0.058823529	0.076023592	1.136908935	low rigidification
7Z39	12	C10	C	1	3	4.622645905	3.474691	0.27469087	ok	TRUE	3.0280402	6.7	9.728041	36	-4.672804356	6.788233502	11.16906945	0.028787195	0.945989495	-0.322916667	ok		1	10	17	0.411764706	1.51115352	12.81395567	low rigidification
7Z39	16	C13	C	1	3	6.925524188	3.36467	0.16466999	ok	TRUE	3.387703	2.2	5.5877028	33	-6.633020221	3.752785643	9.290169518	0.54852936	0.80700928	-0.21875	ok		1	12	17	0.294117647	0.078229141	1.141149011	low rigidification
7Z39	17	C14	C	1	3	2.871669783	3.0045493	-0.19545078	ok	FALSE											no_accept_dir	no directions with d >= r_excl_A (3.20)	0	13	17	0.235294118			Not accessible
7Z39	25	C15	C	1	3	0			skipped_sasa	FALSE											skipped_sasa	sasa_A2=0.000 <= 0.100	0	14	17	0.176470588			Not accessible
7Z39	24	C16	C	1	3	0			skipped_sasa	FALSE											skipped_sasa	sasa_A2=0.000 <= 0.100	0	13	17	0.235294118			Not accessible
7Z39	33	C20	C	1	3	0			skipped_sasa	FALSE											skipped_sasa	sasa_A2=0.000 <= 0.100	0	14	17	0.176470588			Not accessible
7Z39	28	C23	C	1	3	0			skipped_sasa	FALSE											skipped_sasa	sasa_A2=0.000 <= 0.100	0	15	17	0.117647059			Not accessible
7Z39	27	C24	C	1	3	0			skipped_sasa	FALSE											skipped_sasa	sasa_A2=0.000 <= 0.100	0	14	17	0.176470588			Not accessible
7Z39	31	C25	C	1	3	2.372727621	3.1998153	-0.000184774	ok	FALSE											no_accept_dir	no directions with d >= r_excl_A (3.20)	0	16	17	0.058823529			Not accessible
7Z39	7	C6	C	1	3	14.09035732	4.607888	1.4078882	ok	TRUE	2.7167737	5.7	8.416774	39	-3.812160216	11.03188294	13.7139023	-0.310448372	0.937660784	-0.15625	ok		1	12	17	0.294117647	0.884794479	4.45203791	low rigidification
7Z39	9	C7	C	1	3	1.578252919	4.0116005	0.81160045	ok	TRUE	6.7709036	4.2	10.970903	18	-2.73871582	5.438944995	16.60584112	-0.310448372	0.937660784	-0.15625	ok		1	11	17	0.352941176	3.646742055	471.0646089	modest rigidification
7Z39	10	C8	C	1	3	0			skipped_sasa	FALSE											skipped_sasa	sasa_A2=0.000 <= 0.100	0	10	17	0.411764706			Not accessible
7Z39	20	N	N	1	3	14.05195847	5.1553555	1.9553554	ok	TRUE	1.4015546	2.7	4.1015544	57.5	-2.87481312	14.19535535	9.075622266	0.142557192	0.020056758	-0.989583333	ok		1	15	17	0.117647059	0.094635498	1.173189862	low rigidification
7Z39	14	N3	N	1	3	0			skipped_sasa	FALSE											skipped_sasa	sasa_A2=0.000 <= 0.100	0	12	17	0.294117647			Not accessible
7Z39	18	N4	N	1	3	0			skipped_sasa	FALSE											skipped_sasa	sasa_A2=0.000 <= 0.100	0	17	17	0			Not accessible
7ZYM	11	C15	C	3	4	7.216953086	3.2087193	0.008719206	ok	TRUE	3.387703	5.7	9.087703	33	-55.81454983	2.387317816	-17.69205681	0.695318956	-0.17159218	0.697916667	ok		1	13	21	0.380952381	1.660830712	16.49671079	low rigidification
7ZYM	28	C28	C	3	4	52.43911251	5.607536	2.4075358	ok	TRUE	0.38791937	2.2	2.5879195	80	-47.30387184	-3.08624395	-9.402067079	0.695318956	-0.17159218	0.697916667	ok		2	21	21	0	0.029151666	1.050432909	low rigidification
7ZYM	2	C3	C	3	4	0.88524334	3.9765875	0.7765875	ok	TRUE	8.210512	8.2	16.410511	15	-57.00323463	-0.805487669	-27.08649899	0.702995249	-0.472833076	0.53125	ok		3	21	21	0	7.026548031	141414.991	high rigidification
7ZYM	37	C37	C	3	4	3.046738937	3.668242	0.46824193	ok	TRUE	5.731196	7.2	12.931196	21	-53.57612793	-1.284196548	-26.86801055	0.702995249	-0.472833076	0.53125	ok		2	21	21	0	4.956558269	4297.168908	modest rigidification
7ZYM	19	C17	C	2	4	25.44583966	5.287101	2.0871007	ok	TRUE	1.0258769	2.2	3.2258768	65	-49.7880982	0.335803524	-13.91167666	0.499550825	0.054264472	0.864583333	ok		2	14	21	0.333333333	0.076023592	1.136908935	low rigidification
7ZYM	12	C18	C	2	4	10.8993685	4.754659	1.5546591	ok	TRUE	2.2	2.2	4.4	45	-51.5155003	-1.818715171	-13.63716762	0.194616873	0.320375976	0.927083333	ok		2	15	21	0.285714286	0.077894386	1.140504442	low rigidification
7ZYM	21	C20	C	2	4	19.7058903	4.6699204	1.4699204	ok	TRUE	1.4015546	2.2	3.6015546	57.5	-47.8744862	-1.626356876	-14.8081342	-0.052167923	0.134176504	0.989583333	ok		2	15	21	0.285714286	0.077361813	1.139479726	low rigidification
7ZYM	22	C21	C	2	4	6.867520267	3.424196	0.22419596	ok	TRUE	2.4433475	6.7	9.143348	42	-52.18478936	-3.32596057	-17.5386855	0.762627714	0.256631852	0.59375	ok		1	14	21	0.333333333	0.950793216	4.976640436	low rigidification
7ZYM	24	C23	C	2	4	6.847262767	3.6995041	0.4995041	ok	TRUE	1.4015546	2.2	3.6015546	57.5	-48.28484358	-4.752644086	-14.53520462	0.194616873	0.320375976	0.927083333	ok		1	18	21	0.142857143	0.077361813	1.139479726	low rigidification
7ZYM	25	C24	C	2	4	29.84028147	5.778487	2.5784872	ok	TRUE	0.69365734	2.2	2.8936574	72.5	-49.45261753	-5.626755413	-10.48719203	0.898156405	-0.354257297	0.260416667	ok		2	19	21	0.095238095	0.069509918	1.124478416	low rigidification
7ZYM	13	C26	C	2	4	13.89844556	3.7345066	0.53450656	ok	TRUE	1.0258769	2.2	3.2258768	65	-49.69258976	-2.707277069	-9.374066762	0.104122029	0.916849277	0.385416667	ok		1	19	21	0.095238095	0.076023592	1.136908935	low rigidification
7ZYM	27	C27	C	2	4	9.211667343	4.0424576	0.84245753	ok	TRUE	1.8460191	2.2	4.046019	50	-51.45064637	-2.173298602	-12.72358432	0.194616873	0.320375976	0.927083333	ok		2	18	21	0.142857143	0.077370484	1.139496402	low rigidification
7ZYM	6	C10	C	1	3	3.345197216	4.1458144	0.9458144	ok	TRUE	3.387703	5.7	9.087703	33	-53.0064305	-0.472029707	-19.35497075	0.702995249	-0.472833076	0.53125	ok		1	11	21	0.476190476	1.660830712	16.49671079	low rigidification
7ZYM	8	C12	C	1	3	0.780231357	3.5934563	0.39345622	ok	TRUE	2.4433475	2.2	4.6433477	42	-52.04310362	2.28146314	-17.14720676	0.222437281	-0.109750142	0.96875	ok		1	11	21	0.476190476	0.078229141	1.141149011	low rigidification
7ZYM	20	C19	C	1	4	0			skipped_sasa	FALSE											skipped_sasa	sasa_A2=0.000 <= 0.100	0	16	21	0.238095238			Not accessible
7ZYM	32	C32	C	1	3	1.230581858	3.142364	-0.057636023	ok	FALSE											no_accept_dir	no directions with d >= r_excl_A (3.20)	0	20	21	0.047619048			Not accessible
7ZYM	33	C33	C	1	3	10.96946846	3.4672282	0.26722813	ok	TRUE	3.0280402	2.2	5.22804	36	-47.97426932	-1.927239275	-22.99795838	0.08222006	-0.414669506	0.90625	ok		1	21	21	0	0.078229141	1.141149011	low rigidification
7ZYM	34	C34	C	1	3	0.033458285			skipped_sasa	FALSE											skipped_sasa	sasa_A2=0.033 <= 0.100	0	20	21	0.047619048			Not accessible
7ZYM	35	C35	C	1	3	0.012692056			skipped_sasa	FALSE											skipped_sasa	sasa_A2=0.013 <= 0.100	0	19	21	0.095238095			Not accessible
7ZYM	4	C6	C	1	3	0			skipped_sasa	FALSE											skipped_sasa	sasa_A2=0.000 <= 0.100	0	16	21	0.238095238			Not accessible
7ZYM	5	C9	C	1	3	1.229881876	3.8176818	0.61768174	ok	TRUE	8.210512	6.7	14.910512	15	-58.45930018	2.649685658	-23.7940979	0.702995249	-0.472833076	0.53125	ok		1	11	21	0.476190476	6.642956544	74015.20365	high rigidification
7ZYM	29	N29	N	1	3	0			skipped_sasa	FALSE											skipped_sasa	sasa_A2=0.000 <= 0.100	0	17	21	0.19047619			Not accessible
7ZYM	16	N7	N	1	3	0			skipped_sasa	FALSE											skipped_sasa	sasa_A2=0.000 <= 0.100	0	13	21	0.380952381			Not accessible
8BPV	31	C11	C	2	4	10.78508401	4.528513	1.3285129	ok	TRUE	1.4015546	2.2	3.6015546	57.5	-6.107276833	17.39300653	22.15497368	0.903917308	-0.023093866	0.427083333	ok		1	16	17	0.058823529	0.077361813	1.139479726	low rigidification
8BPV	32	C12	C	2	4	24.18369508	4.3863416	1.1863415	ok	TRUE	1.0258769	2.2	3.2258768	65	-5.111091534	18.43040736	23.97143084	0.244137001	0.713955924	0.65625	ok		1	17	17	0	0.076023592	1.136908935	low rigidification
8BPV	33	C13	C	2	4	31.49189461	4.4819345	1.2819345	ok	TRUE	0.69365734	2.2	2.8936574	72.5	-6.372318036	20.87275423	23.54851664	0.244137001	0.713955924	0.65625	ok		1	17	17	0	0.069509918	1.124478416	low rigidification
8BPV	34	C14	C	2	4	12.89799693	4.4223094	1.2223094	ok	TRUE	1.4015546	2.2	3.6015546	57.5	-9.086864305	19.46509263	20.8570506	0.548032687	0.678209653	0.489583333	ok		2	16	17	0.058823529	0.077361813	1.139479726	low rigidification
8BPV	20	C28	C	2	4	0.125293561	4.2915144	1.0915143	ok	TRUE	0	0	0	0	0	0	0	0	0	0	ok		1	10	17	0.411764706			No cone found
8BPV	21	C29	C	2	4	0.024510823			skipped_sasa	FALSE											skipped_sasa	sasa_A2=0.025 <= 0.100	0	15	17	0.117647059			Not accessible
8BPV	24	C32	C	2	4	2.677482827	3.4705236	0.27052355	ok	TRUE	2.7167737	4.7	7.416774	39	-14.07941967	18.31288644	21.81012383	0.912159546	0.393491579	-0.114583333	ok		1	10	17	0.411764706	0.496701636	2.312516423	low rigidification
8BPV	27	C35	C	2	4	0.486401158	2.7074215	-0.4925785	ok	FALSE											no_accept_dir	no directions with d >= r_excl_A (3.20)	0	13	17	0.235294118			Not accessible
8BPV	28	C8	C	2	4	4.659436725	4.087556	0.88755584	ok	TRUE	2.2	3.2	5.4	45	-7.533284999	15.39194613	20.44452556	0.762627714	0.256631852	0.59375	ok		2	13	17	0.235294118	0.165328246	1.321862997	low rigidification
8BPV	29	C9	C	2	4	11.23814428	4.790079	1.5900791	ok	TRUE	1.4015546	2.2	3.6015546	57.5	-5.888033189	18.54106511	20.57068154	0.903917308	-0.023093866	0.427083333	ok		2	14	17	0.176470588	0.077361813	1.139479726	low rigidification
8BPV	9	C16	C	1	3	0			skipped_sasa	FALSE											skipped_sasa	sasa_A2=0.000 <= 0.100	0	9	17	0.470588235			Not accessible
8BPV	12	C19	C	1	3	0.18381391	3.4643548	0.2643547	ok	TRUE	2.7167737	6.2	8.916774	39	-8.468810339	13.29289154	18.98920604	0.811266457	0.487413133	0.322916667	ok		1	10	17	0.411764706	1.010687895	5.506040077	low rigidification
8BPV	13	C20	C	1	3	0			skipped_sasa	FALSE											skipped_sasa	sasa_A2=0.000 <= 0.100	0	10	17	0.411764706			Not accessible
8BPV	15	C23	C	1	3	0			skipped_sasa	FALSE											skipped_sasa	sasa_A2=0.000 <= 0.100	0	15	17	0.117647059			Not accessible
8BPV	16	C24	C	1	3	0			skipped_sasa	FALSE											skipped_sasa	sasa_A2=0.000 <= 0.100	0	16	17	0.058823529			Not accessible
8BPV	17	C25	C	1	3	0			skipped_sasa	FALSE											skipped_sasa	sasa_A2=0.000 <= 0.100	0	17	17	0			Not accessible
8BPV	19	C27	C	1	3	0			skipped_sasa	FALSE											skipped_sasa	sasa_A2=0.000 <= 0.100	0	15	17	0.117647059			Not accessible
8BPV	25	C33	C	1	3	0			skipped_sasa	FALSE											skipped_sasa	sasa_A2=0.000 <= 0.100	0	11	17	0.352941176			Not accessible
8BPV	26	C34	C	1	3	0			skipped_sasa	FALSE											skipped_sasa	sasa_A2=0.000 <= 0.100	0	12	17	0.294117647			Not accessible
8BPV	5	C6	C	1	3	0			skipped_sasa	FALSE											skipped_sasa	sasa_A2=0.000 <= 0.100	0	13	17	0.235294118			Not accessible
8BPV	6	C7	C	1	3	0			skipped_sasa	FALSE											skipped_sasa	sasa_A2=0.000 <= 0.100	0	14	17	0.176470588			Not accessible
8BPV	7	N14	N	1	3	0			skipped_sasa	FALSE											skipped_sasa	sasa_A2=0.000 <= 0.100	0	10	17	0.411764706			Not accessible
8BXH	3	C25	C	2	4	11.52465019	3.4029484	0.20294833	ok	TRUE	16.060392	9.7	25.760391	7.8	-18.91058126	4.167888914	26.13978875	0.028787195	0.945989495	-0.322916667	ok		1	18	20	0.1			high rigidification
8BXH	26	C28	C	2	4	6.649244389	4.496614	1.2966139	ok	TRUE	1.8460191	2.2	4.046019	50	-7.149979125	16.04653814	20.10582104	0.903917308	-0.023093866	0.427083333	ok		2	18	20	0.1	0.077370484	1.139496402	low rigidification
8BXH	27	C29	C	2	4	9.475150878	3.1076815	-0.092318535	ok	FALSE											no_accept_dir	no directions with d >= r_excl_A (3.20)	0	19	20	0.05			Not accessible
8BXH	29	C31	C	2	4	19.3921602	3.4825096	0.28250957	ok	TRUE	1.8460191	2.7	4.546019	50	-8.965556891	18.58347006	22.37217417	0.811266457	0.487413133	0.322916667	ok		1	19	20	0.05	0.094799461	1.173514573	low rigidification
8BXH	30	C9	C	2	4	1.890669375	3.259214	0.059213877	ok	TRUE	2.4433475	3.7	6.1433477	42	-9.407563531	15.52473009	21.8059007	0.811266457	0.487413133	0.322916667	ok		1	18	20	0.1	0.263661741	1.560505838	low rigidification
8BXH	14	C10	C	1	3	0			skipped_sasa	FALSE											skipped_sasa	sasa_A2=0.000 <= 0.100	0	11	20	0.45			Not accessible
8BXH	13	C11	C	1	3	0			skipped_sasa	FALSE											skipped_sasa	sasa_A2=0.000 <= 0.100	0	12	20	0.4			Not accessible
8BXH	8	C17	C	1	3	0.769284293	3.5974166	0.3974166	ok	TRUE	0	0	0	0	0	0	0	0	0	0	ok		1	13	20	0.35			No cone found
8BXH	7	C18	C	1	3	2.819888818	3.8619893	0.6619892	ok	TRUE	0	0	0	0	0	0	0	0	0	0	ok		1	14	20	0.3			No cone found
8BXH	20	C2	C	1	3	0			skipped_sasa	FALSE											skipped_sasa	sasa_A2=0.000 <= 0.100	0	14	20	0.3			Not accessible
8BXH	11	C20	C	1	3	2.250438246	2.0390992	-1.1609008	ok	FALSE											no_accept_dir	no directions with d >= r_excl_A (3.20)	0	14	20	0.3			Not accessible
8BXH	10	C21	C	1	3	0.369244586	2.4040048	-0.79599524	ok	FALSE											no_accept_dir	no directions with d >= r_excl_A (3.20)	0	13	20	0.35			Not accessible
8BXH	21	C3	C	1	3	1.083756574	3.280799	0.080798864	ok	TRUE	2.4433475	4.2	6.6433477	42	-8.267959183	14.67669624	18.41756774	0.903917308	-0.023093866	0.427083333	ok		1	15	20	0.25	0.342796343	1.783493222	low rigidification
8BXH	23	C5	C	1	3	2.18386335	2.8090074	-0.39099264	ok	FALSE											no_accept_dir	no directions with d >= r_excl_A (3.20)	0	15	20	0.25			Not accessible
8BXH	24	C6	C	1	3	0.422161489	3.8106625	0.61066246	ok	TRUE	0	0	0	0	0	0	0	0	0	0	ok		1	14	20	0.3			No cone found
8BXH	2	N24	N	1	3	0			skipped_sasa	FALSE											skipped_sasa	sasa_A2=0.000 <= 0.100	0	17	20	0.15			Not accessible
8BXH	18	N7	N	1	3	0			skipped_sasa	FALSE											skipped_sasa	sasa_A2=0.000 <= 0.100	0	12	20	0.4			Not accessible
8FLL	10	C21	C	3	4	0			skipped_sasa	FALSE											skipped_sasa	sasa_A2=0.000 <= 0.100	0	16	16	0			Not accessible
8FLL	12	C28	C	3	4	13.00954948	4.358106	1.1581061	ok	TRUE	5.731196	6.7	12.431196	21	-25.25811338	4.721326678	-4.335244971	-0.011740118	0.568040781	0.822916667	ok		2	15	16	0.0625	4.857967476	3638.437101	modest rigidification
8FLL	6	C10	C	2	4	0			skipped_sasa	FALSE											skipped_sasa	sasa_A2=0.000 <= 0.100	0	10	16	0.375			Not accessible
8FLL	0	N3	N	2	3	0			skipped_sasa	FALSE											skipped_sasa	sasa_A2=0.000 <= 0.100	0	14	16	0.125			Not accessible
8FLL	33	N34	N	2	3	0			skipped_sasa	FALSE											skipped_sasa	sasa_A2=0.000 <= 0.100	0	14	16	0.125			Not accessible
8FLL	18	C14	C	1	3	0			skipped_sasa	FALSE											skipped_sasa	sasa_A2=0.000 <= 0.100	0	14	16	0.125			Not accessible
8FLL	9	C17	C	1	3	0			skipped_sasa	FALSE											skipped_sasa	sasa_A2=0.000 <= 0.100	0	16	16	0			Not accessible
8FLL	20	C18	C	1	3	0			skipped_sasa	FALSE											skipped_sasa	sasa_A2=0.000 <= 0.100	0	15	16	0.0625			Not accessible
8FLL	24	C23	C	1	3	0			skipped_sasa	FALSE											skipped_sasa	sasa_A2=0.000 <= 0.100	0	8	16	0.5			Not accessible
8FLL	11	C24	C	1	3	0			skipped_sasa	FALSE											skipped_sasa	sasa_A2=0.000 <= 0.100	0	9	16	0.4375			Not accessible
8FLL	27	C27	C	1	4	0			skipped_sasa	FALSE											skipped_sasa	sasa_A2=0.000 <= 0.100	0	14	16	0.125			Not accessible
8FLL	4	C7	C	1	3	0			skipped_sasa	FALSE											skipped_sasa	sasa_A2=0.000 <= 0.100	0	9	16	0.4375			Not accessible
8FLL	5	C8	C	1	3	0			skipped_sasa	FALSE											skipped_sasa	sasa_A2=0.000 <= 0.100	0	8	16	0.5			Not accessible
8FLL	16	N11	N	1	3	0			skipped_sasa	FALSE											skipped_sasa	sasa_A2=0.000 <= 0.100	0	11	16	0.3125			Not accessible
8PQ9	7	C	C	3	4	63.02639233	4.8785214	1.6785214	ok	TRUE	1.8460191	2.2	4.046019	50	13.18762506	12.51804243	-7.358565768	0.243995715	0.968376692	-0.052083333	ok		3	21	21	0	0.077370484	1.139496402	low rigidification
8PQ9	14	C13	C	3	4	6.757943232	4.036604	0.8366039	ok	TRUE	4.3177433	2.2	6.517743	27	16.28135573	-1.128662544	-11.20508767	0.507117531	0.405707164	0.760416667	ok		2	17	21	0.19047619	0.078229141	1.141149011	low rigidification
8PQ9	22	C21	C	2	4	0			skipped_sasa	FALSE											skipped_sasa	sasa_A2=0.000 <= 0.100	0	11	21	0.476190476			Not accessible
8PQ9	23	C22	C	2	4	0			skipped_sasa	FALSE											skipped_sasa	sasa_A2=0.000 <= 0.100	0	12	21	0.428571429			Not accessible
8PQ9	10	C7	C	2	4	0			skipped_sasa	FALSE											skipped_sasa	sasa_A2=0.000 <= 0.100	0	12	21	0.428571429			Not accessible
8PQ9	11	C8	C	2	4	0			skipped_sasa	FALSE											skipped_sasa	sasa_A2=0.000 <= 0.100	0	11	21	0.476190476			Not accessible
8PQ9	33	N6	N	2	3	23.30399411	4.1381674	0.93816733	ok	TRUE	4.941281	8.7	13.641281	24	15.39113949	-5.69512473	-8.90244877	0.548032687	0.678209653	0.489583333	ok		1	17	21	0.19047619	4.977970744	4455.309487	modest rigidification
8PQ9	0	C1	C	1	3	0			skipped_sasa	FALSE											skipped_sasa	sasa_A2=0.000 <= 0.100	0	19	21	0.095238095			Not accessible
8PQ9	8	C10	C	1	3	0			skipped_sasa	FALSE											skipped_sasa	sasa_A2=0.000 <= 0.100	0	14	21	0.333333333			Not accessible
8PQ9	16	C15	C	1	3	0			skipped_sasa	FALSE											skipped_sasa	sasa_A2=0.000 <= 0.100	0	18	21	0.142857143			Not accessible
8PQ9	17	C16	C	1	3	0			skipped_sasa	FALSE											skipped_sasa	sasa_A2=0.000 <= 0.100	0	19	21	0.095238095			Not accessible
8PQ9	19	C18	C	1	3	5.118706879	3.6350873	0.4350872	ok	TRUE	10.910784	7.7	18.610785	11.4	10.78779038	-9.432475632	-19.21700548	0.507117531	0.405707164	0.760416667	ok		1	19	21	0.095238095	8.844579934	3041739.957	high rigidification
8PQ9	20	C19	C	1	3	3.515388499	4.640987	1.4409869	ok	TRUE	13.007181	9.7	22.707182	9.6	13.91527724	8.755756751	-11.28095006	0.269380396	-0.942477159	0.197916667	ok		1	18	21	0.142857143	45.76802885	3.53E+33	high rigidification
8PQ9	21	C20	C	1	3	5.071842815	2.6370053	-0.5629947	ok	FALSE											no_accept_dir	no directions with d >= r_excl_A (3.20)	0	14	21	0.333333333			Not accessible
8PQ9	24	C23	C	1	3	0			skipped_sasa	FALSE											skipped_sasa	sasa_A2=0.000 <= 0.100	0	16	21	0.238095238			Not accessible
8PQ9	25	C24	C	1	3	0			skipped_sasa	FALSE											skipped_sasa	sasa_A2=0.000 <= 0.100	0	16	21	0.238095238			Not accessible
8PQ9	26	C25	C	1	3	0.260786205	3.570558	0.37055802	ok	TRUE	2.7167737	5.2	7.916774	39	12.8763263	8.112481696	-6.314987492	0.54852936	0.80700928	-0.21875	ok		1	19	21	0.095238095	0.809261239	3.91915649	low rigidification
8PQ9	3	C4	C	1	3	0			skipped_sasa	FALSE											skipped_sasa	sasa_A2=0.000 <= 0.100	0	17	21	0.19047619			Not accessible
8PQH	7	C	C	3	4	53.46697615	4.1672306	0.96723056	ok	TRUE	2.2	2.2	4.4	45	9.932433748	-7.308732699	9.860463767	0.269380396	-0.942477159	0.197916667	ok		3	21	21	0	0.077894386	1.140504442	low rigidification
8PQH	14	C13	C	3	4	7.426974666	4.1345906	0.9345906	ok	TRUE	4.3177433	3.7	8.017743	27	14.20354982	1.609371183	13.02378679	0.503587556	0.561903472	-0.65625	ok		3	17	21	0.19047619	0.85183738	4.211154088	low rigidification
8PQH	22	C21	C	2	4	18.70410723	4.515561	1.315561	ok	TRUE	6.7709036	4.7	11.470903	18	3.857289567	-3.123971258	6.245912601	0.969781751	0.187374738	0.15625	ok		1	11	21	0.476190476	3.787645813	597.5354125	modest rigidification
8PQH	23	C22	C	2	4	1.570304959	2.991951	-0.20804906	ok	FALSE											no_accept_dir	no directions with d >= r_excl_A (3.20)	0	12	21	0.428571429			Not accessible
8PQH	10	C7	C	2	4	0			skipped_sasa	FALSE											skipped_sasa	sasa_A2=0.000 <= 0.100	0	12	21	0.428571429			Not accessible
8PQH	11	C8	C	2	4	1.247003602	3.6214433	0.42144322	ok	TRUE	16.060392	9.7	25.760391	7.8	-4.906441313	5.832548446	16.01424481	0.855962612	-0.25826085	-0.447916667	ok		1	11	21	0.476190476			high rigidification
8PQH	33	N6	N	2	3	29.30132859	4.2436314	1.0436313	ok	TRUE	3.8105118	2.2	6.010512	30	13.0986816	7.691493714	8.561572801	0.612971657	-0.711408241	-0.34375	ok		1	17	21	0.19047619	0.078229141	1.141149011	low rigidification
8PQH	0	C1	C	1	3	0			skipped_sasa	FALSE											skipped_sasa	sasa_A2=0.000 <= 0.100	0	19	21	0.095238095			Not accessible
8PQH	8	C10	C	1	3	8.797519006	3.3017676	0.10176754	ok	TRUE	3.387703	3.2	6.5877028	33	13.05395115	2.155530394	11.53424872	0.631231705	-0.473110834	-0.614583333	ok		1	14	21	0.333333333	0.207667435	1.41978076	low rigidification
8PQH	16	C15	C	1	3	0			skipped_sasa	FALSE											skipped_sasa	sasa_A2=0.000 <= 0.100	0	18	21	0.142857143			Not accessible
8PQH	17	C16	C	1	3	0			skipped_sasa	FALSE											skipped_sasa	sasa_A2=0.000 <= 0.100	0	19	21	0.095238095			Not accessible
8PQH	19	C18	C	1	3	15.66787057	3.4816885	0.28168845	ok	TRUE	4.3177433	5.7	10.017743	27	12.39031398	6.926356203	15.10801839	0.501328083	0.267354284	-0.822916667	ok		1	19	21	0.095238095	3.625103743	454.171088	modest rigidification
8PQH	20	C19	C	1	3	15.65250853	4.934447	1.7344468	ok	TRUE	4.941281	5.7	10.641281	24	11.35078978	5.147188442	12.16675015	0.802793551	0.225225458	-0.552083333	ok		1	18	21	0.142857143	3.982263199	829.8874211	modest rigidification
8PQH	21	C20	C	1	3	0			skipped_sasa	FALSE											skipped_sasa	sasa_A2=0.000 <= 0.100	0	14	21	0.333333333			Not accessible
8PQH	24	C23	C	1	3	0			skipped_sasa	FALSE											skipped_sasa	sasa_A2=0.000 <= 0.100	0	16	21	0.238095238			Not accessible
8PQH	25	C24	C	1	3	3.383005318	3.3619263	0.16192627	ok	TRUE	4.941281	5.2	10.141281	24	6.410323579	-1.566627995	11.03535836	0.612971657	-0.711408241	-0.34375	ok		1	16	21	0.238095238	3.372897292	296.7227685	modest rigidification
8PQH	26	C25	C	1	3	9.250605297	3.5002356	0.3002355	ok	TRUE	3.0280402	4.2	7.22804	36	9.420142576	-4.454041793	8.763907671	0.269380396	-0.942477159	0.197916667	ok		1	19	21	0.095238095	0.516872944	2.392602199	low rigidification
8PQH	3	C4	C	1	3	0			skipped_sasa	FALSE											skipped_sasa	sasa_A2=0.000 <= 0.100	0	17	21	0.19047619			Not accessible
8S16	36	C20	C	3	4	0			skipped_sasa	FALSE											skipped_sasa	sasa_A2=0.000 <= 0.100	0	16	22	0.272727273			Not accessible
8S16	32	C54	C	3	4	0.149641951	4.0808926	0.8808925	ok	TRUE	20.931602	6.7	27.631601	6	-28.1681922	28.10859971	-21.55403807	0.309311774	-0.70751105	0.635416667	ok		1	22	22	0			high rigidification
8S16	27	C46	C	2	4	0			skipped_sasa	FALSE											skipped_sasa	sasa_A2=0.000 <= 0.100	0	17	22	0.227272727			Not accessible
8S16	34	C49	C	2	4	0			skipped_sasa	FALSE											skipped_sasa	sasa_A2=0.000 <= 0.100	0	19	22	0.136363636			Not accessible
8S16	33	C50	C	2	4	0			skipped_sasa	FALSE											skipped_sasa	sasa_A2=0.000 <= 0.100	0	20	22	0.090909091			Not accessible
8S16	30	C52	C	2	4	0			skipped_sasa	FALSE											skipped_sasa	sasa_A2=0.000 <= 0.100	0	20	22	0.090909091			Not accessible
8S16	29	C53	C	2	4	0			skipped_sasa	FALSE											skipped_sasa	sasa_A2=0.000 <= 0.100	0	19	22	0.136363636			Not accessible
8S16	0	C1	C	1	3	0			skipped_sasa	FALSE											skipped_sasa	sasa_A2=0.000 <= 0.100	0	21	22	0.045454545			Not accessible
8S16	8	C11	C	1	3	0			skipped_sasa	FALSE											skipped_sasa	sasa_A2=0.000 <= 0.100	0	18	22	0.181818182			Not accessible
8S16	7	C12	C	1	3	0			skipped_sasa	FALSE											skipped_sasa	sasa_A2=0.000 <= 0.100	0	19	22	0.136363636			Not accessible
8S16	18	C15	C	1	3	0			skipped_sasa	FALSE											skipped_sasa	sasa_A2=0.000 <= 0.100	0	13	22	0.409090909			Not accessible
8S16	16	C17	C	1	3	0			skipped_sasa	FALSE											skipped_sasa	sasa_A2=0.000 <= 0.100	0	13	22	0.409090909			Not accessible
8S16	15	C18	C	1	3	0			skipped_sasa	FALSE											skipped_sasa	sasa_A2=0.000 <= 0.100	0	14	22	0.363636364			Not accessible
8S16	5	C2	C	1	3	0			skipped_sasa	FALSE											skipped_sasa	sasa_A2=0.000 <= 0.100	0	22	22	0			Not accessible
8S16	22	C25	C	1	3	0			skipped_sasa	FALSE											skipped_sasa	sasa_A2=0.000 <= 0.100	0	14	22	0.363636364			Not accessible
8S16	23	C26	C	1	3	0			skipped_sasa	FALSE											skipped_sasa	sasa_A2=0.000 <= 0.100	0	15	22	0.318181818			Not accessible
8S16	25	C28	C	1	3	1.044680719	3.5862298	0.38622975	ok	TRUE	0	0	0	0	0	0	0	0	0	0	ok		1	15	22	0.318181818			No cone found
8S16	26	C29	C	1	3	0			skipped_sasa	FALSE											skipped_sasa	sasa_A2=0.000 <= 0.100	0	14	22	0.363636364			Not accessible
8S16	3	C4	C	1	3	0			skipped_sasa	FALSE											skipped_sasa	sasa_A2=0.000 <= 0.100	0	20	22	0.090909091			Not accessible
8S16	1	C6	C	1	3	0			skipped_sasa	FALSE											skipped_sasa	sasa_A2=0.000 <= 0.100	0	20	22	0.090909091			Not accessible
8S16	12	N13	N	1	3	0			skipped_sasa	FALSE											skipped_sasa	sasa_A2=0.000 <= 0.100	0	15	22	0.318181818			Not accessible
8S16	19	N21	N	1	3	0			skipped_sasa	FALSE											skipped_sasa	sasa_A2=0.000 <= 0.100	0	11	22	0.5			Not accessible
8SSN	1	C3	C	2	4	11.4206118	4.011435	0.811435	ok	TRUE	2.2	5.2	7.4	45	-9.748349705	1.51460497	38.50402254	0.244137001	0.713955924	0.65625	ok		1	14	16	0.125	0.556658177	2.55878193	low rigidification
8SSN	16	C5	C	2	4	4.674417869	3.0823166	-0.11768341	ok	FALSE											no_accept_dir	no directions with d >= r_excl_A (3.20)	0	15	16	0.0625			Not accessible
8SSN	17	C6	C	2	4	9.925346396	3.1242013	-0.07579875	ok	FALSE											no_accept_dir	no directions with d >= r_excl_A (3.20)	0	14	16	0.125			Not accessible
8SSN	21	C10	C	1	3	0			skipped_sasa	FALSE											skipped_sasa	sasa_A2=0.000 <= 0.100	0	10	16	0.375			Not accessible
8SSN	6	C17	C	1	3	1.228227234	2.9008312	-0.29916883	ok	FALSE											no_accept_dir	no directions with d >= r_excl_A (3.20)	0	11	16	0.3125			Not accessible
8SSN	7	C18	C	1	3	0			skipped_sasa	FALSE											skipped_sasa	sasa_A2=0.000 <= 0.100	0	12	16	0.25			Not accessible
8SSN	9	C20	C	1	3	0			skipped_sasa	FALSE											skipped_sasa	sasa_A2=0.000 <= 0.100	0	12	16	0.25			Not accessible
8SSN	10	C21	C	1	3	0			skipped_sasa	FALSE											skipped_sasa	sasa_A2=0.000 <= 0.100	0	11	16	0.3125			Not accessible
8SSN	11	C26	C	1	3	7.185069271	3.5795407	0.37954068	ok	TRUE	16.060392	9.2	25.260391	7.8	-18.37746626	2.790993292	32.48306394	0.702995249	-0.472833076	0.53125	ok		1	14	16	0.125			high rigidification
8SSN	12	C27	C	1	3	0			skipped_sasa	FALSE											skipped_sasa	sasa_A2=0.000 <= 0.100	0	13	16	0.1875			Not accessible
8SSN	15	C4	C	1	4	10.99340602	3.7289732	0.5289731	ok	TRUE	2.2	2.2	4.4	45	-6.177631704	1.480195068	41.07901307	-0.420407215	0.862644893	0.28125	ok		1	15	16	0.0625	0.077894386	1.140504442	low rigidification
8SSN	19	C8	C	1	3	20.30961697	4.823215	1.623215	ok	TRUE	2.4433475	4.7	7.1433477	42	-13.59563299	-0.28073804	39.25472888	0.104122029	0.916849277	0.385416667	ok		1	10	16	0.375	0.474538904	2.227611395	low rigidification
8SSN	22	N14	N	1	3	0			skipped_sasa	FALSE											skipped_sasa	sasa_A2=0.000 <= 0.100	0	9	16	0.4375			Not accessible
8SSN	26	N24	N	1	3	0			skipped_sasa	FALSE											skipped_sasa	sasa_A2=0.000 <= 0.100	0	13	16	0.1875			Not accessible
8SSN	25	O23	O	1	2	2.945844171	1.3254247	-1.8745754	ok	FALSE											no_accept_dir	no directions with d >= r_excl_A (3.20)	0	16	16	0			Not accessible
8VB5	11	C20	C	3	4	0			skipped_sasa	FALSE											skipped_sasa	sasa_A2=0.000 <= 0.100	0	13	19	0.315789474			Not accessible
8VB5	26	C3	C	3	4	0.229388311	3.7070897	0.5070896	ok	TRUE	3.387703	4.7	8.087703	33	1.137407143	4.74650336	-14.43974909	0.695318956	-0.17159218	0.697916667	ok		2	19	19	0	0.974140072	5.176659836	low rigidification
8VB5	2	C4	C	3	4	0			skipped_sasa	FALSE											skipped_sasa	sasa_A2=0.000 <= 0.100	0	19	19	0			Not accessible
8VB5	25	C2	C	2	4	4.018009878	3.138596	-0.06140399	ok	FALSE											no_accept_dir	no directions with d >= r_excl_A (3.20)	0	18	19	0.052631579			Not accessible
8VB5	29	C12	C	1	3	0			skipped_sasa	FALSE											skipped_sasa	sasa_A2=0.000 <= 0.100	0	14	19	0.263157895			Not accessible
8VB5	9	C15	C	1	3	0			skipped_sasa	FALSE											skipped_sasa	sasa_A2=0.000 <= 0.100	0	11	19	0.421052632			Not accessible
8VB5	10	C17	C	1	3	0			skipped_sasa	FALSE											skipped_sasa	sasa_A2=0.000 <= 0.100	0	11	19	0.421052632			Not accessible
8VB5	32	C18	C	1	3	0			skipped_sasa	FALSE											skipped_sasa	sasa_A2=0.000 <= 0.100	0	12	19	0.368421053			Not accessible
8VB5	33	C19	C	1	3	0			skipped_sasa	FALSE											skipped_sasa	sasa_A2=0.000 <= 0.100	0	13	19	0.315789474			Not accessible
8VB5	13	C22	C	1	3	0			skipped_sasa	FALSE											skipped_sasa	sasa_A2=0.000 <= 0.100	0	16	19	0.157894737			Not accessible
8VB5	14	C24	C	1	3	0			skipped_sasa	FALSE											skipped_sasa	sasa_A2=0.000 <= 0.100	0	16	19	0.157894737			Not accessible
8VB5	35	C25	C	1	3	0.18907488	3.7518876	0.5518875	ok	TRUE	0	0	0	0	0	0	0	0	0	0	ok		1	17	19	0.105263158			No cone found
8VB5	15	C26	C	1	3	0			skipped_sasa	FALSE											skipped_sasa	sasa_A2=0.000 <= 0.100	0	19	19	0			Not accessible
8VB5	6	C8	C	1	3	0			skipped_sasa	FALSE											skipped_sasa	sasa_A2=0.000 <= 0.100	0	13	19	0.315789474			Not accessible
8VB5	27	C9	C	1	3	0			skipped_sasa	FALSE											skipped_sasa	sasa_A2=0.000 <= 0.100	0	15	19	0.210526316			Not accessible
8VB5	18	N2	N	1	3	0			skipped_sasa	FALSE											skipped_sasa	sasa_A2=0.000 <= 0.100	0	15	19	0.210526316			Not accessible
8VB5	1	N3	N	1	3	0			skipped_sasa	FALSE											skipped_sasa	sasa_A2=0.000 <= 0.100	0	10	19	0.473684211			Not accessible
9BP8	2	C13	C	3	4	0.220430529	3.5337546	0.33375454	ok	TRUE	13.007181	5.2	18.207182	9.6	-50.06282252	10.73815805	13.72026598	0.762627714	0.256631852	0.59375	ok		1	15	15	0	42.85573375	2.59E+31	high rigidification
9BP8	15	C24	C	2	4	0			skipped_sasa	FALSE											skipped_sasa	sasa_A2=0.000 <= 0.100	0	13	15	0.133333333			Not accessible
9BP8	17	C26	C	2	4	0			skipped_sasa	FALSE											skipped_sasa	sasa_A2=0.000 <= 0.100	0	13	15	0.133333333			Not accessible
9BP8	3	C17	C	1	3	0			skipped_sasa	FALSE											skipped_sasa	sasa_A2=0.000 <= 0.100	0	10	15	0.333333333			Not accessible
9BP8	0	C18	C	1	3	0			skipped_sasa	FALSE											skipped_sasa	sasa_A2=0.000 <= 0.100	0	9	15	0.4			Not accessible
9BP8	16	C25	C	1	4	0			skipped_sasa	FALSE											skipped_sasa	sasa_A2=0.000 <= 0.100	0	14	15	0.066666667			Not accessible
9BP8	8	C5	C	1	3	0			skipped_sasa	FALSE											skipped_sasa	sasa_A2=0.000 <= 0.100	0	11	15	0.266666667			Not accessible
9BP8	9	C6	C	1	3	0			skipped_sasa	FALSE											skipped_sasa	sasa_A2=0.000 <= 0.100	0	12	15	0.2			Not accessible
9BP8	7	C8	C	1	3	0.050841916			skipped_sasa	FALSE											skipped_sasa	sasa_A2=0.051 <= 0.100	0	15	15	0			Not accessible
9BP8	20	N12	N	1	3	0			skipped_sasa	FALSE											skipped_sasa	sasa_A2=0.000 <= 0.100	0	9	15	0.4			Not accessible
9BP8	21	N21	N	1	3	0			skipped_sasa	FALSE											skipped_sasa	sasa_A2=0.000 <= 0.100	0	10	15	0.333333333			Not accessible
9SXJ	0	C1	C	3	4	30.73908982	4.4800696	1.2800696	ok	TRUE	1.8460191	2.2	4.046019	50	-22.42298675	-1.795199372	-14.48126482	-0.645930821	-0.352606771	0.677083333	ok		3	17	17	0	0.077370484	1.139496402	low rigidification
9SXJ	11	C14	C	2	4	0			skipped_sasa	FALSE											skipped_sasa	sasa_A2=0.000 <= 0.100	0	11	17	0.352941176			Not accessible
9SXJ	7	C10	C	1	3	0			skipped_sasa	FALSE											skipped_sasa	sasa_A2=0.000 <= 0.100	0	11	17	0.352941176			Not accessible
9SXJ	9	C12	C	1	3	0			skipped_sasa	FALSE											skipped_sasa	sasa_A2=0.000 <= 0.100	0	11	17	0.352941176			Not accessible
9SXJ	13	C16	C	1	3	0			skipped_sasa	FALSE											skipped_sasa	sasa_A2=0.000 <= 0.100	0	13	17	0.235294118			Not accessible
9SXJ	26	C17	C	1	3	0			skipped_sasa	FALSE											skipped_sasa	sasa_A2=0.000 <= 0.100	0	14	17	0.176470588			Not accessible
9SXJ	14	C19	C	1	3	0.198299936	2.441218	-0.75878215	ok	FALSE											no_accept_dir	no directions with d >= r_excl_A (3.20)	0	17	17	0			Not accessible
9SXJ	15	C20	C	1	3	8.847839538	3.347732	0.14773202	ok	TRUE	3.8105118	4.7	8.510511	30	-19.81344836	7.065330555	-11.09170321	-0.834769553	-0.549711952	-0.03125	ok		1	16	17	0.058823529	1.378868404	10.24985105	low rigidification
9SXJ	16	C21	C	1	3	0			skipped_sasa	FALSE											skipped_sasa	sasa_A2=0.000 <= 0.100	0	15	17	0.117647059			Not accessible
9SXJ	29	C23	C	1	3	0			skipped_sasa	FALSE											skipped_sasa	sasa_A2=0.000 <= 0.100	0	13	17	0.235294118			Not accessible
9SXJ	19	C4	C	1	3	0.185334484	3.099141	-0.100859165	ok	FALSE											no_accept_dir	no directions with d >= r_excl_A (3.20)	0	13	17	0.235294118			Not accessible
9SXJ	20	C5	C	1	3	0			skipped_sasa	FALSE											skipped_sasa	sasa_A2=0.000 <= 0.100	0	12	17	0.294117647			Not accessible
9SXJ	4	C7	C	1	3	0			skipped_sasa	FALSE											skipped_sasa	sasa_A2=0.000 <= 0.100	0	12	17	0.294117647			Not accessible
9SXJ	18	N1	N	1	3	0.178702861	2.5038002	-0.6961999	ok	FALSE											no_accept_dir	no directions with d >= r_excl_A (3.20)	0	16	17	0.058823529			Not accessible
9T2V	36	C	C	3	4	8.155863029	3.7527335	0.5527334	ok	TRUE	2.2	2.2	4.4	45	9.332288485	-25.07474558	-30.28434496	-0.405723434	-0.903908636	-0.135416667	ok		2	21	21	0	0.077894386	1.140504442	low rigidification
9T2V	34	C27	C	3	4	8.948668177	3.6046906	0.4046905	ok	TRUE	2.4433475	2.7	5.1433477	42	6.746011114	-22.00518873	-32.24634385	-0.590346995	-0.795708962	0.135416667	ok		2	20	21	0.047619048	0.096570628	1.177027912	low rigidification
9T2V	24	C13	C	2	4	1.090648046	3.7263606	0.5263605	ok	TRUE	0	0	0	0	0	0	0	0	0	0	ok		1	15	21	0.285714286			No cone found
9T2V	23	C14	C	2	4	0			skipped_sasa	FALSE											skipped_sasa	sasa_A2=0.000 <= 0.100	0	15	21	0.285714286			Not accessible
9T2V	17	C17	C	1	3	0			skipped_sasa	FALSE											skipped_sasa	sasa_A2=0.000 <= 0.100	0	18	21	0.142857143			Not accessible
9T2V	16	C18	C	1	3	0			skipped_sasa	FALSE											skipped_sasa	sasa_A2=0.000 <= 0.100	0	19	21	0.095238095			Not accessible
9T2V	13	C2	C	1	3	0			skipped_sasa	FALSE											skipped_sasa	sasa_A2=0.000 <= 0.100	0	18	21	0.142857143			Not accessible
9T2V	18	C20	C	1	3	0			skipped_sasa	FALSE											skipped_sasa	sasa_A2=0.000 <= 0.100	0	19	21	0.095238095			Not accessible
9T2V	19	C21	C	1	3	0			skipped_sasa	FALSE											skipped_sasa	sasa_A2=0.000 <= 0.100	0	18	21	0.142857143			Not accessible
9T2V	28	C22	C	1	3	0			skipped_sasa	FALSE											skipped_sasa	sasa_A2=0.000 <= 0.100	0	11	21	0.476190476			Not accessible
9T2V	29	C23	C	1	3	0			skipped_sasa	FALSE											skipped_sasa	sasa_A2=0.000 <= 0.100	0	12	21	0.428571429			Not accessible
9T2V	32	C25	C	1	3	0			skipped_sasa	FALSE											skipped_sasa	sasa_A2=0.000 <= 0.100	0	17	21	0.19047619			Not accessible
9T2V	9	C4	C	1	3	0			skipped_sasa	FALSE											skipped_sasa	sasa_A2=0.000 <= 0.100	0	17	21	0.19047619			Not accessible
9T2V	7	C5	C	1	3	0			skipped_sasa	FALSE											skipped_sasa	sasa_A2=0.000 <= 0.100	0	16	21	0.238095238			Not accessible
9T2V	2	C8	C	1	3	0.126886343	2.717466	-0.48253393	ok	FALSE											no_accept_dir	no directions with d >= r_excl_A (3.20)	0	12	21	0.428571429			Not accessible
9T2V	4	C9	C	1	3	0			skipped_sasa	FALSE											skipped_sasa	sasa_A2=0.000 <= 0.100	0	11	21	0.476190476			Not accessible
9T2V	0	N1	N	1	3	0			skipped_sasa	FALSE											skipped_sasa	sasa_A2=0.000 <= 0.100	0	12	21	0.428571429			Not accessible
9T2V	3	N2	N	1	3	0			skipped_sasa	FALSE											skipped_sasa	sasa_A2=0.000 <= 0.100	0	16	21	0.238095238			Not accessible
