# Supplementary material for: Linkerability of Protein Ligands: Insights From Cocrystal Structures and Implications for DNA‐Encoded Libraries
Source: Mol Inform. 2026 Aug 2;45(8):e70045. doi: 10.1002/minf.70045 (PMC13430132; doi:10.1002/minf.70045)
Supplement: Supplementary file 2 — Supporting Data and Code [file MINF-45-e70045-s001.zip › Supporting Data and Code/Data/MolecularGlues.csv]

pdb_id	attach_atom_index	attach_atom_name	attach_element	num_attached_H	degree	sasa_A2	min_dist_to_protein_A	clash_margin_A	growability_geom_status	growability_status	cone_height_A	cone_height_clear_A	cone_height_total_A	cone_half_angle_deg	cone_tip_x	cone_tip_y	cone_tip_z	cone_dir_x	cone_dir_y	cone_dir_z	cone_status	cone_reason	cone_n_accept_dirs	topo_eccentricity	topo_diameter	topo_center_score	G_total_corr_kcal	Kd_fold_from_G_total	linkerability
3OGK	0	C01	C	3	4	0.108281916	3.4647117	0.26471162	ok	TRUE	0	0	0	0	0	0	0	0	0	0	ok		3	10	10	0			No cone found
3OGK	15	C16	C	3	4	0.581039142	3.079377	-0.12062311	ok	FALSE											no_accept_dir	no directions with d >= r_excl_A (3.20)	0	10	10	0			Not accessible
3OGK	1	C02	C	2	4	0.062092816			skipped_sasa	FALSE											skipped_sasa	sasa_A2=0.062 <= 0.100	0	9	10	0.1			Not accessible
3OGK	3	C04	C	2	4	0.053953975			skipped_sasa	FALSE											skipped_sasa	sasa_A2=0.054 <= 0.100	0	7	10	0.3			Not accessible
3OGK	12	C13	C	2	4	0			skipped_sasa	FALSE											skipped_sasa	sasa_A2=0.000 <= 0.100	0	8	10	0.2			Not accessible
3OGK	14	C15	C	2	4	0.675945089	2.8761878	-0.32381225	ok	FALSE											no_accept_dir	no directions with d >= r_excl_A (3.20)	0	9	10	0.1			Not accessible
3OGK	17	C18	C	2	4	0			skipped_sasa	FALSE											skipped_sasa	sasa_A2=0.000 <= 0.100	0	8	10	0.2			Not accessible
3OGK	18	C19	C	2	4	3.381310654	3.250807	0.050807	ok	TRUE	0	0	0	0	0	0	0	0	0	0	ok		1	9	10	0.1			No cone found
3OGK	22	C23	C	2	4	0			skipped_sasa	FALSE											skipped_sasa	sasa_A2=0.000 <= 0.100	0	9	10	0.1			Not accessible
3OGK	2	C03	C	1	4	0			skipped_sasa	FALSE											skipped_sasa	sasa_A2=0.000 <= 0.100	0	8	10	0.2			Not accessible
3OGK	4	C05	C	1	4	0			skipped_sasa	FALSE											skipped_sasa	sasa_A2=0.000 <= 0.100	0	6	10	0.4			Not accessible
3OGK	13	C14	C	1	4	0			skipped_sasa	FALSE											skipped_sasa	sasa_A2=0.000 <= 0.100	0	8	10	0.2			Not accessible
3OGK	16	C17	C	1	4	0			skipped_sasa	FALSE											skipped_sasa	sasa_A2=0.000 <= 0.100	0	7	10	0.3			Not accessible
3OGK	21	C22	C	1	4	0.919819994	2.7093215	-0.49067855	ok	FALSE											no_accept_dir	no directions with d >= r_excl_A (3.20)	0	8	10	0.2			Not accessible
3OGK	7	N08	N	1	3	0			skipped_sasa	FALSE											skipped_sasa	sasa_A2=0.000 <= 0.100	0	6	10	0.4			Not accessible
3OGK	11	O12	O	1	2	0			skipped_sasa	FALSE											skipped_sasa	sasa_A2=0.000 <= 0.100	0	9	10	0.1			Not accessible
3OGM	0	C01	C	3	4	0.239928074	3.2537959	0.053795815	ok	TRUE	0	0	0	0	0	0	0	0	0	0	ok		1	10	10	0			No cone found
3OGM	15	C16	C	3	4	0.896205692	3.030624	-0.16937613	ok	FALSE											no_accept_dir	no directions with d >= r_excl_A (3.20)	0	10	10	0			Not accessible
3OGM	1	C02	C	2	4	0.586395096	3.6976748	0.4976747	ok	TRUE	0	0	0	0	0	0	0	0	0	0	ok		2	9	10	0.1			No cone found
3OGM	3	C04	C	2	4	0			skipped_sasa	FALSE											skipped_sasa	sasa_A2=0.000 <= 0.100	0	7	10	0.3			Not accessible
3OGM	12	C13	C	2	4	0.04510464			skipped_sasa	FALSE											skipped_sasa	sasa_A2=0.045 <= 0.100	0	8	10	0.2			Not accessible
3OGM	14	C15	C	2	4	0			skipped_sasa	FALSE											skipped_sasa	sasa_A2=0.000 <= 0.100	0	9	10	0.1			Not accessible
3OGM	17	C18	C	2	4	0			skipped_sasa	FALSE											skipped_sasa	sasa_A2=0.000 <= 0.100	0	8	10	0.2			Not accessible
3OGM	18	C19	C	2	4	0			skipped_sasa	FALSE											skipped_sasa	sasa_A2=0.000 <= 0.100	0	9	10	0.1			Not accessible
3OGM	22	C23	C	2	4	0			skipped_sasa	FALSE											skipped_sasa	sasa_A2=0.000 <= 0.100	0	9	10	0.1			Not accessible
3OGM	2	C03	C	1	4	0			skipped_sasa	FALSE											skipped_sasa	sasa_A2=0.000 <= 0.100	0	8	10	0.2			Not accessible
3OGM	4	C05	C	1	4	0			skipped_sasa	FALSE											skipped_sasa	sasa_A2=0.000 <= 0.100	0	6	10	0.4			Not accessible
3OGM	13	C14	C	1	4	0			skipped_sasa	FALSE											skipped_sasa	sasa_A2=0.000 <= 0.100	0	8	10	0.2			Not accessible
3OGM	16	C17	C	1	4	0			skipped_sasa	FALSE											skipped_sasa	sasa_A2=0.000 <= 0.100	0	7	10	0.3			Not accessible
3OGM	21	C22	C	1	4	0			skipped_sasa	FALSE											skipped_sasa	sasa_A2=0.000 <= 0.100	0	8	10	0.2			Not accessible
3OGM	7	N08	N	1	3	0			skipped_sasa	FALSE											skipped_sasa	sasa_A2=0.000 <= 0.100	0	6	10	0.4			Not accessible
3OGM	11	O12	O	1	2	0			skipped_sasa	FALSE											skipped_sasa	sasa_A2=0.000 <= 0.100	0	9	10	0.1			Not accessible
5HXB	24	C22	C	3	4	4.468006525	3.8032885	0.6032884	ok	TRUE	0	0	0	0	0	0	0	0	0	0	ok		2	18	18	0			No cone found
5HXB	13	C10	C	2	4	0			skipped_sasa	FALSE											skipped_sasa	sasa_A2=0.000 <= 0.100	0	15	18	0.166666667			Not accessible
5HXB	14	C11	C	2	4	0			skipped_sasa	FALSE											skipped_sasa	sasa_A2=0.000 <= 0.100	0	16	18	0.111111111			Not accessible
5HXB	17	C14	C	2	4	1.97391062	3.1900246	-0.009975433	ok	FALSE											no_accept_dir	no directions with d >= r_excl_A (3.20)	0	10	18	0.444444444			Not accessible
5HXB	10	C7	C	2	4	0			skipped_sasa	FALSE											skipped_sasa	sasa_A2=0.000 <= 0.100	0	12	18	0.333333333			Not accessible
5HXB	0	C1	C	1	3	0			skipped_sasa	FALSE											skipped_sasa	sasa_A2=0.000 <= 0.100	0	10	18	0.444444444			Not accessible
5HXB	20	C17	C	1	3	1.390479081	2.4613137	-0.7386863	ok	FALSE											no_accept_dir	no directions with d >= r_excl_A (3.20)	0	15	18	0.166666667			Not accessible
5HXB	25	C20	C	1	3	15.79371694	2.991323	-0.20867705	ok	FALSE											no_accept_dir	no directions with d >= r_excl_A (3.20)	0	16	18	0.111111111			Not accessible
5HXB	26	C21	C	1	3	2.450366511	2.2901065	-0.9098935	ok	FALSE											no_accept_dir	no directions with d >= r_excl_A (3.20)	0	15	18	0.166666667			Not accessible
5HXB	2	C3	C	1	3	0.138921691	2.6926165	-0.5073836	ok	FALSE											no_accept_dir	no directions with d >= r_excl_A (3.20)	0	10	18	0.444444444			Not accessible
5HXB	3	C4	C	1	3	0			skipped_sasa	FALSE											skipped_sasa	sasa_A2=0.000 <= 0.100	0	11	18	0.388888889			Not accessible
5HXB	12	C9	C	1	4	0			skipped_sasa	FALSE											skipped_sasa	sasa_A2=0.000 <= 0.100	0	14	18	0.222222222			Not accessible
5HXB	7	N2	N	1	3	0			skipped_sasa	FALSE											skipped_sasa	sasa_A2=0.000 <= 0.100	0	16	18	0.111111111			Not accessible
5HXB	8	N3	N	1	3	0			skipped_sasa	FALSE											skipped_sasa	sasa_A2=0.000 <= 0.100	0	11	18	0.388888889			Not accessible
5HXB	28	N4	N	1	3	0.596340978	1.5436714	-1.6563287	ok	FALSE											no_accept_dir	no directions with d >= r_excl_A (3.20)	0	13	18	0.277777778			Not accessible
6H0F	13	C14	C	2	4	0			skipped_sasa	FALSE											skipped_sasa	sasa_A2=0.000 <= 0.100	0	6	9	0.333333333			Not accessible
6H0F	17	C18	C	2	4	0			skipped_sasa	FALSE											skipped_sasa	sasa_A2=0.000 <= 0.100	0	7	9	0.222222222			Not accessible
6H0F	9	N10	N	2	3	0.880887477	2.326089	-0.87391114	ok	FALSE											no_accept_dir	no directions with d >= r_excl_A (3.20)	0	9	9	0			Not accessible
6H0F	0	C1	C	1	3	2.985149569	2.2822242	-0.91777587	ok	FALSE											no_accept_dir	no directions with d >= r_excl_A (3.20)	0	9	9	0			Not accessible
6H0F	11	C12	C	1	4	0			skipped_sasa	FALSE											skipped_sasa	sasa_A2=0.000 <= 0.100	0	5	9	0.444444444			Not accessible
6H0F	1	C2	C	1	3	0			skipped_sasa	FALSE											skipped_sasa	sasa_A2=0.000 <= 0.100	0	9	9	0			Not accessible
6H0F	2	C3	C	1	3	0			skipped_sasa	FALSE											skipped_sasa	sasa_A2=0.000 <= 0.100	0	8	9	0.111111111			Not accessible
6H0F	15	N16	N	1	3	0			skipped_sasa	FALSE											skipped_sasa	sasa_A2=0.000 <= 0.100	0	7	9	0.222222222			Not accessible
6H0G	13	C14	C	2	4	0			skipped_sasa	FALSE											skipped_sasa	sasa_A2=0.000 <= 0.100	0	6	9	0.333333333			Not accessible
6H0G	17	C18	C	2	4	0			skipped_sasa	FALSE											skipped_sasa	sasa_A2=0.000 <= 0.100	0	7	9	0.222222222			Not accessible
6H0G	9	N10	N	2	3	1.204496558	2.2005851	-0.9994149	ok	FALSE											no_accept_dir	no directions with d >= r_excl_A (3.20)	0	9	9	0			Not accessible
6H0G	0	C1	C	1	3	3.030616401	2.0114279	-1.1885722	ok	FALSE											no_accept_dir	no directions with d >= r_excl_A (3.20)	0	9	9	0			Not accessible
6H0G	11	C12	C	1	4	0			skipped_sasa	FALSE											skipped_sasa	sasa_A2=0.000 <= 0.100	0	5	9	0.444444444			Not accessible
6H0G	1	C2	C	1	3	0			skipped_sasa	FALSE											skipped_sasa	sasa_A2=0.000 <= 0.100	0	9	9	0			Not accessible
6H0G	2	C3	C	1	3	0			skipped_sasa	FALSE											skipped_sasa	sasa_A2=0.000 <= 0.100	0	8	9	0.111111111			Not accessible
6H0G	15	N16	N	1	3	0			skipped_sasa	FALSE											skipped_sasa	sasa_A2=0.000 <= 0.100	0	7	9	0.222222222			Not accessible
6M91	6	C08	C	1	3	0			skipped_sasa	FALSE											skipped_sasa	sasa_A2=0.000 <= 0.100	0	9	13	0.307692308			Not accessible
6M91	9	C18	C	1	3	3.10143882	1.9677432	-1.2322569	ok	FALSE											no_accept_dir	no directions with d >= r_excl_A (3.20)	0	10	13	0.230769231			Not accessible
6M91	11	C20	C	1	3	22.89290795	4.3658686	1.1658685	ok	TRUE	0.38791937	2.7	3.0879195	80	9.852294673	-0.029068748	20.31364309	-0.310448372	0.937660784	-0.15625	ok		1	12	13	0.076923077	0.029151666	1.050432909	low rigidification
6M91	12	C21	C	1	3	24.5657725	3.6525633	0.4525633	ok	TRUE	0.38791937	2.2	2.5879195	80	10.98873548	1.287415584	17.56535265	0.194616873	0.320375976	0.927083333	ok		1	11	13	0.153846154	0.029151666	1.050432909	low rigidification
6M91	13	C22	C	1	3	9.150195186	3.162182	-0.037817955	ok	FALSE											no_accept_dir	no directions with d >= r_excl_A (3.20)	0	10	13	0.230769231			Not accessible
6M91	16	C27	C	1	3	0.153935047	2.937569	-0.26243114	ok	FALSE											no_accept_dir	no directions with d >= r_excl_A (3.20)	0	12	13	0.076923077			Not accessible
6M91	17	C28	C	1	3	0			skipped_sasa	FALSE											skipped_sasa	sasa_A2=0.000 <= 0.100	0	13	13	0			Not accessible
6M91	18	C29	C	1	3	0			skipped_sasa	FALSE											skipped_sasa	sasa_A2=0.000 <= 0.100	0	12	13	0.076923077			Not accessible
6M91	23	N06	N	1	3	0			skipped_sasa	FALSE											skipped_sasa	sasa_A2=0.000 <= 0.100	0	9	13	0.307692308			Not accessible
6M91	24	N15	N	1	3	0.308081388	3.068113	-0.13188696	ok	FALSE											no_accept_dir	no directions with d >= r_excl_A (3.20)	0	8	13	0.384615385			Not accessible
6M91	27	O24	O	1	2	39.27867029	4.4258194	1.2258193	ok	TRUE	0.38791937	2.2	2.5879195	80	9.569910075	-3.304064657	21.53508169	0.222437281	-0.109750142	0.96875	ok		1	13	13	0	0.029151666	1.050432909	low rigidification
6M92	2	C01	C	1	3	10.31025252	3.1312702	-0.06872988	ok	FALSE											no_accept_dir	no directions with d >= r_excl_A (3.20)	0	10	13	0.230769231			Not accessible
6M92	4	C03	C	1	3	21.25131298	3.911177	0.7111769	ok	TRUE	0.38791937	2.2	2.5879195	80	-4.716359579	39.91847857	-20.55460744	-0.768430711	-0.075894021	-0.635416667	ok		1	12	13	0.076923077	0.029151666	1.050432909	low rigidification
6M92	5	C04	C	1	3	25.12769355	3.7471983	0.5471983	ok	TRUE	0.38791937	2.2	2.5879195	80	-6.329216701	39.11171668	-18.30093268	-0.768430711	-0.075894021	-0.635416667	ok		1	11	13	0.153846154	0.029151666	1.050432909	low rigidification
6M92	6	C05	C	1	3	12.04077941	3.366932	0.16693187	ok	TRUE	1.0258769	2.2	3.2258768	65	-4.935733907	38.05922979	-15.24694521	-0.489503544	0.522779693	-0.697916667	ok		1	10	13	0.230769231	0.076023592	1.136908935	low rigidification
6M92	10	C15	C	1	3	0			skipped_sasa	FALSE											skipped_sasa	sasa_A2=0.000 <= 0.100	0	9	13	0.307692308			Not accessible
6M92	15	C26	C	1	3	9.158411823	2.3149571	-0.8850429	ok	FALSE											no_accept_dir	no directions with d >= r_excl_A (3.20)	0	11	13	0.153846154			Not accessible
6M92	16	C27	C	1	3	9.234200941	3.1812701	-0.018729925	ok	FALSE											no_accept_dir	no directions with d >= r_excl_A (3.20)	0	12	13	0.076923077			Not accessible
6M92	17	C28	C	1	3	0.647227495	2.610709	-0.5892911	ok	FALSE											no_accept_dir	no directions with d >= r_excl_A (3.20)	0	13	13	0			Not accessible
6M92	18	C29	C	1	3	3.606833691	2.1820843	-1.0179157	ok	FALSE											no_accept_dir	no directions with d >= r_excl_A (3.20)	0	12	13	0.076923077			Not accessible
6M92	19	C30	C	1	3	9.26582376	3.0826414	-0.117358685	ok	FALSE											no_accept_dir	no directions with d >= r_excl_A (3.20)	0	11	13	0.153846154			Not accessible
6M92	23	N07	N	1	3	2.379372503	4.0424833	0.8424833	ok	TRUE	4.941281	3.2	8.141281	24	3.138732605	36.5103479	-16.56988344	-0.838655796	0.515070819	0.177083333	ok		1	8	13	0.384615385	0.209967203	1.425302437	low rigidification
6M92	24	N17	N	1	3	0			skipped_sasa	FALSE											skipped_sasa	sasa_A2=0.000 <= 0.100	0	9	13	0.307692308			Not accessible
6M92	25	O10	O	1	2	43.99736613	4.4050026	1.2050025	ok	TRUE	0.38791937	2.2	2.5879195	80	-1.281504032	42.60927535	-20.40579932	0.106137472	0.640703777	-0.760416667	ok		1	13	13	0	0.029151666	1.050432909	low rigidification
6M93	6	C05	C	1	3	0			skipped_sasa	FALSE											skipped_sasa	sasa_A2=0.000 <= 0.100	0	10	13	0.230769231			Not accessible
6M93	7	C06	C	1	3	2.577455774	3.1164427	-0.08355737	ok	FALSE											no_accept_dir	no directions with d >= r_excl_A (3.20)	0	9	13	0.307692308			Not accessible
6M93	2	C12	C	1	3	17.16958651	4.5969763	1.3969762	ok	TRUE	1.0258769	2.2	3.2258768	65	11.00277962	-0.320664544	15.14456094	-0.643623455	0.620579977	0.447916667	ok		1	9	13	0.307692308	0.076023592	1.136908935	low rigidification
6M93	3	C13	C	1	3	28.44320614	4.448958	1.2489579	ok	TRUE	0.38791937	2.2	2.5879195	80	10.19627221	1.025309384	18.26958815	0.243995715	0.968376692	-0.052083333	ok		1	10	13	0.230769231	0.029151666	1.050432909	low rigidification
6M93	0	C14	C	1	3	23.17370616	4.7816486	1.5816486	ok	TRUE	0.38791937	2.2	2.5879195	80	9.019503045	0.02096156	20.03660012	-0.374629025	0.27511892	0.885416667	ok		1	11	13	0.153846154	0.029151666	1.050432909	low rigidification
6M93	11	C16	C	1	3	13.74511902	3.5270166	0.3270166	ok	TRUE	1.8460191	2.2	4.046019	50	8.175521616	-3.94381778	15.57777818	-0.374629025	0.27511892	0.885416667	ok		1	9	13	0.307692308	0.077370484	1.139496402	low rigidification
6M93	17	N03	N	1	3	0			skipped_sasa	FALSE											skipped_sasa	sasa_A2=0.000 <= 0.100	0	10	13	0.230769231			Not accessible
6M93	18	N10	N	1	3	2.264626226	3.451457	0.25145698	ok	TRUE	3.8105118	4.2	8.010511	30	9.631629407	-4.597376923	11.72695025	-0.374629025	0.27511892	0.885416667	ok		1	7	13	0.461538462	1.252285752	8.278122069	low rigidification
6M93	19	N18	N	1	3	27.66214428	6.752199	3.5521991	ok	TRUE	0.38791937	2.2	2.5879195	80	5.652717518	-0.588753614	19.86752422	-0.305823754	-0.0890271	0.947916667	ok		1	12	13	0.076923077	0.029151666	1.050432909	low rigidification
6PAI	6	C1	C	3	4	0			skipped_sasa	FALSE											skipped_sasa	sasa_A2=0.000 <= 0.100	0	11	12	0.083333333			Not accessible
6PAI	2	C12	C	1	3	0			skipped_sasa	FALSE											skipped_sasa	sasa_A2=0.000 <= 0.100	0	9	12	0.25			Not accessible
6PAI	3	C14	C	1	3	0			skipped_sasa	FALSE											skipped_sasa	sasa_A2=0.000 <= 0.100	0	10	12	0.166666667			Not accessible
6PAI	8	C3	C	1	3	0.000253573			skipped_sasa	FALSE											skipped_sasa	sasa_A2=0.000 <= 0.100	0	9	12	0.25			Not accessible
6PAI	9	C4	C	1	3	0			skipped_sasa	FALSE											skipped_sasa	sasa_A2=0.000 <= 0.100	0	8	12	0.333333333			Not accessible
6PAI	16	C7	C	1	3	3.729546119	2.9930723	-0.20692778	ok	FALSE											no_accept_dir	no directions with d >= r_excl_A (3.20)	0	9	12	0.25			Not accessible
6PAI	17	C8	C	1	3	12.43548451	3.4792986	0.27929854	ok	TRUE	6.7709036	2.7	9.470903	18	26.33439332	30.32650037	66.09765414	0.631231705	-0.473110834	-0.614583333	ok		1	10	12	0.166666667	0.096967971	1.177817537	low rigidification
6PAI	18	C9	C	1	3	9.784293053	2.683952	-0.51604795	ok	FALSE											no_accept_dir	no directions with d >= r_excl_A (3.20)	0	11	12	0.083333333			Not accessible
6PAI	11	N1	N	1	3	0			skipped_sasa	FALSE											skipped_sasa	sasa_A2=0.000 <= 0.100	0	6	12	0.5			Not accessible
6PAI	21	N3	N	1	3	0			skipped_sasa	FALSE											skipped_sasa	sasa_A2=0.000 <= 0.100	0	9	12	0.25			Not accessible
6Q0R	6	C1	C	3	4	0			skipped_sasa	FALSE											skipped_sasa	sasa_A2=0.000 <= 0.100	0	11	12	0.083333333			Not accessible
6Q0R	2	C12	C	1	3	4.764911653	3.1494596	-0.050540447	ok	FALSE											no_accept_dir	no directions with d >= r_excl_A (3.20)	0	9	12	0.25			Not accessible
6Q0R	3	C14	C	1	3	0			skipped_sasa	FALSE											skipped_sasa	sasa_A2=0.000 <= 0.100	0	10	12	0.166666667			Not accessible
6Q0R	8	C3	C	1	3	0			skipped_sasa	FALSE											skipped_sasa	sasa_A2=0.000 <= 0.100	0	9	12	0.25			Not accessible
6Q0R	9	C4	C	1	3	0			skipped_sasa	FALSE											skipped_sasa	sasa_A2=0.000 <= 0.100	0	8	12	0.333333333			Not accessible
6Q0R	16	C7	C	1	3	0			skipped_sasa	FALSE											skipped_sasa	sasa_A2=0.000 <= 0.100	0	9	12	0.25			Not accessible
6Q0R	17	C8	C	1	3	9.781125855	3.002679	-0.19732094	ok	FALSE											no_accept_dir	no directions with d >= r_excl_A (3.20)	0	10	12	0.166666667			Not accessible
6Q0R	18	C9	C	1	3	5.596766137	3.227873	0.02787304	ok	TRUE	6.7709036	5.7	12.470903	18	-47.94994071	-13.94633705	-54.06088718	0.811266457	0.487413133	0.322916667	ok		1	11	12	0.083333333	4.456084754	1846.429764	modest rigidification
6Q0R	11	N1	N	1	3	0			skipped_sasa	FALSE											skipped_sasa	sasa_A2=0.000 <= 0.100	0	6	12	0.5			Not accessible
6Q0R	21	N3	N	1	3	0			skipped_sasa	FALSE											skipped_sasa	sasa_A2=0.000 <= 0.100	0	9	12	0.25			Not accessible
6Q0V	0	C1	C	1	3	0			skipped_sasa	FALSE											skipped_sasa	sasa_A2=0.000 <= 0.100	0	9	11	0.181818182			Not accessible
6Q0V	11	C10	C	1	3	0			skipped_sasa	FALSE											skipped_sasa	sasa_A2=0.000 <= 0.100	0	9	11	0.181818182			Not accessible
6Q0V	5	C6	C	1	3	0			skipped_sasa	FALSE											skipped_sasa	sasa_A2=0.000 <= 0.100	0	9	11	0.181818182			Not accessible
6Q0V	6	C7	C	1	3	4.833001266	2.6359744	-0.56402564	ok	FALSE											no_accept_dir	no directions with d >= r_excl_A (3.20)	0	10	11	0.090909091			Not accessible
6Q0V	13	C9	C	1	3	0			skipped_sasa	FALSE											skipped_sasa	sasa_A2=0.000 <= 0.100	0	8	11	0.272727273			Not accessible
6Q0V	8	N	N	1	3	0			skipped_sasa	FALSE											skipped_sasa	sasa_A2=0.000 <= 0.100	0	6	11	0.454545455			Not accessible
6Q0W	17	N2	N	2	3	27.73648874	3.614928	0.41492796	ok	TRUE	9.379747	9.2	18.579748	13.2	7.731925329	25.60371889	10.51148211	0.702995249	-0.472833076	0.53125	ok		1	12	12	0	7.796003485	518215.2769	high rigidification
6Q0W	4	C10	C	1	3	6.379760353	3.5989883	0.39898825	ok	TRUE	10.910784	9.2	20.110785	11.4	0.90323694	26.11485458	10.42596258	0.898156405	-0.354257297	0.260416667	ok		1	9	12	0.25	9.107854837	4743554.846	high rigidification
6Q0W	6	C12	C	1	3	7.5623859	2.9565861	-0.24341393	ok	FALSE											no_accept_dir	no directions with d >= r_excl_A (3.20)	0	9	12	0.25			Not accessible
6Q0W	7	C13	C	1	3	4.75094692	3.305797	0.10579705	ok	TRUE	20.931602	2.2	23.131601	6	-3.121375848	27.27964932	-0.844487259	0.702995249	-0.472833076	0.53125	ok		1	8	12	0.333333333			low rigidification
6Q0W	10	C4	C	1	3	0			skipped_sasa	FALSE											skipped_sasa	sasa_A2=0.000 <= 0.100	0	11	12	0.083333333			Not accessible
6Q0W	11	C5	C	1	3	0.042690787			skipped_sasa	FALSE											skipped_sasa	sasa_A2=0.043 <= 0.100	0	11	12	0.083333333			Not accessible
6Q0W	12	C6	C	1	3	1.133312902	2.9464898	-0.25351024	ok	FALSE											no_accept_dir	no directions with d >= r_excl_A (3.20)	0	10	12	0.166666667			Not accessible
6Q0W	13	C7	C	1	3	0			skipped_sasa	FALSE											skipped_sasa	sasa_A2=0.000 <= 0.100	0	9	12	0.25			Not accessible
6Q0W	15	C9	C	1	3	0.217456821	2.558998	-0.64100194	ok	FALSE											no_accept_dir	no directions with d >= r_excl_A (3.20)	0	8	12	0.333333333			Not accessible
6Q0W	0	N	N	1	3	0			skipped_sasa	FALSE											skipped_sasa	sasa_A2=0.000 <= 0.100	0	7	12	0.416666667			Not accessible
6Q0W	16	N1	N	1	3	0			skipped_sasa	FALSE											skipped_sasa	sasa_A2=0.000 <= 0.100	0	10	12	0.166666667			Not accessible
6SJ7	17	N2	N	2	3	26.75256068	4.0308657	0.8308656	ok	TRUE	4.941281	9.7	14.641281	24	117.0401941	122.1582669	146.9478887	-0.432339998	-0.69631072	-0.572916667	ok		1	12	12	0	4.977970744	4455.309487	modest rigidification
6SJ7	4	C10	C	1	3	1.584929642	2.9173262	-0.28267384	ok	FALSE											no_accept_dir	no directions with d >= r_excl_A (3.20)	0	9	12	0.25			Not accessible
6SJ7	6	C12	C	1	3	8.225497205	3.7647195	0.56471944	ok	TRUE	6.7709036	3.2	9.970903	18	115.6103498	120.9152288	152.8262806	-0.178610901	-0.506146306	-0.84375	ok		1	9	12	0.25	0.209967203	1.425302437	low rigidification
6SJ7	7	C13	C	1	3	6.68230374	3.2764225	0.07642245	ok	TRUE	13.007181	3.2	16.207182	9.6	118.4227989	123.0541906	160.2072847	-0.178610901	-0.506146306	-0.84375	ok		1	8	12	0.333333333	0.209967203	1.425302437	low rigidification
6SJ7	10	C4	C	1	3	0			skipped_sasa	FALSE											skipped_sasa	sasa_A2=0.000 <= 0.100	0	11	12	0.083333333			Not accessible
6SJ7	11	C5	C	1	3	1.204079547	3.0510898	-0.14891028	ok	FALSE											no_accept_dir	no directions with d >= r_excl_A (3.20)	0	11	12	0.083333333			Not accessible
6SJ7	12	C6	C	1	3	1.237487359	3.3610084	0.16100836	ok	TRUE	0	0	0	0	0	0	0	0	0	0	ok		1	10	12	0.166666667			No cone found
6SJ7	13	C7	C	1	3	0			skipped_sasa	FALSE											skipped_sasa	sasa_A2=0.000 <= 0.100	0	9	12	0.25			Not accessible
6SJ7	15	C9	C	1	3	0			skipped_sasa	FALSE											skipped_sasa	sasa_A2=0.000 <= 0.100	0	8	12	0.333333333			Not accessible
6SJ7	0	N	N	1	3	0.515796762	3.301985	0.10198498	ok	TRUE	0	0	0	0	0	0	0	0	0	0	ok		1	7	12	0.416666667			No cone found
6SJ7	16	N1	N	1	3	0			skipped_sasa	FALSE											skipped_sasa	sasa_A2=0.000 <= 0.100	0	10	12	0.166666667			Not accessible
6TD3	6	C10	C	3	4	0.158120443	4.02418	0.8241799	ok	TRUE	0	0	0	0	0	0	0	0	0	0	ok		2	15	16	0.0625			No cone found
6TD3	15	C11	C	3	4	0			skipped_sasa	FALSE											skipped_sasa	sasa_A2=0.000 <= 0.100	0	15	16	0.0625			Not accessible
6TD3	8	C14	C	3	4	5.267446544	4.2163296	1.0163295	ok	TRUE	20.931602	8.7	29.631601	6	-74.66370694	18.57123451	-19.06452953	0.762627714	0.256631852	0.59375	ok		2	16	16	0			high rigidification
6TD3	11	C13	C	2	4	4.875335882	4.2113986	1.0113986	ok	TRUE	8.210512	6.2	14.410512	15	-63.07049397	23.85480104	-10.19307808	0.762627714	0.256631852	0.59375	ok		1	15	16	0.0625	6.496853057	57839.74097	high rigidification
6TD3	10	C15	C	2	4	17.25071138	3.7419782	0.5419781	ok	TRUE	6.7709036	6.7	13.470903	18	-64.40752631	26.12686217	-5.999009776	0.903917308	-0.023093866	0.427083333	ok		2	15	16	0.0625	6.095021946	29355.00043	high rigidification
6TD3	19	CA'	C	2	4	0			skipped_sasa	FALSE											skipped_sasa	sasa_A2=0.000 <= 0.100	0	8	16	0.5			Not accessible
6TD3	7	C12	C	1	4	0.167077451	3.6312878	0.43128777	ok	TRUE	16.060392	9.2	25.260391	7.8	-74.59718408	26.42478078	-11.98976828	0.903917308	-0.023093866	0.427083333	ok		1	14	16	0.125			high rigidification
6TD3	25	C2'	C	1	3	0.013333778			skipped_sasa	FALSE											skipped_sasa	sasa_A2=0.013 <= 0.100	0	10	16	0.375			Not accessible
6TD3	31	C2B	C	1	3	1.049822293	3.4185724	0.21857238	ok	TRUE	0	0	0	0	0	0	0	0	0	0	ok		1	14	16	0.125			No cone found
6TD3	24	C3'	C	1	3	1.342681818	2.7459853	-0.45401478	ok	FALSE											no_accept_dir	no directions with d >= r_excl_A (3.20)	0	11	16	0.3125			Not accessible
6TD3	30	C3B	C	1	3	0.123085774	2.9646866	-0.23531342	ok	FALSE											no_accept_dir	no directions with d >= r_excl_A (3.20)	0	15	16	0.0625			Not accessible
6TD3	29	C4B	C	1	3	0			skipped_sasa	FALSE											skipped_sasa	sasa_A2=0.000 <= 0.100	0	16	16	0			Not accessible
6TD3	22	C5'	C	1	3	0			skipped_sasa	FALSE											skipped_sasa	sasa_A2=0.000 <= 0.100	0	11	16	0.3125			Not accessible
6TD3	28	C5B	C	1	3	2.58845042	2.7742991	-0.4257009	ok	FALSE											no_accept_dir	no directions with d >= r_excl_A (3.20)	0	15	16	0.0625			Not accessible
6TD3	21	C6'	C	1	3	0			skipped_sasa	FALSE											skipped_sasa	sasa_A2=0.000 <= 0.100	0	10	16	0.375			Not accessible
6TD3	4	C8	C	1	3	0			skipped_sasa	FALSE											skipped_sasa	sasa_A2=0.000 <= 0.100	0	13	16	0.1875			Not accessible
6TD3	5	C9	C	1	4	0			skipped_sasa	FALSE											skipped_sasa	sasa_A2=0.000 <= 0.100	0	14	16	0.125			Not accessible
6TD3	12	N2	N	1	3	0.06956846			skipped_sasa	FALSE											skipped_sasa	sasa_A2=0.070 <= 0.100	0	13	16	0.1875			Not accessible
6TD3	18	N6	N	1	3	0			skipped_sasa	FALSE											skipped_sasa	sasa_A2=0.000 <= 0.100	0	9	16	0.4375			Not accessible
6TD3	9	O1	O	1	2	5.704213872	2.363658	-0.8363421	ok	FALSE											no_accept_dir	no directions with d >= r_excl_A (3.20)	0	16	16	0			Not accessible
6UD7	17	N2	N	2	3	5.307771812	3.5549667	0.35496664	ok	TRUE	0	0	0	0	0	0	0	0	0	0	ok		1	12	12	0			No cone found
6UD7	4	C10	C	1	3	3.446887969	3.2738626	0.07386255	ok	TRUE	6.7709036	2.2	8.970903	18	1.797888526	-11.40022939	60.24458815	-0.489503544	0.522779693	-0.697916667	ok		1	9	12	0.25	0.078229141	1.141149011	low rigidification
6UD7	6	C12	C	1	3	0.584931618	3.316122	0.11612201	ok	TRUE	8.210512	9.7	17.910511	15	7.79470471	-16.09705604	55.51049999	-0.747995935	0.610479517	-0.260416667	ok		1	9	12	0.25	7.027003933	141523.848	high rigidification
6UD7	7	C13	C	1	3	0			skipped_sasa	FALSE											skipped_sasa	sasa_A2=0.000 <= 0.100	0	8	12	0.333333333			Not accessible
6UD7	10	C4	C	1	3	0			skipped_sasa	FALSE											skipped_sasa	sasa_A2=0.000 <= 0.100	0	11	12	0.083333333			Not accessible
6UD7	11	C5	C	1	3	0			skipped_sasa	FALSE											skipped_sasa	sasa_A2=0.000 <= 0.100	0	11	12	0.083333333			Not accessible
6UD7	12	C6	C	1	3	0			skipped_sasa	FALSE											skipped_sasa	sasa_A2=0.000 <= 0.100	0	10	12	0.166666667			Not accessible
6UD7	13	C7	C	1	3	0			skipped_sasa	FALSE											skipped_sasa	sasa_A2=0.000 <= 0.100	0	9	12	0.25			Not accessible
6UD7	15	C9	C	1	3	2.148625985	3.0497854	-0.15021467	ok	FALSE											no_accept_dir	no directions with d >= r_excl_A (3.20)	0	8	12	0.333333333			Not accessible
6UD7	0	N	N	1	3	0			skipped_sasa	FALSE											skipped_sasa	sasa_A2=0.000 <= 0.100	0	7	12	0.416666667			Not accessible
6UD7	16	N1	N	1	3	0			skipped_sasa	FALSE											skipped_sasa	sasa_A2=0.000 <= 0.100	0	10	12	0.166666667			Not accessible
6UE5	16	C7	C	3	4	0			skipped_sasa	FALSE											skipped_sasa	sasa_A2=0.000 <= 0.100	0	12	13	0.076923077			Not accessible
6UE5	11	C17	C	2	4	4.963403998	3.1401863	-0.059813738	ok	FALSE											no_accept_dir	no directions with d >= r_excl_A (3.20)	0	12	13	0.076923077			Not accessible
6UE5	22	N4	N	2	3	12.13360886	3.3928282	0.19282818	ok	TRUE	13.007181	2.2	15.207181	9.6	11.79374357	-7.060317932	59.47747112	-0.924699981	0.109585302	-0.364583333	ok		1	13	13	0	0.078229141	1.141149011	low rigidification
6UE5	0	C1	C	1	3	0.018413962			skipped_sasa	FALSE											skipped_sasa	sasa_A2=0.018 <= 0.100	0	10	13	0.230769231			Not accessible
6UE5	12	C10	C	1	3	0			skipped_sasa	FALSE											skipped_sasa	sasa_A2=0.000 <= 0.100	0	11	13	0.153846154			Not accessible
6UE5	6	C12	C	1	3	0.220709992	2.7018979	-0.4981022	ok	FALSE											no_accept_dir	no directions with d >= r_excl_A (3.20)	0	9	13	0.307692308			Not accessible
6UE5	7	C13	C	1	3	8.355926775	3.3091755	0.10917544	ok	TRUE	6.7709036	9.7	16.470903	18	6.763843027	-15.22923792	55.73791928	-0.747995935	0.610479517	-0.260416667	ok		1	10	13	0.230769231	6.354482076	45484.94628	high rigidification
6UE5	9	C15	C	1	3	5.002808181	3.1264179	-0.07358217	ok	FALSE											no_accept_dir	no directions with d >= r_excl_A (3.20)	0	10	13	0.230769231			Not accessible
6UE5	10	C16	C	1	3	5.42676598	3.027972	-0.17202806	ok	FALSE											no_accept_dir	no directions with d >= r_excl_A (3.20)	0	9	13	0.307692308			Not accessible
6UE5	1	C2	C	1	3	0			skipped_sasa	FALSE											skipped_sasa	sasa_A2=0.000 <= 0.100	0	9	13	0.307692308			Not accessible
6UE5	20	N2	N	1	3	0			skipped_sasa	FALSE											skipped_sasa	sasa_A2=0.000 <= 0.100	0	10	13	0.230769231			Not accessible
6UE5	21	N3	N	1	3	0			skipped_sasa	FALSE											skipped_sasa	sasa_A2=0.000 <= 0.100	0	7	13	0.461538462			Not accessible
6UML	13	C14	C	2	4	0			skipped_sasa	FALSE											skipped_sasa	sasa_A2=0.000 <= 0.100	0	6	9	0.333333333			Not accessible
6UML	17	C18	C	2	4	0			skipped_sasa	FALSE											skipped_sasa	sasa_A2=0.000 <= 0.100	0	7	9	0.222222222			Not accessible
6UML	9	N10	N	2	3	13.64530432	2.9397671	-0.26023293	ok	FALSE											no_accept_dir	no directions with d >= r_excl_A (3.20)	0	9	9	0			Not accessible
6UML	0	C1	C	1	3	10.88650936	3.7106788	0.51067877	ok	TRUE	5.731196	4.2	9.931196	21	6.559871558	32.91449213	-95.60877315	0.142557192	0.020056758	-0.989583333	ok		1	9	9	0	3.238359819	236.4472244	modest rigidification
6UML	11	C12	C	1	4	0			skipped_sasa	FALSE											skipped_sasa	sasa_A2=0.000 <= 0.100	0	5	9	0.444444444			Not accessible
6UML	1	C2	C	1	3	0			skipped_sasa	FALSE											skipped_sasa	sasa_A2=0.000 <= 0.100	0	9	9	0			Not accessible
6UML	2	C3	C	1	3	0			skipped_sasa	FALSE											skipped_sasa	sasa_A2=0.000 <= 0.100	0	8	9	0.111111111			Not accessible
6UML	15	N16	N	1	3	0			skipped_sasa	FALSE											skipped_sasa	sasa_A2=0.000 <= 0.100	0	7	9	0.222222222			Not accessible
6XK9	13	C10	C	2	4	0			skipped_sasa	FALSE											skipped_sasa	sasa_A2=0.000 <= 0.100	0	15	18	0.166666667			Not accessible
6XK9	14	C11	C	2	4	0			skipped_sasa	FALSE											skipped_sasa	sasa_A2=0.000 <= 0.100	0	16	18	0.111111111			Not accessible
6XK9	17	C14	C	2	4	2.626053007	3.1210063	-0.0789938	ok	FALSE											no_accept_dir	no directions with d >= r_excl_A (3.20)	0	10	18	0.444444444			Not accessible
6XK9	10	C7	C	2	4	0			skipped_sasa	FALSE											skipped_sasa	sasa_A2=0.000 <= 0.100	0	12	18	0.333333333			Not accessible
6XK9	0	C1	C	1	3	0.068791994			skipped_sasa	FALSE											skipped_sasa	sasa_A2=0.069 <= 0.100	0	10	18	0.444444444			Not accessible
6XK9	22	C18	C	1	3	0			skipped_sasa	FALSE											skipped_sasa	sasa_A2=0.000 <= 0.100	0	15	18	0.166666667			Not accessible
6XK9	23	C19	C	1	3	0			skipped_sasa	FALSE											skipped_sasa	sasa_A2=0.000 <= 0.100	0	16	18	0.111111111			Not accessible
6XK9	25	C21	C	1	3	9.900561893	3.9905446	0.7905445	ok	TRUE	20.931602	9.7	30.631601	6	-5.846124816	7.605725065	11.08890326	0.903917308	-0.023093866	0.427083333	ok		1	16	18	0.111111111			high rigidification
6XK9	26	C22	C	1	3	9.401600355	3.424145	0.22414494	ok	TRUE	20.931602	9.7	30.631601	6	-5.320952996	14.8873015	17.41519271	0.898156405	-0.354257297	0.260416667	ok		1	15	18	0.166666667			high rigidification
6XK9	2	C3	C	1	3	0.300976346	2.9673214	-0.23267865	ok	FALSE											no_accept_dir	no directions with d >= r_excl_A (3.20)	0	10	18	0.444444444			Not accessible
6XK9	3	C4	C	1	3	0			skipped_sasa	FALSE											skipped_sasa	sasa_A2=0.000 <= 0.100	0	11	18	0.388888889			Not accessible
6XK9	12	C9	C	1	4	0			skipped_sasa	FALSE											skipped_sasa	sasa_A2=0.000 <= 0.100	0	14	18	0.222222222			Not accessible
6XK9	7	N2	N	1	3	0			skipped_sasa	FALSE											skipped_sasa	sasa_A2=0.000 <= 0.100	0	16	18	0.111111111			Not accessible
6XK9	8	N3	N	1	3	0			skipped_sasa	FALSE											skipped_sasa	sasa_A2=0.000 <= 0.100	0	11	18	0.388888889			Not accessible
7LPS	12	C18	C	3	4	22.0147018	4.804972	1.6049721	ok	TRUE	2.2	2.2	4.4	45	59.79650439	21.24822329	51.56630384	0.499550825	0.054264472	0.864583333	ok		3	20	20	0	0.077894386	1.140504442	low rigidification
7LPS	5	C11	C	2	4	9.966024686	3.8280427	0.6280427	ok	TRUE	1.4015546	2.7	4.1015544	57.5	61.20271366	10.3909797	53.36706508	-0.643623455	0.620579977	0.447916667	ok		1	12	20	0.4	0.094635498	1.173189862	low rigidification
7LPS	6	C12	C	2	4	17.13227182	3.506272	0.30627203	ok	TRUE	1.4015546	2.2	3.6015546	57.5	60.73253614	12.5921349	54.55613853	-0.195819462	0.810468217	0.552083333	ok		1	13	20	0.35	0.077361813	1.139479726	low rigidification
7LPS	21	C4	C	2	4	0			skipped_sasa	FALSE											skipped_sasa	sasa_A2=0.000 <= 0.100	0	18	20	0.1			Not accessible
7LPS	22	C5	C	2	4	0			skipped_sasa	FALSE											skipped_sasa	sasa_A2=0.000 <= 0.100	0	17	20	0.15			Not accessible
7LPS	3	C1	C	1	4	0			skipped_sasa	FALSE											skipped_sasa	sasa_A2=0.000 <= 0.100	0	16	20	0.2			Not accessible
7LPS	9	C15	C	1	3	28.35460929	5.367813	2.167813	ok	TRUE	2.7167737	2.2	4.916774	39	59.62264342	16.16337964	54.34174578	0.548032687	0.678209653	0.489583333	ok		1	17	20	0.15	0.078229141	1.141149011	low rigidification
7LPS	10	C16	C	1	3	26.8673014	5.1114893	1.9114892	ok	TRUE	2.2	2.2	4.4	45	59.82851313	20.13721728	53.42136617	0.762627714	0.256631852	0.59375	ok		1	18	20	0.1	0.077894386	1.140504442	low rigidification
7LPS	15	C20	C	1	3	4.199363136	3.0384853	-0.16151476	ok	FALSE											no_accept_dir	no directions with d >= r_excl_A (3.20)	0	17	20	0.15			Not accessible
7LPS	16	C21	C	1	3	2.305220617	2.9157062	-0.2842939	ok	FALSE											no_accept_dir	no directions with d >= r_excl_A (3.20)	0	12	20	0.4			Not accessible
7LPS	17	C22	C	1	3	4.557620691	3.2389867	0.038986683	ok	TRUE	3.8105118	3.7	7.510512	30	63.69116701	11.98789511	50.83947613	0.244137001	0.713955924	0.65625	ok		1	11	20	0.45	0.814755069	3.955665961	low rigidification
7LPS	18	C23	C	1	3	0			skipped_sasa	FALSE											skipped_sasa	sasa_A2=0.000 <= 0.100	0	12	20	0.4			Not accessible
7LPS	19	C24	C	1	3	2.224585185	3.735302	0.5353019	ok	TRUE	4.941281	4.2	9.141281	24	63.62509902	10.19379708	46.85211435	-0.721246473	0.31951659	0.614583333	ok		1	14	20	0.3	3.010586755	160.9812911	modest rigidification
7LPS	26	C9	C	1	3	0.880471862	4.085216	0.885216	ok	TRUE	3.0280402	4.2	7.22804	36	62.70916659	10.86666468	48.61929597	-0.721246473	0.31951659	0.614583333	ok		1	10	20	0.5	0.516872944	2.392602199	low rigidification
7LPS	27	N1	N	1	3	0			skipped_sasa	FALSE											skipped_sasa	sasa_A2=0.000 <= 0.100	0	18	20	0.1			Not accessible
7LPS	28	N2	N	1	3	0			skipped_sasa	FALSE											skipped_sasa	sasa_A2=0.000 <= 0.100	0	12	20	0.4			Not accessible
7LPS	29	N3	N	1	3	7.324443834	4.5752864	1.3752863	ok	TRUE	1.4015546	2.2	3.6015546	57.5	61.46494881	14.55946388	54.2319237	-0.195819462	0.810468217	0.552083333	ok		1	15	20	0.25	0.077361813	1.139479726	low rigidification
7U8F	4	C13	C	2	4	0			skipped_sasa	FALSE											skipped_sasa	sasa_A2=0.000 <= 0.100	0	15	18	0.166666667			Not accessible
7U8F	5	C14	C	2	4	0			skipped_sasa	FALSE											skipped_sasa	sasa_A2=0.000 <= 0.100	0	16	18	0.111111111			Not accessible
7U8F	8	C20	C	2	4	1.242839281	2.7719288	-0.42807126	ok	FALSE											no_accept_dir	no directions with d >= r_excl_A (3.20)	0	11	18	0.388888889			Not accessible
7U8F	9	C21	C	2	4	19.74807586	3.703771	0.50377107	ok	TRUE	1.0258769	2.2	3.2258768	65	-85.54080249	-97.54964027	78.02262329	-0.622823043	0.041712045	0.78125	ok		1	12	18	0.333333333	0.076023592	1.136908935	low rigidification
7U8F	10	C23	C	2	4	5.483101586	3.3282487	0.12824869	ok	TRUE	1.8460191	2.2	4.046019	50	-84.5554382	-99.65842024	76.94917983	-0.622823043	0.041712045	0.78125	ok		1	12	18	0.333333333	0.077370484	1.139496402	low rigidification
7U8F	11	C24	C	2	4	2.412207505	3.010862	-0.18913794	ok	FALSE											no_accept_dir	no directions with d >= r_excl_A (3.20)	0	11	18	0.388888889			Not accessible
7U8F	12	C25	C	2	4	23.83320964	3.6401274	0.44012737	ok	TRUE	0.69365734	2.2	2.8936574	72.5	-88.48421547	-97.6346554	76.78671778	-0.622823043	0.041712045	0.78125	ok		2	14	18	0.222222222	0.069509918	1.124478416	low rigidification
7U8F	23	C7	C	2	4	0			skipped_sasa	FALSE											skipped_sasa	sasa_A2=0.000 <= 0.100	0	12	18	0.333333333			Not accessible
7U8F	0	C1	C	1	3	0			skipped_sasa	FALSE											skipped_sasa	sasa_A2=0.000 <= 0.100	0	10	18	0.444444444			Not accessible
7U8F	18	C10	C	1	4	0.290027329	2.194659	-1.005341	ok	FALSE											no_accept_dir	no directions with d >= r_excl_A (3.20)	0	10	18	0.444444444			Not accessible
7U8F	3	C11	C	1	4	0			skipped_sasa	FALSE											skipped_sasa	sasa_A2=0.000 <= 0.100	0	14	18	0.222222222			Not accessible
7U8F	14	C27	C	1	3	9.783046071	1.8209468	-1.3790532	ok	FALSE											no_accept_dir	no directions with d >= r_excl_A (3.20)	0	16	18	0.111111111			Not accessible
7U8F	15	C28	C	1	3	23.502228	3.6410108	0.4410107	ok	TRUE	1.4015546	2.2	3.6015546	57.5	-88.49792043	-97.38715457	72.91591612	-0.768430711	-0.075894021	-0.635416667	ok		1	17	18	0.055555556	0.077361813	1.139479726	low rigidification
7U8F	16	C29	C	1	3	35.15004215	5.5057807	2.3057806	ok	TRUE	0.69365734	2.2	2.8936574	72.5	-89.6137591	-100.3289931	71.72072186	-0.924699981	0.109585302	-0.364583333	ok		1	18	18	0	0.069509918	1.124478416	low rigidification
7U8F	2	C3	C	1	3	0			skipped_sasa	FALSE											skipped_sasa	sasa_A2=0.000 <= 0.100	0	10	18	0.444444444			Not accessible
7U8F	17	C30	C	1	3	23.08693565	4.2271376	1.0271375	ok	TRUE	1.8460191	2.2	4.046019	50	-88.59678689	-102.8351947	72.41237137	-0.721246473	0.31951659	0.614583333	ok		1	17	18	0.055555556	0.077370484	1.139496402	low rigidification
7U8F	19	C31	C	1	3	14.03982233	2.6399045	-0.56009555	ok	FALSE											no_accept_dir	no directions with d >= r_excl_A (3.20)	0	16	18	0.111111111			Not accessible
7U8F	22	C6	C	1	3	0			skipped_sasa	FALSE											skipped_sasa	sasa_A2=0.000 <= 0.100	0	11	18	0.388888889			Not accessible
7U8F	25	N16	N	1	3	0			skipped_sasa	FALSE											skipped_sasa	sasa_A2=0.000 <= 0.100	0	16	18	0.111111111			Not accessible
8BU1	12	C13	C	3	4	17.00153777	4.773406	1.573406	ok	TRUE	6.7709036	7.2	13.970903	18	-62.85700825	23.69613257	-8.580604538	0.762627714	0.256631852	0.59375	ok		2	14	15	0.066666667	6.1998733	35037.94828	high rigidification
8BU1	19	C20	C	3	4				skipped_sasa	FALSE											skipped_sasa	sasa_A2=0.000 <= 0.100	0	15	15	0			Not accessible
8BU1	13	C12	C	2	4	8.446077441	4.0271816	0.8271816	ok	TRUE	9.379747	7.7	17.079748	13.2	-66.40360025	25.94939392	-6.944938485	0.903917308	-0.023093866	0.427083333	ok		1	13	15	0.133333333	7.641100752	398993.4083	high rigidification
8BU1	11	C14	C	2	4	14.7476456	3.1426907	-0.05730939	ok	FALSE											no_accept_dir	no directions with d >= r_excl_A (3.20)	0	13	15	0.133333333			Not accessible
8BU1	6	C8	C	2	4	0			skipped_sasa	FALSE											skipped_sasa	sasa_A2=0.000 <= 0.100	0	9	15	0.4			Not accessible
8BU1	14	C11	C	1	4	0.519547763	3.6931	0.49309993	ok	TRUE	20.931602	9.7	30.631601	6	-82.07447649	28.52083509	-3.247556094	0.987286827	-0.158607108	-0.010416667	ok		1	12	15	0.2			high rigidification
8BU1	8	C17	C	1	3	0			skipped_sasa	FALSE											skipped_sasa	sasa_A2=0.000 <= 0.100	0	11	15	0.266666667			Not accessible
8BU1	18	C19	C	1	3	0			skipped_sasa	FALSE											skipped_sasa	sasa_A2=0.000 <= 0.100	0	13	15	0.133333333			Not accessible
8BU1	20	C21	C	1	3	4.755502229	2.9285178	-0.27148223	ok	FALSE											no_accept_dir	no directions with d >= r_excl_A (3.20)	0	13	15	0.133333333			Not accessible
8BU1	1	C3	C	1	3	1.710232314	2.449452	-0.7505481	ok	FALSE											no_accept_dir	no directions with d >= r_excl_A (3.20)	0	13	15	0.133333333			Not accessible
8BU1	2	C4	C	1	3	0.713008469	2.9643981	-0.2356019	ok	FALSE											no_accept_dir	no directions with d >= r_excl_A (3.20)	0	13	15	0.133333333			Not accessible
8BU1	22	N1	N	1	3	0			skipped_sasa	FALSE											skipped_sasa	sasa_A2=0.000 <= 0.100	0	11	15	0.266666667			Not accessible
8BU1	24	N2	N	1	3	0			skipped_sasa	FALSE											skipped_sasa	sasa_A2=0.000 <= 0.100	0	8	15	0.466666667			Not accessible
8BU1	26	N4	N	1	3	4.421597076	3.9682624	0.7682624	ok	TRUE	20.931602	8.7	29.631601	6	-74.89644951	18.06738164	-18.0436928	0.762627714	0.256631852	0.59375	ok		1	11	15	0.266666667			high rigidification
8BU1	31	O1	O	1	2	0			skipped_sasa	FALSE											skipped_sasa	sasa_A2=0.000 <= 0.100	0	14	15	0.066666667			Not accessible
8BU2	17	C15	C	3	4	3.697838451	3.3731074	0.17310739	ok	TRUE	20.931602	9.7	30.631601	6	-71.09624885	23.93386809	-27.07501349	0.499550825	0.054264472	0.864583333	ok		2	13	14	0.071428571			high rigidification
8BU2	18	C16	C	3	4	0			skipped_sasa	FALSE											skipped_sasa	sasa_A2=0.000 <= 0.100	0	13	14	0.071428571			Not accessible
8BU2	6	C1	C	2	4	0			skipped_sasa	FALSE											skipped_sasa	sasa_A2=0.000 <= 0.100	0	8	14	0.428571429			Not accessible
8BU2	19	C17	C	2	4	0			skipped_sasa	FALSE											skipped_sasa	sasa_A2=0.000 <= 0.100	0	12	14	0.142857143			Not accessible
8BU2	20	C18	C	2	4	9.496002556	3.4433548	0.2433548	ok	TRUE	16.060392	6.2	22.260391	7.8	-74.94851572	20.45965539	-3.867752944	0.969781751	0.187374738	0.15625	ok		1	13	14	0.071428571			high rigidification
8BU2	21	C19	C	2	4	20.13524032	4.741296	1.5412958	ok	TRUE	8.210512	7.2	15.410512	15	-63.81128558	22.76674454	-9.849682314	0.762627714	0.256631852	0.59375	ok		2	13	14	0.071428571	6.793983438	95504.62864	high rigidification
8BU2	22	C20	C	2	4	2.433396649	3.8187912	0.6187911	ok	TRUE	20.931602	9.2	30.131601	6	-78.63001877	26.30967264	-15.36227957	0.903917308	-0.023093866	0.427083333	ok		2	12	14	0.142857143			high rigidification
8BU2	0	C10	C	1	3	0.499563759	2.7730596	-0.42694044	ok	FALSE											no_accept_dir	no directions with d >= r_excl_A (3.20)	0	12	14	0.142857143			Not accessible
8BU2	15	C13	C	1	3	0			skipped_sasa	FALSE											skipped_sasa	sasa_A2=0.000 <= 0.100	0	12	14	0.142857143			Not accessible
8BU2	16	C14	C	1	4	0			skipped_sasa	FALSE											skipped_sasa	sasa_A2=0.000 <= 0.100	0	12	14	0.142857143			Not accessible
8BU2	11	C6	C	1	3	0			skipped_sasa	FALSE											skipped_sasa	sasa_A2=0.000 <= 0.100	0	11	14	0.214285714			Not accessible
8BU2	5	N1	N	1	3	0			skipped_sasa	FALSE											skipped_sasa	sasa_A2=0.000 <= 0.100	0	7	14	0.5			Not accessible
8BU2	27	N7	N	1	3	0			skipped_sasa	FALSE											skipped_sasa	sasa_A2=0.000 <= 0.100	0	10	14	0.285714286			Not accessible
8BU3	21	C19	C	3	4	1.417392932	3.7203784	0.52037835	ok	TRUE	20.931602	9.7	30.631601	6	20.53201941	73.27979674	-11.80543349	-0.529646084	-0.415320983	-0.739583333	ok		1	15	16	0.0625			high rigidification
8BU3	22	C20	C	3	4	0			skipped_sasa	FALSE											skipped_sasa	sasa_A2=0.000 <= 0.100	0	15	16	0.0625			Not accessible
8BU3	14	C12	C	2	4	0			skipped_sasa	FALSE											skipped_sasa	sasa_A2=0.000 <= 0.100	0	8	16	0.5			Not accessible
8BU3	23	C21	C	2	4	0			skipped_sasa	FALSE											skipped_sasa	sasa_A2=0.000 <= 0.100	0	14	16	0.125			Not accessible
8BU3	24	C22	C	2	4	17.68588729	3.9018505	0.7018504	ok	TRUE	8.210512	9.7	17.910511	15	14.12293078	69.19046881	-32.37825176	-0.66501498	-0.683008592	-0.302083333	ok		2	15	16	0.0625	7.027003933	141523.848	high rigidification
8BU3	25	C23	C	2	4	15.49488957	4.3774576	1.1774576	ok	TRUE	8.210512	9.7	17.910511	15	11.29877581	65.42383642	-25.30855882	-0.529646084	-0.415320983	-0.739583333	ok		1	15	16	0.0625	7.027003933	141523.848	high rigidification
8BU3	26	C24	C	2	4	2.817963536	3.651039	0.45103884	ok	TRUE	0	0	0	0	0	0	0	0	0	0	ok		1	14	16	0.125			No cone found
8BU3	6	C1	C	1	3	1.714771551	2.5130875	-0.68691254	ok	FALSE											no_accept_dir	no directions with d >= r_excl_A (3.20)	0	15	16	0.0625			Not accessible
8BU3	0	C10	C	1	3	0			skipped_sasa	FALSE											skipped_sasa	sasa_A2=0.000 <= 0.100	0	10	16	0.375			Not accessible
8BU3	13	C11	C	1	3	0			skipped_sasa	FALSE											skipped_sasa	sasa_A2=0.000 <= 0.100	0	11	16	0.3125			Not accessible
8BU3	19	C17	C	1	3	0			skipped_sasa	FALSE											skipped_sasa	sasa_A2=0.000 <= 0.100	0	13	16	0.1875			Not accessible
8BU3	20	C18	C	1	4	0			skipped_sasa	FALSE											skipped_sasa	sasa_A2=0.000 <= 0.100	0	14	16	0.125			Not accessible
8BU3	8	C3	C	1	3	0.566670113	3.1117718	-0.088228226	ok	FALSE											no_accept_dir	no directions with d >= r_excl_A (3.20)	0	14	16	0.125			Not accessible
8BU3	9	C4	C	1	3	0.540689652	2.7777407	-0.42225933	ok	FALSE											no_accept_dir	no directions with d >= r_excl_A (3.20)	0	15	16	0.0625			Not accessible
8BU3	10	C5	C	1	3	0			skipped_sasa	FALSE											skipped_sasa	sasa_A2=0.000 <= 0.100	0	16	16	0			Not accessible
8BU3	4	C7	C	1	3	0.523815194	2.8499506	-0.3500495	ok	FALSE											no_accept_dir	no directions with d >= r_excl_A (3.20)	0	11	16	0.3125			Not accessible
8BU3	2	C8	C	1	3	0			skipped_sasa	FALSE											skipped_sasa	sasa_A2=0.000 <= 0.100	0	10	16	0.375			Not accessible
8BU3	3	N2	N	1	3	0			skipped_sasa	FALSE											skipped_sasa	sasa_A2=0.000 <= 0.100	0	9	16	0.4375			Not accessible
8BU4	12	C13	C	3	4	18.98415269	4.446288	1.2462881	ok	TRUE	9.379747	7.2	16.579748	13.2	-67.08170498	25.89772303	-7.48831795	0.903917308	-0.023093866	0.427083333	ok		2	14	15	0.066666667	7.382217261	257752.4515	high rigidification
8BU4	19	C20	C	3	4	6.042090311	3.5161397	0.3161397	ok	TRUE	0	0	0	0	0	0	0	0	0	0	ok		2	15	15	0			No cone found
8BU4	13	C12	C	2	4	0			skipped_sasa	FALSE											skipped_sasa	sasa_A2=0.000 <= 0.100	0	13	15	0.133333333			Not accessible
8BU4	11	C14	C	2	4	27.16160065	4.539649	1.339649	ok	TRUE	5.731196	8.2	13.931196	21	-64.12523884	24.12627588	-1.926656748	0.969781751	0.187374738	0.15625	ok		2	13	15	0.133333333	5.648423691	13814.12236	high rigidification
8BU4	6	C8	C	2	4	0			skipped_sasa	FALSE											skipped_sasa	sasa_A2=0.000 <= 0.100	0	9	15	0.4			Not accessible
8BU4	14	C11	C	1	4	0.467449291	4.1277895	0.92778945	ok	TRUE	10.910784	8.7	19.610785	11.4	-71.72997151	22.48521607	-3.662537616	0.969781751	0.187374738	0.15625	ok		1	12	15	0.2	9.107854837	4743554.846	high rigidification
8BU4	8	C17	C	1	3	0			skipped_sasa	FALSE											skipped_sasa	sasa_A2=0.000 <= 0.100	0	11	15	0.266666667			Not accessible
8BU4	18	C19	C	1	3	3.02585134	2.6655378	-0.5344622	ok	FALSE											no_accept_dir	no directions with d >= r_excl_A (3.20)	0	13	15	0.133333333			Not accessible
8BU4	20	C21	C	1	3	1.398382751	2.8039796	-0.3960204	ok	FALSE											no_accept_dir	no directions with d >= r_excl_A (3.20)	0	13	15	0.133333333			Not accessible
8BU4	1	C3	C	1	3	0.968363292	2.4966512	-0.7033489	ok	FALSE											no_accept_dir	no directions with d >= r_excl_A (3.20)	0	13	15	0.133333333			Not accessible
8BU4	2	C4	C	1	3	0.459747805	2.8229566	-0.3770435	ok	FALSE											no_accept_dir	no directions with d >= r_excl_A (3.20)	0	13	15	0.133333333			Not accessible
8BU4	22	N1	N	1	3	0			skipped_sasa	FALSE											skipped_sasa	sasa_A2=0.000 <= 0.100	0	11	15	0.266666667			Not accessible
8BU4	24	N2	N	1	3	0			skipped_sasa	FALSE											skipped_sasa	sasa_A2=0.000 <= 0.100	0	8	15	0.466666667			Not accessible
8BU4	26	N4	N	1	3	3.072081473	3.4972575	0.29725742	ok	TRUE	10.910784	8.2	19.110785	11.4	-67.36319717	20.57167301	-11.19640579	0.762627714	0.256631852	0.59375	ok		1	11	15	0.266666667	9.077445522	4506234.036	high rigidification
8BU4	31	O1	O	1	2	2.76648135	2.0013843	-1.1986158	ok	FALSE											no_accept_dir	no directions with d >= r_excl_A (3.20)	0	14	15	0.066666667			Not accessible
8BU5	5	C10	C	3	4	0.624548856	3.7112322	0.51123214	ok	TRUE	0	0	0	0	0	0	0	0	0	0	ok		1	15	15	0			No cone found
8BU5	6	C1	C	2	4	0			skipped_sasa	FALSE											skipped_sasa	sasa_A2=0.000 <= 0.100	0	9	15	0.4			Not accessible
8BU5	11	C11	C	2	4	0			skipped_sasa	FALSE											skipped_sasa	sasa_A2=0.000 <= 0.100	0	12	15	0.2			Not accessible
8BU5	12	C12	C	2	4	1.398664725	2.4827838	-0.71721625	ok	FALSE											no_accept_dir	no directions with d >= r_excl_A (3.20)	0	13	15	0.133333333			Not accessible
8BU5	13	C13	C	2	4	1.678300036	3.375401	0.17540097	ok	TRUE	0	0	0	0	0	0	0	0	0	0	ok		1	13	15	0.133333333			No cone found
8BU5	14	C14	C	2	4	1.725147521	2.9842296	-0.21577048	ok	FALSE											no_accept_dir	no directions with d >= r_excl_A (3.20)	0	12	15	0.2			Not accessible
8BU5	18	C18	C	1	3	6.486225169	3.3586135	0.15861344	ok	TRUE	0	0	0	0	0	0	0	0	0	0	ok		1	13	15	0.133333333			No cone found
8BU5	21	C21	C	1	3	0			skipped_sasa	FALSE											skipped_sasa	sasa_A2=0.000 <= 0.100	0	13	15	0.133333333			Not accessible
8BU5	2	C6	C	1	3	0			skipped_sasa	FALSE											skipped_sasa	sasa_A2=0.000 <= 0.100	0	11	15	0.266666667			Not accessible
8BU5	4	C8	C	1	3	0			skipped_sasa	FALSE											skipped_sasa	sasa_A2=0.000 <= 0.100	0	13	15	0.133333333			Not accessible
8BU5	9	C9	C	1	3	2.414860058	3.8291414	0.62914133	ok	TRUE	0	0	0	0	0	0	0	0	0	0	ok		1	13	15	0.133333333			No cone found
8BU5	22	N1	N	1	3	0			skipped_sasa	FALSE											skipped_sasa	sasa_A2=0.000 <= 0.100	0	8	15	0.466666667			Not accessible
8BU5	31	N9	N	1	3	0			skipped_sasa	FALSE											skipped_sasa	sasa_A2=0.000 <= 0.100	0	11	15	0.266666667			Not accessible
8BU6	15	C1	C	3	4	0			skipped_sasa	FALSE											skipped_sasa	sasa_A2=0.000 <= 0.100	0	14	14	0			Not accessible
8BU6	9	C16	C	2	4	3.941402176	3.5527768	0.35277677	ok	TRUE	0	0	0	0	0	0	0	0	0	0	ok		1	11	14	0.214285714			No cone found
8BU6	10	C17	C	2	4	2.427434561	2.849871	-0.35012913	ok	FALSE											no_accept_dir	no directions with d >= r_excl_A (3.20)	0	12	14	0.142857143			Not accessible
8BU6	11	C18	C	2	4	3.850213643	3.2017674	0.001767397	ok	TRUE	0	0	0	0	0	0	0	0	0	0	ok		1	12	14	0.142857143			No cone found
8BU6	12	C19	C	2	4	0			skipped_sasa	FALSE											skipped_sasa	sasa_A2=0.000 <= 0.100	0	11	14	0.214285714			Not accessible
8BU6	6	C7	C	2	4	0			skipped_sasa	FALSE											skipped_sasa	sasa_A2=0.000 <= 0.100	0	9	14	0.357142857			Not accessible
8BU6	14	C11	C	1	3	1.768677342	2.197222	-1.002778	ok	FALSE											no_accept_dir	no directions with d >= r_excl_A (3.20)	0	13	14	0.071428571			Not accessible
8BU6	7	C12	C	1	3	0.06542505			skipped_sasa	FALSE											skipped_sasa	sasa_A2=0.065 <= 0.100	0	14	14	0			Not accessible
8BU6	17	C13	C	1	3	0			skipped_sasa	FALSE											skipped_sasa	sasa_A2=0.000 <= 0.100	0	14	14	0			Not accessible
8BU6	8	C14	C	1	3	2.580917514	3.297298	0.09729791	ok	TRUE	9.379747	9.7	19.079748	13.2	-58.33622076	25.30956416	2.066291464	-0.953914234	-0.225558478	-0.197916667	ok		1	13	14	0.071428571	7.796003485	518215.2769	high rigidification
8BU6	1	C2	C	1	3	4.817700307	3.318173	0.118172884	ok	TRUE	0	0	0	0	0	0	0	0	0	0	ok		1	12	14	0.142857143			No cone found
8BU6	19	C21	C	1	3	0			skipped_sasa	FALSE											skipped_sasa	sasa_A2=0.000 <= 0.100	0	12	14	0.142857143			Not accessible
8BU6	20	C4	C	1	3	0			skipped_sasa	FALSE											skipped_sasa	sasa_A2=0.000 <= 0.100	0	10	14	0.285714286			Not accessible
8BU6	26	N5	N	1	3	0			skipped_sasa	FALSE											skipped_sasa	sasa_A2=0.000 <= 0.100	0	8	14	0.428571429			Not accessible
8BU6	28	N7	N	1	3	1.603335086	3.037663	-0.16233706	ok	FALSE											no_accept_dir	no directions with d >= r_excl_A (3.20)	0	11	14	0.214285714			Not accessible
8BU7	19	C16	C	3	4	0			skipped_sasa	FALSE											skipped_sasa	sasa_A2=0.000 <= 0.100	0	15	16	0.0625			Not accessible
8BU7	20	C17	C	3	4	0.856077302	3.532157	0.3321569	ok	TRUE	0	0	0	0	0	0	0	0	0	0	ok		1	15	16	0.0625			No cone found
8BU7	0	C1	C	2	4	0.452765427	2.8480282	-0.35197186	ok	FALSE											no_accept_dir	no directions with d >= r_excl_A (3.20)	0	15	16	0.0625			Not accessible
8BU7	1	C2	C	2	4	0			skipped_sasa	FALSE											skipped_sasa	sasa_A2=0.000 <= 0.100	0	14	16	0.125			Not accessible
8BU7	9	C9	C	2	4	0			skipped_sasa	FALSE											skipped_sasa	sasa_A2=0.000 <= 0.100	0	8	16	0.5			Not accessible
8BU7	18	C15	C	1	4	0			skipped_sasa	FALSE											skipped_sasa	sasa_A2=0.000 <= 0.100	0	14	16	0.125			Not accessible
8BU7	23	C20	C	1	3	3.305618288	2.8167272	-0.3832729	ok	FALSE											no_accept_dir	no directions with d >= r_excl_A (3.20)	0	15	16	0.0625			Not accessible
8BU7	24	C21	C	1	3	20.4446256	4.201432	1.0014322	ok	TRUE	5.731196	5.2	10.931196	21	51.04341537	39.61384847	29.66731143	-0.396219574	-0.717479298	0.572916667	ok		1	16	16	0	3.55013781	400.1926187	modest rigidification
8BU7	27	C22	C	1	3	13.46537922	3.5536363	0.35363626	ok	TRUE	6.7709036	7.7	14.470903	18	53.01584899	42.97436664	31.80292499	-0.27090763	-0.913977415	0.302083333	ok		1	15	16	0.0625	6.293458139	41033.33636	high rigidification
8BU7	3	C4	C	1	3	0			skipped_sasa	FALSE											skipped_sasa	sasa_A2=0.000 <= 0.100	0	11	16	0.3125			Not accessible
8BU7	4	C5	C	1	3	0			skipped_sasa	FALSE											skipped_sasa	sasa_A2=0.000 <= 0.100	0	10	16	0.375			Not accessible
8BU7	7	C7	C	1	3	5.24664579	3.872729	0.672729	ok	TRUE	20.931602	9.7	30.631601	6	57.01364475	60.52990473	28.81863666	-0.27090763	-0.913977415	0.302083333	ok		1	10	16	0.375			high rigidification
8BU7	8	C8	C	1	3	0.294425223	2.7927032	-0.4072969	ok	FALSE											no_accept_dir	no directions with d >= r_excl_A (3.20)	0	11	16	0.3125			Not accessible
8BU7	17	N1	N	1	3	0			skipped_sasa	FALSE											skipped_sasa	sasa_A2=0.000 <= 0.100	0	10	16	0.375			Not accessible
8BU7	6	O1	O	1	2	0			skipped_sasa	FALSE											skipped_sasa	sasa_A2=0.000 <= 0.100	0	16	16	0			Not accessible
8BU9	4	CAI	C	3	4	8.295770221	4.6845803	1.4845803	ok	TRUE	8.210512	9.7	17.910511	15	-64.46799017	19.65715039	-4.049971945	0.811266457	0.487413133	0.322916667	ok		2	12	12	0	7.027003933	141523.848	high rigidification
8BU9	11	CAY	C	3	4	1.93787528	3.8224254	0.6224253	ok	TRUE	16.060392	9.7	25.760391	7.8	-68.27263602	23.77032932	-22.89985966	0.499550825	0.054264472	0.864583333	ok		2	11	12	0.083333333			high rigidification
8BU9	12	CBA	C	3	4	0			skipped_sasa	FALSE											skipped_sasa	sasa_A2=0.000 <= 0.100	0	11	12	0.083333333			Not accessible
8BU9	19	CAD	C	2	4	0			skipped_sasa	FALSE											skipped_sasa	sasa_A2=0.000 <= 0.100	0	8	12	0.333333333			Not accessible
8BU9	3	CAK	C	2	4	15.1095527	4.8917923	1.6917922	ok	TRUE	6.7709036	9.7	16.470903	18	-62.38905778	23.02084222	-6.803176959	0.762627714	0.256631852	0.59375	ok		1	11	12	0.083333333	6.354482076	45484.94628	high rigidification
8BU9	1	CAQ	C	2	4	17.54823241	4.378261	1.178261	ok	TRUE	10.910784	5.7	16.610785	11.4	-61.63229442	24.21801426	-14.45507124	0.499550825	0.054264472	0.864583333	ok		1	11	12	0.083333333	6.64493798	74263.14563	high rigidification
8BU9	25	CAB	C	1	3	0.495370382	2.6013544	-0.5986457	ok	FALSE											no_accept_dir	no directions with d >= r_excl_A (3.20)	0	10	12	0.166666667			Not accessible
8BU9	24	CAC	C	1	3	10.99283744	3.4890246	0.2890246	ok	TRUE	0	0	0	0	0	0	0	0	0	0	ok		1	11	12	0.083333333			No cone found
8BU9	23	CAF	C	1	3	11.12228171	3.29419	0.09418988	ok	TRUE	10.910784	5.2	16.110785	11.4	-71.03120539	22.64431653	7.597420712	0.802793551	0.225225458	-0.552083333	ok		1	12	12	0	6.373611621	46977.48258	high rigidification
8BU9	21	CAG	C	1	3	0			skipped_sasa	FALSE											skipped_sasa	sasa_A2=0.000 <= 0.100	0	10	12	0.166666667			Not accessible
8BU9	22	CAH	C	1	3	4.548881363	2.9856758	-0.21432424	ok	FALSE											no_accept_dir	no directions with d >= r_excl_A (3.20)	0	11	12	0.083333333			Not accessible
8BU9	2	CAR	C	1	4	0			skipped_sasa	FALSE											skipped_sasa	sasa_A2=0.000 <= 0.100	0	10	12	0.166666667			Not accessible
8BU9	13	CAX	C	1	3	0			skipped_sasa	FALSE											skipped_sasa	sasa_A2=0.000 <= 0.100	0	9	12	0.25			Not accessible
8BU9	10	CAZ	C	1	4	0			skipped_sasa	FALSE											skipped_sasa	sasa_A2=0.000 <= 0.100	0	10	12	0.166666667			Not accessible
8BU9	18	NAJ	N	1	3	0			skipped_sasa	FALSE											skipped_sasa	sasa_A2=0.000 <= 0.100	0	7	12	0.416666667			Not accessible
8BU9	5	NAS	N	1	3	6.01596891	4.5004554	1.3004553	ok	TRUE	13.007181	9.2	22.207182	9.6	-70.52951629	26.17600043	-10.23930971	0.903917308	-0.023093866	0.427083333	ok		1	9	12	0.25	45.76802885	3.53E+33	high rigidification
8BU9	0	OAP	O	1	2	2.261555432	3.3482642	0.14826417	ok	TRUE	20.931602	9.2	30.131601	6	-67.99277627	22.75288471	-26.42808513	0.499550825	0.054264472	0.864583333	ok		1	12	12	0			high rigidification
8BUA	15	C18	C	3	4	0.419293809	3.6752837	0.47528362	ok	TRUE	16.060392	9.7	25.760391	7.8	-78.85376145	19.60932316	-4.519573081	0.969781751	0.187374738	0.15625	ok		1	8	12	0.333333333			high rigidification
8BUA	9	C10	C	2	4	6.702415206	3.2994034	0.09940338	ok	TRUE	13.007181	9.7	22.707182	9.6	-74.64666757	21.67013205	-3.463093347	0.969781751	0.187374738	0.15625	ok		1	9	12	0.25	45.76802885	3.53E+33	high rigidification
8BUA	0	C1	C	1	3	1.19408671	2.5694299	-0.6305702	ok	FALSE											no_accept_dir	no directions with d >= r_excl_A (3.20)	0	12	12	0			Not accessible
8BUA	8	C14	C	1	3	11.46927112	3.680733	0.48073292	ok	TRUE	16.060392	9.7	25.760391	7.8	-74.27010202	20.75549659	10.5919717	0.802793551	0.225225458	-0.552083333	ok		1	11	12	0.083333333			high rigidification
8BUA	12	C15	C	1	3	1.050001214	3.4558392	0.2558391	ok	TRUE	0	0	0	0	0	0	0	0	0	0	ok		1	12	12	0			No cone found
8BUA	13	C16	C	1	3	0			skipped_sasa	FALSE											skipped_sasa	sasa_A2=0.000 <= 0.100	0	12	12	0			Not accessible
8BUA	14	C17	C	1	3	3.732434021	2.8132632	-0.38673687	ok	FALSE											no_accept_dir	no directions with d >= r_excl_A (3.20)	0	11	12	0.083333333			Not accessible
8BUA	1	C2	C	1	3	10.83770969	3.3038292	0.103829145	ok	TRUE	20.931602	2.2	23.131601	6	-74.86499164	29.65238458	-22.47082483	0.695318956	-0.17159218	0.697916667	ok		1	11	12	0.083333333			low rigidification
8BUA	4	C5	C	1	3	0			skipped_sasa	FALSE											skipped_sasa	sasa_A2=0.000 <= 0.100	0	11	12	0.083333333			Not accessible
8BUA	5	C6	C	1	3	0			skipped_sasa	FALSE											skipped_sasa	sasa_A2=0.000 <= 0.100	0	12	12	0			Not accessible
8BUA	6	C9	C	1	4	0			skipped_sasa	FALSE											skipped_sasa	sasa_A2=0.000 <= 0.100	0	7	12	0.416666667			Not accessible
8BUA	19	N2	N	1	3	6.59300459	3.7142644	0.51426435	ok	TRUE	20.931602	9.7	30.631601	6	-80.71839103	25.57439602	-14.29039159	0.903917308	-0.023093866	0.427083333	ok		1	9	12	0.25			high rigidification
8BUA	20	N3	N	1	3	0			skipped_sasa	FALSE											skipped_sasa	sasa_A2=0.000 <= 0.100	0	7	12	0.416666667			Not accessible
8BUC	11	C7	C	2	4	0			skipped_sasa	FALSE											skipped_sasa	sasa_A2=0.000 <= 0.100	0	7	13	0.461538462			Not accessible
8BUC	2	C11	C	1	3	5.619932689	3.0615888	-0.13841128	ok	FALSE											no_accept_dir	no directions with d >= r_excl_A (3.20)	0	12	13	0.076923077			Not accessible
8BUC	3	C12	C	1	3	0.704975662	2.9262314	-0.27376866	ok	FALSE											no_accept_dir	no directions with d >= r_excl_A (3.20)	0	13	13	0			Not accessible
8BUC	4	C13	C	1	3	0			skipped_sasa	FALSE											skipped_sasa	sasa_A2=0.000 <= 0.100	0	13	13	0			Not accessible
8BUC	5	C14	C	1	3	3.633037435	2.4279764	-0.7720237	ok	FALSE											no_accept_dir	no directions with d >= r_excl_A (3.20)	0	12	13	0.076923077			Not accessible
8BUC	7	C3	C	1	3	0			skipped_sasa	FALSE											skipped_sasa	sasa_A2=0.000 <= 0.100	0	11	13	0.153846154			Not accessible
8BUC	9	C5	C	1	3	13.00383392	3.3589966	0.15899658	ok	TRUE	16.060392	2.2	18.260391	7.8	-68.21477433	22.67264101	-22.15594575	0.499550825	0.054264472	0.864583333	ok		1	11	13	0.153846154			low rigidification
8BUC	10	C6	C	1	3	5.227928293	2.8335834	-0.3664167	ok	FALSE											no_accept_dir	no directions with d >= r_excl_A (3.20)	0	10	13	0.230769231			Not accessible
8BUC	14	N1	N	1	3	0			skipped_sasa	FALSE											skipped_sasa	sasa_A2=0.000 <= 0.100	0	8	13	0.384615385			Not accessible
8BUC	17	N4	N	1	3	2.167589374	2.6646328	-0.53536725	ok	FALSE											no_accept_dir	no directions with d >= r_excl_A (3.20)	0	10	13	0.230769231			Not accessible
8BUD	8	C10	C	2	4	0			skipped_sasa	FALSE											skipped_sasa	sasa_A2=0.000 <= 0.100	0	7	14	0.5			Not accessible
8BUD	15	C9	C	2	4	0			skipped_sasa	FALSE											skipped_sasa	sasa_A2=0.000 <= 0.100	0	8	14	0.428571429			Not accessible
8BUD	10	C13	C	1	3	0			skipped_sasa	FALSE											skipped_sasa	sasa_A2=0.000 <= 0.100	0	12	14	0.142857143			Not accessible
8BUD	12	C15	C	1	3	13.7010663	4.2659583	1.0659583	ok	TRUE	16.060392	9.7	25.760391	7.8	-72.70224813	20.70533622	-17.55227102	0.762627714	0.256631852	0.59375	ok		1	12	14	0.142857143			high rigidification
8BUD	13	C16	C	1	3	7.944548995	3.7879646	0.58796453	ok	TRUE	0	0	0	0	0	0	0	0	0	0	ok		1	11	14	0.214285714			No cone found
8BUD	7	C3	C	1	3	8.556750271	3.7695668	0.5695667	ok	TRUE	20.931602	4.2	25.131601	6	-77.71226622	20.31403418	13.08476122	0.802793551	0.225225458	-0.552083333	ok		1	13	14	0.071428571			high rigidification
8BUD	0	C4	C	1	3	0.544732289	2.8358607	-0.36413932	ok	FALSE											no_accept_dir	no directions with d >= r_excl_A (3.20)	0	14	14	0			Not accessible
8BUD	1	C5	C	1	3	0			skipped_sasa	FALSE											skipped_sasa	sasa_A2=0.000 <= 0.100	0	13	14	0.071428571			Not accessible
8BUD	2	C6	C	1	3	2.986727202	3.0928864	-0.1071136	ok	FALSE											no_accept_dir	no directions with d >= r_excl_A (3.20)	0	12	14	0.142857143			Not accessible
8BUD	3	C8	C	1	3	0.135004603	2.596677	-0.603323	ok	FALSE											no_accept_dir	no directions with d >= r_excl_A (3.20)	0	10	14	0.285714286			Not accessible
8BUD	18	N3	N	1	3	0			skipped_sasa	FALSE											skipped_sasa	sasa_A2=0.000 <= 0.100	0	9	14	0.357142857			Not accessible
8BUE	11	C13	C	3	4	0			skipped_sasa	FALSE											skipped_sasa	sasa_A2=0.000 <= 0.100	0	13	13	0			Not accessible
8BUE	12	C14	C	3	4	2.809985056	2.9096909	-0.2903092	ok	FALSE											no_accept_dir	no directions with d >= r_excl_A (3.20)	0	13	13	0			Not accessible
8BUE	5	C4	C	2	4	0			skipped_sasa	FALSE											skipped_sasa	sasa_A2=0.000 <= 0.100	0	8	13	0.384615385			Not accessible
8BUE	7	C6	C	2	4	0			skipped_sasa	FALSE											skipped_sasa	sasa_A2=0.000 <= 0.100	0	8	13	0.384615385			Not accessible
8BUE	2	C1	C	1	4	0			skipped_sasa	FALSE											skipped_sasa	sasa_A2=0.000 <= 0.100	0	7	13	0.461538462			Not accessible
8BUE	8	C10	C	1	3	0			skipped_sasa	FALSE											skipped_sasa	sasa_A2=0.000 <= 0.100	0	13	13	0			Not accessible
8BUE	10	C12	C	1	3	0			skipped_sasa	FALSE											skipped_sasa	sasa_A2=0.000 <= 0.100	0	11	13	0.153846154			Not accessible
8BUE	15	C17	C	1	3	14.14532273	3.5827866	0.3827865	ok	TRUE	13.007181	9.7	22.707182	9.6	-69.86412453	21.80474352	-15.30008904	0.762627714	0.256631852	0.59375	ok		1	12	13	0.076923077	45.76802885	3.53E+33	high rigidification
8BUE	16	C18	C	1	3	3.023663744	2.6957896	-0.5042105	ok	FALSE											no_accept_dir	no directions with d >= r_excl_A (3.20)	0	13	13	0			Not accessible
8BUE	17	C19	C	1	3	0			skipped_sasa	FALSE											skipped_sasa	sasa_A2=0.000 <= 0.100	0	13	13	0			Not accessible
8BUE	18	C20	C	1	3	0			skipped_sasa	FALSE											skipped_sasa	sasa_A2=0.000 <= 0.100	0	12	13	0.076923077			Not accessible
8BUE	1	C9	C	1	3	0			skipped_sasa	FALSE											skipped_sasa	sasa_A2=0.000 <= 0.100	0	12	13	0.076923077			Not accessible
8BUE	20	N1	N	1	3	0			skipped_sasa	FALSE											skipped_sasa	sasa_A2=0.000 <= 0.100	0	8	13	0.384615385			Not accessible
8BUE	22	N3	N	1	3	5.499393683	4.071046	0.8710458	ok	TRUE	0	0	0	0	0	0	0	0	0	0	ok		1	10	13	0.230769231			No cone found
8BUF	15	C10	C	3	4	2.398962572	3.6125152	0.41251516	ok	TRUE	16.060392	9.7	25.760391	7.8	-68.3571468	24.09290993	-24.73711935	0.499550825	0.054264472	0.864583333	ok		2	13	13	0			high rigidification
8BUF	16	C11	C	3	4	15.60297144	4.205081	1.0050809	ok	TRUE	10.910784	8.2	19.110785	11.4	-67.23512695	22.86944776	-12.36602957	0.762627714	0.256631852	0.59375	ok		1	12	13	0.076923077	9.077445522	4506234.036	high rigidification
8BUF	5	C12	C	2	4	0.575077195	2.7659142	-0.43408585	ok	FALSE											no_accept_dir	no directions with d >= r_excl_A (3.20)	0	11	13	0.153846154			Not accessible
8BUF	0	C13	C	2	4	0			skipped_sasa	FALSE											skipped_sasa	sasa_A2=0.000 <= 0.100	0	10	13	0.230769231			Not accessible
8BUF	1	C14	C	2	4	3.184258191	3.0030036	-0.19699645	ok	FALSE											no_accept_dir	no directions with d >= r_excl_A (3.20)	0	10	13	0.230769231			Not accessible
8BUF	13	C3	C	2	4	0			skipped_sasa	FALSE											skipped_sasa	sasa_A2=0.000 <= 0.100	0	8	13	0.384615385			Not accessible
8BUF	3	C17	C	1	3	4.526122466	2.6804788	-0.51952124	ok	FALSE											no_accept_dir	no directions with d >= r_excl_A (3.20)	0	12	13	0.076923077			Not accessible
8BUF	4	C18	C	1	3	0.070977154			skipped_sasa	FALSE											skipped_sasa	sasa_A2=0.071 <= 0.100	0	13	13	0			Not accessible
8BUF	8	C6	C	1	3	13.61428423	4.2305293	1.0305293	ok	TRUE	9.379747	9.7	19.079748	13.2	-67.10876728	21.59383739	-10.46724964	0.762627714	0.256631852	0.59375	ok		1	9	13	0.307692308	7.796003485	518215.2769	high rigidification
8BUF	10	C9	C	1	3	0			skipped_sasa	FALSE											skipped_sasa	sasa_A2=0.000 <= 0.100	0	10	13	0.230769231			Not accessible
8BUF	18	N1	N	1	3	0			skipped_sasa	FALSE											skipped_sasa	sasa_A2=0.000 <= 0.100	0	7	13	0.461538462			Not accessible
8BUG	5	C15	C	3	4	0			skipped_sasa	FALSE											skipped_sasa	sasa_A2=0.000 <= 0.100	0	14	14	0			Not accessible
8BUG	16	C4	C	3	4	7.53283864	3.5879	0.38789988	ok	TRUE	16.060392	9.7	25.760391	7.8	-72.92272491	28.84371643	-20.24964384	0.695318956	-0.17159218	0.697916667	ok		1	14	14	0			high rigidification
8BUG	18	C6	C	2	4	0			skipped_sasa	FALSE											skipped_sasa	sasa_A2=0.000 <= 0.100	0	8	14	0.428571429			Not accessible
8BUG	1	C11	C	1	3	1.631368881	3.159672	-0.040328026	ok	FALSE											no_accept_dir	no directions with d >= r_excl_A (3.20)	0	12	14	0.142857143			Not accessible
8BUG	2	C12	C	1	3	2.298402836	3.1508763	-0.049123764	ok	FALSE											no_accept_dir	no directions with d >= r_excl_A (3.20)	0	13	14	0.071428571			Not accessible
8BUG	4	C13	C	1	3	0			skipped_sasa	FALSE											skipped_sasa	sasa_A2=0.000 <= 0.100	0	14	14	0			Not accessible
8BUG	14	C2	C	1	3	0			skipped_sasa	FALSE											skipped_sasa	sasa_A2=0.000 <= 0.100	0	13	14	0.071428571			Not accessible
8BUG	21	C9	C	1	3	0			skipped_sasa	FALSE											skipped_sasa	sasa_A2=0.000 <= 0.100	0	8	14	0.428571429			Not accessible
8BUG	10	N2	N	1	3	0			skipped_sasa	FALSE											skipped_sasa	sasa_A2=0.000 <= 0.100	0	10	14	0.285714286			Not accessible
8BUG	8	N4	N	1	3	1.702852116	1.9280941	-1.2719059	ok	FALSE											no_accept_dir	no directions with d >= r_excl_A (3.20)	0	10	14	0.285714286			Not accessible
8BUH	0	C1	C	3	4	0.204595514	3.5833647	0.38336468	ok	TRUE	16.060392	9.7	25.760391	7.8	-67.56820515	23.51371481	-24.16926053	0.499550825	0.054264472	0.864583333	ok		2	15	16	0.0625			high rigidification
8BUH	21	C23	C	3	4	4.247114666	4.2309933	1.0309932	ok	TRUE	20.931602	6.7	27.631601	6	-67.32308438	25.24461511	-23.95908357	0.499550825	0.054264472	0.864583333	ok		2	16	16	0			high rigidification
8BUH	6	C3	C	3	4	0			skipped_sasa	FALSE											skipped_sasa	sasa_A2=0.000 <= 0.100	0	15	16	0.0625			Not accessible
8BUH	19	C21	C	2	4	15.08495181	4.4522767	1.2522767	ok	TRUE	8.210512	7.7	15.910512	15	-64.98331436	24.47771284	-5.489697806	0.903917308	-0.023093866	0.427083333	ok		2	15	16	0.0625	6.950111961	124298.9391	high rigidification
8BUH	20	C22	C	2	4	11.78232823	4.4918885	1.2918885	ok	TRUE	6.7709036	9.7	16.470903	18	-62.05417237	27.53762736	-7.813863812	0.695318956	-0.17159218	0.697916667	ok		2	15	16	0.0625	6.354482076	45484.94628	high rigidification
8BUH	26	C8	C	2	4	0			skipped_sasa	FALSE											skipped_sasa	sasa_A2=0.000 <= 0.100	0	8	16	0.5			Not accessible
8BUH	11	C10	C	1	3	1.364782381	4.273366	1.0733659	ok	TRUE	0	0	0	0	0	0	0	0	0	0	ok		1	10	16	0.375			No cone found
8BUH	12	C11	C	1	3	0.846957982	2.1562848	-1.0437152	ok	FALSE											no_accept_dir	no directions with d >= r_excl_A (3.20)	0	11	16	0.3125			Not accessible
8BUH	14	C14	C	1	3	1.474235764	2.944397	-0.25560308	ok	FALSE											no_accept_dir	no directions with d >= r_excl_A (3.20)	0	14	16	0.125			Not accessible
8BUH	15	C15	C	1	3	0.298854076	2.6137252	-0.58627486	ok	FALSE											no_accept_dir	no directions with d >= r_excl_A (3.20)	0	15	16	0.0625			Not accessible
8BUH	16	C16	C	1	3	0			skipped_sasa	FALSE											skipped_sasa	sasa_A2=0.000 <= 0.100	0	16	16	0			Not accessible
8BUH	17	C17	C	1	3	1.456917652	2.707637	-0.49236298	ok	FALSE											no_accept_dir	no directions with d >= r_excl_A (3.20)	0	15	16	0.0625			Not accessible
8BUH	3	C2	C	1	4	0.021195298			skipped_sasa	FALSE											skipped_sasa	sasa_A2=0.021 <= 0.100	0	14	16	0.125			Not accessible
8BUH	24	C20	C	1	4	0.121575163	4.067981	0.8679807	ok	TRUE	0	0	0	0	0	0	0	0	0	0	ok		1	14	16	0.125			No cone found
8BUH	7	C4	C	1	3	0			skipped_sasa	FALSE											skipped_sasa	sasa_A2=0.000 <= 0.100	0	13	16	0.1875			Not accessible
8BUH	27	N3	N	1	3	0			skipped_sasa	FALSE											skipped_sasa	sasa_A2=0.000 <= 0.100	0	9	16	0.4375			Not accessible
8BUH	28	N4	N	1	3	0			skipped_sasa	FALSE											skipped_sasa	sasa_A2=0.000 <= 0.100	0	10	16	0.375			Not accessible
8BUH	31	N7	N	1	3	6.613927566	4.1260242	0.9260242	ok	TRUE	13.007181	9.7	22.707182	9.6	-64.25938402	18.01386133	-16.12085333	0.507117531	0.405707164	0.760416667	ok		1	13	16	0.1875	45.76802885	3.53E+33	high rigidification
8BUH	5	O2	O	1	2	10.60032755	2.6540244	-0.5459757	ok	FALSE											no_accept_dir	no directions with d >= r_excl_A (3.20)	0	16	16	0			Not accessible
8BUI	11	C13	C	3	4	5.345239983	3.832241	0.632241	ok	TRUE	9.379747	9.7	19.079748	13.2	-61.35868425	24.60766531	-14.87669316	0.499550825	0.054264472	0.864583333	ok		2	15	15	0	7.796003485	518215.2769	high rigidification
8BUI	21	C8	C	3	4	0.05030971			skipped_sasa	FALSE											skipped_sasa	sasa_A2=0.050 <= 0.100	0	14	15	0.066666667			Not accessible
8BUI	22	C9	C	3	4	0			skipped_sasa	FALSE											skipped_sasa	sasa_A2=0.000 <= 0.100	0	14	15	0.066666667			Not accessible
8BUI	1	C11	C	2	4	3.106675621	3.5307631	0.3307631	ok	TRUE	13.007181	9.7	22.707182	9.6	-69.05792125	16.59242539	-8.105548452	0.811266457	0.487413133	0.322916667	ok		1	14	15	0.066666667	45.76802885	3.53E+33	high rigidification
8BUI	12	C12	C	2	4	0.342508016	3.2019417	0.001941681	ok	TRUE	20.931602	9.7	30.631601	6	-68.9137918	14.27098017	-22.54173897	0.507117531	0.405707164	0.760416667	ok		1	14	15	0.066666667			high rigidification
8BUI	13	C10	C	1	4	9.454488169	4.7319236	1.5319235	ok	TRUE	8.210512	9.7	17.910511	15	-60.02963008	24.88857628	-12.28400927	0.499550825	0.054264472	0.864583333	ok		1	13	15	0.133333333	7.027003933	141523.848	high rigidification
8BUI	10	C14	C	1	3	0			skipped_sasa	FALSE											skipped_sasa	sasa_A2=0.000 <= 0.100	0	9	15	0.4			Not accessible
8BUI	9	C15	C	1	3	0			skipped_sasa	FALSE											skipped_sasa	sasa_A2=0.000 <= 0.100	0	10	15	0.333333333			Not accessible
8BUI	14	C17	C	1	3	2.854247457	3.2421544	0.042154312	ok	TRUE	10.910784	9.7	20.610785	11.4	-72.85411705	24.48878209	3.758977824	0.958069676	0.054780777	-0.28125	ok		1	10	15	0.333333333	9.107854837	4743554.846	high rigidification
8BUI	15	C18	C	1	3	4.678292474	4.070312	0.870312	ok	TRUE	16.060392	9.7	25.760391	7.8	-76.31971131	21.08709194	-3.93726477	0.969781751	0.187374738	0.15625	ok		1	9	15	0.4			high rigidification
8BUI	17	C20	C	1	3	2.139146329	3.0279982	-0.17200184	ok	FALSE											no_accept_dir	no directions with d >= r_excl_A (3.20)	0	13	15	0.133333333			Not accessible
8BUI	18	C21	C	1	3	0.019987769			skipped_sasa	FALSE											skipped_sasa	sasa_A2=0.020 <= 0.100	0	14	15	0.066666667			Not accessible
8BUI	19	C22	C	1	3	0			skipped_sasa	FALSE											skipped_sasa	sasa_A2=0.000 <= 0.100	0	15	15	0			Not accessible
8BUI	0	C23	C	1	3	1.245287064	2.8397484	-0.36025167	ok	FALSE											no_accept_dir	no directions with d >= r_excl_A (3.20)	0	14	15	0.066666667			Not accessible
8BUI	7	C6	C	1	3	0			skipped_sasa	FALSE											skipped_sasa	sasa_A2=0.000 <= 0.100	0	12	15	0.2			Not accessible
8BUI	20	C7	C	1	4	0			skipped_sasa	FALSE											skipped_sasa	sasa_A2=0.000 <= 0.100	0	13	15	0.133333333			Not accessible
8BUI	23	N1	N	1	3	0			skipped_sasa	FALSE											skipped_sasa	sasa_A2=0.000 <= 0.100	0	8	15	0.466666667			Not accessible
8BUI	28	N6	N	1	3	1.416980897	3.0755668	-0.12443328	ok	FALSE											no_accept_dir	no directions with d >= r_excl_A (3.20)	0	12	15	0.2			Not accessible
8BUI	30	O1	O	1	2	26.0973698	3.6960678	0.49606776	ok	TRUE	6.7709036	7.7	14.470903	18	-63.53930738	25.91277171	-4.683899818	0.903917308	-0.023093866	0.427083333	ok		1	15	15	0	6.293458139	41033.33636	high rigidification
8BUJ	10	C10	C	3	4	0.017615331			skipped_sasa	FALSE											skipped_sasa	sasa_A2=0.018 <= 0.100	0	14	15	0.066666667			Not accessible
8BUJ	5	C11	C	3	4	0			skipped_sasa	FALSE											skipped_sasa	sasa_A2=0.000 <= 0.100	0	14	15	0.066666667			Not accessible
8BUJ	6	C15	C	3	4	9.251033314	4.9154334	1.7154334	ok	TRUE	6.7709036	6.7	13.470903	18	-61.27145775	23.02896353	-9.392894361	0.762627714	0.256631852	0.59375	ok		3	15	15	0	6.095021946	29355.00043	high rigidification
8BUJ	13	C20	C	3	4	0.753734405	3.7207577	0.5207577	ok	TRUE	0	0	0	0	0	0	0	0	0	0	ok		1	15	15	0			No cone found
8BUJ	14	C1	C	2	4	0.520850171	3.5172138	0.31721377	ok	TRUE	20.931602	9.7	30.631601	6	-82.54405185	20.11223731	-5.599050707	0.969781751	0.187374738	0.15625	ok		1	9	15	0.4			high rigidification
8BUJ	11	C13	C	2	4	15.58662999	4.588179	1.3881791	ok	TRUE	6.7709036	8.2	14.970903	18	-63.8527969	23.72295011	-3.868176548	0.969781751	0.187374738	0.15625	ok		1	14	15	0.066666667	6.352707436	45348.91135	high rigidification
8BUJ	12	C14	C	2	4	6.088719815	3.9325428	0.73254275	ok	TRUE	5.731196	7.2	12.931196	21	-61.69222059	25.8991807	-6.768283256	0.903917308	-0.023093866	0.427083333	ok		1	14	15	0.066666667	4.956558269	4297.168908	modest rigidification
8BUJ	7	C16	C	2	4	0			skipped_sasa	FALSE											skipped_sasa	sasa_A2=0.000 <= 0.100	0	11	15	0.266666667			Not accessible
8BUJ	8	C17	C	2	4	0.945660313	3.3534179	0.15341783	ok	TRUE	0	0	0	0	0	0	0	0	0	0	ok		1	12	15	0.2			No cone found
8BUJ	16	C18	C	2	4	3.012510124	2.556686	-0.6433141	ok	FALSE											no_accept_dir	no directions with d >= r_excl_A (3.20)	0	13	15	0.133333333			Not accessible
8BUJ	17	C19	C	2	4	3.765347273	3.4211607	0.22116065	ok	TRUE	0	0	0	0	0	0	0	0	0	0	ok		1	14	15	0.066666667			No cone found
8BUJ	0	C2	C	2	4	0.320633051	2.7029197	-0.49708033	ok	FALSE											no_accept_dir	no directions with d >= r_excl_A (3.20)	0	10	15	0.333333333			Not accessible
8BUJ	18	C3	C	2	4	0			skipped_sasa	FALSE											skipped_sasa	sasa_A2=0.000 <= 0.100	0	8	15	0.466666667			Not accessible
8BUJ	15	C12	C	1	4	0			skipped_sasa	FALSE											skipped_sasa	sasa_A2=0.000 <= 0.100	0	13	15	0.133333333			Not accessible
8BUJ	4	C8	C	1	3	0			skipped_sasa	FALSE											skipped_sasa	sasa_A2=0.000 <= 0.100	0	12	15	0.2			Not accessible
8BUJ	20	C9	C	1	4	0			skipped_sasa	FALSE											skipped_sasa	sasa_A2=0.000 <= 0.100	0	13	15	0.133333333			Not accessible
8BUJ	9	N1	N	1	3	0			skipped_sasa	FALSE											skipped_sasa	sasa_A2=0.000 <= 0.100	0	8	15	0.466666667			Not accessible
8BUJ	25	N6	N	1	3	0.376807765	3.382832	0.182832	ok	TRUE	16.060392	7.7	23.760391	7.8	-70.56771893	18.66846402	-14.7896736	0.762627714	0.256631852	0.59375	ok		1	12	15	0.2			high rigidification
8BUJ	26	O1	O	1	2	5.69631929	2.5865712	-0.61342883	ok	FALSE											no_accept_dir	no directions with d >= r_excl_A (3.20)	0	15	15	0			Not accessible
8BUK	7	C12	C	3	4	0.292265218	3.579475	0.37947488	ok	TRUE	16.060392	9.7	25.760391	7.8	54.47582966	-47.05357598	23.37022426	-0.196783143	0.462354901	-0.864583333	ok		1	13	14	0.071428571			high rigidification
8BUK	1	C13	C	3	4	0			skipped_sasa	FALSE											skipped_sasa	sasa_A2=0.000 <= 0.100	0	13	14	0.071428571			Not accessible
8BUK	3	C17	C	3	4	12.41420906	4.5314326	1.3314326	ok	TRUE	10.910784	7.2	18.110785	11.4	51.31890192	-44.9153984	12.40181192	-0.148790029	0.790773333	-0.59375	ok		2	14	14	0	8.561183458	1885345.829	high rigidification
8BUK	2	C15	C	2	4	5.149577944	3.6463146	0.44631457	ok	TRUE	13.007181	9.7	22.707182	9.6	55.85253057	-51.93851311	4.449749104	-0.310448372	0.937660784	-0.15625	ok		1	13	14	0.071428571	45.76802885	3.53E+33	high rigidification
8BUK	9	C16	C	2	4	12.01406577	4.776019	1.576019	ok	TRUE	8.210512	6.2	14.410512	15	50.86106287	-43.08623377	9.317883374	-0.148790029	0.790773333	-0.59375	ok		2	13	14	0.071428571	6.496853057	57839.74097	high rigidification
8BUK	18	C5	C	2	4	0			skipped_sasa	FALSE											skipped_sasa	sasa_A2=0.000 <= 0.100	0	8	14	0.428571429			Not accessible
8BUK	0	C10	C	1	3	0			skipped_sasa	FALSE											skipped_sasa	sasa_A2=0.000 <= 0.100	0	11	14	0.214285714			Not accessible
8BUK	6	C11	C	1	4	0			skipped_sasa	FALSE											skipped_sasa	sasa_A2=0.000 <= 0.100	0	12	14	0.142857143			Not accessible
8BUK	8	C14	C	1	4	0			skipped_sasa	FALSE											skipped_sasa	sasa_A2=0.000 <= 0.100	0	12	14	0.142857143			Not accessible
8BUK	10	C18	C	1	3	0.182900119	3.825985	0.6259849	ok	TRUE	20.931602	8.7	29.631601	6	57.30959907	-60.95168356	5.229292383	-0.310448372	0.937660784	-0.15625	ok		1	10	14	0.285714286			high rigidification
8BUK	11	C19	C	1	3	4.206943905	2.5223138	-0.6776862	ok	FALSE											no_accept_dir	no directions with d >= r_excl_A (3.20)	0	11	14	0.214285714			Not accessible
8BUK	4	C20	C	1	3	3.323779168	2.671307	-0.52869296	ok	FALSE											no_accept_dir	no directions with d >= r_excl_A (3.20)	0	13	14	0.071428571			Not accessible
8BUK	5	C21	C	1	3	0			skipped_sasa	FALSE											skipped_sasa	sasa_A2=0.000 <= 0.100	0	14	14	0			Not accessible
8BUK	14	C22	C	1	3	0.21708085	2.9248805	-0.27511954	ok	FALSE											no_accept_dir	no directions with d >= r_excl_A (3.20)	0	13	14	0.071428571			Not accessible
8BUK	15	C23	C	1	3	0.743071678	2.3299158	-0.8700843	ok	FALSE											no_accept_dir	no directions with d >= r_excl_A (3.20)	0	12	14	0.142857143			Not accessible
8BUK	16	C3	C	1	3	0			skipped_sasa	FALSE											skipped_sasa	sasa_A2=0.000 <= 0.100	0	10	14	0.285714286			Not accessible
8BUK	23	N1	N	1	3	0			skipped_sasa	FALSE											skipped_sasa	sasa_A2=0.000 <= 0.100	0	7	14	0.5			Not accessible
8BUK	28	N6	N	1	3	1.844384496	3.4479916	0.24799156	ok	TRUE	16.060392	7.7	23.760391	7.8	51.34460491	-51.87100137	14.7044693	-0.148790029	0.790773333	-0.59375	ok		1	11	14	0.214285714			high rigidification
8BUK	29	O1	O	1	2	14.84016587	2.7616222	-0.43837786	ok	FALSE											no_accept_dir	no directions with d >= r_excl_A (3.20)	0	14	14	0			Not accessible
8BUL	4	C13	C	3	4	6.753135527	4.7844677	1.5844676	ok	TRUE	9.379747	8.2	17.579748	13.2	-64.92629616	22.33934496	-11.68893268	0.762627714	0.256631852	0.59375	ok		2	14	14	0	7.769732016	495739.0058	high rigidification
8BUL	19	C8	C	3	4	0			skipped_sasa	FALSE											skipped_sasa	sasa_A2=0.000 <= 0.100	0	13	14	0.071428571			Not accessible
8BUL	20	C9	C	3	4	0			skipped_sasa	FALSE											skipped_sasa	sasa_A2=0.000 <= 0.100	0	13	14	0.071428571			Not accessible
8BUL	0	C1	C	2	4	0			skipped_sasa	FALSE											skipped_sasa	sasa_A2=0.000 <= 0.100	0	8	14	0.428571429			Not accessible
8BUL	2	C11	C	2	4	20.51859207	3.9062223	0.7062223	ok	TRUE	9.379747	8.2	17.579748	13.2	-66.98204806	25.45137282	-6.188844807	0.903917308	-0.023093866	0.427083333	ok		2	13	14	0.071428571	7.769732016	495739.0058	high rigidification
8BUL	3	C12	C	2	4	1.304525337	2.87325	-0.32675004	ok	FALSE											no_accept_dir	no directions with d >= r_excl_A (3.20)	0	13	14	0.071428571			Not accessible
8BUL	5	C14	C	2	4	0			skipped_sasa	FALSE											skipped_sasa	sasa_A2=0.000 <= 0.100	0	9	14	0.357142857			Not accessible
8BUL	6	C15	C	2	4	0.89694002	3.5806255	0.3806255	ok	TRUE	20.931602	9.7	30.631601	6	-82.81538678	20.25830361	-3.971787863	0.969781751	0.187374738	0.15625	ok		1	10	14	0.285714286			high rigidification
8BUL	1	C10	C	1	4	11.60569678	4.9403925	1.7403924	ok	TRUE	8.210512	7.2	15.410512	15	-63.4312947	23.18374602	-9.36784806	0.762627714	0.256631852	0.59375	ok		1	12	14	0.142857143	6.793983438	95504.62864	high rigidification
8BUL	8	C17	C	1	3	0			skipped_sasa	FALSE											skipped_sasa	sasa_A2=0.000 <= 0.100	0	12	14	0.142857143			Not accessible
8BUL	9	C18	C	1	3	0.786067223	3.3196504	0.119650364	ok	TRUE	0	0	0	0	0	0	0	0	0	0	ok		1	13	14	0.071428571			No cone found
8BUL	10	C19	C	1	3	0			skipped_sasa	FALSE											skipped_sasa	sasa_A2=0.000 <= 0.100	0	14	14	0			Not accessible
8BUL	12	C20	C	1	3	1.584410878	2.903968	-0.29603195	ok	FALSE											no_accept_dir	no directions with d >= r_excl_A (3.20)	0	13	14	0.071428571			Not accessible
8BUL	13	C21	C	1	3	3.543008727	2.4231176	-0.7768824	ok	FALSE											no_accept_dir	no directions with d >= r_excl_A (3.20)	0	12	14	0.142857143			Not accessible
8BUL	17	C6	C	1	3	0			skipped_sasa	FALSE											skipped_sasa	sasa_A2=0.000 <= 0.100	0	11	14	0.214285714			Not accessible
8BUL	18	C7	C	1	4	0			skipped_sasa	FALSE											skipped_sasa	sasa_A2=0.000 <= 0.100	0	12	14	0.142857143			Not accessible
8BUL	21	N1	N	1	3	0			skipped_sasa	FALSE											skipped_sasa	sasa_A2=0.000 <= 0.100	0	7	14	0.5			Not accessible
8BUL	26	N6	N	1	3	0.526792739	3.1478577	-0.05214238	ok	FALSE											no_accept_dir	no directions with d >= r_excl_A (3.20)	0	11	14	0.214285714			Not accessible
8BUL	27	O1	O	1	2	3.107252893	3.161773	-0.03822708	ok	FALSE											no_accept_dir	no directions with d >= r_excl_A (3.20)	0	14	14	0			Not accessible
8BUM	4	C13	C	3	4	26.61185191	4.5250154	1.3250153	ok	TRUE	9.379747	7.2	16.579748	13.2	-62.95455284	28.19355611	-10.42525619	0.695318956	-0.17159218	0.697916667	ok		3	17	17	0	7.382217261	257752.4515	high rigidification
8BUM	25	C8	C	3	4	0			skipped_sasa	FALSE											skipped_sasa	sasa_A2=0.000 <= 0.100	0	16	17	0.058823529			Not accessible
8BUM	26	C9	C	3	4	0			skipped_sasa	FALSE											skipped_sasa	sasa_A2=0.000 <= 0.100	0	16	17	0.058823529			Not accessible
8BUM	0	C1	C	2	4	0.523219607	3.7120297	0.51202965	ok	TRUE	0	0	0	0	0	0	0	0	0	0	ok		1	9	17	0.470588235			No cone found
8BUM	2	C11	C	2	4	0.530078906	3.3443434	0.14434338	ok	TRUE	16.060392	8.7	24.760391	7.8	-64.31316775	23.49192644	-21.00966677	0.499550825	0.054264472	0.864583333	ok		1	16	17	0.058823529			high rigidification
8BUM	3	C12	C	2	4	8.366451721	3.869288	0.6692879	ok	TRUE	16.060392	6.7	22.760391	7.8	-64.00373297	24.26061915	-18.83978331	0.499550825	0.054264472	0.864583333	ok		1	16	17	0.058823529			high rigidification
8BUM	5	C14	C	2	4	0.452882203	3.3565125	0.1565125	ok	TRUE	20.931602	9.7	30.631601	6	-84.84783619	20.19282486	-6.91300648	0.969781751	0.187374738	0.15625	ok		1	9	17	0.470588235			high rigidification
8BUM	6	C15	C	2	4	0.866935826	3.239573	0.039572954	ok	TRUE	0	0	0	0	0	0	0	0	0	0	ok		1	10	17	0.411764706			No cone found
8BUM	7	C16	C	2	4	0			skipped_sasa	FALSE											skipped_sasa	sasa_A2=0.000 <= 0.100	0	11	17	0.352941176			Not accessible
8BUM	8	C17	C	2	4	0.086940137			skipped_sasa	FALSE											skipped_sasa	sasa_A2=0.087 <= 0.100	0	12	17	0.294117647			Not accessible
8BUM	1	C10	C	1	4	3.022144522	3.2796135	0.07961345	ok	TRUE	20.931602	9.7	30.631601	6	-74.02283938	17.80769176	-17.32688648	0.762627714	0.256631852	0.59375	ok		1	15	17	0.117647059			high rigidification
8BUM	10	C19	C	1	3	1.295558424	2.8555753	-0.34442472	ok	FALSE											no_accept_dir	no directions with d >= r_excl_A (3.20)	0	14	17	0.176470588			Not accessible
8BUM	12	C20	C	1	3	0			skipped_sasa	FALSE											skipped_sasa	sasa_A2=0.000 <= 0.100	0	15	17	0.117647059			Not accessible
8BUM	13	C21	C	1	3	0			skipped_sasa	FALSE											skipped_sasa	sasa_A2=0.000 <= 0.100	0	16	17	0.058823529			Not accessible
8BUM	16	C24	C	1	3	0			skipped_sasa	FALSE											skipped_sasa	sasa_A2=0.000 <= 0.100	0	16	17	0.058823529			Not accessible
8BUM	17	C25	C	1	3	0.320371424	2.3831825	-0.8168175	ok	FALSE											no_accept_dir	no directions with d >= r_excl_A (3.20)	0	17	17	0			Not accessible
8BUM	18	C26	C	1	3	12.11674893	3.0984106	-0.10158944	ok	FALSE											no_accept_dir	no directions with d >= r_excl_A (3.20)	0	16	17	0.058823529			Not accessible
8BUM	19	C27	C	1	3	3.066485006	3.7153902	0.51539016	ok	TRUE	0	0	0	0	0	0	0	0	0	0	ok		1	15	17	0.117647059			No cone found
8BUM	23	C6	C	1	3	0			skipped_sasa	FALSE											skipped_sasa	sasa_A2=0.000 <= 0.100	0	14	17	0.176470588			Not accessible
8BUM	24	C7	C	1	4	0			skipped_sasa	FALSE											skipped_sasa	sasa_A2=0.000 <= 0.100	0	15	17	0.117647059			Not accessible
8BUM	27	N1	N	1	3	0			skipped_sasa	FALSE											skipped_sasa	sasa_A2=0.000 <= 0.100	0	10	17	0.411764706			Not accessible
8BUM	32	N6	N	1	3	2.632299903	3.7864213	0.58642125	ok	TRUE	0	0	0	0	0	0	0	0	0	0	ok		1	14	17	0.176470588			No cone found
8BUM	33	O1	O	1	2	0			skipped_sasa	FALSE											skipped_sasa	sasa_A2=0.000 <= 0.100	0	17	17	0			Not accessible
8BUN	17	C13	C	3	4	6.091641294	3.5957956	0.39579558	ok	TRUE	8.210512	9.7	17.910511	15	-60.91090947	20.4812646	-12.53119601	0.507117531	0.405707164	0.760416667	ok		2	16	16	0	7.027003933	141523.848	high rigidification
8BUN	7	C8	C	3	4	0			skipped_sasa	FALSE											skipped_sasa	sasa_A2=0.000 <= 0.100	0	15	16	0.0625			Not accessible
8BUN	8	C9	C	3	4	0			skipped_sasa	FALSE											skipped_sasa	sasa_A2=0.000 <= 0.100	0	15	16	0.0625			Not accessible
8BUN	14	C1	C	2	4	0			skipped_sasa	FALSE											skipped_sasa	sasa_A2=0.000 <= 0.100	0	8	16	0.5			Not accessible
8BUN	9	C11	C	2	4	2.128477881	2.267011	-0.9329891	ok	FALSE											no_accept_dir	no directions with d >= r_excl_A (3.20)	0	15	16	0.0625			Not accessible
8BUN	16	C12	C	2	4	1.347955378	3.2399187	0.03991866	ok	TRUE	16.060392	9.7	25.760391	7.8	-66.21040811	23.83127449	-21.79106969	0.499550825	0.054264472	0.864583333	ok		1	15	16	0.0625			high rigidification
8BUN	15	C10	C	1	4	12.92738392	4.5844145	1.3844144	ok	TRUE	9.379747	7.2	16.579748	13.2	-64.46233228	22.16529972	-10.7612777	0.762627714	0.256631852	0.59375	ok		1	14	16	0.125	7.382217261	257752.4515	high rigidification
8BUN	11	C15	C	1	3	0.855950773	3.3935988	0.19359875	ok	TRUE	0	0	0	0	0	0	0	0	0	0	ok		1	10	16	0.375			No cone found
8BUN	12	C16	C	1	3	1.457167864	2.7185128	-0.48148727	ok	FALSE											no_accept_dir	no directions with d >= r_excl_A (3.20)	0	11	16	0.3125			Not accessible
8BUN	19	C18	C	1	3	0			skipped_sasa	FALSE											skipped_sasa	sasa_A2=0.000 <= 0.100	0	11	16	0.3125			Not accessible
8BUN	20	C19	C	1	3	0			skipped_sasa	FALSE											skipped_sasa	sasa_A2=0.000 <= 0.100	0	10	16	0.375			Not accessible
8BUN	22	C21	C	1	3	0.618678833	3.0928788	-0.10712123	ok	FALSE											no_accept_dir	no directions with d >= r_excl_A (3.20)	0	14	16	0.125			Not accessible
8BUN	23	C22	C	1	3	0.379737086	2.8775065	-0.32249355	ok	FALSE											no_accept_dir	no directions with d >= r_excl_A (3.20)	0	15	16	0.0625			Not accessible
8BUN	24	C23	C	1	3	0			skipped_sasa	FALSE											skipped_sasa	sasa_A2=0.000 <= 0.100	0	16	16	0			Not accessible
8BUN	25	C24	C	1	3	1.130440678	2.27711	-0.92288995	ok	FALSE											no_accept_dir	no directions with d >= r_excl_A (3.20)	0	15	16	0.0625			Not accessible
8BUN	26	C25	C	1	3	1.901752561	2.4157076	-0.78429246	ok	FALSE											no_accept_dir	no directions with d >= r_excl_A (3.20)	0	14	16	0.125			Not accessible
8BUN	5	C6	C	1	3	0			skipped_sasa	FALSE											skipped_sasa	sasa_A2=0.000 <= 0.100	0	13	16	0.1875			Not accessible
8BUN	6	C7	C	1	4	0			skipped_sasa	FALSE											skipped_sasa	sasa_A2=0.000 <= 0.100	0	14	16	0.125			Not accessible
8BUN	0	N1	N	1	3	0			skipped_sasa	FALSE											skipped_sasa	sasa_A2=0.000 <= 0.100	0	9	16	0.4375			Not accessible
8BUN	31	N6	N	1	3	2.987806443	4.2994885	1.0994885	ok	TRUE	20.931602	9.7	30.631601	6	-74.34466264	29.29635839	-19.30272918	0.695318956	-0.17159218	0.697916667	ok		1	13	16	0.1875			high rigidification
8BUN	13	O1	O	1	2	16.04629462	3.4096801	0.20968008	ok	TRUE	0	0	0	0	0	0	0	0	0	0	ok		1	16	16	0			No cone found
8BUO	21	C19	C	3	4	0			skipped_sasa	FALSE											skipped_sasa	sasa_A2=0.000 <= 0.100	0	15	16	0.0625			Not accessible
8BUO	22	C20	C	3	4	0.092183146			skipped_sasa	FALSE											skipped_sasa	sasa_A2=0.092 <= 0.100	0	15	16	0.0625			Not accessible
8BUO	26	C24	C	3	4	0.021405935			skipped_sasa	FALSE											skipped_sasa	sasa_A2=0.021 <= 0.100	0	16	16	0			Not accessible
8BUO	7	C12	C	2	4	0			skipped_sasa	FALSE											skipped_sasa	sasa_A2=0.000 <= 0.100	0	8	16	0.5			Not accessible
8BUO	24	C22	C	2	4	1.82930257	2.332121	-0.86787915	ok	FALSE											no_accept_dir	no directions with d >= r_excl_A (3.20)	0	15	16	0.0625			Not accessible
8BUO	25	C23	C	2	4	20.71815867	4.525147	1.3251469	ok	TRUE	8.210512	9.7	17.910511	15	-60.66783213	20.77439297	-12.23579801	0.507117531	0.405707164	0.760416667	ok		2	15	16	0.0625	7.027003933	141523.848	high rigidification
8BUO	8	C1	C	1	3	1.232414033	3.0371907	-0.16280937	ok	FALSE											no_accept_dir	no directions with d >= r_excl_A (3.20)	0	15	16	0.0625			Not accessible
8BUO	5	C10	C	1	3	0.30935974	3.8643544	0.6643543	ok	TRUE	16.060392	9.7	25.760391	7.8	-77.41170436	20.06977161	-4.818860413	0.969781751	0.187374738	0.15625	ok		1	10	16	0.375			high rigidification
8BUO	6	C11	C	1	3	1.650336954	2.6534212	-0.5465789	ok	FALSE											no_accept_dir	no directions with d >= r_excl_A (3.20)	0	11	16	0.3125			Not accessible
8BUO	19	C17	C	1	3	0			skipped_sasa	FALSE											skipped_sasa	sasa_A2=0.000 <= 0.100	0	13	16	0.1875			Not accessible
8BUO	20	C18	C	1	4	0			skipped_sasa	FALSE											skipped_sasa	sasa_A2=0.000 <= 0.100	0	14	16	0.125			Not accessible
8BUO	23	C21	C	1	4	7.232069718	4.3621016	1.1621015	ok	TRUE	8.210512	6.7	14.910512	15	-64.17130243	22.70699194	-8.876934464	0.762627714	0.256631852	0.59375	ok		1	14	16	0.125	6.642956544	74015.20365	high rigidification
8BUO	10	C3	C	1	3	2.026679871	2.3678322	-0.83216786	ok	FALSE											no_accept_dir	no directions with d >= r_excl_A (3.20)	0	14	16	0.125			Not accessible
8BUO	11	C4	C	1	3	1.856010355	2.251963	-0.94803715	ok	FALSE											no_accept_dir	no directions with d >= r_excl_A (3.20)	0	15	16	0.0625			Not accessible
8BUO	12	C5	C	1	3	0			skipped_sasa	FALSE											skipped_sasa	sasa_A2=0.000 <= 0.100	0	16	16	0			Not accessible
8BUO	3	C8	C	1	3	0			skipped_sasa	FALSE											skipped_sasa	sasa_A2=0.000 <= 0.100	0	10	16	0.375			Not accessible
8BUO	1	N2	N	1	3	0			skipped_sasa	FALSE											skipped_sasa	sasa_A2=0.000 <= 0.100	0	9	16	0.4375			Not accessible
8BUO	32	N7	N	1	3	0.094625549			skipped_sasa	FALSE											skipped_sasa	sasa_A2=0.095 <= 0.100	0	13	16	0.1875			Not accessible
8BUO	14	O1	O	1	2	13.60078018	2.8132215	-0.3867786	ok	FALSE											no_accept_dir	no directions with d >= r_excl_A (3.20)	0	16	16	0			Not accessible
8BUP	15	C13	C	3	4	17.71147556	4.870174	1.6701739	ok	TRUE	5.731196	6.2	11.931196	21	-61.52812084	25.69957419	-6.281651994	0.903917308	-0.023093866	0.427083333	ok		2	14	14	0	4.799563633	3296.890765	modest rigidification
8BUP	21	C22	C	3	4	0.34487291	3.2147176	0.014717579	ok	TRUE	0	0	0	0	0	0	0	0	0	0	ok		1	14	14	0			No cone found
8BUP	11	C8	C	3	4	0.423344365	3.497947	0.29794693	ok	TRUE	16.060392	9.7	25.760391	7.8	-68.25763168	23.97853885	-23.09825021	0.499550825	0.054264472	0.864583333	ok		1	13	14	0.071428571			high rigidification
8BUP	4	C9	C	3	4	0			skipped_sasa	FALSE											skipped_sasa	sasa_A2=0.000 <= 0.100	0	13	14	0.071428571			Not accessible
8BUP	14	C1	C	2	4	0			skipped_sasa	FALSE											skipped_sasa	sasa_A2=0.000 <= 0.100	0	8	14	0.428571429			Not accessible
8BUP	19	C11	C	2	4	18.29449972	4.5238857	1.3238857	ok	TRUE	6.7709036	8.2	14.970903	18	-64.33267728	23.36868655	-3.022259886	0.969781751	0.187374738	0.15625	ok		2	13	14	0.071428571	6.352707436	45348.91135	high rigidification
8BUP	12	C12	C	2	4	1.006094087	3.3085487	0.10854864	ok	TRUE	6.7709036	8.2	14.970903	18	-63.6034447	26.82712561	-6.147683249	0.903917308	-0.023093866	0.427083333	ok		1	13	14	0.071428571	6.352707436	45348.91135	high rigidification
8BUP	9	C14	C	2	4	0.736815118	3.7558508	0.55585074	ok	TRUE	13.007181	9.7	22.707182	9.6	-74.90679646	21.59998504	-4.09162751	0.969781751	0.187374738	0.15625	ok		1	9	14	0.357142857	45.76802885	3.53E+33	high rigidification
8BUP	17	C15	C	2	4	0			skipped_sasa	FALSE											skipped_sasa	sasa_A2=0.000 <= 0.100	0	10	14	0.285714286			Not accessible
8BUP	5	C10	C	1	4	0.029000496			skipped_sasa	FALSE											skipped_sasa	sasa_A2=0.029 <= 0.100	0	12	14	0.142857143			Not accessible
8BUP	8	C17	C	1	3	1.619867365	2.7497168	-0.4502833	ok	FALSE											no_accept_dir	no directions with d >= r_excl_A (3.20)	0	12	14	0.142857143			Not accessible
8BUP	22	C18	C	1	3	0.321279963	2.5801039	-0.6198962	ok	FALSE											no_accept_dir	no directions with d >= r_excl_A (3.20)	0	13	14	0.071428571			Not accessible
8BUP	20	C19	C	1	3	0			skipped_sasa	FALSE											skipped_sasa	sasa_A2=0.000 <= 0.100	0	14	14	0			Not accessible
8BUP	7	C21	C	1	3	0			skipped_sasa	FALSE											skipped_sasa	sasa_A2=0.000 <= 0.100	0	12	14	0.142857143			Not accessible
8BUP	2	C6	C	1	3	0			skipped_sasa	FALSE											skipped_sasa	sasa_A2=0.000 <= 0.100	0	11	14	0.214285714			Not accessible
8BUP	3	C7	C	1	4	0			skipped_sasa	FALSE											skipped_sasa	sasa_A2=0.000 <= 0.100	0	12	14	0.142857143			Not accessible
8BUP	23	N1	N	1	3	0			skipped_sasa	FALSE											skipped_sasa	sasa_A2=0.000 <= 0.100	0	7	14	0.5			Not accessible
8BUP	28	N6	N	1	3	4.114200797	4.1108456	0.9108455	ok	TRUE	16.060392	9.7	25.760391	7.8	-65.95242559	22.70870668	-20.1736162	0.499550825	0.054264472	0.864583333	ok		1	11	14	0.214285714			high rigidification
8BUP	18	O1	O	1	2	5.616457424	2.4868357	-0.7131643	ok	FALSE											no_accept_dir	no directions with d >= r_excl_A (3.20)	0	14	14	0			Not accessible
8BUQ	6	C1	C	3	4	0			skipped_sasa	FALSE											skipped_sasa	sasa_A2=0.000 <= 0.100	0	14	15	0.066666667			Not accessible
8BUQ	17	C22	C	3	4	4.909091287	4.2657866	1.0657866	ok	TRUE	13.007181	8.7	21.707182	9.6	-68.86085047	21.88913916	-13.99227593	0.762627714	0.256631852	0.59375	ok		3	15	15	0	45.76802885	3.53E+33	high rigidification
8BUQ	8	C3	C	3	4	0			skipped_sasa	FALSE											skipped_sasa	sasa_A2=0.000 <= 0.100	0	14	15	0.066666667			Not accessible
8BUQ	3	C20	C	2	4	0			skipped_sasa	FALSE											skipped_sasa	sasa_A2=0.000 <= 0.100	0	14	15	0.066666667			Not accessible
8BUQ	21	C21	C	2	4	21.24772102	4.342922	1.1429222	ok	TRUE	8.210512	5.7	13.910512	15	-60.31907869	21.17283907	-11.66745163	0.507117531	0.405707164	0.760416667	ok		2	14	15	0.066666667	4.842027792	3541.856836	modest rigidification
8BUQ	13	C8	C	2	4	0			skipped_sasa	FALSE											skipped_sasa	sasa_A2=0.000 <= 0.100	0	8	15	0.466666667			Not accessible
8BUQ	18	C11	C	1	3	0			skipped_sasa	FALSE											skipped_sasa	sasa_A2=0.000 <= 0.100	0	13	15	0.133333333			Not accessible
8BUQ	15	C12	C	1	3	1.477384886	3.1974397	-0.002560377	ok	FALSE											no_accept_dir	no directions with d >= r_excl_A (3.20)	0	14	15	0.066666667			Not accessible
8BUQ	1	C13	C	1	3	0.162634051	2.9753315	-0.2246685	ok	FALSE											no_accept_dir	no directions with d >= r_excl_A (3.20)	0	15	15	0			Not accessible
8BUQ	19	C15	C	1	3	0.468300671	2.3433552	-0.85664487	ok	FALSE											no_accept_dir	no directions with d >= r_excl_A (3.20)	0	13	15	0.133333333			Not accessible
8BUQ	20	C16	C	1	3	6.701412357	3.1310322	-0.06896782	ok	FALSE											no_accept_dir	no directions with d >= r_excl_A (3.20)	0	11	15	0.266666667			Not accessible
8BUQ	2	C17	C	1	3	1.79795301	2.957233	-0.2427671	ok	FALSE											no_accept_dir	no directions with d >= r_excl_A (3.20)	0	10	15	0.333333333			Not accessible
8BUQ	16	C19	C	1	4	2.425518661	2.6466744	-0.55332565	ok	FALSE											no_accept_dir	no directions with d >= r_excl_A (3.20)	0	13	15	0.133333333			Not accessible
8BUQ	7	C2	C	1	4	0			skipped_sasa	FALSE											skipped_sasa	sasa_A2=0.000 <= 0.100	0	13	15	0.133333333			Not accessible
8BUQ	9	C4	C	1	3	0			skipped_sasa	FALSE											skipped_sasa	sasa_A2=0.000 <= 0.100	0	12	15	0.2			Not accessible
8BUQ	25	N3	N	1	3	0			skipped_sasa	FALSE											skipped_sasa	sasa_A2=0.000 <= 0.100	0	8	15	0.466666667			Not accessible
8BUQ	12	N7	N	1	3	4.283303434	4.60371	1.4037101	ok	TRUE	0	0	0	0	0	0	0	0	0	0	ok		1	12	15	0.2			No cone found
8BUQ	30	O1	O	1	2	0			skipped_sasa	FALSE											skipped_sasa	sasa_A2=0.000 <= 0.100	0	15	15	0			Not accessible
8BUR	34	C31	C	3	4	20.90260141	3.9165556	0.7165556	ok	TRUE	2.2	2.2	4.4	45	-56.64650215	27.50466891	2.540255186	0.987286827	-0.158607108	-0.010416667	ok		3	22	22	0	0.077894386	1.140504442	low rigidification
8BUR	10	C7	C	3	4	0			skipped_sasa	FALSE											skipped_sasa	sasa_A2=0.000 <= 0.100	0	15	22	0.318181818			Not accessible
8BUR	11	C8	C	3	4	5.153051552	3.5223296	0.32232952	ok	TRUE	16.060392	9.7	25.760391	7.8	-67.84710687	24.22267698	-25.32576049	0.499550825	0.054264472	0.864583333	ok		2	15	22	0.318181818			high rigidification
8BUR	13	C10	C	2	4	1.072948913	3.5481014	0.34810138	ok	TRUE	0	0	0	0	0	0	0	0	0	0	ok		1	14	22	0.363636364			No cone found
8BUR	26	C23	C	2	4	9.77385283	3.7230115	0.52301145	ok	TRUE	3.387703	5.7	9.087703	33	-58.47602292	26.47930958	-3.229774108	0.903917308	-0.023093866	0.427083333	ok		1	17	22	0.227272727	1.660830712	16.49671079	low rigidification
8BUR	27	C24	C	2	4	0			skipped_sasa	FALSE											skipped_sasa	sasa_A2=0.000 <= 0.100	0	18	22	0.181818182			Not accessible
8BUR	12	C9	C	2	4	0			skipped_sasa	FALSE											skipped_sasa	sasa_A2=0.000 <= 0.100	0	14	22	0.363636364			Not accessible
8BUR	16	C13	C	1	3	0			skipped_sasa	FALSE											skipped_sasa	sasa_A2=0.000 <= 0.100	0	16	22	0.272727273			Not accessible
8BUR	17	C14	C	1	3	0.214608227	2.926924	-0.27307606	ok	FALSE											no_accept_dir	no directions with d >= r_excl_A (3.20)	0	17	22	0.227272727			Not accessible
8BUR	19	C16	C	1	3	0			skipped_sasa	FALSE											skipped_sasa	sasa_A2=0.000 <= 0.100	0	17	22	0.227272727			Not accessible
8BUR	20	C17	C	1	3	0			skipped_sasa	FALSE											skipped_sasa	sasa_A2=0.000 <= 0.100	0	16	22	0.272727273			Not accessible
8BUR	22	C19	C	1	3	1.226540269	3.391359	0.19135904	ok	TRUE	0	0	0	0	0	0	0	0	0	0	ok		1	20	22	0.090909091			No cone found
8BUR	23	C20	C	1	3	1.66994856	2.9698381	-0.2301619	ok	FALSE											no_accept_dir	no directions with d >= r_excl_A (3.20)	0	21	22	0.045454545			Not accessible
8BUR	24	C21	C	1	3	0.019468418			skipped_sasa	FALSE											skipped_sasa	sasa_A2=0.019 <= 0.100	0	22	22	0			Not accessible
8BUR	25	C22	C	1	3	1.277632197	3.4824288	0.28242874	ok	TRUE	0	0	0	0	0	0	0	0	0	0	ok		1	21	22	0.045454545			No cone found
8BUR	30	C27	C	1	3	18.55055345	3.8144097	0.6144097	ok	TRUE	2.4433475	6.2	8.643348	42	-55.88538359	24.43881791	3.083026702	0.912159546	0.393491579	-0.114583333	ok		1	21	22	0.045454545	0.761122567	3.613322397	low rigidification
8BUR	31	C28	C	1	3	3.865142747	3.1325817	-0.06741834	ok	FALSE											no_accept_dir	no directions with d >= r_excl_A (3.20)	0	22	22	0			Not accessible
8BUR	32	C29	C	1	3	4.535760895	2.6839697	-0.5160303	ok	FALSE											no_accept_dir	no directions with d >= r_excl_A (3.20)	0	21	22	0.045454545			Not accessible
8BUR	33	C30	C	1	3	1.481396986	3.7035513	0.50355124	ok	TRUE	8.210512	8.2	16.410511	15	-66.91975162	23.67425421	-0.728985132	0.969781751	0.187374738	0.15625	ok		1	20	22	0.090909091	7.026548031	141414.991	high rigidification
8BUR	8	C5	C	1	3	0			skipped_sasa	FALSE											skipped_sasa	sasa_A2=0.000 <= 0.100	0	14	22	0.363636364			Not accessible
8BUR	9	C6	C	1	4	0			skipped_sasa	FALSE											skipped_sasa	sasa_A2=0.000 <= 0.100	0	14	22	0.363636364			Not accessible
8BUR	37	N5	N	1	3	0			skipped_sasa	FALSE											skipped_sasa	sasa_A2=0.000 <= 0.100	0	13	22	0.409090909			Not accessible
8BUR	38	N6	N	1	3	9.268223607	4.360123	1.1601231	ok	TRUE	9.379747	8.2	17.579748	13.2	-65.07469547	21.96053385	-11.263804	0.762627714	0.256631852	0.59375	ok		1	13	22	0.409090909	7.769732016	495739.0058	high rigidification
8BUR	40	N8	N	1	3	7.311063526	3.9121106	0.7121105	ok	TRUE	6.7709036	8.2	14.970903	18	-64.34433251	23.29864206	-2.515802261	0.969781751	0.187374738	0.15625	ok		1	16	22	0.272727273	6.352707436	45348.91135	high rigidification
8BUS	27	C24	C	3	4	0.484218525	3.832558	0.63255787	ok	TRUE	13.007181	9.7	22.707182	9.6	-65.88101385	23.53402266	-21.29608928	0.499550825	0.054264472	0.864583333	ok		2	15	18	0.166666667	45.76802885	3.53E+33	high rigidification
8BUS	28	C25	C	3	4	0			skipped_sasa	FALSE											skipped_sasa	sasa_A2=0.000 <= 0.100	0	15	18	0.166666667			Not accessible
8BUS	5	C3	C	3	4	12.83482091	4.198908	0.9989078	ok	TRUE	4.941281	4.2	9.141281	24	-58.24649614	24.5054103	-7.367980237	0.762627714	0.256631852	0.59375	ok		2	18	18	0	3.010586755	160.9812911	modest rigidification
8BUS	4	C4	C	3	4	0.198183116	4.0290785	0.82907844	ok	TRUE	13.007181	8.7	21.707182	9.6	-63.62448171	23.3249221	-19.36346689	0.499550825	0.054264472	0.864583333	ok		2	17	18	0.055555556	45.76802885	3.53E+33	high rigidification
8BUS	2	C6	C	2	4	1.75355199	3.41332	0.21332002	ok	TRUE	13.007181	8.7	21.707182	9.6	-69.87867714	23.59868017	-8.705800863	0.903917308	-0.023093866	0.427083333	ok		1	14	18	0.222222222	45.76802885	3.53E+33	high rigidification
8BUS	10	C9	C	2	4	0			skipped_sasa	FALSE											skipped_sasa	sasa_A2=0.000 <= 0.100	0	10	18	0.444444444			Not accessible
8BUS	6	N1	N	2	3	28.5230705	2.7710598	-0.4289403	ok	FALSE											no_accept_dir	no directions with d >= r_excl_A (3.20)	0	18	18	0			Not accessible
8BUS	14	C11	C	1	3	0			skipped_sasa	FALSE											skipped_sasa	sasa_A2=0.000 <= 0.100	0	12	18	0.333333333			Not accessible
8BUS	13	C12	C	1	3	0			skipped_sasa	FALSE											skipped_sasa	sasa_A2=0.000 <= 0.100	0	13	18	0.277777778			Not accessible
8BUS	18	C15	C	1	3	3.90119575	2.994949	-0.20505095	ok	FALSE											no_accept_dir	no directions with d >= r_excl_A (3.20)	0	16	18	0.111111111			Not accessible
8BUS	19	C16	C	1	3	1.457379069	2.226595	-0.9734051	ok	FALSE											no_accept_dir	no directions with d >= r_excl_A (3.20)	0	17	18	0.055555556			Not accessible
8BUS	20	C17	C	1	3	0			skipped_sasa	FALSE											skipped_sasa	sasa_A2=0.000 <= 0.100	0	18	18	0			Not accessible
8BUS	21	C18	C	1	3	0.610789009	2.8141055	-0.38589454	ok	FALSE											no_accept_dir	no directions with d >= r_excl_A (3.20)	0	17	18	0.055555556			Not accessible
8BUS	22	C19	C	1	3	2.480141512	3.2008789	0.000878811	ok	TRUE	16.060392	9.7	25.760391	7.8	-73.82446348	25.2684086	11.72536715	0.693228282	-0.053225804	-0.71875	ok		1	13	18	0.277777778			high rigidification
8BUS	23	C20	C	1	3	2.750636288	3.4384155	0.23841548	ok	TRUE	13.007181	2.2	15.207181	9.6	-74.43153606	20.3570293	-4.045476786	0.969781751	0.187374738	0.15625	ok		1	12	18	0.333333333	0.078229141	1.141149011	low rigidification
8BUS	25	C22	C	1	3	0			skipped_sasa	FALSE											skipped_sasa	sasa_A2=0.000 <= 0.100	0	13	18	0.277777778			Not accessible
8BUS	26	C23	C	1	4	0			skipped_sasa	FALSE											skipped_sasa	sasa_A2=0.000 <= 0.100	0	14	18	0.222222222			Not accessible
8BUS	32	N4	N	1	3	0.482535575	3.6603613	0.46036124	ok	TRUE	10.910784	8.2	19.110785	11.4	-69.41555166	25.89346974	-8.61406753	0.903917308	-0.023093866	0.427083333	ok		1	13	18	0.277777778	9.077445522	4506234.036	high rigidification
8BUS	34	N6	N	1	3	0			skipped_sasa	FALSE											skipped_sasa	sasa_A2=0.000 <= 0.100	0	9	18	0.5			Not accessible
8BUT	0	C1	C	3	4	10.57651255	4.4837027	1.2837026	ok	TRUE	6.7709036	7.7	14.470903	18	-64.9759667	22.97559221	-2.436588037	0.969781751	0.187374738	0.15625	ok		2	16	16	0	6.293458139	41033.33636	high rigidification
8BUT	16	C19	C	3	4	0.902566184	3.5326595	0.33265948	ok	TRUE	0	0	0	0	0	0	0	0	0	0	ok		1	15	16	0.0625			No cone found
8BUT	20	C20	C	3	4	0			skipped_sasa	FALSE											skipped_sasa	sasa_A2=0.000 <= 0.100	0	15	16	0.0625			Not accessible
8BUT	11	C12	C	2	4	3.138625795	2.797926	-0.4020741	ok	FALSE											no_accept_dir	no directions with d >= r_excl_A (3.20)	0	14	16	0.125			Not accessible
8BUT	12	C13	C	2	4	0			skipped_sasa	FALSE											skipped_sasa	sasa_A2=0.000 <= 0.100	0	15	16	0.0625			Not accessible
8BUT	1	C2	C	2	4	14.42095628	4.9999266	1.7999265	ok	TRUE	8.210512	7.2	15.410512	15	-64.94840777	24.71439385	-6.191972458	0.903917308	-0.023093866	0.427083333	ok		1	15	16	0.0625	6.793983438	95504.62864	high rigidification
8BUT	3	C4	C	2	4	20.51954143	4.9561405	1.7561405	ok	TRUE	8.210512	7.2	15.410512	15	-63.61220065	22.91131496	-10.08039138	0.762627714	0.256631852	0.59375	ok		1	15	16	0.0625	6.793983438	95504.62864	high rigidification
8BUT	6	C7	C	2	4	0			skipped_sasa	FALSE											skipped_sasa	sasa_A2=0.000 <= 0.100	0	8	16	0.5			Not accessible
8BUT	9	C10	C	1	3	1.119971707	2.4216173	-0.7783828	ok	FALSE											no_accept_dir	no directions with d >= r_excl_A (3.20)	0	11	16	0.3125			Not accessible
8BUT	13	C14	C	1	3	0.715346613	2.3469248	-0.85307527	ok	FALSE											no_accept_dir	no directions with d >= r_excl_A (3.20)	0	11	16	0.3125			Not accessible
8BUT	14	C15	C	1	3	0			skipped_sasa	FALSE											skipped_sasa	sasa_A2=0.000 <= 0.100	0	10	16	0.375			Not accessible
8BUT	15	C17	C	1	3	0			skipped_sasa	FALSE											skipped_sasa	sasa_A2=0.000 <= 0.100	0	13	16	0.1875			Not accessible
8BUT	19	C18	C	1	4	0.392005428	3.936939	0.73693895	ok	TRUE	16.060392	9.7	25.760391	7.8	-68.21433893	24.36873043	-22.6815841	0.499550825	0.054264472	0.864583333	ok		1	14	16	0.125			high rigidification
8BUT	2	C3	C	1	4	0			skipped_sasa	FALSE											skipped_sasa	sasa_A2=0.000 <= 0.100	0	14	16	0.125			Not accessible
8BUT	8	C9	C	1	3	0			skipped_sasa	FALSE											skipped_sasa	sasa_A2=0.000 <= 0.100	0	10	16	0.375			Not accessible
8BUT	21	N1	N	1	3	2.93553096	4.0153055	0.8153055	ok	TRUE	0	0	0	0	0	0	0	0	0	0	ok		1	13	16	0.1875			No cone found
8BUT	23	N3	N	1	3	0			skipped_sasa	FALSE											skipped_sasa	sasa_A2=0.000 <= 0.100	0	9	16	0.4375			Not accessible
8BUT	27	O1	O	1	2	8.071368145	3.2320287	0.032028675	ok	TRUE	0	0	0	0	0	0	0	0	0	0	ok		1	16	16	0			No cone found
8BUT	29	O3	O	1	2	1.150514548	2.7398036	-0.4601965	ok	FALSE											no_accept_dir	no directions with d >= r_excl_A (3.20)	0	16	16	0			Not accessible
8D80	13	C10	C	2	4	0			skipped_sasa	FALSE											skipped_sasa	sasa_A2=0.000 <= 0.100	0	16	19	0.157894737			Not accessible
8D80	14	C11	C	2	4	0			skipped_sasa	FALSE											skipped_sasa	sasa_A2=0.000 <= 0.100	0	17	19	0.105263158			Not accessible
8D80	17	C14	C	2	4	9.877471445	3.6917398	0.49173975	ok	TRUE	2.7167737	5.2	7.916774	39	108.6061975	194.5660722	139.9488277	-0.622823043	0.041712045	0.78125	ok		1	10	19	0.473684211	0.809261239	3.91915649	low rigidification
8D80	25	C21	C	2	4	20.84550296	5.329642	2.1296418	ok	TRUE	2.2	2.2	4.4	45	101.2267904	190.4892042	144.6146504	-0.102460912	0.988115591	0.114583333	ok		2	15	19	0.210526316	0.077894386	1.140504442	low rigidification
8D80	20	C22	C	2	4	14.54160228	4.219099	1.019099	ok	TRUE	2.7167737	4.2	6.916774	39	100.5157693	186.8053577	145.0544397	-0.102460912	0.988115591	0.114583333	ok		1	17	19	0.105263158	0.36740661	1.859134943	low rigidification
8D80	21	C23	C	2	4	18.28618009	4.3710127	1.1710126	ok	TRUE	3.387703	6.2	9.587703	33	96.48342819	187.3803003	141.5152712	0.507117531	0.405707164	0.760416667	ok		1	18	19	0.052631579	1.873365867	23.6149326	low rigidification
8D80	23	C24	C	2	4	23.77181832	4.3844233	1.1844232	ok	TRUE	2.7167737	4.2	6.916774	39	95.82985048	189.5694957	140.8513218	0.507117531	0.405707164	0.760416667	ok		1	18	19	0.052631579	0.36740661	1.859134943	low rigidification
8D80	24	C25	C	2	4	21.30494599	4.0076017	0.8076017	ok	TRUE	2.7167737	2.2	4.916774	39	99.74132185	191.3428682	140.6586125	-0.011740118	0.568040781	0.822916667	ok		2	17	19	0.105263158	0.078229141	1.141149011	low rigidification
8D80	10	C7	C	2	4	0.198365032	2.9186087	-0.28139138	ok	FALSE											no_accept_dir	no directions with d >= r_excl_A (3.20)	0	13	19	0.315789474			Not accessible
8D80	0	C1	C	1	3	0			skipped_sasa	FALSE											skipped_sasa	sasa_A2=0.000 <= 0.100	0	13	19	0.315789474			Not accessible
8D80	30	C16	C	1	3	6.628027834	3.0850165	-0.11498356	ok	FALSE											no_accept_dir	no directions with d >= r_excl_A (3.20)	0	12	19	0.368421053			Not accessible
8D80	28	C17	C	1	3	12.91316482	4.2092967	1.0092967	ok	TRUE	2.4433475	2.2	4.6433477	42	108.3539723	191.8341027	142.523649	-0.721246473	0.31951659	0.614583333	ok		1	12	19	0.368421053	0.078229141	1.141149011	low rigidification
8D80	29	C18	C	1	3	8.272730748	2.452198	-0.747802	ok	FALSE											no_accept_dir	no directions with d >= r_excl_A (3.20)	0	13	19	0.315789474			Not accessible
8D80	27	C19	C	1	3	14.46171807	4.1287513	0.92875123	ok	TRUE	1.8460191	2.2	4.046019	50	105.8972585	191.8489911	144.5317739	-0.850331231	-0.128107863	0.510416667	ok		1	13	19	0.315789474	0.077370484	1.139496402	low rigidification
8D80	1	C2	C	1	3	0			skipped_sasa	FALSE											skipped_sasa	sasa_A2=0.000 <= 0.100	0	12	19	0.368421053			Not accessible
8D80	3	C4	C	1	3	0			skipped_sasa	FALSE											skipped_sasa	sasa_A2=0.000 <= 0.100	0	14	19	0.263157895			Not accessible
8D80	12	C9	C	1	4	0			skipped_sasa	FALSE											skipped_sasa	sasa_A2=0.000 <= 0.100	0	15	19	0.210526316			Not accessible
8D80	7	N2	N	1	3	0			skipped_sasa	FALSE											skipped_sasa	sasa_A2=0.000 <= 0.100	0	17	19	0.105263158			Not accessible
8DEY	4	C13	C	2	4	0			skipped_sasa	FALSE											skipped_sasa	sasa_A2=0.000 <= 0.100	0	15	18	0.166666667			Not accessible
8DEY	5	C14	C	2	4	0			skipped_sasa	FALSE											skipped_sasa	sasa_A2=0.000 <= 0.100	0	16	18	0.111111111			Not accessible
8DEY	8	C20	C	2	4	3.632411633	3.1769009	-0.023099184	ok	FALSE											no_accept_dir	no directions with d >= r_excl_A (3.20)	0	11	18	0.388888889			Not accessible
8DEY	9	C21	C	2	4	20.95863347	3.8203607	0.6203606	ok	TRUE	1.8460191	2.2	4.046019	50	-23.88354118	-40.96403399	54.5362866	-0.622823043	0.041712045	0.78125	ok		2	12	18	0.333333333	0.077370484	1.139496402	low rigidification
8DEY	10	C23	C	2	4	0			skipped_sasa	FALSE											skipped_sasa	sasa_A2=0.000 <= 0.100	0	12	18	0.333333333			Not accessible
8DEY	11	C24	C	2	4	0.712213449	2.9594002	-0.24059987	ok	FALSE											no_accept_dir	no directions with d >= r_excl_A (3.20)	0	11	18	0.388888889			Not accessible
8DEY	12	C25	C	2	4	23.84013426	5.0213337	1.8213336	ok	TRUE	0.69365734	2.2	2.8936574	72.5	-23.70621018	-40.87349968	57.86116437	-0.689324283	-0.599827451	0.40625	ok		1	14	18	0.222222222	0.069509918	1.124478416	low rigidification
8DEY	23	C7	C	2	4	0			skipped_sasa	FALSE											skipped_sasa	sasa_A2=0.000 <= 0.100	0	12	18	0.333333333			Not accessible
8DEY	0	C1	C	1	3	0			skipped_sasa	FALSE											skipped_sasa	sasa_A2=0.000 <= 0.100	0	10	18	0.444444444			Not accessible
8DEY	18	C10	C	1	4	0.505096504	2.8056376	-0.39436245	ok	FALSE											no_accept_dir	no directions with d >= r_excl_A (3.20)	0	10	18	0.444444444			Not accessible
8DEY	3	C11	C	1	4	0			skipped_sasa	FALSE											skipped_sasa	sasa_A2=0.000 <= 0.100	0	14	18	0.222222222			Not accessible
8DEY	14	C27	C	1	3	19.53164924	3.3135426	0.11354256	ok	TRUE	1.0258769	2.2	3.2258768	65	-22.75140254	-41.9803949	56.59397278	0.269380396	-0.942477159	0.197916667	ok		1	16	18	0.111111111	0.076023592	1.136908935	low rigidification
8DEY	15	C28	C	1	3	27.14473753	3.7548196	0.5548196	ok	TRUE	0.69365734	2.2	2.8936574	72.5	-20.14891126	-43.62145676	57.15997003	0.269380396	-0.942477159	0.197916667	ok		1	17	18	0.055555556	0.069509918	1.124478416	low rigidification
8DEY	16	C29	C	1	3	31.72536749	4.885284	1.6852839	ok	TRUE	0.69365734	2.2	2.8936574	72.5	-17.53756492	-42.65616452	58.77534534	-0.689324283	-0.599827451	0.40625	ok		1	18	18	0	0.069509918	1.124478416	low rigidification
8DEY	2	C3	C	1	3	0.026188273			skipped_sasa	FALSE											skipped_sasa	sasa_A2=0.026 <= 0.100	0	10	18	0.444444444			Not accessible
8DEY	17	C30	C	1	3	28.60766468	4.271324	1.0713241	ok	TRUE	1.4015546	2.2	3.6015546	57.5	-17.62214066	-39.70716625	59.77243328	-0.689324283	-0.599827451	0.40625	ok		1	17	18	0.055555556	0.077361813	1.139479726	low rigidification
8DEY	19	C31	C	1	3	12.46994989	2.666324	-0.53367615	ok	FALSE											no_accept_dir	no directions with d >= r_excl_A (3.20)	0	16	18	0.111111111			Not accessible
8DEY	22	C6	C	1	3	0			skipped_sasa	FALSE											skipped_sasa	sasa_A2=0.000 <= 0.100	0	11	18	0.388888889			Not accessible
8DEY	25	N16	N	1	3	0			skipped_sasa	FALSE											skipped_sasa	sasa_A2=0.000 <= 0.100	0	16	18	0.111111111			Not accessible
8G46	21	C	C	3	4	6.243175247	3.0855553	-0.11444473	ok	FALSE											no_accept_dir	no directions with d >= r_excl_A (3.20)	0	12	15	0.2			Not accessible
8G46	35	C11	C	3	4	0			skipped_sasa	FALSE											skipped_sasa	sasa_A2=0.000 <= 0.100	0	15	15	0			Not accessible
8G46	6	C18	C	3	4	1.81183003	3.7211654	0.5211654	ok	TRUE	0	0	0	0	0	0	0	0	0	0	ok		2	15	15	0			No cone found
8G46	5	C19	C	3	4	18.08111947	3.1656208	-0.034379244	ok	FALSE											no_accept_dir	no directions with d >= r_excl_A (3.20)	0	15	15	0			Not accessible
8G46	4	C20	C	3	4	0			skipped_sasa	FALSE											skipped_sasa	sasa_A2=0.000 <= 0.100	0	15	15	0			Not accessible
8G46	13	C24	C	3	4	7.145627462	3.416405	0.21640491	ok	TRUE	0	0	0	0	0	0	0	0	0	0	ok		1	13	15	0.133333333			No cone found
8G46	18	C3	C	3	4	0			skipped_sasa	FALSE											skipped_sasa	sasa_A2=0.000 <= 0.100	0	11	15	0.266666667			Not accessible
8G46	34	C10	C	2	4	5.799336309	3.1213622	-0.07863784	ok	FALSE											no_accept_dir	no directions with d >= r_excl_A (3.20)	0	14	15	0.066666667			Not accessible
8G46	7	C15	C	2	4	0			skipped_sasa	FALSE											skipped_sasa	sasa_A2=0.000 <= 0.100	0	11	15	0.266666667			Not accessible
8G46	26	C12	C	1	3	0			skipped_sasa	FALSE											skipped_sasa	sasa_A2=0.000 <= 0.100	0	10	15	0.333333333			Not accessible
8G46	25	C13	C	1	3	0			skipped_sasa	FALSE											skipped_sasa	sasa_A2=0.000 <= 0.100	0	9	15	0.4			Not accessible
8G46	8	C14	C	1	4	0			skipped_sasa	FALSE											skipped_sasa	sasa_A2=0.000 <= 0.100	0	10	15	0.333333333			Not accessible
8G46	29	C7	C	1	3	0			skipped_sasa	FALSE											skipped_sasa	sasa_A2=0.000 <= 0.100	0	9	15	0.4			Not accessible
8G46	28	C8	C	1	3	0			skipped_sasa	FALSE											skipped_sasa	sasa_A2=0.000 <= 0.100	0	10	15	0.333333333			Not accessible
8G46	30	N	N	1	3	0			skipped_sasa	FALSE											skipped_sasa	sasa_A2=0.000 <= 0.100	0	12	15	0.2			Not accessible
8G66	10	C05	C	2	4	0			skipped_sasa	FALSE											skipped_sasa	sasa_A2=0.000 <= 0.100	0	9	15	0.4			Not accessible
8G66	7	C24	C	2	4	0			skipped_sasa	FALSE											skipped_sasa	sasa_A2=0.000 <= 0.100	0	12	15	0.2			Not accessible
8G66	18	C25	C	2	4	0			skipped_sasa	FALSE											skipped_sasa	sasa_A2=0.000 <= 0.100	0	13	15	0.133333333			Not accessible
8G66	9	C03	C	1	4	0			skipped_sasa	FALSE											skipped_sasa	sasa_A2=0.000 <= 0.100	0	11	15	0.266666667			Not accessible
8G66	12	C07	C	1	3	0.026040714			skipped_sasa	FALSE											skipped_sasa	sasa_A2=0.026 <= 0.100	0	8	15	0.466666667			Not accessible
8G66	2	C15	C	1	3	10.08635395	2.2945979	-0.9054022	ok	FALSE											no_accept_dir	no directions with d >= r_excl_A (3.20)	0	13	15	0.133333333			Not accessible
8G66	15	C16	C	1	3	32.68530334	5.046379	1.846379	ok	TRUE	1.4015546	2.2	3.6015546	57.5	65.81810187	22.36224719	26.49350179	0.695318956	-0.17159218	0.697916667	ok		1	14	15	0.066666667	0.077361813	1.139479726	low rigidification
8G66	3	C17	C	1	3	21.01399897	3.6556013	0.45560122	ok	TRUE	1.8460191	3.2	5.046019	50	62.9243439	23.95799204	28.37934248	0.898156405	-0.354257297	0.260416667	ok		1	15	15	0	0.165120735	1.32140011	low rigidification
8G66	16	C18	C	1	3	4.853472638	2.6271992	-0.5728009	ok	FALSE											no_accept_dir	no directions with d >= r_excl_A (3.20)	0	14	15	0.066666667			Not accessible
8G66	17	C19	C	1	3	0			skipped_sasa	FALSE											skipped_sasa	sasa_A2=0.000 <= 0.100	0	9	15	0.4			Not accessible
8G66	4	C20	C	1	3	0			skipped_sasa	FALSE											skipped_sasa	sasa_A2=0.000 <= 0.100	0	8	15	0.466666667			Not accessible
8G66	21	N09	N	1	3	0.135411304	1.5964786	-1.6035215	ok	FALSE											no_accept_dir	no directions with d >= r_excl_A (3.20)	0	10	15	0.333333333			Not accessible
8G66	23	N26	N	1	3	0			skipped_sasa	FALSE											skipped_sasa	sasa_A2=0.000 <= 0.100	0	13	15	0.133333333			Not accessible
8OJH	21	C	C	3	4	31.29671306	4.4668903	1.2668903	ok	TRUE	1.8460191	2.2	4.046019	50	8.048552568	58.58967189	-2.909427536	0.028787195	0.945989495	-0.322916667	ok		2	10	10	0	0.077370484	1.139496402	low rigidification
8OJH	13	C10	C	2	4	0			skipped_sasa	FALSE											skipped_sasa	sasa_A2=0.000 <= 0.100	0	8	10	0.2			Not accessible
8OJH	12	C9	C	2	4	0			skipped_sasa	FALSE											skipped_sasa	sasa_A2=0.000 <= 0.100	0	7	10	0.3			Not accessible
8OJH	17	N2	N	2	3	6.010926983	2.3231025	-0.8768976	ok	FALSE											no_accept_dir	no directions with d >= r_excl_A (3.20)	0	9	10	0.1			Not accessible
8OJH	1	C2	C	1	3	11.6472196	2.9372008	-0.26279926	ok	FALSE											no_accept_dir	no directions with d >= r_excl_A (3.20)	0	9	10	0.1			Not accessible
8OJH	2	C3	C	1	3	21.49010409	3.9627113	0.7627113	ok	TRUE	1.8460191	2.2	4.046019	50	8.920016939	59.62177633	-1.758894329	0.194616873	0.320375976	0.927083333	ok		1	9	10	0.1	0.077370484	1.139496402	low rigidification
8OJH	11	C8	C	1	4	0			skipped_sasa	FALSE											skipped_sasa	sasa_A2=0.000 <= 0.100	0	6	10	0.4			Not accessible
8OJH	9	N1	N	1	3	0			skipped_sasa	FALSE											skipped_sasa	sasa_A2=0.000 <= 0.100	0	8	10	0.2			Not accessible
8TNP	13	C14	C	2	4	0			skipped_sasa	FALSE											skipped_sasa	sasa_A2=0.000 <= 0.100	0	6	9	0.333333333			Not accessible
8TNP	17	C18	C	2	4	0			skipped_sasa	FALSE											skipped_sasa	sasa_A2=0.000 <= 0.100	0	7	9	0.222222222			Not accessible
8TNP	9	N10	N	2	3	7.987707995	3.0652163	-0.13478374	ok	FALSE											no_accept_dir	no directions with d >= r_excl_A (3.20)	0	9	9	0			Not accessible
8TNP	0	C1	C	1	3	4.083290829	2.4375246	-0.7624755	ok	FALSE											no_accept_dir	no directions with d >= r_excl_A (3.20)	0	9	9	0			Not accessible
8TNP	11	C12	C	1	4	0			skipped_sasa	FALSE											skipped_sasa	sasa_A2=0.000 <= 0.100	0	5	9	0.444444444			Not accessible
8TNP	1	C2	C	1	3	0			skipped_sasa	FALSE											skipped_sasa	sasa_A2=0.000 <= 0.100	0	9	9	0			Not accessible
8TNP	2	C3	C	1	3	0			skipped_sasa	FALSE											skipped_sasa	sasa_A2=0.000 <= 0.100	0	8	9	0.111111111			Not accessible
8TNP	15	N16	N	1	3	0			skipped_sasa	FALSE											skipped_sasa	sasa_A2=0.000 <= 0.100	0	7	9	0.222222222			Not accessible
8TNQ	7	C10	C	2	4	22.16418012	3.4752073	0.27520728	ok	TRUE	2.2	3.2	5.4	45	141.7450819	154.8327686	86.36097747	-0.204455542	0.140432792	-0.96875	ok		1	12	13	0.076923077	0.165328246	1.321862997	low rigidification
8TNQ	8	C11	C	2	4	3.407587473	2.4374287	-0.76257133	ok	FALSE											no_accept_dir	no directions with d >= r_excl_A (3.20)	0	11	13	0.153846154			Not accessible
8TNQ	16	C22	C	2	4	0			skipped_sasa	FALSE											skipped_sasa	sasa_A2=0.000 <= 0.100	0	11	13	0.153846154			Not accessible
8TNQ	17	C23	C	2	4	0			skipped_sasa	FALSE											skipped_sasa	sasa_A2=0.000 <= 0.100	0	10	13	0.230769231			Not accessible
8TNQ	5	C7	C	2	4	4.782893999	3.6487188	0.4487188	ok	TRUE	2.7167737	5.2	7.916774	39	138.7560572	152.9692946	88.08122272	0.184406329	0.326359922	-0.927083333	ok		1	11	13	0.153846154	0.809261239	3.91915649	low rigidification
8TNQ	6	C8	C	2	4	23.0670272	4.004383	0.80438304	ok	TRUE	2.2	2.2	4.4	45	138.6316587	152.9821866	85.23392458	-0.204455542	0.140432792	-0.96875	ok		1	12	13	0.076923077	0.077894386	1.140504442	low rigidification
8TNQ	9	C12	C	1	3	0			skipped_sasa	FALSE											skipped_sasa	sasa_A2=0.000 <= 0.100	0	9	13	0.307692308			Not accessible
8TNQ	10	C13	C	1	3	0			skipped_sasa	FALSE											skipped_sasa	sasa_A2=0.000 <= 0.100	0	8	13	0.384615385			Not accessible
8TNQ	13	C18	C	1	4	0			skipped_sasa	FALSE											skipped_sasa	sasa_A2=0.000 <= 0.100	0	9	13	0.307692308			Not accessible
8TNQ	3	C4	C	1	3	0			skipped_sasa	FALSE											skipped_sasa	sasa_A2=0.000 <= 0.100	0	8	13	0.384615385			Not accessible
8TNQ	19	N20	N	1	3	0			skipped_sasa	FALSE											skipped_sasa	sasa_A2=0.000 <= 0.100	0	11	13	0.153846154			Not accessible
8TNR	7	C10	C	2	4	38.0628885	5.2290807	2.0290806	ok	TRUE	1.8460191	2.2	4.046019	50	143.2198404	153.9439943	83.97504966	-0.461885608	0.777342596	-0.427083333	ok		2	12	13	0.076923077	0.077370484	1.139496402	low rigidification
8TNR	8	C11	C	2	4	14.06607239	4.366082	1.1660821	ok	TRUE	2.7167737	5.2	7.916774	39	142.4154253	151.7444878	87.43603617	0.106137472	0.640703777	-0.760416667	ok		1	11	13	0.153846154	0.809261239	3.91915649	low rigidification
8TNR	16	C22	C	2	4	0			skipped_sasa	FALSE											skipped_sasa	sasa_A2=0.000 <= 0.100	0	11	13	0.153846154			Not accessible
8TNR	17	C23	C	2	4	0			skipped_sasa	FALSE											skipped_sasa	sasa_A2=0.000 <= 0.100	0	10	13	0.230769231			Not accessible
8TNR	5	C7	C	2	4	4.319520227	3.4346867	0.23468661	ok	TRUE	2.7167737	2.2	4.916774	39	139.2760582	153.3217044	88.12679722	-0.148790029	0.790773333	-0.59375	ok		1	11	13	0.153846154	0.078229141	1.141149011	low rigidification
8TNR	6	C8	C	2	4	18.89853049	4.1633267	0.9633267	ok	TRUE	2.7167737	2.2	4.916774	39	135.6954964	155.0427575	82.3954008	0.762627714	0.256631852	0.59375	ok		1	12	13	0.076923077	0.078229141	1.141149011	low rigidification
8TNR	9	C12	C	1	3	0			skipped_sasa	FALSE											skipped_sasa	sasa_A2=0.000 <= 0.100	0	9	13	0.307692308			Not accessible
8TNR	10	C13	C	1	3	0			skipped_sasa	FALSE											skipped_sasa	sasa_A2=0.000 <= 0.100	0	8	13	0.384615385			Not accessible
8TNR	13	C18	C	1	4	0			skipped_sasa	FALSE											skipped_sasa	sasa_A2=0.000 <= 0.100	0	9	13	0.307692308			Not accessible
8TNR	3	C4	C	1	3	5.199129351	3.4361224	0.23612237	ok	TRUE	3.0280402	5.2	8.228041	36	141.5262711	153.0665228	90.11680074	0.106137472	0.640703777	-0.760416667	ok		1	8	13	0.384615385	0.908413247	4.633098474	low rigidification
8TNR	19	N20	N	1	3	0			skipped_sasa	FALSE											skipped_sasa	sasa_A2=0.000 <= 0.100	0	11	13	0.153846154			Not accessible
8TZX	10	C22	C	3	4	19.75989766	3.526038	0.32603788	ok	TRUE	3.8105118	5.2	9.010511	30	-13.58150112	23.1074401	37.62116916	-0.102460912	0.988115591	0.114583333	ok		1	12	15	0.2	1.486017887	12.28170525	low rigidification
8TZX	16	C29	C	3	4	35.09769548	4.2040324	1.0040324	ok	TRUE	0.38791937	2.2	2.5879195	80	-14.91782435	33.27096231	36.89784772	0.243995715	0.968376692	-0.052083333	ok		2	15	15	0	0.029151666	1.050432909	low rigidification
8TZX	4	C13	C	2	4	0			skipped_sasa	FALSE											skipped_sasa	sasa_A2=0.000 <= 0.100	0	12	15	0.2			Not accessible
8TZX	5	C14	C	2	4	0			skipped_sasa	FALSE											skipped_sasa	sasa_A2=0.000 <= 0.100	0	13	15	0.133333333			Not accessible
8TZX	11	C24	C	2	4	7.897777346	4.1439114	0.9439113	ok	TRUE	1.0258769	2.2	3.2258768	65	-13.19860577	31.63736286	35.42668147	0.54852936	0.80700928	-0.21875	ok		1	14	15	0.066666667	0.076023592	1.136908935	low rigidification
8TZX	12	C25	C	2	4	29.85049795	5.2824326	2.0824325	ok	TRUE	0.69365734	2.2	2.8936574	72.5	-11.13660617	32.0017548	37.46119417	0.54852936	0.80700928	-0.21875	ok		2	15	15	0	0.069509918	1.124478416	low rigidification
8TZX	13	C26	C	2	4	8.768104592	3.3199463	0.11994624	ok	TRUE	1.8460191	2.2	4.046019	50	-10.47399226	29.15469822	38.49782427	0.749027353	0.538898893	-0.385416667	ok		1	14	15	0.066666667	0.077370484	1.139496402	low rigidification
8TZX	14	C27	C	2	4	14.14650196	4.56997	1.3699701	ok	TRUE	1.4015546	2.2	3.6015546	57.5	-12.03921676	30.26096189	39.58989523	0.54852936	0.80700928	-0.21875	ok		1	13	15	0.133333333	0.077361813	1.139479726	low rigidification
8TZX	15	C28	C	2	4	20.09176761	5.036319	1.8363187	ok	TRUE	0.69365734	2.2	2.8936574	72.5	-13.68628129	32.45942198	38.07491825	0.028787195	0.945989495	-0.322916667	ok		1	14	15	0.066666667	0.069509918	1.124478416	low rigidification
8TZX	20	C7	C	2	4	0			skipped_sasa	FALSE											skipped_sasa	sasa_A2=0.000 <= 0.100	0	9	15	0.4			Not accessible
8TZX	0	C1	C	1	3	0.267927774	2.631633	-0.568367	ok	FALSE											no_accept_dir	no directions with d >= r_excl_A (3.20)	0	9	15	0.4			Not accessible
8TZX	3	C12	C	1	4	0			skipped_sasa	FALSE											skipped_sasa	sasa_A2=0.000 <= 0.100	0	11	15	0.266666667			Not accessible
8TZX	8	C20	C	1	4	0			skipped_sasa	FALSE											skipped_sasa	sasa_A2=0.000 <= 0.100	0	11	15	0.266666667			Not accessible
8TZX	9	C21	C	1	4	3.893986399	3.9303904	0.7303903	ok	TRUE	1.4015546	2.2	3.6015546	57.5	-14.12360216	29.20371356	39.29528421	0.243995715	0.968376692	-0.052083333	ok		1	12	15	0.2	0.077361813	1.139479726	low rigidification
8TZX	2	C3	C	1	3	0			skipped_sasa	FALSE											skipped_sasa	sasa_A2=0.000 <= 0.100	0	8	15	0.466666667			Not accessible
8TZX	19	C6	C	1	3	0			skipped_sasa	FALSE											skipped_sasa	sasa_A2=0.000 <= 0.100	0	8	15	0.466666667			Not accessible
8TZX	22	N16	N	1	3	0			skipped_sasa	FALSE											skipped_sasa	sasa_A2=0.000 <= 0.100	0	13	15	0.133333333			Not accessible
8U15	13	C10	C	2	4	0			skipped_sasa	FALSE											skipped_sasa	sasa_A2=0.000 <= 0.100	0	16	19	0.157894737			Not accessible
8U15	14	C11	C	2	4	0			skipped_sasa	FALSE											skipped_sasa	sasa_A2=0.000 <= 0.100	0	17	19	0.105263158			Not accessible
8U15	17	C14	C	2	4	6.320634832	3.6551604	0.45516038	ok	TRUE	4.3177433	3.2	7.517743	27	-12.738013	-4.994408392	-21.89363794	0.054726485	-0.881633966	0.46875	ok		2	10	19	0.473684211	0.209671241	1.424590639	low rigidification
8U15	25	C21	C	2	4	19.15681057	4.2385864	1.0385864	ok	TRUE	1.4015546	2.2	3.6015546	57.5	-16.62154402	-13.12254963	-19.12590516	0.269380396	-0.942477159	0.197916667	ok		2	15	19	0.210526316	0.077361813	1.139479726	low rigidification
8U15	20	C22	C	2	4	14.98694677	4.617134	1.417134	ok	TRUE	2.2	3.7	5.9	45	-20.42593491	-12.84178537	-20.74854466	0.473594659	-0.877719351	-0.072916667	ok		1	17	19	0.105263158	0.263440614	1.559923534	low rigidification
8U15	21	C23	C	2	4	4.311711674	3.2737777	0.073777676	ok	TRUE	3.387703	4.7	8.087703	33	-24.69597987	-11.8768862	-21.83386494	0.898156405	-0.354257297	0.260416667	ok		1	18	19	0.052631579	0.974140072	5.176659836	low rigidification
8U15	23	C24	C	2	4	12.61748046	3.6138446	0.4138446	ok	TRUE	4.941281	2.7	7.641281	24	-23.50181097	-8.825717883	-17.77602452	0.744646082	-0.660842757	0.09375	ok		2	18	19	0.052631579	0.096967971	1.177817537	low rigidification
8U15	24	C25	C	2	4	28.6234133	5.881313	2.6813128	ok	TRUE	3.0280402	2.2	5.22804	36	-18.80436621	-13.25539413	-16.5747435	0.008027256	-0.735862571	-0.677083333	ok		2	17	19	0.105263158	0.078229141	1.141149011	low rigidification
8U15	10	C7	C	2	4	0			skipped_sasa	FALSE											skipped_sasa	sasa_A2=0.000 <= 0.100	0	13	19	0.315789474			Not accessible
8U15	0	C1	C	1	3	0.875678461	2.6396327	-0.56036735	ok	FALSE											no_accept_dir	no directions with d >= r_excl_A (3.20)	0	13	19	0.315789474			Not accessible
8U15	30	C16	C	1	3	4.163323945	4.311732	1.1117318	ok	TRUE	6.7709036	5.2	11.970903	18	-15.01737084	-2.413397148	-18.08153566	-0.071654418	-0.996939859	0.03125	ok		1	12	19	0.368421053	3.922886508	750.7507341	modest rigidification
8U15	28	C17	C	1	3	0			skipped_sasa	FALSE											skipped_sasa	sasa_A2=0.000 <= 0.100	0	12	19	0.368421053			Not accessible
8U15	29	C18	C	1	3	11.94549381	5.0033617	1.8033617	ok	TRUE	3.387703	6.2	9.587703	33	-15.60449582	-8.558161328	-17.23730544	-0.405723434	-0.903908636	-0.135416667	ok		1	13	19	0.315789474	1.873365867	23.6149326	low rigidification
8U15	27	C19	C	1	3	2.477990768	3.2078676	0.007867575	ok	TRUE	2.4433475	2.2	4.6433477	42	-15.1710566	-10.50463906	-22.30990772	-0.071654418	-0.996939859	0.03125	ok		1	13	19	0.315789474	0.078229141	1.141149011	low rigidification
8U15	1	C2	C	1	3	1.137664296	3.2536867	0.05368662	ok	TRUE	6.7709036	7.7	14.470903	18	-18.10883737	-1.0281495	-21.10937388	0.269380396	-0.942477159	0.197916667	ok		1	12	19	0.368421053	6.293458139	41033.33636	high rigidification
8U15	3	C4	C	1	3	0			skipped_sasa	FALSE											skipped_sasa	sasa_A2=0.000 <= 0.100	0	14	19	0.263157895			Not accessible
8U15	12	C9	C	1	4	0			skipped_sasa	FALSE											skipped_sasa	sasa_A2=0.000 <= 0.100	0	15	19	0.210526316			Not accessible
8U15	7	N2	N	1	3	0			skipped_sasa	FALSE											skipped_sasa	sasa_A2=0.000 <= 0.100	0	17	19	0.105263158			Not accessible
8VL9	4	C15	C	3	4	0			skipped_sasa	FALSE											skipped_sasa	sasa_A2=0.000 <= 0.100	0	15	16	0.0625			Not accessible
8VL9	5	C16	C	3	4	0			skipped_sasa	FALSE											skipped_sasa	sasa_A2=0.000 <= 0.100	0	15	16	0.0625			Not accessible
8VL9	6	C17	C	3	4	0			skipped_sasa	FALSE											skipped_sasa	sasa_A2=0.000 <= 0.100	0	15	16	0.0625			Not accessible
8VL9	8	C19	C	3	4	0			skipped_sasa	FALSE											skipped_sasa	sasa_A2=0.000 <= 0.100	0	16	16	0			Not accessible
8VL9	9	C21	C	2	4	0			skipped_sasa	FALSE											skipped_sasa	sasa_A2=0.000 <= 0.100	0	9	16	0.4375			Not accessible
8VL9	1	C3	C	2	4	0			skipped_sasa	FALSE											skipped_sasa	sasa_A2=0.000 <= 0.100	0	11	16	0.3125			Not accessible
8VL9	25	C5	C	2	4	0			skipped_sasa	FALSE											skipped_sasa	sasa_A2=0.000 <= 0.100	0	12	16	0.25			Not accessible
8VL9	2	C12	C	1	4	0			skipped_sasa	FALSE											skipped_sasa	sasa_A2=0.000 <= 0.100	0	13	16	0.1875			Not accessible
8VL9	0	C2	C	1	4	0			skipped_sasa	FALSE											skipped_sasa	sasa_A2=0.000 <= 0.100	0	10	16	0.375			Not accessible
8VL9	11	C23	C	1	3	0			skipped_sasa	FALSE											skipped_sasa	sasa_A2=0.000 <= 0.100	0	11	16	0.3125			Not accessible
8VL9	15	C27	C	1	3	0			skipped_sasa	FALSE											skipped_sasa	sasa_A2=0.000 <= 0.100	0	12	16	0.25			Not accessible
8VL9	17	C29	C	1	3	0			skipped_sasa	FALSE											skipped_sasa	sasa_A2=0.000 <= 0.100	0	15	16	0.0625			Not accessible
8VL9	18	C30	C	1	3	0			skipped_sasa	FALSE											skipped_sasa	sasa_A2=0.000 <= 0.100	0	16	16	0			Not accessible
8VL9	20	C33	C	1	3	0			skipped_sasa	FALSE											skipped_sasa	sasa_A2=0.000 <= 0.100	0	12	16	0.25			Not accessible
8VL9	21	C34	C	1	3	0			skipped_sasa	FALSE											skipped_sasa	sasa_A2=0.000 <= 0.100	0	13	16	0.1875			Not accessible
8VL9	22	C35	C	1	3	0.969142057	2.409808	-0.7901921	ok	FALSE											no_accept_dir	no directions with d >= r_excl_A (3.20)	0	14	16	0.125			Not accessible
8VL9	23	C36	C	1	3	0			skipped_sasa	FALSE											skipped_sasa	sasa_A2=0.000 <= 0.100	0	13	16	0.1875			Not accessible
8VL9	24	C4	C	1	4	0			skipped_sasa	FALSE											skipped_sasa	sasa_A2=0.000 <= 0.100	0	12	16	0.25			Not accessible
8VL9	28	N13	N	1	3	0			skipped_sasa	FALSE											skipped_sasa	sasa_A2=0.000 <= 0.100	0	14	16	0.125			Not accessible
8VL9	29	N31	N	1	3	0			skipped_sasa	FALSE											skipped_sasa	sasa_A2=0.000 <= 0.100	0	16	16	0			Not accessible
8VL9	31	N9	N	1	3	0			skipped_sasa	FALSE											skipped_sasa	sasa_A2=0.000 <= 0.100	0	8	16	0.5			Not accessible
8VL9	34	O7	O	1	2	0			skipped_sasa	FALSE											skipped_sasa	sasa_A2=0.000 <= 0.100	0	13	16	0.1875			Not accessible
8VLB	0	CAA	C	3	4	7.014813761	3.724893	0.52489305	ok	TRUE	0	0	0	0	0	0	0	0	0	0	ok		1	16	16	0			No cone found
8VLB	32	CAB	C	3	4	16.33700841	3.363954	0.16395402	ok	TRUE	10.910784	7.7	18.610785	11.4	69.66708238	42.99390517	16.52578447	0.412424283	-0.431935802	0.802083333	ok		2	16	16	0	8.844579934	3041739.957	high rigidification
8VLB	8	CAC	C	3	4	0			skipped_sasa	FALSE											skipped_sasa	sasa_A2=0.000 <= 0.100	0	15	16	0.0625			Not accessible
8VLB	6	CAD	C	3	4	0			skipped_sasa	FALSE											skipped_sasa	sasa_A2=0.000 <= 0.100	0	15	16	0.0625			Not accessible
8VLB	7	CAE	C	3	4	0			skipped_sasa	FALSE											skipped_sasa	sasa_A2=0.000 <= 0.100	0	15	16	0.0625			Not accessible
8VLB	20	CAO	C	2	4	0			skipped_sasa	FALSE											skipped_sasa	sasa_A2=0.000 <= 0.100	0	9	16	0.4375			Not accessible
8VLB	15	CB	C	2	4	0			skipped_sasa	FALSE											skipped_sasa	sasa_A2=0.000 <= 0.100	0	11	16	0.3125			Not accessible
8VLB	12	CD2	C	2	4	0			skipped_sasa	FALSE											skipped_sasa	sasa_A2=0.000 <= 0.100	0	12	16	0.25			Not accessible
8VLB	16	CA	C	1	4	0			skipped_sasa	FALSE											skipped_sasa	sasa_A2=0.000 <= 0.100	0	10	16	0.375			Not accessible
8VLB	24	CAJ	C	1	3	0.562414641	2.9915442	-0.2084558	ok	FALSE											no_accept_dir	no directions with d >= r_excl_A (3.20)	0	11	16	0.3125			Not accessible
8VLB	22	CAK	C	1	3	0			skipped_sasa	FALSE											skipped_sasa	sasa_A2=0.000 <= 0.100	0	11	16	0.3125			Not accessible
8VLB	25	CAL	C	1	3	2.361162356	3.351662	0.15166187	ok	TRUE	0	0	0	0	0	0	0	0	0	0	ok		1	12	16	0.25			No cone found
8VLB	23	CAM	C	1	3	0			skipped_sasa	FALSE											skipped_sasa	sasa_A2=0.000 <= 0.100	0	12	16	0.25			Not accessible
8VLB	29	CAN	C	1	3	0			skipped_sasa	FALSE											skipped_sasa	sasa_A2=0.000 <= 0.100	0	16	16	0			Not accessible
8VLB	4	CBE	C	1	4	0			skipped_sasa	FALSE											skipped_sasa	sasa_A2=0.000 <= 0.100	0	13	16	0.1875			Not accessible
8VLB	13	CG	C	1	4	0			skipped_sasa	FALSE											skipped_sasa	sasa_A2=0.000 <= 0.100	0	12	16	0.25			Not accessible
8VLB	19	NAS	N	1	3	0			skipped_sasa	FALSE											skipped_sasa	sasa_A2=0.000 <= 0.100	0	8	16	0.5			Not accessible
8VLB	3	NAT	N	1	3	0			skipped_sasa	FALSE											skipped_sasa	sasa_A2=0.000 <= 0.100	0	14	16	0.125			Not accessible
8VLB	14	OD1	O	1	2	0			skipped_sasa	FALSE											skipped_sasa	sasa_A2=0.000 <= 0.100	0	13	16	0.1875			Not accessible
8VOJ	0	C1	C	1	4	0.503380749	3.145156	-0.05484414	ok	FALSE											no_accept_dir	no directions with d >= r_excl_A (3.20)	0	6	9	0.333333333			Not accessible
8VOJ	1	C2	C	1	4	0			skipped_sasa	FALSE											skipped_sasa	sasa_A2=0.000 <= 0.100	0	6	9	0.333333333			Not accessible
8VOJ	2	C3	C	1	4	4.414176223	4.096311	0.89631104	ok	TRUE	1.8460191	2.2	4.046019	50	161.8143395	209.943703	135.486855	0.008027256	-0.735862571	-0.677083333	ok		1	6	9	0.333333333	0.077370484	1.139496402	low rigidification
8VOJ	3	C4	C	1	4	0			skipped_sasa	FALSE											skipped_sasa	sasa_A2=0.000 <= 0.100	0	6	9	0.333333333			Not accessible
8VOJ	4	C5	C	1	4	2.657087951	4.193126	0.99312615	ok	TRUE	2.2	2.2	4.4	45	164.2912772	208.8946211	137.002812	-0.178610901	-0.506146306	-0.84375	ok		1	6	9	0.333333333	0.077894386	1.140504442	low rigidification
8VOJ	5	C6	C	1	4	0			skipped_sasa	FALSE											skipped_sasa	sasa_A2=0.000 <= 0.100	0	6	9	0.333333333			Not accessible
8VOJ	9	O31	O	1	2	0			skipped_sasa	FALSE											skipped_sasa	sasa_A2=0.000 <= 0.100	0	9	9	0			Not accessible
8VOJ	14	O32	O	1	2	0.344029123	3.2308786	0.030878544	ok	TRUE	16.060392	6.2	22.260391	7.8	160.8491188	225.2714927	148.9751011	0.008027256	-0.735862571	-0.677083333	ok		1	9	9	0			high rigidification
8VOJ	19	O33	O	1	2	31.04675766	3.7513537	0.5513537	ok	TRUE	1.8460191	2.2	4.046019	50	155.7672083	209.7433658	135.202521	0.139951384	-0.960735883	-0.239583333	ok		1	9	9	0	0.077370484	1.139496402	low rigidification
8VOJ	24	O34	O	1	2	3.631665089	2.194576	-1.005424	ok	FALSE											no_accept_dir	no directions with d >= r_excl_A (3.20)	0	9	9	0			Not accessible
8VOJ	29	O35	O	1	2	32.43425432	5.6465836	2.4465835	ok	TRUE	2.2	2.7	4.9	45	165.5573296	205.0221307	135.911032	-0.40196133	-0.130912286	-0.90625	ok		1	9	9	0	0.09528461	1.174475885	low rigidification
8VOJ	34	O36	O	1	2	0			skipped_sasa	FALSE											skipped_sasa	sasa_A2=0.000 <= 0.100	0	9	9	0			Not accessible
8VOJ	10	O41	O	1	2	0.152475617	2.0439475	-1.1560526	ok	FALSE											no_accept_dir	no directions with d >= r_excl_A (3.20)	0	9	9	0			Not accessible
8VOJ	15	O42	O	1	2	0.492548408	2.254364	-0.94563603	ok	FALSE											no_accept_dir	no directions with d >= r_excl_A (3.20)	0	9	9	0			Not accessible
8VOJ	20	O43	O	1	2	31.28134687	6.327458	3.1274579	ok	TRUE	1.8460191	2.2	4.046019	50	160.9138372	206.4099665	134.0040326	-0.529646084	-0.415320983	-0.739583333	ok		1	9	9	0	0.077370484	1.139496402	low rigidification
8VOJ	25	O44	O	1	2	24.85237241	4.963223	1.7632229	ok	TRUE	1.8460191	2.2	4.046019	50	159.4340441	205.7907089	136.059641	-0.795931541	-0.383101057	-0.46875	ok		1	9	9	0	0.077370484	1.139496402	low rigidification
8VOJ	30	O45	O	1	2	0.265142362	1.8172449	-1.3827552	ok	FALSE											no_accept_dir	no directions with d >= r_excl_A (3.20)	0	9	9	0			Not accessible
8VOJ	35	O46	O	1	2	0.514921066	2.1507978	-1.0492022	ok	FALSE											no_accept_dir	no directions with d >= r_excl_A (3.20)	0	9	9	0			Not accessible
9DJX	14	C27	C	3	4	28.52282084	4.0526867	0.85268664	ok	TRUE	1.4015546	2.2	3.6015546	57.5	17.37582458	12.76225504	-66.88719494	-0.66501498	-0.683008592	-0.302083333	ok		1	15	15	0	0.077361813	1.139479726	low rigidification
9DJX	15	C28	C	3	4	30.25590123	4.5102663	1.3102663	ok	TRUE	0.69365734	2.2	2.8936574	72.5	18.95065835	12.08134383	-66.6609501	0.473594659	-0.877719351	-0.072916667	ok		3	15	15	0	0.069509918	1.124478416	low rigidification
9DJX	4	C13	C	2	4	0			skipped_sasa	FALSE											skipped_sasa	sasa_A2=0.000 <= 0.100	0	12	15	0.2			Not accessible
9DJX	5	C14	C	2	4	0			skipped_sasa	FALSE											skipped_sasa	sasa_A2=0.000 <= 0.100	0	13	15	0.133333333			Not accessible
9DJX	9	C21	C	2	4	14.74934724	4.4175205	1.2175205	ok	TRUE	1.4015546	2.2	3.6015546	57.5	18.90091662	12.75217217	-62.58532545	0.269380396	-0.942477159	0.197916667	ok		1	12	15	0.2	0.077361813	1.139479726	low rigidification
9DJX	10	C22	C	2	4	9.715047518	3.3043	0.10430002	ok	TRUE	2.2	2.2	4.4	45	19.99046856	13.24358442	-63.94916577	0.744646082	-0.660842757	0.09375	ok		1	13	15	0.133333333	0.077894386	1.140504442	low rigidification
9DJX	12	C25	C	2	4	3.012009046	2.6469429	-0.5530572	ok	FALSE											no_accept_dir	no directions with d >= r_excl_A (3.20)	0	12	15	0.2			Not accessible
9DJX	13	C26	C	2	4	7.024071379	3.6795228	0.4795227	ok	TRUE	1.4015546	2.2	3.6015546	57.5	18.75255735	12.16575142	-66.38261994	-0.66501498	-0.683008592	-0.302083333	ok		1	14	15	0.066666667	0.077361813	1.139479726	low rigidification
9DJX	19	C7	C	2	4	0			skipped_sasa	FALSE											skipped_sasa	sasa_A2=0.000 <= 0.100	0	9	15	0.4			Not accessible
9DJX	0	C1	C	1	3	0.412623997	2.7287939	-0.4712062	ok	FALSE											no_accept_dir	no directions with d >= r_excl_A (3.20)	0	9	15	0.4			Not accessible
9DJX	3	C12	C	1	4	0			skipped_sasa	FALSE											skipped_sasa	sasa_A2=0.000 <= 0.100	0	11	15	0.266666667			Not accessible
9DJX	8	C20	C	1	4	1.262433805	3.2229445	0.02294445	ok	TRUE	2.2	2.2	4.4	45	16.7769921	15.25283734	-60.72293237	0.30378161	-0.804482169	-0.510416667	ok		1	11	15	0.266666667	0.077894386	1.140504442	low rigidification
9DJX	11	C23	C	1	4	9.118355421	5.027902	1.8279021	ok	TRUE	0.69365734	2.2	2.8936574	72.5	19.11528147	11.49100705	-65.0834833	0.269380396	-0.942477159	0.197916667	ok		1	14	15	0.066666667	0.069509918	1.124478416	low rigidification
9DJX	2	C3	C	1	3	0.020697873			skipped_sasa	FALSE											skipped_sasa	sasa_A2=0.021 <= 0.100	0	8	15	0.466666667			Not accessible
9DJX	18	C6	C	1	3	0			skipped_sasa	FALSE											skipped_sasa	sasa_A2=0.000 <= 0.100	0	8	15	0.466666667			Not accessible
9DJX	21	N16	N	1	3	0			skipped_sasa	FALSE											skipped_sasa	sasa_A2=0.000 <= 0.100	0	13	15	0.133333333			Not accessible
9DOM	13	C12	C	2	4	2.097702735	4.137795	0.9377949	ok	TRUE	1.4015546	2.2	3.6015546	57.5	15.91047603	12.91415658	32.47994698	-0.310448372	0.937660784	-0.15625	ok		2	10	18	0.444444444	0.077361813	1.139479726	low rigidification
9DOM	25	C14	C	2	4	0			skipped_sasa	FALSE											skipped_sasa	sasa_A2=0.000 <= 0.100	0	11	18	0.388888889			Not accessible
9DOM	24	C15	C	2	4	2.596371413	4.026967	0.826967	ok	TRUE	1.4015546	3.2	4.6015544	57.5	16.70663332	13.2201969	29.61113319	-0.420407215	0.862644893	0.28125	ok		1	12	18	0.333333333	0.154550701	1.29803514	low rigidification
9DOM	21	C16	C	2	4	2.419932222	3.1081629	-0.09183717	ok	FALSE											no_accept_dir	no directions with d >= r_excl_A (3.20)	0	11	18	0.388888889			Not accessible
9DOM	22	C17	C	2	4	22.03150771	4.3596373	1.1596372	ok	TRUE	1.4015546	2.2	3.6015546	57.5	13.06347905	14.04143184	31.21914046	-0.747995935	0.610479517	-0.260416667	ok		2	12	18	0.333333333	0.077361813	1.139479726	low rigidification
9DOM	26	C18	C	2	4	25.48716045	5.7226276	2.5226276	ok	TRUE	0.38791937	2.2	2.5879195	80	12.88055329	16.23374423	29.30179276	-0.620857018	0.783854614	0.010416667	ok		2	14	18	0.222222222	0.029151666	1.050432909	low rigidification
9DOM	6	C2	C	2	4	0			skipped_sasa	FALSE											skipped_sasa	sasa_A2=0.000 <= 0.100	0	15	18	0.166666667			Not accessible
9DOM	5	C3	C	2	4	0			skipped_sasa	FALSE											skipped_sasa	sasa_A2=0.000 <= 0.100	0	16	18	0.111111111			Not accessible
9DOM	9	C5	C	2	4	0			skipped_sasa	FALSE											skipped_sasa	sasa_A2=0.000 <= 0.100	0	12	18	0.333333333			Not accessible
9DOM	7	C1	C	1	4	0			skipped_sasa	FALSE											skipped_sasa	sasa_A2=0.000 <= 0.100	0	14	18	0.222222222			Not accessible
9DOM	32	C20	C	1	3	15.85694895	3.4866846	0.2866845	ok	TRUE	0.69365734	2.2	2.8936574	72.5	16.88527668	16.52878107	28.02552111	-0.747995935	0.610479517	-0.260416667	ok		1	16	18	0.111111111	0.069509918	1.124478416	low rigidification
9DOM	31	C21	C	1	3	18.32836094	3.100628	-0.09937215	ok	FALSE											no_accept_dir	no directions with d >= r_excl_A (3.20)	0	17	18	0.055555556			Not accessible
9DOM	30	C22	C	1	3	22.5377996	3.476939	0.27693892	ok	TRUE	1.0258769	2.2	3.2258768	65	14.94905581	15.30596532	22.5824645	-0.195819462	0.810468217	0.552083333	ok		1	18	18	0	0.076023592	1.136908935	low rigidification
9DOM	29	C23	C	1	3	29.06560667	4.9719086	1.7719085	ok	TRUE	0.38791937	2.2	2.5879195	80	12.58291205	14.84198818	24.40775852	-0.756074416	0.382262887	-0.53125	ok		1	17	18	0.055555556	0.029151666	1.050432909	low rigidification
9DOM	28	C24	C	1	3	11.89326653	4.802261	1.6022608	ok	TRUE	0.69365734	2.2	2.8936574	72.5	12.21383115	14.4720303	27.55222994	-0.489503544	0.522779693	-0.697916667	ok		1	16	18	0.111111111	0.069509918	1.124478416	low rigidification
9DOM	17	C8	C	1	3	0			skipped_sasa	FALSE											skipped_sasa	sasa_A2=0.000 <= 0.100	0	11	18	0.388888889			Not accessible
9DOM	16	C9	C	1	3	0			skipped_sasa	FALSE											skipped_sasa	sasa_A2=0.000 <= 0.100	0	10	18	0.444444444			Not accessible
9DOM	2	N2	N	1	3	0			skipped_sasa	FALSE											skipped_sasa	sasa_A2=0.000 <= 0.100	0	16	18	0.111111111			Not accessible
9H59	0	C1	C	3	4	27.38093993	3.2677317	0.06773162	ok	TRUE	2.2	2.7	4.9	45	155.432704	142.7410467	80.37319782	0.612971657	-0.711408241	-0.34375	ok		1	15	15	0	0.09528461	1.174475885	low rigidification
9H59	17	C18	C	2	4	0			skipped_sasa	FALSE											skipped_sasa	sasa_A2=0.000 <= 0.100	0	12	15	0.2			Not accessible
9H59	18	C19	C	2	4	0			skipped_sasa	FALSE											skipped_sasa	sasa_A2=0.000 <= 0.100	0	13	15	0.133333333			Not accessible
9H59	1	C2	C	2	4	8.108164333	3.2326274	0.032627344	ok	TRUE	4.3177433	2.2	6.517743	27	153.0645447	144.0467566	81.43108074	0.631231705	-0.473110834	-0.614583333	ok		1	14	15	0.066666667	0.078229141	1.141149011	low rigidification
9H59	21	C4	C	2	4	15.27054388	4.849429	1.6494291	ok	TRUE	3.0280402	2.7	5.72804	36	152.4617251	143.7198873	77.9657951	0.859221236	-0.479979542	-0.177083333	ok		2	13	15	0.133333333	0.096886187	1.177654966	low rigidification
9H59	4	C5	C	2	4	2.899024569	2.9301527	-0.2698474	ok	FALSE											no_accept_dir	no directions with d >= r_excl_A (3.20)	0	12	15	0.2			Not accessible
9H59	5	C7	C	2	4	13.14280146	3.4285095	0.22850943	ok	TRUE	5.731196	9.2	14.931196	21	154.8438881	147.158926	81.4345546	-0.529646084	-0.415320983	-0.739583333	ok		1	12	15	0.2	5.648600046	13818.23479	high rigidification
9H59	6	C8	C	2	4	21.39035077	4.7371445	1.5371444	ok	TRUE	3.387703	2.7	6.0877028	33	150.5968405	143.4538251	79.95818468	0.071781385	-0.31032471	-0.947916667	ok		1	12	15	0.2	0.096967971	1.177817537	low rigidification
9H59	9	C11	C	1	3	0			skipped_sasa	FALSE											skipped_sasa	sasa_A2=0.000 <= 0.100	0	9	15	0.4			Not accessible
9H59	10	C12	C	1	3	0			skipped_sasa	FALSE											skipped_sasa	sasa_A2=0.000 <= 0.100	0	8	15	0.466666667			Not accessible
9H59	13	C15	C	1	3	0.709957593	2.5572205	-0.6427796	ok	FALSE											no_accept_dir	no directions with d >= r_excl_A (3.20)	0	8	15	0.466666667			Not accessible
9H59	15	C17	C	1	4	0			skipped_sasa	FALSE											skipped_sasa	sasa_A2=0.000 <= 0.100	0	11	15	0.266666667			Not accessible
9H59	2	C3	C	1	4	4.254894319	2.7228084	-0.4771917	ok	FALSE											no_accept_dir	no directions with d >= r_excl_A (3.20)	0	12	15	0.2			Not accessible
9H59	22	C6	C	1	4	0			skipped_sasa	FALSE											skipped_sasa	sasa_A2=0.000 <= 0.100	0	11	15	0.266666667			Not accessible
9H59	7	C9	C	1	4	0			skipped_sasa	FALSE											skipped_sasa	sasa_A2=0.000 <= 0.100	0	11	15	0.266666667			Not accessible
9H59	23	N1	N	1	3	0.057031265			skipped_sasa	FALSE											skipped_sasa	sasa_A2=0.057 <= 0.100	0	13	15	0.133333333			Not accessible
9H59	3	N4	N	1	3	0			skipped_sasa	FALSE											skipped_sasa	sasa_A2=0.000 <= 0.100	0	13	15	0.133333333			Not accessible
