# Supplementary material for: Linkerability of Protein Ligands: Insights From Cocrystal Structures and Implications for DNA‐Encoded Libraries
Source: Mol Inform. 2026 Aug 2;45(8):e70045. doi: 10.1002/minf.70045 (PMC13430132; doi:10.1002/minf.70045)
Supplement: Supplementary file 2 — Supporting Data and Code [file MINF-45-e70045-s001.zip › Supporting Data and Code/Data/PARP2.csv]

pdb_id	attach_atom_index	attach_atom_name	attach_element	num_attached_H	degree	sasa_A2	min_dist_to_protein_A	clash_margin_A	growability_geom_status	growability_status	cone_height_A	cone_height_clear_A	cone_height_total_A	cone_half_angle_deg	cone_tip_x	cone_tip_y	cone_tip_z	cone_dir_x	cone_dir_y	cone_dir_z	cone_status	cone_reason	cone_n_accept_dirs	topo_eccentricity	topo_diameter	topo_center_score	G_total_corr_kcal	Kd_fold_from_G_total	linkerability
3KJD	17	C18	C	3	4	3.4160903437191603	4.055672	0.8556721	ok	TRUE	0	0	0	0	0	0	0	0	0	0	ok		1	7	8	0.125			No cone found
3KJD	6	C15	C	2	4	0.937511174	3.9108293	0.71082926	ok	TRUE	0	0	0	0	0	0	0	0	0	0	ok		1	8	8	0			No cone found
3KJD	16	C16	C	2	4	0			skipped_sasa	FALSE											skipped_sasa	sasa_A2=0.000 <= 0.100	0	8	8	0			Not accessible
3KJD	7	C17	C	2	4	0			skipped_sasa	FALSE											skipped_sasa	sasa_A2=0.000 <= 0.100	0	7	8	0.125			Not accessible
3KJD	13	N11	N	2	3	0			skipped_sasa	FALSE											skipped_sasa	sasa_A2=0.000 <= 0.100	0	8	8	0			Not accessible
3KJD	8	C1	C	1	3	0			skipped_sasa	FALSE											skipped_sasa	sasa_A2=0.000 <= 0.100	0	7	8	0.125			Not accessible
3KJD	9	C2	C	1	3	0			skipped_sasa	FALSE											skipped_sasa	sasa_A2=0.000 <= 0.100	0	6	8	0.25			Not accessible
3KJD	2	C6	C	1	3	0			skipped_sasa	FALSE											skipped_sasa	sasa_A2=0.000 <= 0.100	0	7	8	0.125			Not accessible
3KJD	15	N14	N	1	3	0			skipped_sasa	FALSE											skipped_sasa	sasa_A2=0.000 <= 0.100	0	7	8	0.125			Not accessible
3KJD	12	N9	N	1	3	0			skipped_sasa	FALSE											skipped_sasa	sasa_A2=0.000 <= 0.100	0	4	8	0.5			Not accessible
4PJV	20	C19	C	3	4	0.390380843	4.106532	0.90653205	ok	TRUE	0	0	0	0	0	0	0	0	0	0	ok		3	9	11	0.1818181818181817			No cone found
4PJV	7	C10	C	1	3	0			skipped_sasa	FALSE											skipped_sasa	sasa_A2=0.000 <= 0.100	0	10	11	0.090909091			Not accessible
4PJV	13	C12	C	1	3	0.065744772			skipped_sasa	FALSE											skipped_sasa	sasa_A2=0.066 <= 0.100	0	8	11	0.2727272727272727			Not accessible
4PJV	8	C13	C	1	3	8.339123563523346	3.9787438	0.77874374	ok	TRUE	2.7167737	5.7	8.416774	39	24.947319025051723	10.248390126985669	-6.733731675	0.5071175309795757	0.4057071638863858	0.7604166666666666	ok		1	9	11	0.1818181818181817	0.884794479	4.45203791	low rigidification
4PJV	9	C15	C	1	3	1.943171657871967	2.6376553	-0.5623448	ok	FALSE											no_accept_dir	no directions with d >= r_excl_A (3.20)	0	9	11	0.1818181818181817			Not accessible
4PJV	14	C16	C	1	3	0.3677835180259937	2.7662032	-0.43379688	ok	FALSE											no_accept_dir	no directions with d >= r_excl_A (3.20)	0	8	11	0.2727272727272727			Not accessible
4PJV	17	C18	C	1	3	0			skipped_sasa	FALSE											skipped_sasa	sasa_A2=0.000 <= 0.100	0	9	11	0.1818181818181817			Not accessible
4PJV	3	C5	C	1	4	0			skipped_sasa	FALSE											skipped_sasa	sasa_A2=0.000 <= 0.100	0	6	11	0.4545454545454546			Not accessible
4PJV	4	C6	C	1	4	0			skipped_sasa	FALSE											skipped_sasa	sasa_A2=0.000 <= 0.100	0	6	11	0.4545454545454546			Not accessible
4PJV	6	C8	C	1	3	0			skipped_sasa	FALSE											skipped_sasa	sasa_A2=0.000 <= 0.100	0	8	11	0.2727272727272727			Not accessible
4PJV	27	N2	N	1	3	0			skipped_sasa	FALSE											skipped_sasa	sasa_A2=0.000 <= 0.100	0	9	11	0.1818181818181817			Not accessible
4PJV	1	N3	N	1	3	0			skipped_sasa	FALSE											skipped_sasa	sasa_A2=0.000 <= 0.100	0	6	11	0.4545454545454546			Not accessible
4TVJ	0	CAJ	C	2	4	9.907573923537846	3.7891252	0.58912516	ok	TRUE	8.210512	7.2	15.410512	15	16.899557023990226	0.4926456749295882	10.935502223563567	-0.071654418	-0.996939859	0.03125	ok		1	16	16	0	6.793983437923374	95504.62864017354	high rigidification
4TVJ	1	CAK	C	2	4	0.6516800554431545	2.7712195	-0.42878056	ok	FALSE											no_accept_dir	no directions with d >= r_excl_A (3.20)	0	16	16	0			Not accessible
4TVJ	6	CAM	C	2	4	0			skipped_sasa	FALSE											skipped_sasa	sasa_A2=0.000 <= 0.100	0	12	16	0.25			Not accessible
4TVJ	8	CAN	C	2	4	0			skipped_sasa	FALSE											skipped_sasa	sasa_A2=0.000 <= 0.100	0	12	16	0.25			Not accessible
4TVJ	7	CAO	C	2	4	0			skipped_sasa	FALSE											skipped_sasa	sasa_A2=0.000 <= 0.100	0	11	16	0.3125			Not accessible
4TVJ	9	CAP	C	2	4	0			skipped_sasa	FALSE											skipped_sasa	sasa_A2=0.000 <= 0.100	0	11	16	0.3125			Not accessible
4TVJ	20	CAV	C	2	4	0.5538441816132633	3.0109618	-0.18903828	ok	FALSE											no_accept_dir	no directions with d >= r_excl_A (3.20)	0	11	16	0.3125			Not accessible
4TVJ	2	CAI	C	1	4	0			skipped_sasa	FALSE											skipped_sasa	sasa_A2=0.000 <= 0.100	0	15	16	0.0625			Not accessible
4TVJ	14	CAS	C	1	3	0			skipped_sasa	FALSE											skipped_sasa	sasa_A2=0.000 <= 0.100	0	9	16	0.4375			Not accessible
4TVJ	18	CAW	C	1	3	0.8385294069818798	4.5905747	1.3905747	ok	TRUE	10.910784	5.2	16.110785	11.4	20.56642956641545	-9.664668581	17.49641747661632	0.2439957149569294	0.9683766919290994	-0.052083333	ok		1	11	16	0.3125	6.373611621270429	46977.48258488511	high rigidification
4TVJ	17	CAX	C	1	3	0			skipped_sasa	FALSE											skipped_sasa	sasa_A2=0.000 <= 0.100	0	10	16	0.375			Not accessible
4TVJ	23	CBB	C	1	3	0			skipped_sasa	FALSE											skipped_sasa	sasa_A2=0.000 <= 0.100	0	14	16	0.125			Not accessible
4TVJ	26	CBD	C	1	3	0			skipped_sasa	FALSE											skipped_sasa	sasa_A2=0.000 <= 0.100	0	15	16	0.0625			Not accessible
4TVJ	24	CBE	C	1	3	0			skipped_sasa	FALSE											skipped_sasa	sasa_A2=0.000 <= 0.100	0	15	16	0.0625			Not accessible
4TVJ	25	CBF	C	1	3	0			skipped_sasa	FALSE											skipped_sasa	sasa_A2=0.000 <= 0.100	0	16	16	0			Not accessible
4TVJ	30	NAH	N	1	3	0			skipped_sasa	FALSE											skipped_sasa	sasa_A2=0.000 <= 0.100	0	14	16	0.125			Not accessible
4ZZX	17	C18	C	3	4	0			skipped_sasa	FALSE											skipped_sasa	sasa_A2=0.000 <= 0.100	0	10	10	0			Not accessible
4ZZX	10	C11	C	2	4	3.224162656381373	3.4730084	0.27300835	ok	TRUE	5.731196	9.7	15.431196	21	3.273866871572496	15.322490078943536	60.07581691	0.7446460823589747	-0.660842757	0.09375	ok		2	6	10	0.4	5.6486000460153045	13818.234785719991	high rigidification
4ZZX	13	C14	C	2	4	0			skipped_sasa	FALSE											skipped_sasa	sasa_A2=0.000 <= 0.100	0	7	10	0.3			Not accessible
4ZZX	16	C17	C	2	4	0.044650024			skipped_sasa	FALSE											skipped_sasa	sasa_A2=0.045 <= 0.100	0	8	10	0.1999999999999999			Not accessible
4ZZX	5	C6	C	2	4	0.014367315			skipped_sasa	FALSE											skipped_sasa	sasa_A2=0.014 <= 0.100	0	6	10	0.4			Not accessible
4ZZX	9	N10	N	2	3	0			skipped_sasa	FALSE											skipped_sasa	sasa_A2=0.000 <= 0.100	0	10	10	0			Not accessible
4ZZX	11	C12	C	1	3	0.068946958			skipped_sasa	FALSE											skipped_sasa	sasa_A2=0.069 <= 0.100	0	8	10	0.1999999999999999			Not accessible
4ZZX	12	C13	C	1	3	0			skipped_sasa	FALSE											skipped_sasa	sasa_A2=0.000 <= 0.100	0	9	10	0.1			Not accessible
4ZZX	14	C15	C	1	3	0			skipped_sasa	FALSE											skipped_sasa	sasa_A2=0.000 <= 0.100	0	9	10	0.1			Not accessible
4ZZY	10	C14	C	2	4	4.533264732712839	2.8824058	-0.3175943	ok	FALSE											no_accept_dir	no directions with d >= r_excl_A (3.20)	0	7	14	0.5			Not accessible
4ZZY	9	C15	C	2	4	8.190442371963622	3.3901446	0.19014454	ok	TRUE	3.8105118	8.7	12.510511	30	20.63461483040068	-25.36991555	5.199016337409568	0.4735946593184922	-0.877719351	-0.072916667	ok		1	8	14	0.4285714285714286	3.503344751881402	369.8022287289645	modest rigidification
4ZZY	11	C17	C	2	4	0.5771338673231846	4.007883	0.807883	ok	TRUE	10.910784	8.2	19.110785	11.4	12.648184296752843	-17.91468708	5.411299045	0.7446460823589747	-0.660842757	0.09375	ok		1	8	14	0.4285714285714286	9.077445521934877	4506234.0359028205	high rigidification
4ZZY	12	C18	C	2	4	0			skipped_sasa	FALSE											skipped_sasa	sasa_A2=0.000 <= 0.100	0	7	14	0.5			Not accessible
4ZZY	6	C21	C	2	4	0			skipped_sasa	FALSE											skipped_sasa	sasa_A2=0.000 <= 0.100	0	11	14	0.2142857142857143			Not accessible
4ZZY	5	C22	C	2	4	0			skipped_sasa	FALSE											skipped_sasa	sasa_A2=0.000 <= 0.100	0	12	14	0.1428571428571429			Not accessible
4ZZY	1	C24	C	2	4	1.962305672967681	3.1902268	-0.009773254	ok	FALSE											no_accept_dir	no directions with d >= r_excl_A (3.20)	0	12	14	0.1428571428571429			Not accessible
4ZZY	0	C25	C	2	4	11.103581746954235	2.9709055	-0.2290945	ok	FALSE											no_accept_dir	no directions with d >= r_excl_A (3.20)	0	11	14	0.2142857142857143			Not accessible
4ZZY	15	C9	C	2	4	0			skipped_sasa	FALSE											skipped_sasa	sasa_A2=0.000 <= 0.100	0	10	14	0.2857142857142857			Not accessible
4ZZY	27	N19	N	2	3	0			skipped_sasa	FALSE											skipped_sasa	sasa_A2=0.000 <= 0.100	0	14	14	0			Not accessible
4ZZY	23	C1	C	1	3	0			skipped_sasa	FALSE											skipped_sasa	sasa_A2=0.000 <= 0.100	0	13	14	0.071428571			Not accessible
4ZZY	13	C13	C	1	4	2.876004567	4.7393107	1.5393107	ok	TRUE	0	0	0	0	0	0	0	0	0	0	ok		1	8	14	0.4285714285714286			No cone found
4ZZY	7	C20	C	1	4	0			skipped_sasa	FALSE											skipped_sasa	sasa_A2=0.000 <= 0.100	0	10	14	0.2857142857142857			Not accessible
4ZZY	20	C3	C	1	3	0.026353184			skipped_sasa	FALSE											skipped_sasa	sasa_A2=0.026 <= 0.100	0	12	14	0.1428571428571429			Not accessible
7R59	11	C2	C	1	3	8.322664119046397	3.9162083	0.7162082	ok	TRUE	9.379747	5.2	14.579748	13.2	2.963919078699756	-5.753175848	12.878821317406686	0.2439957149569294	0.9683766919290994	-0.052083333	ok		1	5	7	0.2857142857142857	5.168908120088078	6149.445341111412	modest rigidification
7R59	7	C3	C	1	3	8.252348413	3.3075643	0.10756421	ok	TRUE	13.007181	2.2	15.207181	9.6	-2.979833374	-5.922650187	3.365993929421471	0.5480326873529221	0.6782096529208034	0.4895833333333333	ok		1	4	7	0.4285714285714286	0.078229141	1.1411490112081966	low rigidification
7R59	2	C6	C	1	3	0.1543952161635561	2.2510455	-0.9489546	ok	FALSE											no_accept_dir	no directions with d >= r_excl_A (3.20)	0	5	7	0.2857142857142857			Not accessible
7R59	4	C8	C	1	3	0.085794662			skipped_sasa	FALSE											skipped_sasa	sasa_A2=0.086 <= 0.100	0	6	7	0.1428571428571429			Not accessible
7R59	9	O1	O	1	2	6.062709171430959	2.3747613	-0.8252387	ok	FALSE											no_accept_dir	no directions with d >= r_excl_A (3.20)	0	7	7	0			Not accessible
8HE8	23	C23	C	3	4	9.110835880768924	4.0306964	0.83069634	ok	TRUE	16.060392	5.2	21.260391	7.8	-0.745338077	-8.419758251	27.93051664105945	-0.756074416	0.3822628871781931	-0.53125	ok		2	16	16	0			high rigidification
8HE8	24	C25	C	3	4	2.899665379155988	4.399052	1.1990521	ok	TRUE	0	0	0	0	0	0	0	0	0	0	ok		2	16	16	0			No cone found
8HE8	16	C09	C	2	4	0.012740287			skipped_sasa	FALSE											skipped_sasa	sasa_A2=0.013 <= 0.100	0	11	16	0.3125			Not accessible
8HE8	3	C17	C	2	4	0			skipped_sasa	FALSE											skipped_sasa	sasa_A2=0.000 <= 0.100	0	11	16	0.3125			Not accessible
8HE8	21	C18	C	2	4	3.6665664800759177	3.6315997	0.43159962	ok	TRUE	0	0	0	0	0	0	0	0	0	0	ok		1	12	16	0.25			No cone found
8HE8	4	C20	C	2	4	0.1504139021338842	2.644018	-0.5559821	ok	FALSE											no_accept_dir	no directions with d >= r_excl_A (3.20)	0	11	16	0.3125			Not accessible
8HE8	6	C22	C	2	4	5.689470066355802	2.9280894	-0.27191067	ok	FALSE											no_accept_dir	no directions with d >= r_excl_A (3.20)	0	15	16	0.0625			Not accessible
8HE8	7	C24	C	2	4	0			skipped_sasa	FALSE											skipped_sasa	sasa_A2=0.000 <= 0.100	0	15	16	0.0625			Not accessible
8HE8	11	C04	C	1	3	1.1258172565782705	3.2380424	0.038042307	ok	TRUE	8.210512	8.2	16.410511	15	-11.62492896	1.594652359986326	31.350656262979182	0.4735946593184922	-0.877719351	-0.072916667	ok		1	14	16	0.125	7.026548031363289	141414.9910044671	high rigidification
8HE8	12	C05	C	1	3	0			skipped_sasa	FALSE											skipped_sasa	sasa_A2=0.000 <= 0.100	0	15	16	0.0625			Not accessible
8HE8	13	C06	C	1	3	0			skipped_sasa	FALSE											skipped_sasa	sasa_A2=0.000 <= 0.100	0	16	16	0			Not accessible
8HE8	14	C07	C	1	3	0			skipped_sasa	FALSE											skipped_sasa	sasa_A2=0.000 <= 0.100	0	15	16	0.0625			Not accessible
8HE8	17	C11	C	1	3	1.9267708354287123	4.322856	1.1228559	ok	TRUE	10.910784	5.7	16.610785	11.4	-15.24731326	1.0924340039618867	24.79131618738175	0.5475019374405752	-0.753206892	0.3645833333333335	ok		1	11	16	0.3125	6.644937979560249	74263.14562653369	high rigidification
8HE8	18	C12	C	1	3	0			skipped_sasa	FALSE											skipped_sasa	sasa_A2=0.000 <= 0.100	0	10	16	0.375			Not accessible
8HE8	2	C15	C	1	3	2.522318480090612	3.0538635	-0.14613652	ok	FALSE											no_accept_dir	no directions with d >= r_excl_A (3.20)	0	9	16	0.4375			Not accessible
8HE8	5	C21	C	1	4	0			skipped_sasa	FALSE											skipped_sasa	sasa_A2=0.000 <= 0.100	0	14	16	0.125			Not accessible
8HE8	26	N01	N	1	3	0			skipped_sasa	FALSE											skipped_sasa	sasa_A2=0.000 <= 0.100	0	14	16	0.125			Not accessible
8HKN	11	C05	C	2	4	0			skipped_sasa	FALSE											skipped_sasa	sasa_A2=0.000 <= 0.100	0	11	16	0.3125			Not accessible
8HKN	0	C10	C	2	4	0			skipped_sasa	FALSE											skipped_sasa	sasa_A2=0.000 <= 0.100	0	11	16	0.3125			Not accessible
8HKN	16	C11	C	2	4	0			skipped_sasa	FALSE											skipped_sasa	sasa_A2=0.000 <= 0.100	0	11	16	0.3125			Not accessible
8HKN	17	C12	C	2	4	0			skipped_sasa	FALSE											skipped_sasa	sasa_A2=0.000 <= 0.100	0	12	16	0.25			Not accessible
8HKN	13	C07	C	1	3	0			skipped_sasa	FALSE											skipped_sasa	sasa_A2=0.000 <= 0.100	0	9	16	0.4375			Not accessible
8HKN	3	C17	C	1	3	0			skipped_sasa	FALSE											skipped_sasa	sasa_A2=0.000 <= 0.100	0	10	16	0.375			Not accessible
8HKN	20	C18	C	1	3	1.6774742032879555	4.408941	1.2089407	ok	TRUE	10.910784	9.2	20.110785	11.4	20.12400249	5.353130899	45.22066571881908	-0.66501498	-0.683008592	-0.302083333	ok		1	11	16	0.3125	9.107854837347132	4743554.846	high rigidification
8HKN	21	C19	C	1	3	2.171755914957478	3.5003607	0.30036068	ok	TRUE	20.931602	4.7	25.631601	6	33.93447453624166	0.5052394748865163	45.04282331828048	-0.953914234	-0.225558478	-0.197916667	ok		1	14	16	0.125			high rigidification
8HKN	4	C20	C	1	3	0.4214886606338231	2.2497602	-0.9502399	ok	FALSE											no_accept_dir	no directions with d >= r_excl_A (3.20)	0	15	16	0.0625			Not accessible
8HKN	5	C21	C	1	3	0			skipped_sasa	FALSE											skipped_sasa	sasa_A2=0.000 <= 0.100	0	16	16	0			Not accessible
8HKN	6	C22	C	1	3	0			skipped_sasa	FALSE											skipped_sasa	sasa_A2=0.000 <= 0.100	0	15	16	0.0625			Not accessible
8HKN	31	N06	N	1	3	0			skipped_sasa	FALSE											skipped_sasa	sasa_A2=0.000 <= 0.100	0	14	16	0.125			Not accessible
9IM8	12	C06	C	3	4	0			skipped_sasa	FALSE											skipped_sasa	sasa_A2=0.000 <= 0.100	0	15	15	0			Not accessible
9IM8	6	C22	C	3	4	7.525017566758564	4.04852	0.84852004	ok	TRUE	0	0	0	0	0	0	0	0	0	0	ok		1	15	15	0			No cone found
9IM8	11	C05	C	2	4	0			skipped_sasa	FALSE											skipped_sasa	sasa_A2=0.000 <= 0.100	0	14	15	0.066666667			Not accessible
9IM8	18	C14	C	2	4	0			skipped_sasa	FALSE											skipped_sasa	sasa_A2=0.000 <= 0.100	0	10	15	0.3333333333333333			Not accessible
9IM8	2	C15	C	2	4	0			skipped_sasa	FALSE											skipped_sasa	sasa_A2=0.000 <= 0.100	0	11	15	0.2666666666666667			Not accessible
9IM8	19	C16	C	2	4	1.3031323600942395	3.240767	0.040766954	ok	TRUE	0	0	0	0	0	0	0	0	0	0	ok		1	12	15	0.1999999999999999			No cone found
9IM8	20	C18	C	2	4	0			skipped_sasa	FALSE											skipped_sasa	sasa_A2=0.000 <= 0.100	0	11	15	0.2666666666666667			Not accessible
9IM8	21	C19	C	2	4	0			skipped_sasa	FALSE											skipped_sasa	sasa_A2=0.000 <= 0.100	0	13	15	0.1333333333333333			Not accessible
9IM8	4	C20	C	2	4	0			skipped_sasa	FALSE											skipped_sasa	sasa_A2=0.000 <= 0.100	0	14	15	0.066666667			Not accessible
9IM8	5	C21	C	2	4	0			skipped_sasa	FALSE											skipped_sasa	sasa_A2=0.000 <= 0.100	0	14	15	0.066666667			Not accessible
9IM8	8	C02	C	1	3	0			skipped_sasa	FALSE											skipped_sasa	sasa_A2=0.000 <= 0.100	0	12	15	0.1999999999999999			Not accessible
9IM8	14	C08	C	1	3	0			skipped_sasa	FALSE											skipped_sasa	sasa_A2=0.000 <= 0.100	0	10	15	0.3333333333333333			Not accessible
9IM8	15	C09	C	1	3	0			skipped_sasa	FALSE											skipped_sasa	sasa_A2=0.000 <= 0.100	0	9	15	0.4			Not accessible
9IM8	17	C12	C	1	3	0.9624207173167802	3.1861455	-0.013854504	ok	FALSE											no_accept_dir	no directions with d >= r_excl_A (3.20)	0	8	15	0.4666666666666667			Not accessible
9IM8	3	C17	C	1	4	0			skipped_sasa	FALSE											skipped_sasa	sasa_A2=0.000 <= 0.100	0	12	15	0.1999999999999999			Not accessible
9IM8	24	N02	N	1	3	0			skipped_sasa	FALSE											skipped_sasa	sasa_A2=0.000 <= 0.100	0	13	15	0.1333333333333333			Not accessible
9IM8	30	O04	O	1	2	0			skipped_sasa	FALSE											skipped_sasa	sasa_A2=0.000 <= 0.100	0	15	15	0			Not accessible
