# Supplementary material for: Linkerability of Protein Ligands: Insights From Cocrystal Structures and Implications for DNA‐Encoded Libraries
Source: Mol Inform. 2026 Aug 2;45(8):e70045. doi: 10.1002/minf.70045 (PMC13430132; doi:10.1002/minf.70045)
Supplement: Supplementary file 2 — Supporting Data and Code [file MINF-45-e70045-s001.zip › Supporting Data and Code/Data/PPIs.csv]

pdb_id	attach_atom_index	attach_atom_name	attach_element	num_attached_H	degree	sasa_A2	min_dist_to_protein_A	clash_margin_A	growability_geom_status	growability_status	cone_height_A	cone_height_clear_A	cone_height_total_A	cone_half_angle_deg	cone_tip_x	cone_tip_y	cone_tip_z	cone_dir_x	cone_dir_y	cone_dir_z	cone_status	cone_reason	cone_n_accept_dirs	topo_eccentricity	topo_diameter	topo_center_score	G_total_corr_kcal	Kd_fold_from_G_total	linkerability
1M48	17	C20	C	3	4	63.74116675	7.5516562	4.351656	ok	TRUE	0.38791937	2.2	2.5879195	80	-0.266333457	21.86107798	-7.416293687	-0.148790029	0.790773333	-0.59375	ok		3	14	19	0.263157895	0.029151666	1.050432909	low rigidification
1M48	18	C15	C	2	4	20.21296964	5.868338	2.668338	ok	TRUE	0.38791937	2.2	2.5879195	80	0.269583674	17.45912884	-10.87453617	-0.148790029	0.790773333	-0.59375	ok		2	10	19	0.473684211	0.029151666	1.050432909	low rigidification
1M48	9	C23	C	2	4	1.166917609	2.6636727	-0.53632736	ok	FALSE											no_accept_dir	no directions with d >= r_excl_A (3.20)	0	14	19	0.263157895			Not accessible
1M48	7	C26	C	2	4	9.72450182	5.1324058	1.9324057	ok	TRUE	1.0258769	2.2	3.2258768	65	1.718622465	19.96704438	-6.095176182	-0.620857018	0.783854614	0.010416667	ok		2	16	19	0.157894737	0.076023592	1.136908935	low rigidification
1M48	6	C27	C	2	4	18.03721735	5.053923	1.8539231	ok	TRUE	0.38791937	2.2	2.5879195	80	-0.220072238	22.19207849	-3.813338202	-0.489503544	0.522779693	-0.697916667	ok		2	17	19	0.105263158	0.029151666	1.050432909	low rigidification
1M48	5	C28	C	2	4	4.078221369	5.2180805	2.0180805	ok	TRUE	1.4015546	2.2	3.6015546	57.5	0.15364403	20.95879081	-0.70847709	-0.578393604	0.148738579	-0.802083333	ok		1	18	19	0.052631579	0.077361813	1.139479726	low rigidification
1M48	4	C30	C	2	4	0			skipped_sasa	FALSE											skipped_sasa	sasa_A2=0.000 <= 0.100	0	16	19	0.157894737			Not accessible
1M48	2	N32	N	2	3	0			skipped_sasa	FALSE											skipped_sasa	sasa_A2=0.000 <= 0.100	0	19	19	0			Not accessible
1M48	32	C1	C	1	3	0.109440802	2.479191	-0.720809	ok	FALSE											no_accept_dir	no directions with d >= r_excl_A (3.20)	0	19	19	0			Not accessible
1M48	23	C10	C	1	3	0			skipped_sasa	FALSE											skipped_sasa	sasa_A2=0.000 <= 0.100	0	12	19	0.368421053			Not accessible
1M48	22	C11	C	1	3	5.608304327	2.7813945	-0.41860557	ok	FALSE											no_accept_dir	no directions with d >= r_excl_A (3.20)	0	11	19	0.421052632			Not accessible
1M48	20	C13	C	1	3	20.84167773	4.606383	1.4063828	ok	TRUE	0.69365734	2.2	2.8936574	72.5	-1.91636239	15.64198183	-7.952394044	-0.310448372	0.937660784	-0.15625	ok		1	11	19	0.421052632	0.069509918	1.124478416	low rigidification
1M48	21	C14	C	1	3	13.47890067	2.9997327	-0.20026731	ok	FALSE											no_accept_dir	no directions with d >= r_excl_A (3.20)	0	12	19	0.368421053			Not accessible
1M48	13	C16	C	1	4	0.119675581	2.704206	-0.49579406	ok	FALSE											no_accept_dir	no directions with d >= r_excl_A (3.20)	0	11	19	0.421052632			Not accessible
1M48	31	C2	C	1	3	0			skipped_sasa	FALSE											skipped_sasa	sasa_A2=0.000 <= 0.100	0	18	19	0.052631579			Not accessible
1M48	8	C24	C	1	4	0.503766389	2.4124956	-0.78750443	ok	FALSE											no_accept_dir	no directions with d >= r_excl_A (3.20)	0	15	19	0.210526316			Not accessible
1M48	30	C3	C	1	3	0			skipped_sasa	FALSE											skipped_sasa	sasa_A2=0.000 <= 0.100	0	17	19	0.105263158			Not accessible
1M48	28	C5	C	1	3	3.867545868	2.9282968	-0.27170324	ok	FALSE											no_accept_dir	no directions with d >= r_excl_A (3.20)	0	17	19	0.105263158			Not accessible
1M48	29	C6	C	1	3	7.410602007	4.2042136	1.0042136	ok	TRUE	2.2	2.7	4.9	45	0.24211191	7.557699282	-10.50009126	-0.834769553	-0.549711952	-0.03125	ok		1	18	19	0.052631579	0.09528461	1.174475885	low rigidification
1M48	12	N21	N	1	3	3.521608625	4.004669	0.80466914	ok	TRUE	1.0258769	2.2	3.2258768	65	0.283687901	17.90846679	-6.223238208	-0.768430711	-0.075894021	-0.635416667	ok		1	12	19	0.368421053	0.076023592	1.136908935	low rigidification
1M48	0	N33	N	1	2	1.992491027	2.3918495	-0.80815053	ok	FALSE											no_accept_dir	no directions with d >= r_excl_A (3.20)	0	19	19	0			Not accessible
1M49	26	C27	C	3	4	55.69925627	7.5514846	4.3514843	ok	TRUE	0.38791937	2.2	2.5879195	80	-0.336712576	21.35077634	-6.909540832	-0.196783143	0.462354901	-0.864583333	ok		3	17	22	0.227272727	0.029151666	1.050432909	low rigidification
1M49	14	C15	C	2	4	0.161229055	2.8107653	-0.38923478	ok	FALSE											no_accept_dir	no directions with d >= r_excl_A (3.20)	0	15	22	0.318181818			Not accessible
1M49	15	C16	C	2	4	1.954675899	3.8348699	0.6348698	ok	TRUE	2.2	2.2	4.4	45	-0.085257801	9.796760144	-9.426290799	-0.620857018	0.783854614	0.010416667	ok		1	14	22	0.363636364	0.077894386	1.140504442	low rigidification
1M49	22	C23	C	2	4	19.88643677	5.8412323	2.6412323	ok	TRUE	0.38791937	2.2	2.5879195	80	-0.200219295	17.27956329	-10.79614628	-0.148790029	0.790773333	-0.59375	ok		2	13	22	0.409090909	0.029151666	1.050432909	low rigidification
1M49	31	C31	C	2	4	2.695769139	3.1269786	-0.07302141	ok	FALSE											no_accept_dir	no directions with d >= r_excl_A (3.20)	0	17	22	0.227272727			Not accessible
1M49	33	C33	C	2	4	0.592557372	3.0554147	-0.14458537	ok	FALSE											no_accept_dir	no directions with d >= r_excl_A (3.20)	0	19	22	0.136363636			Not accessible
1M49	36	C35	C	2	4	17.89254908	5.036983	1.836983	ok	TRUE	1.0258769	2.2	3.2258768	65	1.248454287	21.38790169	-0.39000924	-0.489503544	0.522779693	-0.697916667	ok		2	21	22	0.045454545	0.076023592	1.136908935	low rigidification
1M49	35	C36	C	2	4	23.57083263	5.0474567	1.8474567	ok	TRUE	0.38791937	2.2	2.5879195	80	-0.475108999	22.0259175	-3.489720829	-0.489503544	0.522779693	-0.697916667	ok		1	20	22	0.090909091	0.029151666	1.050432909	low rigidification
1M49	34	C37	C	2	4	9.348821061	5.2050543	2.0050542	ok	TRUE	1.0258769	2.2	3.2258768	65	-0.005856213	19.75893139	-4.058128867	-0.768430711	-0.075894021	-0.635416667	ok		2	19	22	0.136363636	0.076023592	1.136908935	low rigidification
1M49	40	N40	N	2	3	0			skipped_sasa	FALSE											skipped_sasa	sasa_A2=0.000 <= 0.100	0	22	22	0			Not accessible
1M49	11	C1	C	1	3	0			skipped_sasa	FALSE											skipped_sasa	sasa_A2=0.000 <= 0.100	0	18	22	0.181818182			Not accessible
1M49	17	C18	C	1	3	15.44580485	3.2575707	0.057570696	ok	TRUE	1.8460191	2.2	4.046019	50	-1.144023523	11.80518239	-7.460582371	-0.620857018	0.783854614	0.010416667	ok		1	12	22	0.454545455	0.077370484	1.139496402	low rigidification
1M49	18	C19	C	1	3	20.74726645	4.5942383	1.3942382	ok	TRUE	1.0258769	2.2	3.2258768	65	-2.05587974	15.1586155	-7.720619032	-0.310448372	0.937660784	-0.15625	ok		1	11	22	0.5	0.076023592	1.136908935	low rigidification
1M49	10	C2	C	1	3	0			skipped_sasa	FALSE											skipped_sasa	sasa_A2=0.000 <= 0.100	0	19	22	0.136363636			Not accessible
1M49	20	C21	C	1	3	5.385576105	2.7814293	-0.41857076	ok	FALSE											no_accept_dir	no directions with d >= r_excl_A (3.20)	0	11	22	0.5			Not accessible
1M49	19	C22	C	1	3	1.251567394	2.1612074	-1.0387926	ok	FALSE											no_accept_dir	no directions with d >= r_excl_A (3.20)	0	12	22	0.454545455			Not accessible
1M49	23	C24	C	1	4	0			skipped_sasa	FALSE											skipped_sasa	sasa_A2=0.000 <= 0.100	0	14	22	0.363636364			Not accessible
1M49	32	C32	C	1	4	0.764754847	2.5559542	-0.6440458	ok	FALSE											no_accept_dir	no directions with d >= r_excl_A (3.20)	0	18	22	0.181818182			Not accessible
1M49	12	C6	C	1	3	0			skipped_sasa	FALSE											skipped_sasa	sasa_A2=0.000 <= 0.100	0	17	22	0.227272727			Not accessible
1M49	6	C8	C	1	3	8.812257002	2.125693	-1.074307	ok	FALSE											no_accept_dir	no directions with d >= r_excl_A (3.20)	0	19	22	0.136363636			Not accessible
1M49	28	N29	N	1	3	2.938969767	4.0491796	0.8491795	ok	TRUE	1.0258769	2.2	3.2258768	65	-0.489953882	16.59497387	-6.721889525	-0.310448372	0.937660784	-0.15625	ok		1	15	22	0.318181818	0.076023592	1.136908935	low rigidification
1M49	39	N41	N	1	2	10.15000385	2.63047	-0.56953	ok	FALSE											no_accept_dir	no directions with d >= r_excl_A (3.20)	0	22	22	0			Not accessible
1M49	9	N9	N	1	3	4.338938183	2.501003	-0.698997	ok	FALSE											no_accept_dir	no directions with d >= r_excl_A (3.20)	0	18	22	0.181818182			Not accessible
1M49	2	O12	O	1	2	36.58730507	3.9592767	0.7592766	ok	TRUE	0.38791937	2.2	2.5879195	80	-3.24740014	5.079847786	-13.50121663	-0.834769553	-0.549711952	-0.03125	ok		1	22	22	0	0.029151666	1.050432909	low rigidification
1PY2	26	C34	C	3	4	53.73455841	5.440904	2.240904	ok	TRUE	0.38791937	2.2	2.5879195	80	37.76710006	12.93992803	6.429389395	0.503587556	0.561903472	-0.65625	ok		2	14	25	0.44	0.029151666	1.050432909	low rigidification
1PY2	6	C37	C	3	4	49.79718534	4.4723086	1.2723086	ok	TRUE	0.69365734	2.2	2.8936574	72.5	30.93583667	11.34701243	-4.061915363	0.54852936	0.80700928	-0.21875	ok		2	25	25	0	0.069509918	1.124478416	low rigidification
1PY2	5	C38	C	3	4	2.251713216	3.615566	0.41556597	ok	TRUE	1.8460191	2.2	4.046019	50	27.43117349	13.20113519	-2.513080939	0.693228282	-0.053225804	-0.71875	ok		1	25	25	0	0.077370484	1.139496402	low rigidification
1PY2	17	C15	C	2	4	5.187921695	3.0032804	-0.19671965	ok	FALSE											no_accept_dir	no directions with d >= r_excl_A (3.20)	0	15	25	0.4			Not accessible
1PY2	16	C22	C	2	4	22.90418244	4.880184	1.6801841	ok	TRUE	0.69365734	2.2	2.8936574	72.5	34.40326549	13.77774127	2.508008658	0.725627612	0.686113616	0.052083333	ok		1	16	25	0.36	0.069509918	1.124478416	low rigidification
1PY2	19	C27	C	2	4	5.137454421	3.52263	0.32262993	ok	TRUE	0.69365734	2.2	2.8936574	72.5	36.33172854	10.0478231	4.39749614	0.501328083	0.267354284	-0.822916667	ok		1	15	25	0.4	0.069509918	1.124478416	low rigidification
1PY2	12	C28	C	2	4	1.786985694	4.4613667	1.2613666	ok	TRUE	1.0258769	2.2	3.2258768	65	33.38903959	10.44932496	0.904642301	0.693228282	-0.053225804	-0.71875	ok		1	19	25	0.24	0.076023592	1.136908935	low rigidification
1PY2	20	C29	C	2	4	24.08762835	5.4908123	2.2908123	ok	TRUE	0.38791937	2.2	2.5879195	80	35.9580434	12.0120076	2.039492497	0.501328083	0.267354284	-0.822916667	ok		2	16	25	0.36	0.029151666	1.050432909	low rigidification
1PY2	3	C32	C	2	4	10.64377003	4.9689503	1.7689502	ok	TRUE	1.0258769	2.2	3.2258768	65	31.21465718	10.16725011	-3.995157537	0.725627612	0.686113616	0.052083333	ok		1	23	25	0.08	0.076023592	1.136908935	low rigidification
1PY2	36	C35	C	2	4	13.31849028	3.7654088	0.5654087	ok	TRUE	1.0258769	2.2	3.2258768	65	36.87730896	10.90029762	13.15371972	0.695318956	-0.17159218	0.697916667	ok		1	20	25	0.2	0.076023592	1.136908935	low rigidification
1PY2	9	N4	N	2	3	0			skipped_sasa	FALSE											skipped_sasa	sasa_A2=0.000 <= 0.100	0	25	25	0			Not accessible
1PY2	28	C10	C	1	3	14.95255536	4.403588	1.2035878	ok	TRUE	1.4015546	2.2	3.6015546	57.5	37.28435453	11.73661812	10.81417647	0.503587556	0.561903472	-0.65625	ok		1	16	25	0.36	0.077361813	1.139479726	low rigidification
1PY2	22	C11	C	1	3	2.592725875	3.268148	0.0681479	ok	TRUE	2.4433475	3.2	5.6433477	42	31.44047702	11.88166448	7.942544403	0.958069676	0.054780777	-0.28125	ok		1	13	25	0.48	0.165469259	1.322177641	low rigidification
1PY2	41	C12	C	1	3	23.76919724	4.757118	1.5571182	ok	TRUE	0.69365734	2.2	2.8936574	72.5	36.35005372	12.8938225	18.383646	0.222437281	-0.109750142	0.96875	ok		1	23	25	0.08	0.069509918	1.124478416	low rigidification
1PY2	18	C19	C	1	4	5.353681043	5.627159	2.427159	ok	TRUE	1.0258769	2.2	3.2258768	65	36.46726031	12.47861384	4.857034148	0.106137472	0.640703777	-0.760416667	ok		1	14	25	0.44	0.076023592	1.136908935	low rigidification
1PY2	2	C25	C	1	4	0			skipped_sasa	FALSE											skipped_sasa	sasa_A2=0.000 <= 0.100	0	22	25	0.12			Not accessible
1PY2	34	C33	C	1	3	9.040867118	3.5873816	0.38738155	ok	TRUE	1.0258769	2.2	3.2258768	65	37.06102009	11.52549895	12.98032531	0.54852936	0.80700928	-0.21875	ok		1	17	25	0.32	0.076023592	1.136908935	low rigidification
1PY2	4	C36	C	1	4	3.681952399	3.7743752	0.57437515	ok	TRUE	1.4015546	2.2	3.6015546	57.5	29.04673396	12.40561114	-1.510351094	0.958069676	0.054780777	-0.28125	ok		1	24	25	0.04	0.077361813	1.139479726	low rigidification
1PY2	38	C39	C	1	3	27.00888637	4.8732896	1.6732895	ok	TRUE	0.38791937	2.2	2.5879195	80	37.39820903	10.63171028	17.00670942	0.499550825	0.054264472	0.864583333	ok		1	22	25	0.12	0.029151666	1.050432909	low rigidification
1PY2	10	N1	N	1	2	14.71412268	2.2799911	-0.9200089	ok	FALSE											no_accept_dir	no directions with d >= r_excl_A (3.20)	0	25	25	0			Not accessible
1PY2	11	N2	N	1	3	0.821399817	2.5114481	-0.6885519	ok	FALSE											no_accept_dir	no directions with d >= r_excl_A (3.20)	0	20	25	0.2			Not accessible
1PY2	7	N5	N	1	3	8.794601029	4.4199777	1.2199776	ok	TRUE	1.8460191	2.2	4.046019	50	30.94891273	8.012731582	-1.51480417	0.423107479	-0.192399033	-0.885416667	ok		1	23	25	0.08	0.077370484	1.139496402	low rigidification
1PY2	43	O40	O	1	2	9.578152368	2.3730288	-0.8269713	ok	FALSE											no_accept_dir	no directions with d >= r_excl_A (3.20)	0	25	25	0			Not accessible
1S1J	11	C12	C	2	4	10.14692496	4.4253736	1.2253735	ok	TRUE	1.8460191	2.2	4.046019	50	27.05484748	14.5851651	7.075191719	-0.620857018	0.783854614	0.010416667	ok		1	6	8	0.25	0.077370484	1.139496402	low rigidification
1S1J	13	C16	C	2	4	12.37306911	5.4674263	2.2674263	ok	TRUE	0.69365734	3.2	3.8936574	72.5	23.91058426	13.7055475	3.041441819	-0.620857018	0.783854614	0.010416667	ok		2	6	8	0.25	0.06956454	1.124582087	low rigidification
1S1J	14	C17	C	2	4	11.38918191	4.022751	0.8227508	ok	TRUE	0.69365734	2.2	2.8936574	72.5	21.76923809	11.73394827	4.096604333	-0.310448372	0.937660784	-0.15625	ok		2	7	8	0.125	0.069509918	1.124478416	low rigidification
1S1J	15	C18	C	2	4	24.16033204	5.194375	1.994375	ok	TRUE	0.69365734	2.2	2.8936574	72.5	22.44021735	14.26757587	5.298590824	-0.620857018	0.783854614	0.010416667	ok		1	8	8	0	0.069509918	1.124478416	low rigidification
1S1J	16	C19	C	2	4	7.25488019	3.3534303	0.15343022	ok	TRUE	2.2	2.2	4.4	45	24.17645903	14.07816261	9.396673348	-0.196783143	0.462354901	-0.864583333	ok		2	7	8	0.125	0.077894386	1.140504442	low rigidification
1S1J	0	C1	C	1	3	3.924248534	2.2508605	-0.9491396	ok	FALSE											no_accept_dir	no directions with d >= r_excl_A (3.20)	0	7	8	0.125			Not accessible
1S1J	9	C10	C	1	4	0			skipped_sasa	FALSE											skipped_sasa	sasa_A2=0.000 <= 0.100	0	5	8	0.375			Not accessible
1S1J	3	C4	C	1	3	4.456792928	3.116383	-0.08361697	ok	FALSE											no_accept_dir	no directions with d >= r_excl_A (3.20)	0	7	8	0.125			Not accessible
1S1J	4	C5	C	1	3	1.40565685	2.5674832	-0.63251686	ok	FALSE											no_accept_dir	no directions with d >= r_excl_A (3.20)	0	8	8	0			Not accessible
1S1J	5	C6	C	1	3	10.83303698	2.8062065	-0.39379358	ok	FALSE											no_accept_dir	no directions with d >= r_excl_A (3.20)	0	8	8	0			Not accessible
1S1J	6	N7	N	1	3	1.78799796	3.93214	0.73214006	ok	TRUE	1.4015546	3.7	5.1015544	57.5	26.52328912	11.26672519	1.541855272	-0.620857018	0.783854614	0.010416667	ok		1	5	8	0.375	0.187909628	1.373215552	low rigidification
1XDD	17	C42	C	3	4	0			skipped_sasa	FALSE											skipped_sasa	sasa_A2=0.000 <= 0.100	0	15	20	0.25			Not accessible
1XDD	10	C46	C	3	4	0.144378413	4.1808295	0.9808295	ok	TRUE	0	0	0	0	0	0	0	0	0	0	ok		2	18	20	0.1			No cone found
1XDD	5	C58	C	3	4	0			skipped_sasa	FALSE											skipped_sasa	sasa_A2=0.000 <= 0.100	0	20	20	0			Not accessible
1XDD	3	C62	C	3	4	0			skipped_sasa	FALSE											skipped_sasa	sasa_A2=0.000 <= 0.100	0	19	20	0.05			Not accessible
1XDD	39	C81	C	3	4	27.24698213	4.715715	1.5157149	ok	TRUE	1.8460191	2.2	4.046019	50	28.90193462	94.11928262	50.1654931	-0.011740118	0.568040781	0.822916667	ok		3	20	20	0	0.077370484	1.139496402	low rigidification
1XDD	20	C16	C	2	4	0			skipped_sasa	FALSE											skipped_sasa	sasa_A2=0.000 <= 0.100	0	11	20	0.45			Not accessible
1XDD	19	C19	C	2	4	0			skipped_sasa	FALSE											skipped_sasa	sasa_A2=0.000 <= 0.100	0	12	20	0.4			Not accessible
1XDD	8	C28	C	2	4	0.200077126	3.4891725	0.2891724	ok	TRUE	0	0	0	0	0	0	0	0	0	0	ok		1	16	20	0.2			No cone found
1XDD	28	C4	C	2	4	0			skipped_sasa	FALSE											skipped_sasa	sasa_A2=0.000 <= 0.100	0	11	20	0.45			Not accessible
1XDD	4	C55	C	2	4	0.068637983			skipped_sasa	FALSE											skipped_sasa	sasa_A2=0.069 <= 0.100	0	19	20	0.05			Not accessible
1XDD	29	C66	C	2	4	0			skipped_sasa	FALSE											skipped_sasa	sasa_A2=0.000 <= 0.100	0	12	20	0.4			Not accessible
1XDD	35	C85	C	2	4	0.338532706	3.2410238	0.04102373	ok	TRUE	2.7167737	9.7	12.416774	39	31.65119241	94.71826967	46.76337361	-0.385212353	0.578800381	0.71875	ok		1	18	20	0.1	1.390917582	10.46043302	low rigidification
1XDD	25	C9	C	2	4	2.972934533	3.6880465	0.4880464	ok	TRUE	5.731196	6.7	12.431196	21	31.43251767	88.17571811	42.62853187	-0.850331231	-0.128107863	0.510416667	ok		1	13	20	0.35	4.857967476	3638.437101	modest rigidification
1XDD	21	C2	C	1	4	0			skipped_sasa	FALSE											skipped_sasa	sasa_A2=0.000 <= 0.100	0	10	20	0.5			Not accessible
1XDD	18	C22	C	1	4	0			skipped_sasa	FALSE											skipped_sasa	sasa_A2=0.000 <= 0.100	0	13	20	0.35			Not accessible
1XDD	13	C24	C	1	4	0			skipped_sasa	FALSE											skipped_sasa	sasa_A2=0.000 <= 0.100	0	14	20	0.3			Not accessible
1XDD	7	C26	C	1	4	0			skipped_sasa	FALSE											skipped_sasa	sasa_A2=0.000 <= 0.100	0	15	20	0.25			Not accessible
1XDD	9	C31	C	1	4	0			skipped_sasa	FALSE											skipped_sasa	sasa_A2=0.000 <= 0.100	0	17	20	0.15			Not accessible
1XDD	11	C33	C	1	3	0.292315921	3.4866338	0.28663373	ok	TRUE	0	0	0	0	0	0	0	0	0	0	ok		1	16	20	0.2			No cone found
1XDD	14	C36	C	1	3	0.0130302			skipped_sasa	FALSE											skipped_sasa	sasa_A2=0.013 <= 0.100	0	16	20	0.2			Not accessible
1XDD	15	C38	C	1	3	0.383665398	3.0184574	-0.18154263	ok	FALSE											no_accept_dir	no directions with d >= r_excl_A (3.20)	0	15	20	0.25			Not accessible
1XDD	16	C40	C	1	4	0.835826398	2.734659	-0.4653411	ok	FALSE											no_accept_dir	no directions with d >= r_excl_A (3.20)	0	14	20	0.3			Not accessible
1XDD	2	C53	C	1	4	0			skipped_sasa	FALSE											skipped_sasa	sasa_A2=0.000 <= 0.100	0	18	20	0.1			Not accessible
1XDD	26	C7	C	1	4	0			skipped_sasa	FALSE											skipped_sasa	sasa_A2=0.000 <= 0.100	0	12	20	0.4			Not accessible
1XDD	43	C70	C	1	3	0			skipped_sasa	FALSE											skipped_sasa	sasa_A2=0.000 <= 0.100	0	14	20	0.3			Not accessible
1XDD	40	C76	C	1	3	3.607978067	4.1041102	0.9041102	ok	TRUE	1.8460191	4.2	6.046019	50	28.84107785	92.21247511	49.41828615	-0.052167923	0.134176504	0.989583333	ok		1	17	20	0.15	0.28424672	1.615676067	low rigidification
1XDD	41	C78	C	1	3	0.98457156	3.0098026	-0.19019747	ok	FALSE											no_accept_dir	no directions with d >= r_excl_A (3.20)	0	16	20	0.2			Not accessible
1XDD	32	C90	C	1	3	0			skipped_sasa	FALSE											skipped_sasa	sasa_A2=0.000 <= 0.100	0	15	20	0.25			Not accessible
1XDD	31	C92	C	1	3	0			skipped_sasa	FALSE											skipped_sasa	sasa_A2=0.000 <= 0.100	0	14	20	0.3			Not accessible
1XDD	27	O14	O	1	2	3.28466239	2.8472629	-0.3527372	ok	FALSE											no_accept_dir	no directions with d >= r_excl_A (3.20)	0	13	20	0.35			Not accessible
1XDD	36	O88	O	1	2	0.126944924	1.5232203	-1.6767797	ok	FALSE											no_accept_dir	no directions with d >= r_excl_A (3.20)	0	19	20	0.05			Not accessible
1XDG	30	C38	C	3	4	0.534460829	3.9707403	0.7707403	ok	TRUE	6.7709036	6.7	13.470903	18	47.72436572	18.68983378	29.50464839	0.106137472	0.640703777	-0.760416667	ok		2	14	19	0.263157895	6.095021946	29355.00043	high rigidification
1XDG	33	C42	C	3	4	0.286043052	4.2189775	1.0189774	ok	TRUE	0	0	0	0	0	0	0	0	0	0	ok		2	17	19	0.105263158			No cone found
1XDG	42	C54	C	3	4	7.462232848	4.589567	1.3895671	ok	TRUE	6.7709036	4.7	11.470903	18	50.80795745	19.34496643	28.25661201	0.501328083	0.267354284	-0.822916667	ok		1	19	19	0	3.787645813	597.5354125	modest rigidification
1XDG	40	C58	C	3	4	0.050318123			skipped_sasa	FALSE											skipped_sasa	sasa_A2=0.050 <= 0.100	0	18	19	0.052631579			Not accessible
1XDG	15	C69	C	3	4	30.166309	4.8728805	1.6728804	ok	TRUE	1.4015546	2.2	3.6015546	57.5	49.10866699	29.29818385	22.62119633	-0.148790029	0.790773333	-0.59375	ok		1	16	19	0.157894737	0.077361813	1.139479726	low rigidification
1XDG	0	C88	C	3	4	59.79394448	6.85892	3.65892	ok	TRUE	0.69365734	2.2	2.8936574	72.5	51.74350451	27.89270716	15.17493029	-0.747995935	0.610479517	-0.260416667	ok		3	19	19	0	0.069509918	1.124478416	low rigidification
1XDG	22	C12	C	2	4	0			skipped_sasa	FALSE											skipped_sasa	sasa_A2=0.000 <= 0.100	0	10	19	0.473684211			Not accessible
1XDG	23	C15	C	2	4	0			skipped_sasa	FALSE											skipped_sasa	sasa_A2=0.000 <= 0.100	0	11	19	0.421052632			Not accessible
1XDG	34	C24	C	2	4	0.473969811	3.4755604	0.27556038	ok	TRUE	0	0	0	0	0	0	0	0	0	0	ok		1	15	19	0.210526316			No cone found
1XDG	17	C4	C	2	4	0.958976364	2.9830024	-0.21699762	ok	FALSE											no_accept_dir	no directions with d >= r_excl_A (3.20)	0	11	19	0.421052632			Not accessible
1XDG	41	C51	C	2	4	8.896091831	4.094294	0.894294	ok	TRUE	3.387703	3.7	7.0877028	33	55.38263594	19.60835824	25.04385828	0.184406329	0.326359922	-0.927083333	ok		1	18	19	0.052631579	0.742318174	3.500442899	low rigidification
1XDG	12	C62	C	2	4	10.5493889	6.1438813	2.9438813	ok	TRUE	0.69365734	2.2	2.8936574	72.5	49.31920223	27.24953313	19.12752118	-0.148790029	0.790773333	-0.59375	ok		2	13	19	0.315789474	0.069509918	1.124478416	low rigidification
1XDG	9	C73	C	2	4	16.0583636	4.953724	1.7537239	ok	TRUE	0.69365734	2.2	2.8936574	72.5	48.29402255	26.06235054	18.16478814	-0.148790029	0.790773333	-0.59375	ok		2	14	19	0.263157895	0.069509918	1.124478416	low rigidification
1XDG	24	C18	C	1	4	0			skipped_sasa	FALSE											skipped_sasa	sasa_A2=0.000 <= 0.100	0	12	19	0.368421053			Not accessible
1XDG	11	C2	C	1	4	2.078700988	4.5343957	1.3343956	ok	TRUE	1.4015546	2.2	3.6015546	57.5	51.53229247	24.7699075	20.00824486	-0.148790029	0.790773333	-0.59375	ok		1	12	19	0.368421053	0.077361813	1.139479726	low rigidification
1XDG	25	C20	C	1	4	0			skipped_sasa	FALSE											skipped_sasa	sasa_A2=0.000 <= 0.100	0	13	19	0.315789474			Not accessible
1XDG	35	C22	C	1	4	0			skipped_sasa	FALSE											skipped_sasa	sasa_A2=0.000 <= 0.100	0	14	19	0.263157895			Not accessible
1XDG	32	C27	C	1	4	0			skipped_sasa	FALSE											skipped_sasa	sasa_A2=0.000 <= 0.100	0	16	19	0.157894737			Not accessible
1XDG	31	C29	C	1	3	0			skipped_sasa	FALSE											skipped_sasa	sasa_A2=0.000 <= 0.100	0	15	19	0.210526316			Not accessible
1XDG	27	C32	C	1	3	0			skipped_sasa	FALSE											skipped_sasa	sasa_A2=0.000 <= 0.100	0	15	19	0.210526316			Not accessible
1XDG	28	C34	C	1	3	0			skipped_sasa	FALSE											skipped_sasa	sasa_A2=0.000 <= 0.100	0	14	19	0.263157895			Not accessible
1XDG	29	C36	C	1	4	0			skipped_sasa	FALSE											skipped_sasa	sasa_A2=0.000 <= 0.100	0	13	19	0.315789474			Not accessible
1XDG	39	C49	C	1	4	0			skipped_sasa	FALSE											skipped_sasa	sasa_A2=0.000 <= 0.100	0	17	19	0.105263158			Not accessible
1XDG	18	C7	C	1	4	3.104791709	2.3749897	-0.8250103	ok	FALSE											no_accept_dir	no directions with d >= r_excl_A (3.20)	0	10	19	0.473684211			Not accessible
1XDG	7	C77	C	1	3	11.55443138	7.0437407	3.8437407	ok	TRUE	1.0258769	2.2	3.2258768	65	50.55318614	26.87778087	17.24165914	-0.461885608	0.777342596	-0.427083333	ok		1	16	19	0.157894737	0.076023592	1.136908935	low rigidification
1XDG	5	C81	C	1	3	3.357655749	3.2275043	0.027504206	ok	TRUE	1.8460191	2.2	4.046019	50	53.04063807	20.73787113	16.15273488	-0.310448372	0.937660784	-0.15625	ok		1	17	19	0.105263158	0.077370484	1.139496402	low rigidification
1XDG	6	C83	C	1	3	1.591962347	2.6923113	-0.50768876	ok	FALSE											no_accept_dir	no directions with d >= r_excl_A (3.20)	0	16	19	0.157894737			Not accessible
1XDG	14	N67	N	1	3	3.774686421	3.5507648	0.35076475	ok	TRUE	1.8460191	2.7	4.546019	50	48.24407655	27.12412922	23.9880757	0.106137472	0.640703777	-0.760416667	ok		1	15	19	0.210526316	0.094799461	1.173514573	low rigidification
1XDG	4	O85	O	1	2	27.1479678	2.9249232	-0.27507687	ok	FALSE											no_accept_dir	no directions with d >= r_excl_A (3.20)	0	19	19	0			Not accessible
1XUO	26	C19	C	3	4	0.132096835	3.7863061	0.5863061	ok	TRUE	13.007181	9.7	22.707182	9.6	18.11045479	41.77463618	31.76043054	-0.721246473	0.31951659	0.614583333	ok		2	13	18	0.277777778	45.76802885	3.53E+33	high rigidification
1XUO	25	C23	C	3	4	0			skipped_sasa	FALSE											skipped_sasa	sasa_A2=0.000 <= 0.100	0	13	18	0.277777778			Not accessible
1XUO	3	C73	C	3	4	0.981015377	3.6803768	0.48037672	ok	TRUE	0	0	0	0	0	0	0	0	0	0	ok		1	14	18	0.222222222			No cone found
1XUO	23	C14	C	2	4	0			skipped_sasa	FALSE											skipped_sasa	sasa_A2=0.000 <= 0.100	0	11	18	0.388888889			Not accessible
1XUO	29	C27	C	2	4	0.072955595			skipped_sasa	FALSE											skipped_sasa	sasa_A2=0.073 <= 0.100	0	12	18	0.333333333			Not accessible
1XUO	17	C3	C	2	4	0			skipped_sasa	FALSE											skipped_sasa	sasa_A2=0.000 <= 0.100	0	10	18	0.444444444			Not accessible
1XUO	5	C49	C	2	4	3.856263489	4.254309	1.0543091	ok	TRUE	8.210512	6.7	14.910512	15	12.40282531	47.48620318	42.18806578	-0.997213764	-0.015743822	0.072916667	ok		1	12	18	0.333333333	6.642956544	74015.20365	high rigidification
1XUO	18	C6	C	2	4	0			skipped_sasa	FALSE											skipped_sasa	sasa_A2=0.000 <= 0.100	0	10	18	0.444444444			Not accessible
1XUO	22	C12	C	1	4	0			skipped_sasa	FALSE											skipped_sasa	sasa_A2=0.000 <= 0.100	0	10	18	0.444444444			Not accessible
1XUO	24	C17	C	1	4	0			skipped_sasa	FALSE											skipped_sasa	sasa_A2=0.000 <= 0.100	0	12	18	0.333333333			Not accessible
1XUO	4	C30	C	1	4	0			skipped_sasa	FALSE											skipped_sasa	sasa_A2=0.000 <= 0.100	0	11	18	0.388888889			Not accessible
1XUO	39	C34	C	1	3	0			skipped_sasa	FALSE											skipped_sasa	sasa_A2=0.000 <= 0.100	0	14	18	0.222222222			Not accessible
1XUO	31	C39	C	1	3	0			skipped_sasa	FALSE											skipped_sasa	sasa_A2=0.000 <= 0.100	0	14	18	0.222222222			Not accessible
1XUO	33	C41	C	1	3	0			skipped_sasa	FALSE											skipped_sasa	sasa_A2=0.000 <= 0.100	0	16	18	0.111111111			Not accessible
1XUO	34	C43	C	1	3	0			skipped_sasa	FALSE											skipped_sasa	sasa_A2=0.000 <= 0.100	0	17	18	0.055555556			Not accessible
1XUO	35	C45	C	1	3	10.50173852	3.7700129	0.5700128	ok	TRUE	8.210512	7.2	15.410512	15	10.32988666	42.87511801	46.60393014	0.725627612	0.686113616	0.052083333	ok		1	18	18	0	6.793983438	95504.62864	high rigidification
1XUO	36	C47	C	1	3	1.304082956	2.3394144	-0.8605857	ok	FALSE											no_accept_dir	no directions with d >= r_excl_A (3.20)	0	17	18	0.055555556			Not accessible
1XUO	15	C53	C	1	3	0			skipped_sasa	FALSE											skipped_sasa	sasa_A2=0.000 <= 0.100	0	14	18	0.222222222			Not accessible
1XUO	14	C55	C	1	3	0			skipped_sasa	FALSE											skipped_sasa	sasa_A2=0.000 <= 0.100	0	15	18	0.166666667			Not accessible
1XUO	7	C59	C	1	3	0			skipped_sasa	FALSE											skipped_sasa	sasa_A2=0.000 <= 0.100	0	14	18	0.222222222			Not accessible
1XUO	9	C61	C	1	3	0			skipped_sasa	FALSE											skipped_sasa	sasa_A2=0.000 <= 0.100	0	16	18	0.111111111			Not accessible
1XUO	10	C63	C	1	3	0			skipped_sasa	FALSE											skipped_sasa	sasa_A2=0.000 <= 0.100	0	17	18	0.055555556			Not accessible
1XUO	11	C65	C	1	3	0			skipped_sasa	FALSE											skipped_sasa	sasa_A2=0.000 <= 0.100	0	18	18	0			Not accessible
1XUO	12	C67	C	1	3	0.209486144	3.1796787	-0.02032137	ok	FALSE											no_accept_dir	no directions with d >= r_excl_A (3.20)	0	17	18	0.055555556			Not accessible
1XUO	2	N71	N	1	3	0			skipped_sasa	FALSE											skipped_sasa	sasa_A2=0.000 <= 0.100	0	13	18	0.277777778			Not accessible
1Y2F	19	C20	C	3	4	8.528008937	4.4507875	1.2507875	ok	TRUE	1.8460191	2.2	4.046019	50	19.75683645	19.07319053	40.9654708	0.547501937	-0.753206892	0.364583333	ok		1	18	18	0	0.077370484	1.139496402	low rigidification
1Y2F	22	C35	C	2	4	2.020328475	4.102946	0.90294576	ok	TRUE	1.0258769	2.2	3.2258768	65	18.85321137	14.37854658	42.44098645	0.903917308	-0.023093866	0.427083333	ok		1	13	18	0.277777778	0.076023592	1.136908935	low rigidification
1Y2F	23	C36	C	2	4	8.544275372	4.670927	1.470927	ok	TRUE	0.69365734	2.2	2.8936574	72.5	19.78920734	14.38389305	45.48143264	0.969781751	0.187374738	0.15625	ok		1	14	18	0.222222222	0.069509918	1.124478416	low rigidification
1Y2F	25	C38	C	2	4	6.000532797	5.8353395	2.6353395	ok	TRUE	0.38791937	2.2	2.5879195	80	16.63519423	13.13035134	47.41249231	0.762627714	0.256631852	0.59375	ok		2	14	18	0.222222222	0.029151666	1.050432909	low rigidification
1Y2F	26	C39	C	2	4	0.896714813	5.365095	2.165095	ok	TRUE	0.69365734	2.2	2.8936574	72.5	17.00497034	11.14216558	45.34571091	0.903917308	-0.023093866	0.427083333	ok		2	13	18	0.277777778	0.069509918	1.124478416	low rigidification
1Y2F	27	C48	C	2	4	2.283830185	5.5581937	2.3581936	ok	TRUE	0.38791937	2.2	2.5879195	80	18.78633233	16.89912556	46.90115523	0.903917308	-0.023093866	0.427083333	ok		2	16	18	0.111111111	0.029151666	1.050432909	low rigidification
1Y2F	28	C49	C	2	4	21.7515337	6.000869	2.8008687	ok	TRUE	0.38791937	2.2	2.5879195	80	17.87473299	16.8799964	49.03383819	-0.052167923	0.134176504	0.989583333	ok		2	17	18	0.055555556	0.029151666	1.050432909	low rigidification
1Y2F	29	N52	N	2	3	1.440925955	3.4623299	0.26232982	ok	TRUE	0.69365734	2.2	2.8936574	72.5	14.45458073	16.58120033	46.64891811	0.695318956	-0.17159218	0.697916667	ok		1	18	18	0	0.069509918	1.124478416	low rigidification
1Y2F	14	C15	C	1	3	1.612931163	2.7066321	-0.4933679	ok	FALSE											no_accept_dir	no directions with d >= r_excl_A (3.20)	0	15	18	0.166666667			Not accessible
1Y2F	17	C18	C	1	3	8.351653089	2.3968508	-0.8031492	ok	FALSE											no_accept_dir	no directions with d >= r_excl_A (3.20)	0	16	18	0.111111111			Not accessible
1Y2F	18	C19	C	1	3	11.27579476	3.8479416	0.6479416	ok	TRUE	2.4433475	3.7	6.1433477	42	20.91581815	16.38632535	36.81480885	0.898156405	-0.354257297	0.260416667	ok		1	15	18	0.166666667	0.263661741	1.560505838	low rigidification
1Y2F	1	C2	C	1	3	6.715875856	3.6326814	0.43268132	ok	TRUE	1.8460191	2.2	4.046019	50	18.10583495	13.96252806	41.28141993	0.898156405	-0.354257297	0.260416667	ok		1	10	18	0.444444444	0.077370484	1.139496402	low rigidification
1Y2F	4	C5	C	1	3	10.27211163	2.9786656	-0.22133446	ok	FALSE											no_accept_dir	no directions with d >= r_excl_A (3.20)	0	11	18	0.388888889			Not accessible
1Y2F	5	C6	C	1	3	8.268579289	3.19815	-0.001850128	ok	FALSE											no_accept_dir	no directions with d >= r_excl_A (3.20)	0	10	18	0.444444444			Not accessible
1Y2F	7	C8	C	1	3	7.769988136	3.0251727	-0.17482734	ok	FALSE											no_accept_dir	no directions with d >= r_excl_A (3.20)	0	11	18	0.388888889			Not accessible
1Y2F	8	C9	C	1	3	7.421102148	3.1948426	-0.005157471	ok	FALSE											no_accept_dir	no directions with d >= r_excl_A (3.20)	0	12	18	0.333333333			Not accessible
1Y2F	12	N13	N	1	3	1.799118849	3.6927774	0.49277735	ok	TRUE	2.2	2.7	4.9	45	21.89265389	14.01442331	34.75711124	0.222437281	-0.109750142	0.96875	ok		1	13	18	0.277777778	0.09528461	1.174475885	low rigidification
1Y2G	23	C23	C	3	4	21.02466133	4.770537	1.5705369	ok	TRUE	1.4015546	2.2	3.6015546	57.5	24.12190802	8.582874278	1.386146252	-0.461885608	0.777342596	-0.427083333	ok		1	12	13	0.076923077	0.077361813	1.139479726	low rigidification
1Y2G	25	C28	C	3	4	6.733515901	4.602786	1.402786	ok	TRUE	1.0258769	2.2	3.2258768	65	24.92941122	11.73335208	1.523731482	-0.310448372	0.937660784	-0.15625	ok		2	13	13	0	0.076023592	1.136908935	low rigidification
1Y2G	12	C12	C	1	3	2.019272262	2.547109	-0.65289116	ok	FALSE											no_accept_dir	no directions with d >= r_excl_A (3.20)	0	9	13	0.307692308			Not accessible
1Y2G	14	C14	C	1	3	12.79377822	3.1300213	-0.069978714	ok	FALSE											no_accept_dir	no directions with d >= r_excl_A (3.20)	0	11	13	0.153846154			Not accessible
1Y2G	15	C15	C	1	3	22.59875297	3.5673306	0.36733055	ok	TRUE	1.0258769	2.2	3.2258768	65	19.64643535	11.61788575	4.490942709	-0.102460912	0.988115591	0.114583333	ok		1	10	13	0.230769231	0.076023592	1.136908935	low rigidification
1Y2G	16	C16	C	1	3	18.2488932	3.9758527	0.7758527	ok	TRUE	1.0258769	2.2	3.2258768	65	22.04684405	13.24034586	6.321352878	-0.620857018	0.783854614	0.010416667	ok		1	9	13	0.307692308	0.076023592	1.136908935	low rigidification
1Y2G	17	C17	C	1	3	3.596663671	3.0321553	-0.16784477	ok	FALSE											no_accept_dir	no directions with d >= r_excl_A (3.20)	0	11	13	0.153846154			Not accessible
1Y2G	18	C18	C	1	3	6.137082554	2.8357513	-0.36424875	ok	FALSE											no_accept_dir	no directions with d >= r_excl_A (3.20)	0	12	13	0.076923077			Not accessible
1Y2G	19	C19	C	1	3	11.97979004	2.912664	-0.2873361	ok	FALSE											no_accept_dir	no directions with d >= r_excl_A (3.20)	0	13	13	0			Not accessible
1Y2G	20	C20	C	1	3	3.096113997	2.277699	-0.92230105	ok	FALSE											no_accept_dir	no directions with d >= r_excl_A (3.20)	0	12	13	0.076923077			Not accessible
1Y2G	21	C21	C	1	3	3.714680674	3.546308	0.346308	ok	TRUE	2.2	2.2	4.4	45	31.17190812	15.97027644	3.183808117	-0.838655796	0.515070819	0.177083333	ok		1	11	13	0.153846154	0.077894386	1.140504442	low rigidification
1Y2G	4	C4	C	1	3	5.950349417	2.7818034	-0.41819668	ok	FALSE											no_accept_dir	no directions with d >= r_excl_A (3.20)	0	9	13	0.307692308			Not accessible
1Y2G	5	C5	C	1	3	1.230726409	2.924657	-0.27534294	ok	FALSE											no_accept_dir	no directions with d >= r_excl_A (3.20)	0	10	13	0.230769231			Not accessible
2AZ5	21	C22	C	3	4	9.299180293	4.2311826	1.0311825	ok	TRUE	2.7167737	3.2	5.916774	39	-23.10002332	74.03297332	31.68998401	-0.461885608	0.777342596	-0.427083333	ok		3	12	20	0.4	0.179529171	1.353928703	low rigidification
2AZ5	25	C28	C	3	4	11.22264028	5.1834645	1.9834645	ok	TRUE	3.387703	2.2	5.5877028	33	-21.3151461	79.1011605	31.30821182	0.139951384	-0.960735883	-0.239583333	ok		3	13	20	0.35	0.078229141	1.141149011	low rigidification
2AZ5	39	C37	C	3	4	0			skipped_sasa	FALSE											skipped_sasa	sasa_A2=0.000 <= 0.100	0	19	20	0.05			Not accessible
2AZ5	37	C39	C	3	4	0			skipped_sasa	FALSE											skipped_sasa	sasa_A2=0.000 <= 0.100	0	20	20	0			Not accessible
2AZ5	19	C14	C	2	4	16.13978786	5.3065963	2.1065962	ok	TRUE	4.3177433	2.2	6.517743	27	-27.23377081	75.46361315	32.16401469	0.859221236	-0.479979542	-0.177083333	ok		2	12	20	0.4	0.078229141	1.141149011	low rigidification
2AZ5	22	C23	C	2	4	17.28445293	3.8119342	0.6119342	ok	TRUE	3.0280402	2.2	5.22804	36	-21.45523975	74.97811133	30.3630619	-0.756074416	0.382262887	-0.53125	ok		2	10	20	0.5	0.078229141	1.141149011	low rigidification
2AZ5	23	C24	C	2	4	18.04013255	4.780558	1.5805581	ok	TRUE	3.0280402	2.7	5.72804	36	-20.68641773	77.16836056	32.22941509	-0.756074416	0.382262887	-0.53125	ok		1	11	20	0.45	0.096886187	1.177654966	low rigidification
2AZ5	26	C26	C	2	4	21.11815399	4.7628427	1.5628426	ok	TRUE	3.387703	2.2	5.5877028	33	-18.67456624	77.94807466	32.16537584	-0.940459086	0.326722581	-0.09375	ok		2	13	20	0.35	0.078229141	1.141149011	low rigidification
2AZ5	5	C11	C	1	3	3.988393735	3.8879955	0.68799543	ok	TRUE	3.8105118	2.2	6.010512	30	-17.85608352	69.6644133	38.6729583	-0.196783143	0.462354901	-0.864583333	ok		1	17	20	0.15	0.078229141	1.141149011	low rigidification
2AZ5	11	C12	C	1	3	7.538261164	5.4598026	2.2598026	ok	TRUE	3.387703	5.7	9.087703	33	-19.09648329	77.42014534	33.69435705	0.008027256	-0.735862571	-0.677083333	ok		1	14	20	0.3	1.660830712	16.49671079	low rigidification
2AZ5	17	C17	C	1	3	2.493237157	3.04363	-0.15637016	ok	FALSE											no_accept_dir	no directions with d >= r_excl_A (3.20)	0	15	20	0.25			Not accessible
2AZ5	15	C18	C	1	3	1.102922363	2.666296	-0.53370404	ok	FALSE											no_accept_dir	no directions with d >= r_excl_A (3.20)	0	16	20	0.2			Not accessible
2AZ5	14	C19	C	1	3	0.942208069	2.456892	-0.74310803	ok	FALSE											no_accept_dir	no directions with d >= r_excl_A (3.20)	0	17	20	0.15			Not accessible
2AZ5	13	C20	C	1	3	3.266960235	3.246496	0.046495914	ok	TRUE	3.387703	2.2	5.5877028	33	-20.07352065	69.96083904	38.81622522	0.184406329	0.326359922	-0.927083333	ok		1	16	20	0.2	0.078229141	1.141149011	low rigidification
2AZ5	28	C29	C	1	3	0.438790736	3.2421694	0.042169333	ok	TRUE	4.941281	2.2	7.141281	24	-15.74404452	83.53797695	32.25282131	-0.405723434	-0.903908636	-0.135416667	ok		1	15	20	0.25	0.078229141	1.141149011	low rigidification
2AZ5	8	C3	C	1	3	9.246288936	4.812912	1.6129119	ok	TRUE	3.8105118	9.7	13.510511	30	-17.64201877	77.76376607	34.60003765	0.008027256	-0.735862571	-0.677083333	ok		1	17	20	0.15	3.503344752	369.8022287	modest rigidification
2AZ5	32	C35	C	1	3	0			skipped_sasa	FALSE											skipped_sasa	sasa_A2=0.000 <= 0.100	0	17	20	0.15			Not accessible
2AZ5	7	C4	C	1	3	7.378877177	3.2761152	0.07611513	ok	TRUE	5.731196	2.2	7.9311957	21	-11.08723099	78.91655557	34.5972963	-0.66501498	-0.683008592	-0.302083333	ok		1	18	20	0.1	0.078229141	1.141149011	low rigidification
2AZ5	35	C40	C	1	3	0			skipped_sasa	FALSE											skipped_sasa	sasa_A2=0.000 <= 0.100	0	18	20	0.1			Not accessible
2AZ5	6	C5	C	1	3	0.624060161	2.811092	-0.38890815	ok	FALSE											no_accept_dir	no directions with d >= r_excl_A (3.20)	0	19	20	0.05			Not accessible
2ICA	34	C52	C	3	4	4.427432064	3.9395893	0.7395892	ok	TRUE	2.7167737	2.2	4.916774	39	-10.35412672	-0.495503	28.85797788	-0.747995935	0.610479517	-0.260416667	ok		1	10	14	0.285714286	0.078229141	1.141149011	low rigidification
2ICA	6	C15	C	2	4	0			skipped_sasa	FALSE											skipped_sasa	sasa_A2=0.000 <= 0.100	0	8	14	0.428571429			Not accessible
2ICA	8	C19	C	2	4	0.150511406	2.5644045	-0.63559556	ok	FALSE											no_accept_dir	no directions with d >= r_excl_A (3.20)	0	8	14	0.428571429			Not accessible
2ICA	23	C36	C	2	4	0.058482631			skipped_sasa	FALSE											skipped_sasa	sasa_A2=0.058 <= 0.100	0	9	14	0.357142857			Not accessible
2ICA	9	C22	C	1	4	1.342662697	4.5832653	1.3832653	ok	TRUE	2.2	2.2	4.4	45	-10.66142456	0.481773408	26.73247563	-0.940459086	0.326722581	-0.09375	ok		1	8	14	0.428571429	0.077894386	1.140504442	low rigidification
2ICA	20	C25	C	1	3	0.683259042	3.0206816	-0.17931843	ok	FALSE											no_accept_dir	no directions with d >= r_excl_A (3.20)	0	10	14	0.285714286			Not accessible
2ICA	11	C27	C	1	3	0			skipped_sasa	FALSE											skipped_sasa	sasa_A2=0.000 <= 0.100	0	11	14	0.214285714			Not accessible
2ICA	1	C3	C	1	3	0			skipped_sasa	FALSE											skipped_sasa	sasa_A2=0.000 <= 0.100	0	14	14	0			Not accessible
2ICA	12	C30	C	1	3	0			skipped_sasa	FALSE											skipped_sasa	sasa_A2=0.000 <= 0.100	0	11	14	0.214285714			Not accessible
2ICA	13	C32	C	1	3	0			skipped_sasa	FALSE											skipped_sasa	sasa_A2=0.000 <= 0.100	0	10	14	0.285714286			Not accessible
2ICA	26	C41	C	1	3	9.512297179	3.445363	0.245363	ok	TRUE	0.69365734	2.2	2.8936574	72.5	-12.39392219	9.144098261	25.90476406	-0.747995935	0.610479517	-0.260416667	ok		1	12	14	0.142857143	0.069509918	1.124478416	low rigidification
2ICA	28	C44	C	1	3	8.878431151	4.999291	1.7992909	ok	TRUE	0.69365734	2.2	2.8936574	72.5	-13.64096595	5.161657001	22.74980727	-0.838655796	0.515070819	0.177083333	ok		1	11	14	0.214285714	0.069509918	1.124478416	low rigidification
2ICA	17	C6	C	1	3	0			skipped_sasa	FALSE											skipped_sasa	sasa_A2=0.000 <= 0.100	0	12	14	0.142857143			Not accessible
2ICA	3	C9	C	1	3	0			skipped_sasa	FALSE											skipped_sasa	sasa_A2=0.000 <= 0.100	0	12	14	0.142857143			Not accessible
2ICA	31	O48	O	1	2	45.31901503	5.792085	2.5920851	ok	TRUE	0.38791937	2.2	2.5879195	80	-15.07594954	10.67548586	24.80694247	-0.620857018	0.783854614	0.010416667	ok		1	14	14	0	0.029151666	1.050432909	low rigidification
3BQM	31	C2	C	2	4	1.26719203	3.0467014	-0.15329862	ok	FALSE											no_accept_dir	no directions with d >= r_excl_A (3.20)	0	13	15	0.133333333			Not accessible
3BQM	30	C3	C	2	4	0			skipped_sasa	FALSE											skipped_sasa	sasa_A2=0.000 <= 0.100	0	14	15	0.066666667			Not accessible
3BQM	28	C4	C	2	4	5.641101651	3.6377668	0.4377668	ok	TRUE	3.387703	4.7	8.087703	33	24.06315041	-20.52758717	-25.8341127	0.054726485	-0.881633966	0.46875	ok		1	14	15	0.066666667	0.974140072	5.176659836	low rigidification
3BQM	27	C5	C	2	4	6.60620422	3.1296215	-0.07037854	ok	FALSE											no_accept_dir	no directions with d >= r_excl_A (3.20)	0	13	15	0.133333333			Not accessible
3BQM	15	N2	N	2	3	10.41433962	3.412167	0.21216702	ok	TRUE	4.941281	4.2	9.141281	24	17.00298142	-19.79747038	-32.98774357	-0.906593242	-0.347402533	0.239583333	ok		1	15	15	0	3.010586755	160.9812911	modest rigidification
3BQM	18	C15	C	1	3	0			skipped_sasa	FALSE											skipped_sasa	sasa_A2=0.000 <= 0.100	0	13	15	0.133333333			Not accessible
3BQM	17	C16	C	1	3	0			skipped_sasa	FALSE											skipped_sasa	sasa_A2=0.000 <= 0.100	0	14	15	0.066666667			Not accessible
3BQM	16	C17	C	1	3	0			skipped_sasa	FALSE											skipped_sasa	sasa_A2=0.000 <= 0.100	0	15	15	0			Not accessible
3BQM	13	C19	C	1	3	6.117669709	4.266245	1.0662448	ok	TRUE	0	0	0	0	0	0	0	0	0	0	ok		1	13	15	0.133333333			No cone found
3BQM	19	C20	C	1	3	3.962777594	2.6948428	-0.50515723	ok	FALSE											no_accept_dir	no directions with d >= r_excl_A (3.20)	0	9	15	0.4			Not accessible
3BQM	20	C21	C	1	3	0.192361227	2.4957874	-0.70421267	ok	FALSE											no_accept_dir	no directions with d >= r_excl_A (3.20)	0	8	15	0.466666667			Not accessible
3BQM	23	C6	C	1	3	0			skipped_sasa	FALSE											skipped_sasa	sasa_A2=0.000 <= 0.100	0	10	15	0.333333333			Not accessible
3BQM	22	C7	C	1	3	0			skipped_sasa	FALSE											skipped_sasa	sasa_A2=0.000 <= 0.100	0	9	15	0.4			Not accessible
3BQN	38	C2	C	2	4	6.634183155	3.0473113	-0.15268874	ok	FALSE											no_accept_dir	no directions with d >= r_excl_A (3.20)	0	17	19	0.105263158			Not accessible
3BQN	15	C20	C	2	4	0			skipped_sasa	FALSE											skipped_sasa	sasa_A2=0.000 <= 0.100	0	15	19	0.210526316			Not accessible
3BQN	37	C3	C	2	4	9.432654844	3.7089868	0.5089867	ok	TRUE	3.0280402	3.2	6.22804	36	-11.64660371	20.55949059	-11.76650627	-0.310448372	0.937660784	-0.15625	ok		1	18	19	0.052631579	0.206669179	1.417390638	low rigidification
3BQN	35	C4	C	2	4	0			skipped_sasa	FALSE											skipped_sasa	sasa_A2=0.000 <= 0.100	0	18	19	0.052631579			Not accessible
3BQN	34	C5	C	2	4	0.331325763	2.6013982	-0.5986018	ok	FALSE											no_accept_dir	no directions with d >= r_excl_A (3.20)	0	17	19	0.105263158			Not accessible
3BQN	25	C15	C	1	3	0			skipped_sasa	FALSE											skipped_sasa	sasa_A2=0.000 <= 0.100	0	13	19	0.315789474			Not accessible
3BQN	24	C16	C	1	3	0			skipped_sasa	FALSE											skipped_sasa	sasa_A2=0.000 <= 0.100	0	14	19	0.263157895			Not accessible
3BQN	23	C17	C	1	3	0			skipped_sasa	FALSE											skipped_sasa	sasa_A2=0.000 <= 0.100	0	15	19	0.210526316			Not accessible
3BQN	22	C18	C	1	3	1.300843166	3.9794023	0.77940226	ok	TRUE	13.007181	4.7	17.707182	9.6	-11.14508626	15.64075159	-3.478441794	-0.940459086	0.326722581	-0.09375	ok		1	14	19	0.263157895	42.8194808	2.44E+31	high rigidification
3BQN	21	C22	C	1	3	3.954321624	1.9776175	-1.2223825	ok	FALSE											no_accept_dir	no directions with d >= r_excl_A (3.20)	0	17	19	0.105263158			Not accessible
3BQN	19	C23	C	1	3	0			skipped_sasa	FALSE											skipped_sasa	sasa_A2=0.000 <= 0.100	0	19	19	0			Not accessible
3BQN	18	C24	C	1	3	0.043655084			skipped_sasa	FALSE											skipped_sasa	sasa_A2=0.044 <= 0.100	0	18	19	0.052631579			Not accessible
3BQN	17	C25	C	1	3	0			skipped_sasa	FALSE											skipped_sasa	sasa_A2=0.000 <= 0.100	0	17	19	0.105263158			Not accessible
3BQN	26	C26	C	1	3	0			skipped_sasa	FALSE											skipped_sasa	sasa_A2=0.000 <= 0.100	0	10	19	0.473684211			Not accessible
3BQN	27	C27	C	1	3	0			skipped_sasa	FALSE											skipped_sasa	sasa_A2=0.000 <= 0.100	0	11	19	0.421052632			Not accessible
3BQN	30	C6	C	1	3	0.024779677			skipped_sasa	FALSE											skipped_sasa	sasa_A2=0.025 <= 0.100	0	14	19	0.263157895			Not accessible
3BQN	29	C7	C	1	3	0			skipped_sasa	FALSE											skipped_sasa	sasa_A2=0.000 <= 0.100	0	13	19	0.315789474			Not accessible
3CM2	0	CAA	C	3	4	0			skipped_sasa	FALSE											skipped_sasa	sasa_A2=0.000 <= 0.100	0	15	15	0			Not accessible
3CM2	12	CAR	C	2	4	1.89459544	3.434923	0.23492289	ok	TRUE	3.8105118	5.2	9.010511	30	-22.08357758	11.01748627	49.61949221	0.693228282	-0.053225804	-0.71875	ok		1	12	15	0.2	1.486017887	12.28170525	low rigidification
3CM2	14	CAS	C	2	4	0			skipped_sasa	FALSE											skipped_sasa	sasa_A2=0.000 <= 0.100	0	11	15	0.266666667			Not accessible
3CM2	15	CAT	C	2	4	0			skipped_sasa	FALSE											skipped_sasa	sasa_A2=0.000 <= 0.100	0	10	15	0.333333333			Not accessible
3CM2	17	CAU	C	2	4	0.02364328			skipped_sasa	FALSE											skipped_sasa	sasa_A2=0.024 <= 0.100	0	9	15	0.4			Not accessible
3CM2	18	CAV	C	2	4	2.982094265	3.4756825	0.27568245	ok	TRUE	16.060392	3.7	19.760391	7.8	-20.43530162	2.297845307	36.59806825	-0.374629025	0.27511892	0.885416667	ok		1	9	15	0.4			high rigidification
3CM2	1	CB	C	2	4	0			skipped_sasa	FALSE											skipped_sasa	sasa_A2=0.000 <= 0.100	0	14	15	0.066666667			Not accessible
3CM2	3	N	N	2	3	3.836857397	1.612927	-1.5870731	ok	FALSE											no_accept_dir	no directions with d >= r_excl_A (3.20)	0	14	15	0.066666667			Not accessible
3CM2	13	NAB	N	2	3	31.59807467	3.6911657	0.49116564	ok	TRUE	3.0280402	3.7	6.72804	36	-20.21211465	9.327425957	48.4102609	0.762627714	0.256631852	0.59375	ok		1	13	15	0.133333333	0.43230356	2.07434366	low rigidification
3CM2	2	CA	C	1	4	0			skipped_sasa	FALSE											skipped_sasa	sasa_A2=0.000 <= 0.100	0	13	15	0.133333333			Not accessible
3CM2	33	CAG	C	1	3	0			skipped_sasa	FALSE											skipped_sasa	sasa_A2=0.000 <= 0.100	0	15	15	0			Not accessible
3CM2	27	CAH	C	1	3	9.187849849	3.0674486	-0.13255143	ok	FALSE											no_accept_dir	no directions with d >= r_excl_A (3.20)	0	15	15	0			Not accessible
3CM2	32	CAI	C	1	3	0			skipped_sasa	FALSE											skipped_sasa	sasa_A2=0.000 <= 0.100	0	14	15	0.066666667			Not accessible
3CM2	34	CAJ	C	1	3	8.99705164	3.0396209	-0.16037917	ok	FALSE											no_accept_dir	no directions with d >= r_excl_A (3.20)	0	14	15	0.066666667			Not accessible
3CM2	26	CAK	C	1	3	0.75893761	2.6405833	-0.5594168	ok	FALSE											no_accept_dir	no directions with d >= r_excl_A (3.20)	0	14	15	0.066666667			Not accessible
3CM2	28	CAL	C	1	3	14.95336849	3.4268854	0.22688532	ok	TRUE	2.2	6.2	8.4	45	-25.27728925	8.837988813	55.64580489	0.695318956	-0.17159218	0.697916667	ok		1	14	15	0.066666667	0.676181061	3.130719491	low rigidification
3CM2	31	CAM	C	1	3	0			skipped_sasa	FALSE											skipped_sasa	sasa_A2=0.000 <= 0.100	0	13	15	0.133333333			Not accessible
3CM2	35	CAN	C	1	3	12.69347478	4.8994474	1.6994474	ok	TRUE	13.007181	8.7	21.707182	9.6	-33.99941342	14.88970027	44.82578876	0.412424283	-0.431935802	0.802083333	ok		1	13	15	0.133333333	45.76802885	3.53E+33	high rigidification
3CM2	25	CAO	C	1	3	5.045766121	2.6572285	-0.5427716	ok	FALSE											no_accept_dir	no directions with d >= r_excl_A (3.20)	0	13	15	0.133333333			Not accessible
3CM2	29	CAP	C	1	3	0.766096568	3.1285033	-0.071496725	ok	FALSE											no_accept_dir	no directions with d >= r_excl_A (3.20)	0	13	15	0.133333333			Not accessible
3CM2	11	CBE	C	1	4	2.559143756	3.9066896	0.7066896	ok	TRUE	3.8105118	7.7	11.510511	30	-23.01249552	8.564914559	50.03005239	0.693228282	-0.053225804	-0.71875	ok		1	11	15	0.266666667	3.498064327	366.52107	modest rigidification
3CM2	16	CBF	C	1	4	0			skipped_sasa	FALSE											skipped_sasa	sasa_A2=0.000 <= 0.100	0	9	15	0.4			Not accessible
3CM2	23	CBG	C	1	4	0			skipped_sasa	FALSE											skipped_sasa	sasa_A2=0.000 <= 0.100	0	11	15	0.266666667			Not accessible
3CM2	7	CBH	C	1	4	0			skipped_sasa	FALSE											skipped_sasa	sasa_A2=0.000 <= 0.100	0	10	15	0.333333333			Not accessible
3CM2	19	CBI	C	1	4	0			skipped_sasa	FALSE											skipped_sasa	sasa_A2=0.000 <= 0.100	0	8	15	0.466666667			Not accessible
3CM2	22	NAW	N	1	3	1.658147354	2.3710642	-0.82893586	ok	FALSE											no_accept_dir	no directions with d >= r_excl_A (3.20)	0	10	15	0.333333333			Not accessible
3CM2	6	NAX	N	1	3	0			skipped_sasa	FALSE											skipped_sasa	sasa_A2=0.000 <= 0.100	0	11	15	0.266666667			Not accessible
3JZK	16	C10	C	1	4	8.695110272	6.356072	3.156072	ok	TRUE	1.4015546	2.2	3.6015546	57.5	8.626378556	-16.51922561	24.73770447	0.473594659	-0.877719351	-0.072916667	ok		1	7	12	0.416666667	0.077361813	1.139479726	low rigidification
3JZK	19	C13	C	1	3	8.097887414	3.0994418	-0.10055828	ok	FALSE											no_accept_dir	no directions with d >= r_excl_A (3.20)	0	9	12	0.25			Not accessible
3JZK	20	C14	C	1	3	4.1510516	2.810874	-0.38912606	ok	FALSE											no_accept_dir	no directions with d >= r_excl_A (3.20)	0	10	12	0.166666667			Not accessible
3JZK	21	C15	C	1	3	0			skipped_sasa	FALSE											skipped_sasa	sasa_A2=0.000 <= 0.100	0	11	12	0.083333333			Not accessible
3JZK	22	C16	C	1	3	0.311348651	2.058322	-1.1416781	ok	FALSE											no_accept_dir	no directions with d >= r_excl_A (3.20)	0	10	12	0.166666667			Not accessible
3JZK	25	C19	C	1	3	0.653817391	2.3184688	-0.88153124	ok	FALSE											no_accept_dir	no directions with d >= r_excl_A (3.20)	0	9	12	0.25			Not accessible
3JZK	4	C2	C	1	3	13.99151845	5.222175	2.022175	ok	TRUE	1.4015546	2.2	3.6015546	57.5	8.496361851	-16.84304281	27.55559083	0.30378161	-0.804482169	-0.510416667	ok		1	9	12	0.25	0.077361813	1.139479726	low rigidification
3JZK	27	C21	C	1	3	0			skipped_sasa	FALSE											skipped_sasa	sasa_A2=0.000 <= 0.100	0	9	12	0.25			Not accessible
3JZK	28	C22	C	1	3	0			skipped_sasa	FALSE											skipped_sasa	sasa_A2=0.000 <= 0.100	0	10	12	0.166666667			Not accessible
3JZK	30	C24	C	1	3	0			skipped_sasa	FALSE											skipped_sasa	sasa_A2=0.000 <= 0.100	0	10	12	0.166666667			Not accessible
3JZK	7	C3	C	1	3	3.958874909	3.7495139	0.5495138	ok	TRUE	2.7167737	3.2	5.916774	39	8.224577796	-14.52207575	30.96855987	0.30378161	-0.804482169	-0.510416667	ok		1	10	12	0.166666667	0.179529171	1.353928703	low rigidification
3JZK	11	C5	C	1	3	0			skipped_sasa	FALSE											skipped_sasa	sasa_A2=0.000 <= 0.100	0	10	12	0.166666667			Not accessible
3JZK	12	C6	C	1	3	0			skipped_sasa	FALSE											skipped_sasa	sasa_A2=0.000 <= 0.100	0	9	12	0.25			Not accessible
3JZK	13	C7	C	1	4	4.373799801	4.1813397	0.9813397	ok	TRUE	1.8460191	3.2	5.046019	50	6.002436735	-15.02681164	25.54027881	0.612971657	-0.711408241	-0.34375	ok		1	7	12	0.416666667	0.165120735	1.32140011	low rigidification
3JZK	14	C8	C	1	3	22.28547551	4.6205416	1.4205415	ok	TRUE	1.8460191	2.2	4.046019	50	15.78302292	-16.33457794	23.81381414	-0.590346995	-0.795708962	0.135416667	ok		1	10	12	0.166666667	0.077370484	1.139496402	low rigidification
3JZK	5	N2	N	1	3	22.41436446	4.402993	1.2029932	ok	TRUE	0.38791937	2.2	2.5879195	80	13.74183021	-15.79655501	21.594462	0.473594659	-0.877719351	-0.072916667	ok		1	10	12	0.166666667	0.029151666	1.050432909	low rigidification
3VZV	16	C40	C	3	4	33.33001067	4.4924116	1.2924116	ok	TRUE	1.4015546	2.2	3.6015546	57.5	11.12516745	-5.500416639	-29.25173975	0.503587556	0.561903472	-0.65625	ok		2	10	15	0.333333333	0.077361813	1.139479726	low rigidification
3VZV	15	C41	C	3	4	0			skipped_sasa	FALSE											skipped_sasa	sasa_A2=0.000 <= 0.100	0	10	15	0.333333333			Not accessible
3VZV	30	C44	C	3	4	48.42434457	5.7818427	2.5818427	ok	TRUE	1.4015546	2.2	3.6015546	57.5	8.727956197	-0.064364043	-25.60376994	0.501328083	0.267354284	-0.822916667	ok		3	11	15	0.266666667	0.077361813	1.139479726	low rigidification
3VZV	8	C8	C	3	4	43.94054479	5.1672883	1.9672883	ok	TRUE	1.0258769	2.2	3.2258768	65	6.698434652	-1.916512569	-33.7500651	0.106137472	0.640703777	-0.760416667	ok		3	15	15	0	0.076023592	1.136908935	low rigidification
3VZV	7	C9	C	3	4	15.40268061	4.5822206	1.3822205	ok	TRUE	1.4015546	2.2	3.6015546	57.5	5.7506177	-3.515028618	-34.02090939	0.028787195	0.945989495	-0.322916667	ok		2	15	15	0	0.077361813	1.139479726	low rigidification
3VZV	11	C1	C	2	4	0			skipped_sasa	FALSE											skipped_sasa	sasa_A2=0.000 <= 0.100	0	12	15	0.2			Not accessible
3VZV	10	C2	C	2	4	0			skipped_sasa	FALSE											skipped_sasa	sasa_A2=0.000 <= 0.100	0	13	15	0.133333333			Not accessible
3VZV	9	C3	C	2	4	0			skipped_sasa	FALSE											skipped_sasa	sasa_A2=0.000 <= 0.100	0	13	15	0.133333333			Not accessible
3VZV	33	C11	C	1	3	5.921137692	2.5881295	-0.6118705	ok	FALSE											no_accept_dir	no directions with d >= r_excl_A (3.20)	0	13	15	0.133333333			Not accessible
3VZV	35	C13	C	1	3	0			skipped_sasa	FALSE											skipped_sasa	sasa_A2=0.000 <= 0.100	0	13	15	0.133333333			Not accessible
3VZV	34	C14	C	1	3	1.382840393	2.6277895	-0.57221055	ok	FALSE											no_accept_dir	no directions with d >= r_excl_A (3.20)	0	12	15	0.2			Not accessible
3VZV	32	C16	C	1	3	7.421508742	3.956101	0.7561009	ok	TRUE	1.8460191	4.2	6.046019	50	10.73109135	-2.4079696	-22.39170977	0.106137472	0.640703777	-0.760416667	ok		1	12	15	0.2	0.28424672	1.615676067	low rigidification
3VZV	21	C22	C	1	3	0			skipped_sasa	FALSE											skipped_sasa	sasa_A2=0.000 <= 0.100	0	12	15	0.2			Not accessible
3VZV	20	C23	C	1	3	1.198463306	2.7986908	-0.40130925	ok	FALSE											no_accept_dir	no directions with d >= r_excl_A (3.20)	0	11	15	0.266666667			Not accessible
3VZV	22	C25	C	1	3	0			skipped_sasa	FALSE											skipped_sasa	sasa_A2=0.000 <= 0.100	0	11	15	0.266666667			Not accessible
3VZV	23	C26	C	1	3	0			skipped_sasa	FALSE											skipped_sasa	sasa_A2=0.000 <= 0.100	0	12	15	0.2			Not accessible
3VZV	18	C31	C	1	4	0.916533094	4.397769	1.1977689	ok	TRUE	1.8460191	2.2	4.046019	50	10.78147001	-4.359137276	-25.38392542	0.323889083	0.80957027	-0.489583333	ok		1	9	15	0.4	0.077370484	1.139496402	low rigidification
3VZV	14	C39	C	1	4	0			skipped_sasa	FALSE											skipped_sasa	sasa_A2=0.000 <= 0.100	0	9	15	0.4			Not accessible
3VZV	3	C4	C	1	4	0			skipped_sasa	FALSE											skipped_sasa	sasa_A2=0.000 <= 0.100	0	12	15	0.2			Not accessible
4ERF	23	C21	C	3	4	0			skipped_sasa	FALSE											skipped_sasa	sasa_A2=0.000 <= 0.100	0	9	11	0.181818182			Not accessible
4ERF	20	C22	C	3	4	0			skipped_sasa	FALSE											skipped_sasa	sasa_A2=0.000 <= 0.100	0	9	11	0.181818182			Not accessible
4ERF	14	C24	C	3	4	33.98163543	5.9656167	2.7656167	ok	TRUE	1.4015546	2.2	3.6015546	57.5	-15.4661742	-1.406978602	-14.98049836	-0.590346995	-0.795708962	0.135416667	ok		3	9	11	0.181818182	0.077361813	1.139479726	low rigidification
4ERF	19	C19	C	2	4	0			skipped_sasa	FALSE											skipped_sasa	sasa_A2=0.000 <= 0.100	0	8	11	0.272727273			Not accessible
4ERF	10	C23	C	2	4	0			skipped_sasa	FALSE											skipped_sasa	sasa_A2=0.000 <= 0.100	0	9	11	0.181818182			Not accessible
4ERF	8	C3	C	2	4	6.540611724	4.8842344	1.6842344	ok	TRUE	1.8460191	3.2	5.046019	50	-15.7452804	-0.041707186	-16.90077571	-0.590346995	-0.795708962	0.135416667	ok		1	7	11	0.363636364	0.165120735	1.32140011	low rigidification
4ERF	24	C1	C	1	4	0			skipped_sasa	FALSE											skipped_sasa	sasa_A2=0.000 <= 0.100	0	6	11	0.454545455			Not accessible
4ERF	30	C11	C	1	3	0			skipped_sasa	FALSE											skipped_sasa	sasa_A2=0.000 <= 0.100	0	9	11	0.181818182			Not accessible
4ERF	31	C12	C	1	3	0.071157391			skipped_sasa	FALSE											skipped_sasa	sasa_A2=0.071 <= 0.100	0	8	11	0.272727273			Not accessible
4ERF	5	C13	C	1	3	13.84766931	4.9511113	1.7511113	ok	TRUE	2.2	2.2	4.4	45	-17.17535497	1.619221877	-18.54505478	-0.396219574	-0.717479298	0.572916667	ok		1	8	11	0.272727273	0.077894386	1.140504442	low rigidification
4ERF	4	C14	C	1	3	10.7985007	3.76669	0.56668997	ok	TRUE	2.2	3.2	5.4	45	-19.39616971	4.212823785	-17.80465262	-0.27090763	-0.913977415	0.302083333	ok		1	9	11	0.181818182	0.165328246	1.321862997	low rigidification
4ERF	3	C15	C	1	3	0			skipped_sasa	FALSE											skipped_sasa	sasa_A2=0.000 <= 0.100	0	10	11	0.090909091			Not accessible
4ERF	0	C17	C	1	3	0			skipped_sasa	FALSE											skipped_sasa	sasa_A2=0.000 <= 0.100	0	8	11	0.272727273			Not accessible
4ERF	18	C18	C	1	4	0			skipped_sasa	FALSE											skipped_sasa	sasa_A2=0.000 <= 0.100	0	7	11	0.363636364			Not accessible
4ERF	7	C2	C	1	4	0			skipped_sasa	FALSE											skipped_sasa	sasa_A2=0.000 <= 0.100	0	6	11	0.454545455			Not accessible
4ERF	21	C20	C	1	4	2.069213361	3.7459636	0.5459635	ok	TRUE	4.941281	2.2	7.141281	24	-8.461728381	-4.321053369	-21.00349455	-0.920227016	0.187131442	0.34375	ok		1	8	11	0.272727273	0.078229141	1.141149011	low rigidification
4ERF	26	C8	C	1	3	0			skipped_sasa	FALSE											skipped_sasa	sasa_A2=0.000 <= 0.100	0	8	11	0.272727273			Not accessible
4ERF	27	C9	C	1	3	0			skipped_sasa	FALSE											skipped_sasa	sasa_A2=0.000 <= 0.100	0	9	11	0.181818182			Not accessible
4ERF	13	O2	O	1	2	9.827720482	2.3197699	-0.8802302	ok	FALSE											no_accept_dir	no directions with d >= r_excl_A (3.20)	0	11	11	0			Not accessible
4ERF	22	O4	O	1	2	12.3073909	4.831379	1.6313789	ok	TRUE	1.8460191	2.2	4.046019	50	-15.32367066	-1.231454146	-20.13057077	-0.689324283	-0.599827451	0.40625	ok		1	9	11	0.181818182	0.077370484	1.139496402	low rigidification
4KJU	24	C1	C	3	4	10.03789962	3.3145723	0.11457229	ok	TRUE	4.941281	2.7	7.641281	24	24.19395888	35.12516242	10.07256003	0.503587556	0.561903472	-0.65625	ok		1	13	15	0.133333333	0.096967971	1.177817537	low rigidification
4KJU	0	C28	C	3	4	32.94378763	4.769476	1.5694759	ok	TRUE	1.0258769	2.2	3.2258768	65	29.43507791	30.74525899	11.96535534	0.547501937	-0.753206892	0.364583333	ok		1	14	15	0.066666667	0.076023592	1.136908935	low rigidification
4KJU	22	C4	C	3	4	0			skipped_sasa	FALSE											skipped_sasa	sasa_A2=0.000 <= 0.100	0	12	15	0.2			Not accessible
4KJU	17	C15	C	2	4	2.265706712	4.114449	0.914449	ok	TRUE	1.8460191	2.7	4.546019	50	29.39434656	37.55862308	11.03519148	0.501328083	0.267354284	-0.822916667	ok		1	9	15	0.4	0.094799461	1.173514573	low rigidification
4KJU	12	C20	C	2	4	0			skipped_sasa	FALSE											skipped_sasa	sasa_A2=0.000 <= 0.100	0	10	15	0.333333333			Not accessible
4KJU	38	N41	N	2	3	53.3259667	6.256544	3.056544	ok	TRUE	0.38791937	2.2	2.5879195	80	36.47731282	33.72233955	16.27071312	-0.953914234	-0.225558478	-0.197916667	ok		1	15	15	0	0.029151666	1.050432909	low rigidification
4KJU	26	C16	C	1	3	0.136204498	2.4467125	-0.75328755	ok	FALSE											no_accept_dir	no directions with d >= r_excl_A (3.20)	0	9	15	0.4			Not accessible
4KJU	28	C17	C	1	3	32.46649536	6.376222	3.176222	ok	TRUE	0.38791937	2.2	2.5879195	80	33.32341666	33.56645589	8.637621106	0.702995249	-0.472833076	0.53125	ok		1	10	15	0.333333333	0.029151666	1.050432909	low rigidification
4KJU	27	C18	C	1	3	27.17353997	4.5043335	1.3043334	ok	TRUE	0.38791937	2.2	2.5879195	80	31.21943835	31.65930252	8.66375205	0.744646082	-0.660842757	0.09375	ok		1	10	15	0.333333333	0.029151666	1.050432909	low rigidification
4KJU	29	C19	C	1	3	16.3896949	6.027348	2.827348	ok	TRUE	1.0258769	2.2	3.2258768	65	32.35521554	36.42663756	9.542194056	0.702995249	-0.472833076	0.53125	ok		1	9	15	0.4	0.076023592	1.136908935	low rigidification
4KJU	4	C24	C	1	3	16.38491526	5.882142	2.682142	ok	TRUE	0.38791937	2.2	2.5879195	80	30.88159387	31.13237762	15.81412114	0.547501937	-0.753206892	0.364583333	ok		1	14	15	0.066666667	0.029151666	1.050432909	low rigidification
4KJU	3	C25	C	1	3	15.91064145	4.9739323	1.7739322	ok	TRUE	0.38791937	2.2	2.5879195	80	30.20353035	29.75427882	13.36787353	0.547501937	-0.753206892	0.364583333	ok		1	13	15	0.133333333	0.029151666	1.050432909	low rigidification
4KJU	21	C3	C	1	4	0			skipped_sasa	FALSE											skipped_sasa	sasa_A2=0.000 <= 0.100	0	11	15	0.266666667			Not accessible
4KJU	35	C32	C	1	3	17.83746515	3.9618087	0.76180863	ok	TRUE	0.69365734	2.2	2.8936574	72.5	33.40452881	38.65585795	12.56392114	0.744646082	-0.660842757	0.09375	ok		1	12	15	0.2	0.069509918	1.124478416	low rigidification
4KJU	36	C33	C	1	3	26.25241732	4.6911526	1.4911525	ok	TRUE	0.38791937	2.2	2.5879195	80	35.65131563	37.17547821	14.34999576	0.473594659	-0.877719351	-0.072916667	ok		1	13	15	0.133333333	0.029151666	1.050432909	low rigidification
4KJU	39	C35	C	1	3	8.990656861	5.656358	2.4563577	ok	TRUE	1.0258769	2.2	3.2258768	65	31.87271065	32.74462972	15.34254074	0.802793551	0.225225458	-0.552083333	ok		1	13	15	0.133333333	0.076023592	1.136908935	low rigidification
4KJU	40	C36	C	1	3	0			skipped_sasa	FALSE											skipped_sasa	sasa_A2=0.000 <= 0.100	0	12	15	0.2			Not accessible
4KJU	6	C37	C	1	3	13.91160244	4.405543	1.2055428	ok	TRUE	1.4015546	2.2	3.6015546	57.5	29.9707892	33.01921961	16.35424843	0.695318956	-0.17159218	0.697916667	ok		1	14	15	0.066666667	0.077361813	1.139479726	low rigidification
4KJU	7	C38	C	1	3	4.822380508	2.3450985	-0.85490155	ok	FALSE											no_accept_dir	no directions with d >= r_excl_A (3.20)	0	15	15	0			Not accessible
4KJU	8	C39	C	1	3	0			skipped_sasa	FALSE											skipped_sasa	sasa_A2=0.000 <= 0.100	0	14	15	0.066666667			Not accessible
4KJU	9	C40	C	1	3	0			skipped_sasa	FALSE											skipped_sasa	sasa_A2=0.000 <= 0.100	0	13	15	0.133333333			Not accessible
4KJU	16	C7	C	1	4	1.780561862	3.4889781	0.2889781	ok	TRUE	1.8460191	2.2	4.046019	50	27.31419729	35.85407214	8.078486391	0.903917308	-0.023093866	0.427083333	ok		1	8	15	0.466666667	0.077370484	1.139496402	low rigidification
4KJU	23	N2	N	1	3	0			skipped_sasa	FALSE											skipped_sasa	sasa_A2=0.000 <= 0.100	0	12	15	0.2			Not accessible
4KJU	18	N6	N	1	3	0			skipped_sasa	FALSE											skipped_sasa	sasa_A2=0.000 <= 0.100	0	9	15	0.4			Not accessible
4L7C	14	C17	C	2	4	0			skipped_sasa	FALSE											skipped_sasa	sasa_A2=0.000 <= 0.100	0	8	13	0.384615385			Not accessible
4L7C	15	C18	C	2	4	0			skipped_sasa	FALSE											skipped_sasa	sasa_A2=0.000 <= 0.100	0	9	13	0.307692308			Not accessible
4L7C	23	C27	C	2	4	0			skipped_sasa	FALSE											skipped_sasa	sasa_A2=0.000 <= 0.100	0	8	13	0.384615385			Not accessible
4L7C	0	C5	C	2	4	0			skipped_sasa	FALSE											skipped_sasa	sasa_A2=0.000 <= 0.100	0	10	13	0.230769231			Not accessible
4L7C	1	C6	C	2	4	0.804595367	5.330079	2.130079	ok	TRUE	1.8460191	3.2	5.046019	50	-21.98159414	38.22667538	-37.92492109	0.269380396	-0.942477159	0.197916667	ok		1	11	13	0.153846154	0.165120735	1.32140011	low rigidification
4L7C	3	C7	C	2	4	17.28943391	4.1512103	0.95121026	ok	TRUE	1.0258769	2.2	3.2258768	65	-19.40903414	35.91750326	-36.15799833	0.139951384	-0.960735883	-0.239583333	ok		1	12	13	0.076923077	0.076023592	1.136908935	low rigidification
4L7C	4	C8	C	2	4	10.75532041	5.670607	2.470607	ok	TRUE	1.4015546	2.2	3.6015546	57.5	-21.74461355	37.18922617	-35.42432086	-0.071654418	-0.996939859	0.03125	ok		2	11	13	0.153846154	0.077361813	1.139479726	low rigidification
4L7C	18	C21	C	1	3	1.575912902	4.610099	1.4100988	ok	TRUE	4.3177433	7.7	12.017743	27	-29.46983224	43.17549437	-37.4118036	0.473594659	-0.877719351	-0.072916667	ok		1	9	13	0.307692308	4.290835498	1397.025222	modest rigidification
4L7C	19	C22	C	1	3	0.939943757	2.7380497	-0.4619503	ok	FALSE											no_accept_dir	no directions with d >= r_excl_A (3.20)	0	10	13	0.230769231			Not accessible
4L7C	20	C23	C	1	3	0			skipped_sasa	FALSE											skipped_sasa	sasa_A2=0.000 <= 0.100	0	11	13	0.153846154			Not accessible
4L7C	21	C24	C	1	3	0			skipped_sasa	FALSE											skipped_sasa	sasa_A2=0.000 <= 0.100	0	10	13	0.230769231			Not accessible
4L7C	22	C25	C	1	4	0			skipped_sasa	FALSE											skipped_sasa	sasa_A2=0.000 <= 0.100	0	7	13	0.461538462			Not accessible
4L7C	6	C3	C	1	4	0			skipped_sasa	FALSE											skipped_sasa	sasa_A2=0.000 <= 0.100	0	9	13	0.307692308			Not accessible
4L7C	28	C32	C	1	3	0			skipped_sasa	FALSE											skipped_sasa	sasa_A2=0.000 <= 0.100	0	12	13	0.076923077			Not accessible
4L7C	29	C33	C	1	3	8.632333074	3.1958268	-0.004173279	ok	FALSE											no_accept_dir	no directions with d >= r_excl_A (3.20)	0	13	13	0			Not accessible
4L7C	30	C34	C	1	3	24.84974099	4.123453	0.9234531	ok	TRUE	0.38791937	2.2	2.5879195	80	-21.5339308	33.24503781	-40.27292413	0.269380396	-0.942477159	0.197916667	ok		1	13	13	0	0.029151666	1.050432909	low rigidification
4L7C	31	C35	C	1	3	7.950964801	5.2653875	2.0653875	ok	TRUE	1.0258769	2.2	3.2258768	65	-24.13370219	34.81665708	-39.13360859	0.269380396	-0.942477159	0.197916667	ok		1	12	13	0.076923077	0.076023592	1.136908935	low rigidification
4L7C	5	C9	C	1	4	0			skipped_sasa	FALSE											skipped_sasa	sasa_A2=0.000 <= 0.100	0	10	13	0.230769231			Not accessible
4L7C	9	N12	N	1	3	0			skipped_sasa	FALSE											skipped_sasa	sasa_A2=0.000 <= 0.100	0	12	13	0.076923077			Not accessible
4OBA	28	C19	C	3	4	0			skipped_sasa	FALSE											skipped_sasa	sasa_A2=0.000 <= 0.100	0	11	11	0			Not accessible
4OBA	26	C20	C	3	4	12.22439838	4.5800233	1.3800232	ok	TRUE	3.8105118	2.7	6.510512	30	11.36827313	-1.487527508	-29.99511701	0.855962612	-0.25826085	-0.447916667	ok		2	11	11	0	0.096967971	1.177817537	low rigidification
4OBA	27	C21	C	3	4	3.282831966	4.2634425	1.0634425	ok	TRUE	3.8105118	3.2	7.010512	30	13.85493476	0.416359327	-29.16154626	0.631231705	-0.473110834	-0.614583333	ok		1	11	11	0	0.208576307	1.421960375	low rigidification
4OBA	21	C17	C	2	4	0.407934778	3.8561893	0.6561892	ok	TRUE	3.8105118	7.7	11.510511	30	10.31073731	-0.606801489	-30.57007552	0.631231705	-0.473110834	-0.614583333	ok		1	8	11	0.272727273	3.498064327	366.52107	modest rigidification
4OBA	19	C22	C	2	4	0			skipped_sasa	FALSE											skipped_sasa	sasa_A2=0.000 <= 0.100	0	9	11	0.181818182			Not accessible
4OBA	10	C25	C	2	4	3.318456652	3.1545453	-0.04545474	ok	FALSE											no_accept_dir	no directions with d >= r_excl_A (3.20)	0	9	11	0.181818182			Not accessible
4OBA	20	C27	C	2	4	0			skipped_sasa	FALSE											skipped_sasa	sasa_A2=0.000 <= 0.100	0	9	11	0.181818182			Not accessible
4OBA	35	C1	C	1	3	0			skipped_sasa	FALSE											skipped_sasa	sasa_A2=0.000 <= 0.100	0	9	11	0.181818182			Not accessible
4OBA	5	C10	C	1	3	13.59041313	5.0323133	1.8323133	ok	TRUE	2.2	2.2	4.4	45	16.66329713	2.587652419	-35.08450409	0.473594659	-0.877719351	-0.072916667	ok		1	9	11	0.181818182	0.077894386	1.140504442	low rigidification
4OBA	4	C11	C	1	3	13.38072556	3.7095935	0.5095935	ok	TRUE	2.2	2.2	4.4	45	19.06763085	4.820311698	-36.11430413	0.269380396	-0.942477159	0.197916667	ok		1	10	11	0.090909091	0.077894386	1.140504442	low rigidification
4OBA	3	C12	C	1	3	1.962448021	2.513549	-0.68645096	ok	FALSE											no_accept_dir	no directions with d >= r_excl_A (3.20)	0	11	11	0			Not accessible
4OBA	0	C14	C	1	3	0			skipped_sasa	FALSE											skipped_sasa	sasa_A2=0.000 <= 0.100	0	9	11	0.181818182			Not accessible
4OBA	17	C15	C	1	4	0			skipped_sasa	FALSE											skipped_sasa	sasa_A2=0.000 <= 0.100	0	7	11	0.363636364			Not accessible
4OBA	18	C16	C	1	4	0			skipped_sasa	FALSE											skipped_sasa	sasa_A2=0.000 <= 0.100	0	8	11	0.272727273			Not accessible
4OBA	9	C23	C	1	4	4.885190548	5.7025476	2.5025475	ok	TRUE	2.2	2.2	4.4	45	14.83878541	-1.1386136	-35.14778232	0.30378161	-0.804482169	-0.510416667	ok		1	8	11	0.272727273	0.077894386	1.140504442	low rigidification
4OBA	32	C3	C	1	3	0			skipped_sasa	FALSE											skipped_sasa	sasa_A2=0.000 <= 0.100	0	9	11	0.181818182			Not accessible
4OBA	31	C4	C	1	3	0.08043934			skipped_sasa	FALSE											skipped_sasa	sasa_A2=0.080 <= 0.100	0	8	11	0.272727273			Not accessible
4OBA	36	C6	C	1	3	0			skipped_sasa	FALSE											skipped_sasa	sasa_A2=0.000 <= 0.100	0	8	11	0.272727273			Not accessible
4OBA	29	C7	C	1	4	0			skipped_sasa	FALSE											skipped_sasa	sasa_A2=0.000 <= 0.100	0	6	11	0.454545455			Not accessible
4OBA	7	C8	C	1	4	0			skipped_sasa	FALSE											skipped_sasa	sasa_A2=0.000 <= 0.100	0	7	11	0.363636364			Not accessible
4OBA	13	O3	O	1	2	45.17895601	5.988285	2.788285	ok	TRUE	0.69365734	2.2	2.8936574	72.5	16.09876725	-4.320867288	-38.04442408	0.631231705	-0.473110834	-0.614583333	ok		1	11	11	0	0.069509918	1.124478416	low rigidification
4OQ3	7	C11	C	3	4	18.76344618	4.3664746	1.1664746	ok	TRUE	2.2	2.2	4.4	45	8.536640943	-18.70325446	11.98785147	-0.756074416	0.382262887	-0.53125	ok		2	8	10	0.2	0.077894386	1.140504442	low rigidification
4OQ3	29	C45	C	3	4	6.388043125	3.33646	0.13646007	ok	TRUE	4.3177433	3.7	8.017743	27	14.90303117	-8.897408947	11.05152611	-0.953914234	-0.225558478	-0.197916667	ok		1	10	10	0	0.85183738	4.211154088	low rigidification
4OQ3	14	C21	C	1	3	0			skipped_sasa	FALSE											skipped_sasa	sasa_A2=0.000 <= 0.100	0	8	10	0.2			Not accessible
4OQ3	16	C24	C	1	3	0			skipped_sasa	FALSE											skipped_sasa	sasa_A2=0.000 <= 0.100	0	10	10	0			Not accessible
4OQ3	17	C26	C	1	3	13.38442567	3.8706336	0.67063355	ok	TRUE	1.4015546	2.2	3.6015546	57.5	5.390710255	-21.13022715	8.84826905	-0.747995935	0.610479517	-0.260416667	ok		1	9	10	0.1	0.077361813	1.139479726	low rigidification
4OQ3	18	C28	C	1	3	5.215443878	4.4411	1.2411001	ok	TRUE	1.4015546	2.2	3.6015546	57.5	6.300710979	-17.92516061	8.339678052	-0.940459086	0.326722581	-0.09375	ok		1	8	10	0.2	0.077361813	1.139479726	low rigidification
4OQ3	2	C3	C	1	3	0			skipped_sasa	FALSE											skipped_sasa	sasa_A2=0.000 <= 0.100	0	7	10	0.3			Not accessible
4OQ3	24	C36	C	1	3	6.705281997	2.5383222	-0.66167784	ok	FALSE											no_accept_dir	no directions with d >= r_excl_A (3.20)	0	8	10	0.2			Not accessible
4OQ3	26	C39	C	1	3	1.432148373	2.7075593	-0.4924407	ok	FALSE											no_accept_dir	no directions with d >= r_excl_A (3.20)	0	10	10	0			Not accessible
4OQ3	27	C41	C	1	3	4.590464833	2.1682081	-1.0317919	ok	FALSE											no_accept_dir	no directions with d >= r_excl_A (3.20)	0	9	10	0.1			Not accessible
4OQ3	28	C43	C	1	3	8.852501221	3.5087512	0.3087511	ok	TRUE	2.2	3.7	5.9	45	9.387441072	-14.24154005	12.22559657	-0.924699981	0.109585302	-0.364583333	ok		1	8	10	0.2	0.263440614	1.559923534	low rigidification
4OQ3	5	C7	C	1	3	0			skipped_sasa	FALSE											skipped_sasa	sasa_A2=0.000 <= 0.100	0	8	10	0.2			Not accessible
4OQ3	6	C9	C	1	3	0			skipped_sasa	FALSE											skipped_sasa	sasa_A2=0.000 <= 0.100	0	9	10	0.1			Not accessible
4OQ3	21	O32	O	1	2	1.560378499	1.9420407	-1.2579594	ok	FALSE											no_accept_dir	no directions with d >= r_excl_A (3.20)	0	8	10	0.2			Not accessible
4OQ5	29	C30	C	3	4	0			skipped_sasa	FALSE											skipped_sasa	sasa_A2=0.000 <= 0.100	0	18	18	0			Not accessible
4OQ5	0	C1	C	1	3	2.477058147	2.6770525	-0.52294755	ok	FALSE											no_accept_dir	no directions with d >= r_excl_A (3.20)	0	18	18	0			Not accessible
4OQ5	9	C10	C	1	3	0			skipped_sasa	FALSE											skipped_sasa	sasa_A2=0.000 <= 0.100	0	13	18	0.277777778			Not accessible
4OQ5	10	C11	C	1	3	0			skipped_sasa	FALSE											skipped_sasa	sasa_A2=0.000 <= 0.100	0	16	18	0.111111111			Not accessible
4OQ5	11	C12	C	1	3	0			skipped_sasa	FALSE											skipped_sasa	sasa_A2=0.000 <= 0.100	0	16	18	0.111111111			Not accessible
4OQ5	12	C13	C	1	3	0			skipped_sasa	FALSE											skipped_sasa	sasa_A2=0.000 <= 0.100	0	16	18	0.111111111			Not accessible
4OQ5	13	C14	C	1	3	0			skipped_sasa	FALSE											skipped_sasa	sasa_A2=0.000 <= 0.100	0	12	18	0.333333333			Not accessible
4OQ5	14	C15	C	1	3	0			skipped_sasa	FALSE											skipped_sasa	sasa_A2=0.000 <= 0.100	0	12	18	0.333333333			Not accessible
4OQ5	15	C16	C	1	3	0			skipped_sasa	FALSE											skipped_sasa	sasa_A2=0.000 <= 0.100	0	11	18	0.388888889			Not accessible
4OQ5	16	C17	C	1	3	0			skipped_sasa	FALSE											skipped_sasa	sasa_A2=0.000 <= 0.100	0	11	18	0.388888889			Not accessible
4OQ5	17	C18	C	1	3	0			skipped_sasa	FALSE											skipped_sasa	sasa_A2=0.000 <= 0.100	0	12	18	0.333333333			Not accessible
4OQ5	1	C2	C	1	3	0			skipped_sasa	FALSE											skipped_sasa	sasa_A2=0.000 <= 0.100	0	17	18	0.055555556			Not accessible
4OQ5	2	C3	C	1	3	0			skipped_sasa	FALSE											skipped_sasa	sasa_A2=0.000 <= 0.100	0	18	18	0			Not accessible
4OQ5	3	C4	C	1	3	0			skipped_sasa	FALSE											skipped_sasa	sasa_A2=0.000 <= 0.100	0	17	18	0.055555556			Not accessible
4OQ5	4	C5	C	1	3	6.841733643	3.1431162	-0.056883812	ok	FALSE											no_accept_dir	no directions with d >= r_excl_A (3.20)	0	17	18	0.055555556			Not accessible
4OQ5	5	C6	C	1	3	0			skipped_sasa	FALSE											skipped_sasa	sasa_A2=0.000 <= 0.100	0	16	18	0.111111111			Not accessible
4OQ5	6	C7	C	1	3	0			skipped_sasa	FALSE											skipped_sasa	sasa_A2=0.000 <= 0.100	0	17	18	0.055555556			Not accessible
4OQ5	7	C8	C	1	3	0			skipped_sasa	FALSE											skipped_sasa	sasa_A2=0.000 <= 0.100	0	14	18	0.222222222			Not accessible
4OQ5	8	C9	C	1	3	0			skipped_sasa	FALSE											skipped_sasa	sasa_A2=0.000 <= 0.100	0	15	18	0.166666667			Not accessible
4OQ5	30	N31	N	1	3	0			skipped_sasa	FALSE											skipped_sasa	sasa_A2=0.000 <= 0.100	0	10	18	0.444444444			Not accessible
4OQ5	34	O35	O	1	2	0			skipped_sasa	FALSE											skipped_sasa	sasa_A2=0.000 <= 0.100	0	14	18	0.222222222			Not accessible
4QOC	14	C24	C	3	4	7.872921448	5.687353	2.487353	ok	TRUE	1.0258769	2.2	3.2258768	65	26.9955179	2.323833049	-14.20675651	0.725627612	0.686113616	0.052083333	ok		3	9	12	0.25	0.076023592	1.136908935	low rigidification
4QOC	36	C1	C	2	4	0			skipped_sasa	FALSE											skipped_sasa	sasa_A2=0.000 <= 0.100	0	9	12	0.25			Not accessible
4QOC	19	C20	C	2	4	0			skipped_sasa	FALSE											skipped_sasa	sasa_A2=0.000 <= 0.100	0	8	12	0.333333333			Not accessible
4QOC	10	C21	C	2	4	0			skipped_sasa	FALSE											skipped_sasa	sasa_A2=0.000 <= 0.100	0	9	12	0.25			Not accessible
4QOC	8	C22	C	2	4	1.364877827	5.6460094	2.4460094	ok	TRUE	1.4015546	2.2	3.6015546	57.5	28.3696996	0.091239689	-16.70900511	0.725627612	0.686113616	0.052083333	ok		2	9	12	0.25	0.077361813	1.139479726	low rigidification
4QOC	32	C25	C	2	4	17.82448817	6.0396276	2.8396275	ok	TRUE	0.69365734	2.2	2.8936574	72.5	28.61494714	3.579626202	-20.1262705	0.028787195	0.945989495	-0.322916667	ok		2	11	12	0.083333333	0.069509918	1.124478416	low rigidification
4QOC	33	C26	C	2	4	29.8368634	5.732715	2.532715	ok	TRUE	0.38791937	2.2	2.5879195	80	27.29480527	5.493296332	-21.81445652	0.323889083	0.80957027	-0.489583333	ok		2	12	12	0	0.029151666	1.050432909	low rigidification
4QOC	34	C27	C	2	4	16.0977286	4.7088494	1.5088494	ok	TRUE	0.69365734	2.2	2.8936574	72.5	25.46900038	4.396459062	-22.86814344	-0.148790029	0.790773333	-0.59375	ok		2	12	12	0	0.069509918	1.124478416	low rigidification
4QOC	35	C28	C	2	4	1.840589171	2.7740154	-0.42598462	ok	FALSE											no_accept_dir	no directions with d >= r_excl_A (3.20)	0	11	12	0.083333333			Not accessible
4QOC	38	C3	C	2	4	0			skipped_sasa	FALSE											skipped_sasa	sasa_A2=0.000 <= 0.100	0	9	12	0.25			Not accessible
4QOC	26	C11	C	1	3	0			skipped_sasa	FALSE											skipped_sasa	sasa_A2=0.000 <= 0.100	0	10	12	0.166666667			Not accessible
4QOC	27	C12	C	1	3	0.908449031	2.8896928	-0.31030726	ok	FALSE											no_accept_dir	no directions with d >= r_excl_A (3.20)	0	9	12	0.25			Not accessible
4QOC	5	C13	C	1	3	11.05270834	5.5443234	2.3443234	ok	TRUE	1.8460191	2.2	4.046019	50	29.9274641	-2.076509459	-17.47978418	0.436018414	0.872946951	0.21875	ok		1	10	12	0.166666667	0.077370484	1.139496402	low rigidification
4QOC	4	C14	C	1	3	2.099753872	4.3394604	1.1394603	ok	TRUE	1.8460191	2.2	4.046019	50	32.4513863	-4.280318107	-16.80152962	0.243995715	0.968376692	-0.052083333	ok		1	11	12	0.083333333	0.077370484	1.139496402	low rigidification
4QOC	3	C15	C	1	3	0			skipped_sasa	FALSE											skipped_sasa	sasa_A2=0.000 <= 0.100	0	12	12	0			Not accessible
4QOC	0	C17	C	1	3	0			skipped_sasa	FALSE											skipped_sasa	sasa_A2=0.000 <= 0.100	0	10	12	0.166666667			Not accessible
4QOC	18	C18	C	1	4	0			skipped_sasa	FALSE											skipped_sasa	sasa_A2=0.000 <= 0.100	0	7	12	0.416666667			Not accessible
4QOC	7	C19	C	1	4	0			skipped_sasa	FALSE											skipped_sasa	sasa_A2=0.000 <= 0.100	0	8	12	0.333333333			Not accessible
4QOC	37	C2	C	1	4	0			skipped_sasa	FALSE											skipped_sasa	sasa_A2=0.000 <= 0.100	0	8	12	0.333333333			Not accessible
4QOC	20	C29	C	1	4	0.119562716	4.6303434	1.4303434	ok	TRUE	2.2	2.2	4.4	45	26.50020319	-2.350367173	-18.13460034	0.725627612	0.686113616	0.052083333	ok		1	7	12	0.416666667	0.077894386	1.140504442	low rigidification
4QOC	22	C8	C	1	3	0			skipped_sasa	FALSE											skipped_sasa	sasa_A2=0.000 <= 0.100	0	9	12	0.25			Not accessible
4QOC	23	C9	C	1	3	0			skipped_sasa	FALSE											skipped_sasa	sasa_A2=0.000 <= 0.100	0	10	12	0.166666667			Not accessible
4QOC	13	O2	O	1	2	0.4272351	1.9332893	-1.2667108	ok	FALSE											no_accept_dir	no directions with d >= r_excl_A (3.20)	0	11	12	0.083333333			Not accessible
4WVU	5	C11	C	2	4	17.66093297	5.800955	2.6009548	ok	TRUE	0.38791937	2.2	2.5879195	80	15.90512518	2.344912274	7.840359605	0.695318956	-0.17159218	0.697916667	ok		2	9	11	0.181818182	0.029151666	1.050432909	low rigidification
4WVU	6	C12	C	2	4	22.96226847	6.8396373	3.6396372	ok	TRUE	0.38791937	2.2	2.5879195	80	15.18921636	4.027798006	9.980984996	0.762627714	0.256631852	0.59375	ok		2	8	11	0.272727273	0.029151666	1.050432909	low rigidification
4WVU	0	C18	C	2	4	0			skipped_sasa	FALSE											skipped_sasa	sasa_A2=0.000 <= 0.100	0	8	11	0.272727273			Not accessible
4WVU	4	C20	C	2	4	4.592132629	3.3219938	0.12199378	ok	TRUE	1.0258769	2.2	3.2258768	65	9.300629889	1.615949862	13.24470187	0.859221236	-0.479979542	-0.177083333	ok		1	8	11	0.272727273	0.076023592	1.136908935	low rigidification
4WVU	3	C19	C	1	4	0			skipped_sasa	FALSE											skipped_sasa	sasa_A2=0.000 <= 0.100	0	7	11	0.363636364			Not accessible
4WVU	12	C30	C	1	3	0			skipped_sasa	FALSE											skipped_sasa	sasa_A2=0.000 <= 0.100	0	6	11	0.454545455			Not accessible
4WVU	1	CA	C	1	4	0			skipped_sasa	FALSE											skipped_sasa	sasa_A2=0.000 <= 0.100	0	9	11	0.181818182			Not accessible
4WVU	10	N	N	1	3	0			skipped_sasa	FALSE											skipped_sasa	sasa_A2=0.000 <= 0.100	0	9	11	0.181818182			Not accessible
4WVU	30	O1	O	1	2				skipped_sasa	FALSE											skipped_sasa	sasa_A2=0.000 <= 0.100	0	11	11	0			Not accessible
4WVU	27	OXT	O	1	2				skipped_sasa	FALSE											skipped_sasa	sasa_A2=0.000 <= 0.100	0	11	11	0			Not accessible
4ZFI	13	C19	C	3	4	1.588986192	4.4815087	1.2815087	ok	TRUE	1.0258769	2.2	3.2258768	65	20.85639133	-0.285064652	24.63205312	0.695318956	-0.17159218	0.697916667	ok		1	9	14	0.357142857	0.076023592	1.136908935	low rigidification
4ZFI	16	C28	C	2	4	8.848051264	5.5010676	2.3010676	ok	TRUE	1.0258769	2.2	3.2258768	65	19.27005857	4.0333135	25.31938298	0.762627714	0.256631852	0.59375	ok		2	9	14	0.357142857	0.076023592	1.136908935	low rigidification
4ZFI	0	C5	C	2	4	0.016629748			skipped_sasa	FALSE											skipped_sasa	sasa_A2=0.017 <= 0.100	0	9	14	0.357142857			Not accessible
4ZFI	5	C10	C	1	3	0			skipped_sasa	FALSE											skipped_sasa	sasa_A2=0.000 <= 0.100	0	12	14	0.142857143			Not accessible
4ZFI	6	C11	C	1	3	0			skipped_sasa	FALSE											skipped_sasa	sasa_A2=0.000 <= 0.100	0	11	14	0.214285714			Not accessible
4ZFI	18	C38	C	1	3	0			skipped_sasa	FALSE											skipped_sasa	sasa_A2=0.000 <= 0.100	0	11	14	0.214285714			Not accessible
4ZFI	19	C39	C	1	3	0			skipped_sasa	FALSE											skipped_sasa	sasa_A2=0.000 <= 0.100	0	12	14	0.142857143			Not accessible
4ZFI	21	C41	C	1	3	0			skipped_sasa	FALSE											skipped_sasa	sasa_A2=0.000 <= 0.100	0	12	14	0.142857143			Not accessible
4ZFI	22	C42	C	1	3	0			skipped_sasa	FALSE											skipped_sasa	sasa_A2=0.000 <= 0.100	0	11	14	0.214285714			Not accessible
4ZFI	27	C48	C	1	3	0			skipped_sasa	FALSE											skipped_sasa	sasa_A2=0.000 <= 0.100	0	9	14	0.357142857			Not accessible
4ZFI	29	C56	C	1	3	2.467754513	3.7368302	0.5368302	ok	TRUE	1.4015546	2.2	3.6015546	57.5	14.75789677	1.262094585	30.26010464	0.222437281	-0.109750142	0.96875	ok		1	11	14	0.214285714	0.077361813	1.139479726	low rigidification
4ZFI	31	C58	C	1	3	23.68844178	4.978477	1.778477	ok	TRUE	0.69365734	2.2	2.8936574	72.5	18.33288582	-2.594101529	31.38425732	0.725627612	0.686113616	0.052083333	ok		1	11	14	0.214285714	0.069509918	1.124478416	low rigidification
4ZFI	32	C59	C	1	3	5.369213219	5.9041095	2.7041094	ok	TRUE	0.69365734	2.2	2.8936574	72.5	18.96929703	-1.223870513	28.19308051	0.695318956	-0.17159218	0.697916667	ok		1	10	14	0.285714286	0.069509918	1.124478416	low rigidification
4ZFI	2	C7	C	1	3	0			skipped_sasa	FALSE											skipped_sasa	sasa_A2=0.000 <= 0.100	0	11	14	0.214285714			Not accessible
4ZFI	3	C8	C	1	3	0			skipped_sasa	FALSE											skipped_sasa	sasa_A2=0.000 <= 0.100	0	12	14	0.142857143			Not accessible
4ZFI	28	N49	N	1	3	0			skipped_sasa	FALSE											skipped_sasa	sasa_A2=0.000 <= 0.100	0	10	14	0.285714286			Not accessible
4ZFI	15	O21	O	1	2	9.31640043	5.9027357	2.7027357	ok	TRUE	0.38791937	2.2	2.5879195	80	20.32569817	-1.39123398	27.96373501	0.695318956	-0.17159218	0.697916667	ok		1	9	14	0.357142857	0.029151666	1.050432909	low rigidification
5DAD	19	C18	C	3	4	0			skipped_sasa	FALSE											skipped_sasa	sasa_A2=0.000 <= 0.100	0	8	9	0.111111111			Not accessible
5DAD	5	C19	C	3	4	20.61671193	3.6783545	0.47835445	ok	TRUE	1.8460191	3.2	5.046019	50	-24.17942514	-5.660392097	13.33482476	-0.924699981	0.109585302	-0.364583333	ok		2	6	9	0.333333333	0.165120735	1.32140011	low rigidification
5DAD	9	C20	C	3	4	56.10502327	4.869005	1.6690052	ok	TRUE	1.4015546	2.2	3.6015546	57.5	-26.95031715	-1.988352389	6.578533946	-0.850331231	-0.128107863	0.510416667	ok		3	8	9	0.111111111	0.077361813	1.139479726	low rigidification
5DAD	13	C22	C	3	4	15.97938513	3.5043585	0.30435848	ok	TRUE	3.387703	2.2	5.5877028	33	-23.88221582	-2.089613905	9.565597401	-0.578393604	0.148738579	-0.802083333	ok		1	9	9	0	0.078229141	1.141149011	low rigidification
5DAD	3	C1	C	2	4	0			skipped_sasa	FALSE											skipped_sasa	sasa_A2=0.000 <= 0.100	0	6	9	0.333333333			Not accessible
5DAD	16	C6	C	2	4	0			skipped_sasa	FALSE											skipped_sasa	sasa_A2=0.000 <= 0.100	0	6	9	0.333333333			Not accessible
5DAD	15	C7	C	2	4	0			skipped_sasa	FALSE											skipped_sasa	sasa_A2=0.000 <= 0.100	0	7	9	0.222222222			Not accessible
5DAD	18	C4	C	1	4	0			skipped_sasa	FALSE											skipped_sasa	sasa_A2=0.000 <= 0.100	0	7	9	0.222222222			Not accessible
5DAD	17	C5	C	1	4	0			skipped_sasa	FALSE											skipped_sasa	sasa_A2=0.000 <= 0.100	0	6	9	0.333333333			Not accessible
5DAD	21	O17	O	1	2	8.985592049	2.1065338	-1.0934663	ok	FALSE											no_accept_dir	no directions with d >= r_excl_A (3.20)	0	9	9	0			Not accessible
5DAF	3	C17	C	3	4	0			skipped_sasa	FALSE											skipped_sasa	sasa_A2=0.000 <= 0.100	0	10	11	0.090909091			Not accessible
5DAF	20	C18	C	3	4	9.187387039	3.724216	0.52421594	ok	TRUE	1.8460191	2.7	4.546019	50	-24.00980697	-5.826302806	12.79142443	-0.940459086	0.326722581	-0.09375	ok		2	8	11	0.272727273	0.094799461	1.173514573	low rigidification
5DAF	16	C19	C	3	4	34.6602386	5.2269726	2.0269725	ok	TRUE	1.4015546	2.2	3.6015546	57.5	-26.37145402	-1.013525393	7.161017526	-0.850331231	-0.128107863	0.510416667	ok		2	8	11	0.272727273	0.077361813	1.139479726	low rigidification
5DAF	21	C1	C	2	4	0.431777034	2.5490062	-0.6509938	ok	FALSE											no_accept_dir	no directions with d >= r_excl_A (3.20)	0	8	11	0.272727273			Not accessible
5DAF	5	C6	C	2	4	0			skipped_sasa	FALSE											skipped_sasa	sasa_A2=0.000 <= 0.100	0	7	11	0.363636364			Not accessible
5DAF	6	C7	C	2	4	0			skipped_sasa	FALSE											skipped_sasa	sasa_A2=0.000 <= 0.100	0	7	11	0.363636364			Not accessible
5DAF	14	C21	C	1	3	0			skipped_sasa	FALSE											skipped_sasa	sasa_A2=0.000 <= 0.100	0	9	11	0.181818182			Not accessible
5DAF	12	C23	C	1	3	9.000475015	1.8500189	-1.3499812	ok	FALSE											no_accept_dir	no directions with d >= r_excl_A (3.20)	0	11	11	0			Not accessible
5DAF	11	C24	C	1	3	26.84814824	4.1624875	0.96248746	ok	TRUE	1.4015546	2.2	3.6015546	57.5	-25.56237248	2.586838341	5.225102724	-0.906593242	-0.347402533	0.239583333	ok		1	10	11	0.090909091	0.077361813	1.139479726	low rigidification
5DAF	10	C25	C	1	3	11.89545485	4.658765	1.4587648	ok	TRUE	1.0258769	2.2	3.2258768	65	-26.59683872	0.439848418	7.294363618	-0.906593242	-0.347402533	0.239583333	ok		1	9	11	0.181818182	0.076023592	1.136908935	low rigidification
5DAF	2	C4	C	1	4	0			skipped_sasa	FALSE											skipped_sasa	sasa_A2=0.000 <= 0.100	0	9	11	0.181818182			Not accessible
5DAF	4	C5	C	1	4	0			skipped_sasa	FALSE											skipped_sasa	sasa_A2=0.000 <= 0.100	0	8	11	0.272727273			Not accessible
5DAF	0	O16	O	1	2	7.04396378	2.3517673	-0.84823275	ok	FALSE											no_accept_dir	no directions with d >= r_excl_A (3.20)	0	11	11	0			Not accessible
5DD9	25	CAA	C	3	4	0.374232779	4.491631	1.291631	ok	TRUE	2.2	2.7	4.9	45	-8.251355102	18.01394036	-14.59148889	-0.305823754	-0.0890271	0.947916667	ok		1	14	14	0	0.09528461	1.174475885	low rigidification
5DD9	18	CAG	C	2	4	0			skipped_sasa	FALSE											skipped_sasa	sasa_A2=0.000 <= 0.100	0	9	14	0.357142857			Not accessible
5DD9	16	CAH	C	2	4	0.168642483	5.2474813	2.0474813	ok	TRUE	2.2	2.2	4.4	45	-12.9701851	10.96117163	-10.32874647	0.104122029	0.916849277	0.385416667	ok		2	9	14	0.357142857	0.077894386	1.140504442	low rigidification
5DD9	17	CAI	C	2	4	0			skipped_sasa	FALSE											skipped_sasa	sasa_A2=0.000 <= 0.100	0	8	14	0.428571429			Not accessible
5DD9	15	CAJ	C	2	4	0			skipped_sasa	FALSE											skipped_sasa	sasa_A2=0.000 <= 0.100	0	8	14	0.428571429			Not accessible
5DD9	9	CAK	C	2	4	0			skipped_sasa	FALSE											skipped_sasa	sasa_A2=0.000 <= 0.100	0	12	14	0.142857143			Not accessible
5DD9	13	C2	C	1	3	0			skipped_sasa	FALSE											skipped_sasa	sasa_A2=0.000 <= 0.100	0	10	14	0.285714286			Not accessible
5DD9	12	CAF	C	1	3	0			skipped_sasa	FALSE											skipped_sasa	sasa_A2=0.000 <= 0.100	0	10	14	0.285714286			Not accessible
5FC4	0	CAA	C	3	4	0			skipped_sasa	FALSE											skipped_sasa	sasa_A2=0.000 <= 0.100	0	14	14	0			Not accessible
5FC4	18	CAP	C	2	4	0			skipped_sasa	FALSE											skipped_sasa	sasa_A2=0.000 <= 0.100	0	7	14	0.5			Not accessible
5FC4	19	CAQ	C	2	4	0			skipped_sasa	FALSE											skipped_sasa	sasa_A2=0.000 <= 0.100	0	8	14	0.428571429			Not accessible
5FC4	17	CAR	C	2	4	0			skipped_sasa	FALSE											skipped_sasa	sasa_A2=0.000 <= 0.100	0	8	14	0.428571429			Not accessible
5FC4	25	CAF	C	1	3	0.019866917			skipped_sasa	FALSE											skipped_sasa	sasa_A2=0.020 <= 0.100	0	14	14	0			Not accessible
5FC4	24	CAG	C	1	3	0			skipped_sasa	FALSE											skipped_sasa	sasa_A2=0.000 <= 0.100	0	13	14	0.071428571			Not accessible
5FC4	29	CAH	C	1	3	0			skipped_sasa	FALSE											skipped_sasa	sasa_A2=0.000 <= 0.100	0	12	14	0.142857143			Not accessible
5FC4	30	CAI	C	1	3	0			skipped_sasa	FALSE											skipped_sasa	sasa_A2=0.000 <= 0.100	0	11	14	0.214285714			Not accessible
5FC4	13	CAJ	C	1	3	0			skipped_sasa	FALSE											skipped_sasa	sasa_A2=0.000 <= 0.100	0	12	14	0.142857143			Not accessible
5FC4	26	CAK	C	1	3	0			skipped_sasa	FALSE											skipped_sasa	sasa_A2=0.000 <= 0.100	0	13	14	0.071428571			Not accessible
5FC4	28	CAL	C	1	3	0			skipped_sasa	FALSE											skipped_sasa	sasa_A2=0.000 <= 0.100	0	13	14	0.071428571			Not accessible
5FC4	23	CAM	C	1	3	0			skipped_sasa	FALSE											skipped_sasa	sasa_A2=0.000 <= 0.100	0	12	14	0.142857143			Not accessible
5FC4	14	CAN	C	1	3	0			skipped_sasa	FALSE											skipped_sasa	sasa_A2=0.000 <= 0.100	0	11	14	0.214285714			Not accessible
5FC4	10	CAO	C	1	3	11.96691669	3.9486642	0.74866414	ok	TRUE	1.0258769	2.2	3.2258768	65	-0.868961686	4.88332362	12.36641877	-0.834769553	-0.549711952	-0.03125	ok		1	12	14	0.142857143	0.076023592	1.136908935	low rigidification
5FC4	4	NAS	N	1	3	10.24001523	3.859545	0.65954494	ok	TRUE	1.0258769	2.2	3.2258768	65	0.296337792	3.810568944	8.90407066	-0.768430711	-0.075894021	-0.635416667	ok		1	12	14	0.142857143	0.076023592	1.136908935	low rigidification
5FC4	8	NAT	N	1	3	11.98142676	3.8770015	0.6770015	ok	TRUE	1.4015546	2.2	3.6015546	57.5	0.278880346	3.697362878	10.58856245	-0.768430711	-0.075894021	-0.635416667	ok		1	11	14	0.214285714	0.077361813	1.139479726	low rigidification
5TRF	16	C1	C	3	4	3.463755071	4.0102563	0.81025624	ok	TRUE	2.2	2.2	4.4	45	-8.45475256	14.48129326	21.6977891	-0.590346995	-0.795708962	0.135416667	ok		2	12	14	0.142857143	0.077894386	1.140504442	low rigidification
5TRF	33	C3	C	3	4	18.63572268	5.312385	2.112385	ok	TRUE	2.2	2.2	4.4	45	-7.579489056	13.69711651	23.01290472	-0.66501498	-0.683008592	-0.302083333	ok		3	12	14	0.142857143	0.077894386	1.140504442	low rigidification
5TRF	14	C4	C	3	4	0			skipped_sasa	FALSE											skipped_sasa	sasa_A2=0.000 <= 0.100	0	12	14	0.142857143			Not accessible
5TRF	7	C10	C	2	4	24.96106705	6.3257885	3.1257885	ok	TRUE	1.0258769	2.2	3.2258768	65	-12.55988862	13.44935537	27.61157003	-0.689324283	-0.599827451	0.40625	ok		2	11	14	0.214285714	0.076023592	1.136908935	low rigidification
5TRF	6	C11	C	2	4	19.02439282	4.128951	0.928951	ok	TRUE	0.69365734	2.2	2.8936574	72.5	-13.26783091	12.95539039	31.35138771	-0.529646084	-0.415320983	-0.739583333	ok		1	12	14	0.142857143	0.069509918	1.124478416	low rigidification
5TRF	5	C13	C	2	4	0			skipped_sasa	FALSE											skipped_sasa	sasa_A2=0.000 <= 0.100	0	12	14	0.142857143			Not accessible
5TRF	9	C14	C	2	4	4.75346647	3.933127	0.7331269	ok	TRUE	0.69365734	2.2	2.8936574	72.5	-10.59585793	12.37583244	27.10880702	-0.590346995	-0.795708962	0.135416667	ok		1	11	14	0.214285714	0.069509918	1.124478416	low rigidification
5TRF	13	C5	C	2	4	1.320127937	4.113379	0.91337895	ok	TRUE	1.8460191	3.2	5.046019	50	-9.701608494	16.1265578	21.64061248	-0.590346995	-0.795708962	0.135416667	ok		1	10	14	0.285714286	0.165120735	1.32140011	low rigidification
5TRF	4	C12	C	1	4	12.16463521	5.1861877	1.9861877	ok	TRUE	1.0258769	2.2	3.2258768	65	-11.60638385	10.62486858	30.13049468	-0.578393604	0.148738579	-0.802083333	ok		1	13	14	0.071428571	0.076023592	1.136908935	low rigidification
5TRF	10	C15	C	1	4	0			skipped_sasa	FALSE											skipped_sasa	sasa_A2=0.000 <= 0.100	0	8	14	0.428571429			Not accessible
5TRF	31	C17	C	1	3	2.797636899	2.776423	-0.42357707	ok	FALSE											no_accept_dir	no directions with d >= r_excl_A (3.20)	0	10	14	0.285714286			Not accessible
5TRF	26	C18	C	1	3	0			skipped_sasa	FALSE											skipped_sasa	sasa_A2=0.000 <= 0.100	0	11	14	0.214285714			Not accessible
5TRF	24	C19	C	1	3	0			skipped_sasa	FALSE											skipped_sasa	sasa_A2=0.000 <= 0.100	0	12	14	0.142857143			Not accessible
5TRF	17	C25	C	1	3	0			skipped_sasa	FALSE											skipped_sasa	sasa_A2=0.000 <= 0.100	0	12	14	0.142857143			Not accessible
5TRF	32	C27	C	1	3	0			skipped_sasa	FALSE											skipped_sasa	sasa_A2=0.000 <= 0.100	0	12	14	0.142857143			Not accessible
5TRF	28	C28	C	1	3	0			skipped_sasa	FALSE											skipped_sasa	sasa_A2=0.000 <= 0.100	0	11	14	0.214285714			Not accessible
5TRF	34	C6	C	1	4	0			skipped_sasa	FALSE											skipped_sasa	sasa_A2=0.000 <= 0.100	0	9	14	0.357142857			Not accessible
5TRF	12	C7	C	1	4	5.854018321	4.008227	0.8082268	ok	TRUE	1.4015546	2.2	3.6015546	57.5	-12.45923055	17.7045655	24.90261277	-0.590346995	-0.795708962	0.135416667	ok		1	7	14	0.5	0.077361813	1.139479726	low rigidification
5TRF	1	C9	C	1	4	0			skipped_sasa	FALSE											skipped_sasa	sasa_A2=0.000 <= 0.100	0	10	14	0.285714286			Not accessible
5TRF	8	N1	N	1	3	8.840023322	5.682504	2.4825041	ok	TRUE	1.4015546	2.2	3.6015546	57.5	-11.06688457	14.9665989	23.3674028	-0.689324283	-0.599827451	0.40625	ok		1	8	14	0.428571429	0.077361813	1.139479726	low rigidification
5TRF	20	N2	N	1	3	3.094961519	4.790611	1.5906107	ok	TRUE	1.4015546	2.7	4.1015544	57.5	-9.888563846	14.58179614	25.80454071	-0.834769553	-0.549711952	-0.03125	ok		1	9	14	0.357142857	0.094635498	1.173189862	low rigidification
5TRF	30	N3	N	1	3	0			skipped_sasa	FALSE											skipped_sasa	sasa_A2=0.000 <= 0.100	0	11	14	0.214285714			Not accessible
5TRF	11	O2	O	1	2	22.16366897	3.2760503	0.07605028	ok	TRUE	1.0258769	2.2	3.2258768	65	-10.56969349	11.60061113	32.97595865	-0.405723434	-0.903908636	-0.135416667	ok		1	14	14	0	0.076023592	1.136908935	low rigidification
5VKC	38	C39	C	3	4	17.3708634	4.96218	1.7621801	ok	TRUE	0.69365734	2.2	2.8936574	72.5	-30.62277303	5.102012221	11.9414587	-0.354304823	-0.403179898	0.84375	ok		3	15	26	0.423076923	0.069509918	1.124478416	low rigidification
5VKC	39	C40	C	3	4	32.6907177	4.973146	1.7731459	ok	TRUE	1.4015546	2.2	3.6015546	57.5	-41.13002192	16.09996605	11.38795736	-0.305823754	-0.0890271	0.947916667	ok		2	26	26	0	0.077361813	1.139479726	low rigidification
5VKC	40	C41	C	3	4	46.0422046	4.8583717	1.6583717	ok	TRUE	0.38791937	2.2	2.5879195	80	-30.41220067	5.381003686	13.39593352	-0.103515584	-0.665057153	0.739583333	ok		2	16	26	0.384615385	0.029151666	1.050432909	low rigidification
5VKC	34	C35	C	2	4	13.62345802	5.5390224	2.3390224	ok	TRUE	1.0258769	2.2	3.2258768	65	-38.67570951	11.04658613	13.05524323	-0.721246473	0.31951659	0.614583333	ok		2	22	26	0.153846154	0.076023592	1.136908935	low rigidification
5VKC	35	C36	C	2	4	0.438205424	2.6179507	-0.58204937	ok	FALSE											no_accept_dir	no directions with d >= r_excl_A (3.20)	0	22	26	0.153846154			Not accessible
5VKC	36	C37	C	2	4	28.81286959	5.815258	2.615258	ok	TRUE	1.0258769	2.2	3.2258768	65	-40.31065591	14.6059821	13.32763821	-0.103515584	-0.665057153	0.739583333	ok		2	23	26	0.115384615	0.076023592	1.136908935	low rigidification
5VKC	37	C38	C	2	4	10.48750293	3.9086857	0.70868564	ok	TRUE	1.8460191	2.2	4.046019	50	-38.52641842	17.14276341	11.20081051	-0.103515584	-0.665057153	0.739583333	ok		2	23	26	0.115384615	0.077370484	1.139496402	low rigidification
5VKC	41	C42	C	2	4	0			skipped_sasa	FALSE											skipped_sasa	sasa_A2=0.000 <= 0.100	0	18	26	0.307692308			Not accessible
5VKC	42	C43	C	2	4	0			skipped_sasa	FALSE											skipped_sasa	sasa_A2=0.000 <= 0.100	0	17	26	0.346153846			Not accessible
5VKC	43	C44	C	2	4	0			skipped_sasa	FALSE											skipped_sasa	sasa_A2=0.000 <= 0.100	0	15	26	0.423076923			Not accessible
5VKC	44	C45	C	2	4	0			skipped_sasa	FALSE											skipped_sasa	sasa_A2=0.000 <= 0.100	0	19	26	0.269230769			Not accessible
5VKC	45	C46	C	2	4	0			skipped_sasa	FALSE											skipped_sasa	sasa_A2=0.000 <= 0.100	0	20	26	0.230769231			Not accessible
5VKC	15	C1	C	1	3	0			skipped_sasa	FALSE											skipped_sasa	sasa_A2=0.000 <= 0.100	0	26	26	0			Not accessible
5VKC	5	C10	C	1	3	0			skipped_sasa	FALSE											skipped_sasa	sasa_A2=0.000 <= 0.100	0	15	26	0.423076923			Not accessible
5VKC	19	C11	C	1	3	0			skipped_sasa	FALSE											skipped_sasa	sasa_A2=0.000 <= 0.100	0	19	26	0.269230769			Not accessible
5VKC	20	C12	C	1	3	14.44187714	4.9911466	1.7911465	ok	TRUE	1.0258769	2.2	3.2258768	65	-37.58092864	10.3306114	13.46376709	-0.721246473	0.31951659	0.614583333	ok		1	19	26	0.269230769	0.076023592	1.136908935	low rigidification
5VKC	6	C13	C	1	3	0			skipped_sasa	FALSE											skipped_sasa	sasa_A2=0.000 <= 0.100	0	19	26	0.269230769			Not accessible
5VKC	21	C14	C	1	3	0			skipped_sasa	FALSE											skipped_sasa	sasa_A2=0.000 <= 0.100	0	23	26	0.115384615			Not accessible
5VKC	7	C15	C	1	3	9.142327685	4.8048663	1.6048663	ok	TRUE	1.4015546	2.2	3.6015546	57.5	-35.63672258	8.429208963	13.01935025	-0.374629025	0.27511892	0.885416667	ok		1	18	26	0.307692308	0.077361813	1.139479726	low rigidification
5VKC	22	C16	C	1	3	0			skipped_sasa	FALSE											skipped_sasa	sasa_A2=0.000 <= 0.100	0	18	26	0.307692308			Not accessible
5VKC	8	C17	C	1	3	27.70240903	5.590846	2.390846	ok	TRUE	0.69365734	2.2	2.8936574	72.5	-32.22172314	1.656163928	11.70068969	0.309311774	-0.70751105	0.635416667	ok		1	21	26	0.192307692	0.069509918	1.124478416	low rigidification
5VKC	23	C18	C	1	3	3.510670985	6.789668	3.589668	ok	TRUE	1.0258769	2.2	3.2258768	65	-33.67649843	5.080445508	12.57441986	-0.374629025	0.27511892	0.885416667	ok		1	19	26	0.269230769	0.076023592	1.136908935	low rigidification
5VKC	16	C2	C	1	3	0			skipped_sasa	FALSE											skipped_sasa	sasa_A2=0.000 <= 0.100	0	25	26	0.038461538			Not accessible
5VKC	17	C3	C	1	3	0			skipped_sasa	FALSE											skipped_sasa	sasa_A2=0.000 <= 0.100	0	16	26	0.384615385			Not accessible
5VKC	0	C4	C	1	3	0			skipped_sasa	FALSE											skipped_sasa	sasa_A2=0.000 <= 0.100	0	24	26	0.076923077			Not accessible
5VKC	1	C5	C	1	3	7.680215153	2.8757002	-0.3242998	ok	FALSE											no_accept_dir	no directions with d >= r_excl_A (3.20)	0	20	26	0.230769231			Not accessible
5VKC	2	C6	C	1	3	0			skipped_sasa	FALSE											skipped_sasa	sasa_A2=0.000 <= 0.100	0	25	26	0.038461538			Not accessible
5VKC	3	C7	C	1	3	0			skipped_sasa	FALSE											skipped_sasa	sasa_A2=0.000 <= 0.100	0	24	26	0.076923077			Not accessible
5VKC	4	C8	C	1	3	0			skipped_sasa	FALSE											skipped_sasa	sasa_A2=0.000 <= 0.100	0	17	26	0.346153846			Not accessible
5VKC	18	C9	C	1	3	0			skipped_sasa	FALSE											skipped_sasa	sasa_A2=0.000 <= 0.100	0	25	26	0.038461538			Not accessible
5VKC	52	O53	O	1	2	0			skipped_sasa	FALSE											skipped_sasa	sasa_A2=0.000 <= 0.100	0	19	26	0.269230769			Not accessible
6B4L	20	C18	C	2	4	0			skipped_sasa	FALSE											skipped_sasa	sasa_A2=0.000 <= 0.100	0	8	13	0.384615385			Not accessible
6B4L	21	C19	C	2	4	0			skipped_sasa	FALSE											skipped_sasa	sasa_A2=0.000 <= 0.100	0	7	13	0.461538462			Not accessible
6B4L	9	C20	C	2	4	0			skipped_sasa	FALSE											skipped_sasa	sasa_A2=0.000 <= 0.100	0	7	13	0.461538462			Not accessible
6B4L	11	C1	C	1	3	0			skipped_sasa	FALSE											skipped_sasa	sasa_A2=0.000 <= 0.100	0	13	13	0			Not accessible
6B4L	5	C10	C	1	3	17.95456559	4.296063	1.0960629	ok	TRUE	1.8460191	2.2	4.046019	50	13.40833055	-13.26727264	13.43982358	-0.396219574	-0.717479298	0.572916667	ok		1	12	13	0.076923077	0.077370484	1.139496402	low rigidification
6B4L	15	C11	C	1	3	0.251632237	3.1705887	-0.029411316	ok	FALSE											no_accept_dir	no directions with d >= r_excl_A (3.20)	0	10	13	0.230769231			Not accessible
6B4L	12	C2	C	1	3	0			skipped_sasa	FALSE											skipped_sasa	sasa_A2=0.000 <= 0.100	0	12	13	0.076923077			Not accessible
6B4L	13	C3	C	1	3	0			skipped_sasa	FALSE											skipped_sasa	sasa_A2=0.000 <= 0.100	0	12	13	0.076923077			Not accessible
6B4L	0	C4	C	1	3	1.350075655	2.7635336	-0.43646646	ok	FALSE											no_accept_dir	no directions with d >= r_excl_A (3.20)	0	13	13	0			Not accessible
6B4L	1	C5	C	1	3	0			skipped_sasa	FALSE											skipped_sasa	sasa_A2=0.000 <= 0.100	0	11	13	0.153846154			Not accessible
6B4L	2	C6	C	1	3	0			skipped_sasa	FALSE											skipped_sasa	sasa_A2=0.000 <= 0.100	0	12	13	0.076923077			Not accessible
6B4L	3	C7	C	1	3	0			skipped_sasa	FALSE											skipped_sasa	sasa_A2=0.000 <= 0.100	0	11	13	0.153846154			Not accessible
6B4L	4	C8	C	1	3	0.034489327			skipped_sasa	FALSE											skipped_sasa	sasa_A2=0.034 <= 0.100	0	11	13	0.153846154			Not accessible
6B4L	14	C9	C	1	3	0			skipped_sasa	FALSE											skipped_sasa	sasa_A2=0.000 <= 0.100	0	12	13	0.076923077			Not accessible
6B4L	22	N22	N	1	3	5.875444953	4.5662603	1.3662603	ok	TRUE	1.8460191	3.2	5.046019	50	10.5946871	-12.07542196	15.53418904	0.054726485	-0.881633966	0.46875	ok		1	11	13	0.153846154	0.165120735	1.32140011	low rigidification
6B4L	23	O25	O	1	2	0.254383952	2.6985967	-0.50140333	ok	FALSE											no_accept_dir	no directions with d >= r_excl_A (3.20)	0	12	13	0.076923077			Not accessible
6BW2	0	CAA	C	3	4	0			skipped_sasa	FALSE											skipped_sasa	sasa_A2=0.000 <= 0.100	0	17	18	0.055555556			Not accessible
6BW2	1	CAB	C	3	4	0			skipped_sasa	FALSE											skipped_sasa	sasa_A2=0.000 <= 0.100	0	17	18	0.055555556			Not accessible
6BW2	2	CAC	C	3	4	11.30258217	4.6942444	1.4942443	ok	TRUE	1.8460191	2.2	4.046019	50	45.61155557	-3.430134601	36.28297968	0.08222006	-0.414669506	0.90625	ok		2	15	18	0.166666667	0.077370484	1.139496402	low rigidification
6BW2	3	CAD	C	3	4	26.87516671	5.2202005	2.0202005	ok	TRUE	1.4015546	2.2	3.6015546	57.5	48.40452579	-1.78314934	41.21088174	0.054726485	-0.881633966	0.46875	ok		3	15	18	0.166666667	0.077361813	1.139479726	low rigidification
6BW2	4	CAE	C	3	4	62.80529859	5.391117	2.191117	ok	TRUE	0.38791937	2.2	2.5879195	80	46.2140717	-3.324479019	42.07711419	0.08222006	-0.414669506	0.90625	ok		3	16	18	0.111111111	0.029151666	1.050432909	low rigidification
6BW2	14	CAS	C	2	4	0			skipped_sasa	FALSE											skipped_sasa	sasa_A2=0.000 <= 0.100	0	11	18	0.388888889			Not accessible
6BW2	15	CAT	C	2	4	29.33796687	5.6214046	2.4214046	ok	TRUE	0.69365734	2.2	2.8936574	72.5	50.66557168	-7.499302958	37.38064835	-0.103515584	-0.665057153	0.739583333	ok		2	13	18	0.277777778	0.069509918	1.124478416	low rigidification
6BW2	16	CAU	C	2	4	0			skipped_sasa	FALSE											skipped_sasa	sasa_A2=0.000 <= 0.100	0	12	18	0.333333333			Not accessible
6BW2	17	CAV	C	2	4	0			skipped_sasa	FALSE											skipped_sasa	sasa_A2=0.000 <= 0.100	0	10	18	0.444444444			Not accessible
6BW2	18	CAW	C	2	4	3.544670198	4.7335467	1.5335467	ok	TRUE	2.2	2.2	4.4	45	48.40097933	-9.44538475	33.83742688	-0.052167923	0.134176504	0.989583333	ok		2	13	18	0.277777778	0.077894386	1.140504442	low rigidification
6BW2	19	CAX	C	2	4	9.469506257	5.352768	2.152768	ok	TRUE	1.0258769	2.2	3.2258768	65	50.42068478	-4.928065425	37.9778531	-0.103515584	-0.665057153	0.739583333	ok		2	12	18	0.333333333	0.076023592	1.136908935	low rigidification
6BW2	20	CAY	C	2	4	2.751355883	3.098633	-0.101367	ok	FALSE											no_accept_dir	no directions with d >= r_excl_A (3.20)	0	13	18	0.277777778			Not accessible
6BW2	5	CAJ	C	1	3	24.8653429	3.627122	0.42712188	ok	TRUE	2.4433475	4.7	7.1433477	42	50.57276433	-12.56101175	32.44874541	0.412424283	-0.431935802	0.802083333	ok		1	16	18	0.111111111	0.474538904	2.227611395	low rigidification
6BW2	6	CAK	C	1	3	0.094601514			skipped_sasa	FALSE											skipped_sasa	sasa_A2=0.095 <= 0.100	0	12	18	0.333333333			Not accessible
6BW2	7	CAL	C	1	3	11.4292837	2.541444	-0.658556	ok	FALSE											no_accept_dir	no directions with d >= r_excl_A (3.20)	0	15	18	0.166666667			Not accessible
6BW2	8	CAM	C	1	3	17.46688639	3.574111	0.37411094	ok	TRUE	2.7167737	4.2	6.916774	39	49.03748145	-14.24382384	30.70023079	-0.052167923	0.134176504	0.989583333	ok		1	17	18	0.055555556	0.36740661	1.859134943	low rigidification
6BW2	9	CAN	C	1	3	0			skipped_sasa	FALSE											skipped_sasa	sasa_A2=0.000 <= 0.100	0	13	18	0.277777778			Not accessible
6BW2	10	CAO	C	1	3	0.025192627			skipped_sasa	FALSE											skipped_sasa	sasa_A2=0.025 <= 0.100	0	11	18	0.388888889			Not accessible
6BW2	11	CAP	C	1	3	0.107509218	3.2653947	0.06539464	ok	TRUE	9.379747	9.7	19.079748	13.2	54.0407448	10.36734108	32.78815614	-0.27090763	-0.913977415	0.302083333	ok		1	15	18	0.166666667	7.796003485	518215.2769	high rigidification
6BW2	12	CAQ	C	1	3	0			skipped_sasa	FALSE											skipped_sasa	sasa_A2=0.000 <= 0.100	0	15	18	0.166666667			Not accessible
6BW2	13	CAR	C	1	3	2.830944396	3.3276172	0.12761712	ok	TRUE	2.7167737	2.2	4.916774	39	47.553522	-8.671115683	31.45917134	0.222437281	-0.109750142	0.96875	ok		1	15	18	0.166666667	0.078229141	1.141149011	low rigidification
6BW2	41	OAF	O	1	2	19.20861836	3.4224558	0.22245574	ok	TRUE	6.7709036	6.2	12.970903	18	47.10409457	-13.81718097	24.17152428	-0.052167923	0.134176504	0.989583333	ok		1	18	18	0	5.920503176	21865.47646	high rigidification
6BW8	9	C01	C	3	4	0			skipped_sasa	FALSE											skipped_sasa	sasa_A2=0.000 <= 0.100	0	17	18	0.055555556			Not accessible
6BW8	13	C06	C	3	4	0			skipped_sasa	FALSE											skipped_sasa	sasa_A2=0.000 <= 0.100	0	17	18	0.055555556			Not accessible
6BW8	7	C24	C	3	4	5.71120501	4.2087684	1.0087683	ok	TRUE	2.4433475	2.2	4.6433477	42	17.58778036	37.87553218	32.46458266	-0.305823754	-0.0890271	0.947916667	ok		1	16	18	0.111111111	0.078229141	1.141149011	low rigidification
6BW8	34	C44	C	3	4	3.987175454	4.0486913	0.8486912	ok	TRUE	1.0258769	2.2	3.2258768	65	19.17170832	33.9180265	38.59893614	-0.374629025	0.27511892	0.885416667	ok		2	15	18	0.166666667	0.076023592	1.136908935	low rigidification
6BW8	35	C46	C	3	4	50.22005077	5.0989947	1.8989947	ok	TRUE	0.69365734	2.2	2.8936574	72.5	18.54583501	32.62353067	41.54315387	-0.052167923	0.134176504	0.989583333	ok		2	16	18	0.111111111	0.069509918	1.124478416	low rigidification
6BW8	37	C49	C	3	4	19.96919872	4.5807695	1.3807695	ok	TRUE	2.2	2.2	4.4	45	17.07425629	29.45308708	39.11649359	-0.052167923	0.134176504	0.989583333	ok		3	15	18	0.166666667	0.077894386	1.140504442	low rigidification
6BW8	0	C10	C	2	4	0			skipped_sasa	FALSE											skipped_sasa	sasa_A2=0.000 <= 0.100	0	12	18	0.333333333			Not accessible
6BW8	16	C11	C	2	4	0			skipped_sasa	FALSE											skipped_sasa	sasa_A2=0.000 <= 0.100	0	11	18	0.388888889			Not accessible
6BW8	17	C12	C	2	4	0			skipped_sasa	FALSE											skipped_sasa	sasa_A2=0.000 <= 0.100	0	10	18	0.444444444			Not accessible
6BW8	23	C30	C	2	4	3.190727881	4.494679	1.2946789	ok	TRUE	2.7167737	2.2	4.916774	39	15.87975278	34.60249481	34.31110208	0.244137001	0.713955924	0.65625	ok		1	13	18	0.277777778	0.078229141	1.141149011	low rigidification
6BW8	24	C31	C	2	4	16.86061997	5.9520216	2.7520216	ok	TRUE	1.0258769	2.2	3.2258768	65	15.01837626	35.11387423	37.9190079	0.244137001	0.713955924	0.65625	ok		2	13	18	0.277777778	0.076023592	1.136908935	low rigidification
6BW8	25	C32	C	2	4	10.53470633	4.655444	1.4554441	ok	TRUE	1.4015546	2.2	3.6015546	57.5	15.94260659	32.01775392	37.9381577	-0.011740118	0.568040781	0.822916667	ok		2	12	18	0.333333333	0.077361813	1.139479726	low rigidification
6BW8	14	C07	C	1	3	0			skipped_sasa	FALSE											skipped_sasa	sasa_A2=0.000 <= 0.100	0	15	18	0.166666667			Not accessible
6BW8	19	C18	C	1	3	9.887630619	3.0855644	-0.11443567	ok	FALSE											no_accept_dir	no directions with d >= r_excl_A (3.20)	0	14	18	0.222222222			Not accessible
6BW8	20	C19	C	1	3	21.00821421	3.8575792	0.6575792	ok	TRUE	1.8460191	2.2	4.046019	50	9.686567065	38.45657457	36.42517505	0.695318956	-0.17159218	0.697916667	ok		1	15	18	0.166666667	0.077370484	1.139496402	low rigidification
6BW8	4	C20	C	1	3	11.8040177	3.0354927	-0.16450739	ok	FALSE											no_accept_dir	no directions with d >= r_excl_A (3.20)	0	16	18	0.111111111			Not accessible
6BW8	21	C25	C	1	3	1.670213431	2.4265056	-0.7734945	ok	FALSE											no_accept_dir	no directions with d >= r_excl_A (3.20)	0	16	18	0.111111111			Not accessible
6BW8	28	C37	C	1	3	0			skipped_sasa	FALSE											skipped_sasa	sasa_A2=0.000 <= 0.100	0	11	18	0.388888889			Not accessible
6BW8	29	C38	C	1	3	0.064877976			skipped_sasa	FALSE											skipped_sasa	sasa_A2=0.065 <= 0.100	0	12	18	0.333333333			Not accessible
6BW8	38	C50	C	1	3	0			skipped_sasa	FALSE											skipped_sasa	sasa_A2=0.000 <= 0.100	0	15	18	0.166666667			Not accessible
6BW8	45	O28	O	1	2	21.03217974	2.3737636	-0.8262365	ok	FALSE											no_accept_dir	no directions with d >= r_excl_A (3.20)	0	18	18	0			Not accessible
6OQB	0	C01	C	3	4	27.39125771	5.085027	1.8850272	ok	TRUE	0.69365734	2.2	2.8936574	72.5	-0.786966016	3.062788849	104.2731183	-0.850331231	-0.128107863	0.510416667	ok		3	16	16	0	0.069509918	1.124478416	low rigidification
6OQB	1	C02	C	2	4	7.435311257	4.2256327	1.0256326	ok	TRUE	1.0258769	2.2	3.2258768	65	0.221023418	4.390343132	103.105324	-0.850331231	-0.128107863	0.510416667	ok		1	15	16	0.0625	0.076023592	1.136908935	low rigidification
6OQB	3	C04	C	2	4	0			skipped_sasa	FALSE											skipped_sasa	sasa_A2=0.000 <= 0.100	0	15	16	0.0625			Not accessible
6OQB	4	C05	C	2	4	3.266714521	3.6100073	0.41000724	ok	TRUE	1.4015546	2.2	3.6015546	57.5	3.561086529	2.779518981	104.2015742	-0.645930821	-0.352606771	0.677083333	ok		1	14	16	0.125	0.077361813	1.139479726	low rigidification
6OQB	10	C11	C	2	4	0			skipped_sasa	FALSE											skipped_sasa	sasa_A2=0.000 <= 0.100	0	11	16	0.3125			Not accessible
6OQB	11	C12	C	2	4	0			skipped_sasa	FALSE											skipped_sasa	sasa_A2=0.000 <= 0.100	0	10	16	0.375			Not accessible
6OQB	13	C14	C	2	4	0.923232881	3.1243253	-0.07567477	ok	FALSE											no_accept_dir	no directions with d >= r_excl_A (3.20)	0	10	16	0.375			Not accessible
6OQB	15	C16	C	2	4	0			skipped_sasa	FALSE											skipped_sasa	sasa_A2=0.000 <= 0.100	0	10	16	0.375			Not accessible
6OQB	17	C18	C	2	4	0			skipped_sasa	FALSE											skipped_sasa	sasa_A2=0.000 <= 0.100	0	12	16	0.25			Not accessible
6OQB	18	C19	C	2	4	0			skipped_sasa	FALSE											skipped_sasa	sasa_A2=0.000 <= 0.100	0	13	16	0.1875			Not accessible
6OQB	19	C20	C	2	4	0			skipped_sasa	FALSE											skipped_sasa	sasa_A2=0.000 <= 0.100	0	14	16	0.125			Not accessible
6OQB	27	C28	C	2	4	0			skipped_sasa	FALSE											skipped_sasa	sasa_A2=0.000 <= 0.100	0	11	16	0.3125			Not accessible
6OQB	2	C03	C	1	4	0			skipped_sasa	FALSE											skipped_sasa	sasa_A2=0.000 <= 0.100	0	14	16	0.125			Not accessible
6OQB	5	C06	C	1	3	0.009666813			skipped_sasa	FALSE											skipped_sasa	sasa_A2=0.010 <= 0.100	0	13	16	0.1875			Not accessible
6OQB	6	C07	C	1	3	0			skipped_sasa	FALSE											skipped_sasa	sasa_A2=0.000 <= 0.100	0	12	16	0.25			Not accessible
6OQB	7	C08	C	1	4	0.979102288	5.0751696	1.8751695	ok	TRUE	1.0258769	2.2	3.2258768	65	6.103313669	0.987523183	101.5130976	-0.396219574	-0.717479298	0.572916667	ok		1	11	16	0.3125	0.076023592	1.136908935	low rigidification
6OQB	9	C10	C	1	4	0.14650503	3.1002917	-0.09970832	ok	FALSE											no_accept_dir	no directions with d >= r_excl_A (3.20)	0	10	16	0.375			Not accessible
6OQB	12	C13	C	1	4	0			skipped_sasa	FALSE											skipped_sasa	sasa_A2=0.000 <= 0.100	0	9	16	0.4375			Not accessible
6OQB	21	C22	C	1	3	0			skipped_sasa	FALSE											skipped_sasa	sasa_A2=0.000 <= 0.100	0	14	16	0.125			Not accessible
6OQB	24	C25	C	1	3	0			skipped_sasa	FALSE											skipped_sasa	sasa_A2=0.000 <= 0.100	0	14	16	0.125			Not accessible
6OQB	25	C26	C	1	3	0			skipped_sasa	FALSE											skipped_sasa	sasa_A2=0.000 <= 0.100	0	13	16	0.1875			Not accessible
6OQB	30	C31	C	1	3	0			skipped_sasa	FALSE											skipped_sasa	sasa_A2=0.000 <= 0.100	0	9	16	0.4375			Not accessible
6OQB	31	C32	C	1	3	0			skipped_sasa	FALSE											skipped_sasa	sasa_A2=0.000 <= 0.100	0	10	16	0.375			Not accessible
6OQB	33	C34	C	1	3	0			skipped_sasa	FALSE											skipped_sasa	sasa_A2=0.000 <= 0.100	0	9	16	0.4375			Not accessible
6OQB	37	N38	N	1	3	0			skipped_sasa	FALSE											skipped_sasa	sasa_A2=0.000 <= 0.100	0	12	16	0.25			Not accessible
6OQB	8	O09	O	1	2	6.052804976	3.5285392	0.32853913	ok	TRUE	0.69365734	2.2	2.8936574	72.5	7.563117772	-0.213592284	105.0321647	-0.396219574	-0.717479298	0.572916667	ok		1	12	16	0.25	0.069509918	1.124478416	low rigidification
6QZ6	30	C32	C	3	4	0.080506338			skipped_sasa	FALSE											skipped_sasa	sasa_A2=0.081 <= 0.100	0	12	13	0.076923077			Not accessible
6QZ6	10	C21	C	2	4	18.30293481	5.6950216	2.4950216	ok	TRUE	0.69365734	2.2	2.8936574	72.5	4.806801051	-1.505288141	-2.372927304	-0.103515584	-0.665057153	0.739583333	ok		2	9	13	0.307692308	0.069509918	1.124478416	low rigidification
6QZ6	29	C31	C	2	4	0			skipped_sasa	FALSE											skipped_sasa	sasa_A2=0.000 <= 0.100	0	11	13	0.153846154			Not accessible
6QZ6	13	C11	C	1	3	0.064333211			skipped_sasa	FALSE											skipped_sasa	sasa_A2=0.064 <= 0.100	0	13	13	0			Not accessible
6QZ6	14	C12	C	1	3	0			skipped_sasa	FALSE											skipped_sasa	sasa_A2=0.000 <= 0.100	0	12	13	0.076923077			Not accessible
6QZ6	15	C13	C	1	3	0			skipped_sasa	FALSE											skipped_sasa	sasa_A2=0.000 <= 0.100	0	11	13	0.153846154			Not accessible
6QZ6	21	C16	C	1	3	0			skipped_sasa	FALSE											skipped_sasa	sasa_A2=0.000 <= 0.100	0	12	13	0.076923077			Not accessible
6QZ6	20	C17	C	1	3	14.67727617	5.1511846	1.9511845	ok	TRUE	1.4015546	2.2	3.6015546	57.5	10.49289508	-1.282833011	-4.291791805	-0.305823754	-0.0890271	0.947916667	ok		1	13	13	0	0.077361813	1.139479726	low rigidification
6QZ6	3	C2	C	1	3	0			skipped_sasa	FALSE											skipped_sasa	sasa_A2=0.000 <= 0.100	0	9	13	0.307692308			Not accessible
6QZ6	19	C20	C	1	4	1.04527235	3.1691482	-0.030851841	ok	FALSE											no_accept_dir	no directions with d >= r_excl_A (3.20)	0	8	13	0.384615385			Not accessible
6QZ6	8	C23	C	1	3	6.938154515	4.8812943	1.6812942	ok	TRUE	1.4015546	2.2	3.6015546	57.5	6.658695031	2.447494247	-2.561271045	0.309311774	-0.70751105	0.635416667	ok		1	11	13	0.153846154	0.077361813	1.139479726	low rigidification
6QZ6	7	C24	C	1	3	2.008078952	2.969586	-0.23041415	ok	FALSE											no_accept_dir	no directions with d >= r_excl_A (3.20)	0	12	13	0.076923077			Not accessible
6QZ6	6	C25	C	1	3	0.506632014	2.3135226	-0.8864775	ok	FALSE											no_accept_dir	no directions with d >= r_excl_A (3.20)	0	13	13	0			Not accessible
6QZ6	22	C26	C	1	3	1.470093753	3.3422997	0.14229965	ok	TRUE	2.2	2.2	4.4	45	2.189844039	3.52429872	-2.032281023	-0.396219574	-0.717479298	0.572916667	ok		1	12	13	0.076923077	0.077894386	1.140504442	low rigidification
6QZ6	23	C27	C	1	3	14.86015534	3.9587023	0.7587023	ok	TRUE	1.8460191	5.7	7.546019	50	3.054492518	-0.38327182	-3.576440245	-0.305823754	-0.0890271	0.947916667	ok		1	11	13	0.153846154	0.546264291	2.514285	low rigidification
6QZ6	31	N18	N	1	3	3.252618468	4.360661	1.160661	ok	TRUE	1.4015546	2.2	3.6015546	57.5	10.24250309	1.653870754	-1.773697428	-0.103515584	-0.665057153	0.739583333	ok		1	13	13	0	0.077361813	1.139479726	low rigidification
6QZ6	27	N19	N	1	3	0			skipped_sasa	FALSE											skipped_sasa	sasa_A2=0.000 <= 0.100	0	7	13	0.461538462			Not accessible
6QZ6	26	O29	O	1	2	12.56808662	2.9323304	-0.26766968	ok	FALSE											no_accept_dir	no directions with d >= r_excl_A (3.20)	0	10	13	0.230769231			Not accessible
6U65	13	C12	C	2	4	0			skipped_sasa	FALSE											skipped_sasa	sasa_A2=0.000 <= 0.100	0	15	22	0.318181818			Not accessible
6U65	14	C13	C	2	4	0			skipped_sasa	FALSE											skipped_sasa	sasa_A2=0.000 <= 0.100	0	14	22	0.363636364			Not accessible
6U65	21	C17	C	2	4	1.758966488	4.785648	1.5856478	ok	TRUE	2.7167737	6.7	9.416774	39	20.59123737	-20.5648146	2.836089585	0.30378161	-0.804482169	-0.510416667	ok		2	17	22	0.227272727	1.211248041	7.724154923	low rigidification
6U65	22	C18	C	2	4	5.840674175	3.2205513	0.020551205	ok	TRUE	2.4433475	2.2	4.6433477	42	19.35520882	-20.50343509	-1.967223942	0.547501937	-0.753206892	0.364583333	ok		1	18	22	0.181818182	0.078229141	1.141149011	low rigidification
6U65	2	C3	C	2	4	0			skipped_sasa	FALSE											skipped_sasa	sasa_A2=0.000 <= 0.100	0	14	22	0.363636364			Not accessible
6U65	4	C4	C	2	4	0			skipped_sasa	FALSE											skipped_sasa	sasa_A2=0.000 <= 0.100	0	15	22	0.318181818			Not accessible
6U65	5	C5	C	2	4	0			skipped_sasa	FALSE											skipped_sasa	sasa_A2=0.000 <= 0.100	0	17	22	0.227272727			Not accessible
6U65	10	C10	C	1	3	0			skipped_sasa	FALSE											skipped_sasa	sasa_A2=0.000 <= 0.100	0	20	22	0.090909091			Not accessible
6U65	11	C11	C	1	3	0.180367994	3.7705593	0.57055926	ok	TRUE	16.060392	6.7	22.760391	7.8	29.25144369	-5.664940765	-14.15072671	-0.396219574	-0.717479298	0.572916667	ok		1	19	22	0.136363636			high rigidification
6U65	15	C14	C	1	3	0			skipped_sasa	FALSE											skipped_sasa	sasa_A2=0.000 <= 0.100	0	13	22	0.409090909			Not accessible
6U65	16	C15	C	1	3	0			skipped_sasa	FALSE											skipped_sasa	sasa_A2=0.000 <= 0.100	0	14	22	0.363636364			Not accessible
6U65	24	C20	C	1	3	0			skipped_sasa	FALSE											skipped_sasa	sasa_A2=0.000 <= 0.100	0	20	22	0.090909091			Not accessible
6U65	25	C21	C	1	3	0			skipped_sasa	FALSE											skipped_sasa	sasa_A2=0.000 <= 0.100	0	21	22	0.045454545			Not accessible
6U65	26	C22	C	1	3	0			skipped_sasa	FALSE											skipped_sasa	sasa_A2=0.000 <= 0.100	0	22	22	0			Not accessible
6U65	35	C23	C	1	3	9.924653679	3.2229009	0.02290082	ok	TRUE	3.387703	3.2	6.5877028	33	25.46670761	-18.60632415	0.099108497	0.139951384	-0.960735883	-0.239583333	ok		1	21	22	0.045454545	0.207667435	1.41978076	low rigidification
6U65	34	C24	C	1	3	13.98826015	5.6601853	2.4601853	ok	TRUE	2.2	2.2	4.4	45	23.00485963	-20.71078412	0.468539191	0.139951384	-0.960735883	-0.239583333	ok		1	20	22	0.090909091	0.077894386	1.140504442	low rigidification
6U65	31	C25	C	1	3	0			skipped_sasa	FALSE											skipped_sasa	sasa_A2=0.000 <= 0.100	0	14	22	0.363636364			Not accessible
6U65	7	C7	C	1	3	0			skipped_sasa	FALSE											skipped_sasa	sasa_A2=0.000 <= 0.100	0	19	22	0.136363636			Not accessible
6U65	8	C8	C	1	3	0			skipped_sasa	FALSE											skipped_sasa	sasa_A2=0.000 <= 0.100	0	20	22	0.090909091			Not accessible
6U65	30	N	N	1	3	0			skipped_sasa	FALSE											skipped_sasa	sasa_A2=0.000 <= 0.100	0	11	22	0.5			Not accessible
6U65	3	O1	O	1	2	0			skipped_sasa	FALSE											skipped_sasa	sasa_A2=0.000 <= 0.100	0	15	22	0.318181818			Not accessible
6UDV	32	C31	C	3	4	6.285905326	4.0334373	0.8334372	ok	TRUE	1.8460191	2.2	4.046019	50	2.519671557	4.40077758	102.0858706	-0.645930821	-0.352606771	0.677083333	ok		1	16	16	0	0.077370484	1.139496402	low rigidification
6UDV	34	C32	C	3	4	22.86086779	5.7433057	2.5433056	ok	TRUE	0.69365734	2.2	2.8936574	72.5	1.897847344	1.075215103	104.3058884	-0.645930821	-0.352606771	0.677083333	ok		3	15	16	0.0625	0.069509918	1.124478416	low rigidification
6UDV	2	C12	C	2	4	0			skipped_sasa	FALSE											skipped_sasa	sasa_A2=0.000 <= 0.100	0	14	16	0.125			Not accessible
6UDV	1	C13	C	2	4	0			skipped_sasa	FALSE											skipped_sasa	sasa_A2=0.000 <= 0.100	0	13	16	0.1875			Not accessible
6UDV	0	C14	C	2	4	0			skipped_sasa	FALSE											skipped_sasa	sasa_A2=0.000 <= 0.100	0	12	16	0.25			Not accessible
6UDV	21	C20	C	2	4	0.01594235			skipped_sasa	FALSE											skipped_sasa	sasa_A2=0.016 <= 0.100	0	9	16	0.4375			Not accessible
6UDV	24	C23	C	2	4	0			skipped_sasa	FALSE											skipped_sasa	sasa_A2=0.000 <= 0.100	0	11	16	0.3125			Not accessible
6UDV	23	C24	C	2	4	0			skipped_sasa	FALSE											skipped_sasa	sasa_A2=0.000 <= 0.100	0	10	16	0.375			Not accessible
6UDV	30	C30	C	2	4	0			skipped_sasa	FALSE											skipped_sasa	sasa_A2=0.000 <= 0.100	0	14	16	0.125			Not accessible
6UDV	11	C7	C	2	4	0			skipped_sasa	FALSE											skipped_sasa	sasa_A2=0.000 <= 0.100	0	10	16	0.375			Not accessible
6UDV	12	C9	C	2	4	0			skipped_sasa	FALSE											skipped_sasa	sasa_A2=0.000 <= 0.100	0	11	16	0.3125			Not accessible
6UDV	8	C15	C	1	3	0			skipped_sasa	FALSE											skipped_sasa	sasa_A2=0.000 <= 0.100	0	13	16	0.1875			Not accessible
6UDV	7	C16	C	1	3	0			skipped_sasa	FALSE											skipped_sasa	sasa_A2=0.000 <= 0.100	0	14	16	0.125			Not accessible
6UDV	4	C18	C	1	3	0			skipped_sasa	FALSE											skipped_sasa	sasa_A2=0.000 <= 0.100	0	14	16	0.125			Not accessible
6UDV	22	C21	C	1	4	0			skipped_sasa	FALSE											skipped_sasa	sasa_A2=0.000 <= 0.100	0	9	16	0.4375			Not accessible
6UDV	25	C22	C	1	4	0			skipped_sasa	FALSE											skipped_sasa	sasa_A2=0.000 <= 0.100	0	10	16	0.375			Not accessible
6UDV	26	C25	C	1	4	0			skipped_sasa	FALSE											skipped_sasa	sasa_A2=0.000 <= 0.100	0	11	16	0.3125			Not accessible
6UDV	28	C26	C	1	3	0			skipped_sasa	FALSE											skipped_sasa	sasa_A2=0.000 <= 0.100	0	12	16	0.25			Not accessible
6UDV	29	C27	C	1	3	0			skipped_sasa	FALSE											skipped_sasa	sasa_A2=0.000 <= 0.100	0	13	16	0.1875			Not accessible
6UDV	33	C28	C	1	4	0			skipped_sasa	FALSE											skipped_sasa	sasa_A2=0.000 <= 0.100	0	14	16	0.125			Not accessible
6UDV	31	C29	C	1	4	0			skipped_sasa	FALSE											skipped_sasa	sasa_A2=0.000 <= 0.100	0	15	16	0.0625			Not accessible
6UDV	15	C3	C	1	3	0			skipped_sasa	FALSE											skipped_sasa	sasa_A2=0.000 <= 0.100	0	9	16	0.4375			Not accessible
6UDV	16	C4	C	1	3	0			skipped_sasa	FALSE											skipped_sasa	sasa_A2=0.000 <= 0.100	0	10	16	0.375			Not accessible
6UDV	18	C6	C	1	3	0			skipped_sasa	FALSE											skipped_sasa	sasa_A2=0.000 <= 0.100	0	9	16	0.4375			Not accessible
6UDV	38	N2	N	1	3	0			skipped_sasa	FALSE											skipped_sasa	sasa_A2=0.000 <= 0.100	0	12	16	0.25			Not accessible
6UDV	27	O3	O	1	2	0.053340916			skipped_sasa	FALSE											skipped_sasa	sasa_A2=0.053 <= 0.100	0	12	16	0.25			Not accessible
6WNH	4	C	C	3	4	57.64923939	6.1139407	2.9139407	ok	TRUE	0.38791937	2.2	2.5879195	80	-3.190263218	0.039423744	-28.83407743	0.269380396	-0.942477159	0.197916667	ok		3	6	6	0	0.029151666	1.050432909	low rigidification
6WNH	2	C3	C	3	4	5.705467477	4.9117274	1.7117274	ok	TRUE	1.0258769	2.2	3.2258768	65	2.611719147	1.828246469	-27.45430817	0.054726485	-0.881633966	0.46875	ok		1	6	6	0	0.076023592	1.136908935	low rigidification
6WNH	10	C5	C	3	4	26.20217204	5.0300164	1.8300164	ok	TRUE	0.69365734	2.2	2.8936574	72.5	1.970926949	0.902444179	-24.74612434	0.30378161	-0.804482169	-0.510416667	ok		2	6	6	0	0.069509918	1.124478416	low rigidification
6X82	17	C	C	3	4	16.90807513	3.7988691	0.5988691	ok	TRUE	10.910784	9.7	20.610785	11.4	5.935081972	-21.6306306	31.05442418	0.811266457	0.487413133	0.322916667	ok		2	20	20	0	9.107854837	4743554.846	high rigidification
6X82	22	C1	C	2	4	2.588962467	3.4470518	0.24705172	ok	TRUE	0	0	0	0	0	0	0	0	0	0	ok		1	18	20	0.1			No cone found
6X82	7	C10	C	2	4	0.117280291	3.4054465	0.20544648	ok	TRUE	0	0	0	0	0	0	0	0	0	0	ok		1	11	20	0.45			No cone found
6X82	21	C2	C	2	4	0			skipped_sasa	FALSE											skipped_sasa	sasa_A2=0.000 <= 0.100	0	17	20	0.15			Not accessible
6X82	23	C3	C	2	4	0			skipped_sasa	FALSE											skipped_sasa	sasa_A2=0.000 <= 0.100	0	15	20	0.25			Not accessible
6X82	20	C34	C	2	4	0			skipped_sasa	FALSE											skipped_sasa	sasa_A2=0.000 <= 0.100	0	17	20	0.15			Not accessible
6X82	19	C35	C	2	4	0			skipped_sasa	FALSE											skipped_sasa	sasa_A2=0.000 <= 0.100	0	18	20	0.1			Not accessible
6X82	32	C9	C	2	4	0.392280578	2.6201038	-0.5798962	ok	FALSE											no_accept_dir	no directions with d >= r_excl_A (3.20)	0	10	20	0.5			Not accessible
6X82	36	C12	C	1	3	0			skipped_sasa	FALSE											skipped_sasa	sasa_A2=0.000 <= 0.100	0	13	20	0.35			Not accessible
6X82	8	C13	C	1	3	0			skipped_sasa	FALSE											skipped_sasa	sasa_A2=0.000 <= 0.100	0	14	20	0.3			Not accessible
6X82	9	C15	C	1	3	0			skipped_sasa	FALSE											skipped_sasa	sasa_A2=0.000 <= 0.100	0	14	20	0.3			Not accessible
6X82	34	C16	C	1	3	0			skipped_sasa	FALSE											skipped_sasa	sasa_A2=0.000 <= 0.100	0	13	20	0.35			Not accessible
6X82	41	C18	C	1	3	0			skipped_sasa	FALSE											skipped_sasa	sasa_A2=0.000 <= 0.100	0	17	20	0.15			Not accessible
6X82	40	C19	C	1	3	0			skipped_sasa	FALSE											skipped_sasa	sasa_A2=0.000 <= 0.100	0	18	20	0.1			Not accessible
6X82	11	C20	C	1	3	0			skipped_sasa	FALSE											skipped_sasa	sasa_A2=0.000 <= 0.100	0	19	20	0.05			Not accessible
6X82	13	C22	C	1	3	0			skipped_sasa	FALSE											skipped_sasa	sasa_A2=0.000 <= 0.100	0	19	20	0.05			Not accessible
6X82	39	C23	C	1	3	0			skipped_sasa	FALSE											skipped_sasa	sasa_A2=0.000 <= 0.100	0	20	20	0			Not accessible
6X82	14	C24	C	1	3	0			skipped_sasa	FALSE											skipped_sasa	sasa_A2=0.000 <= 0.100	0	18	20	0.1			Not accessible
6X82	15	C26	C	1	3	0			skipped_sasa	FALSE											skipped_sasa	sasa_A2=0.000 <= 0.100	0	13	20	0.35			Not accessible
6X82	16	C28	C	1	3	0.206963748	3.338183	0.13818288	ok	TRUE	0	0	0	0	0	0	0	0	0	0	ok		1	15	20	0.25			No cone found
6X82	29	C30	C	1	3	0			skipped_sasa	FALSE											skipped_sasa	sasa_A2=0.000 <= 0.100	0	17	20	0.15			Not accessible
6X82	28	C31	C	1	3	0			skipped_sasa	FALSE											skipped_sasa	sasa_A2=0.000 <= 0.100	0	18	20	0.1			Not accessible
6X82	26	C32	C	1	3	0			skipped_sasa	FALSE											skipped_sasa	sasa_A2=0.000 <= 0.100	0	16	20	0.2			Not accessible
6X82	3	C5	C	1	3	0.065331589			skipped_sasa	FALSE											skipped_sasa	sasa_A2=0.065 <= 0.100	0	15	20	0.25			Not accessible
6X82	4	C6	C	1	3	0			skipped_sasa	FALSE											skipped_sasa	sasa_A2=0.000 <= 0.100	0	14	20	0.3			Not accessible
6X82	1	N3	N	1	3	0			skipped_sasa	FALSE											skipped_sasa	sasa_A2=0.000 <= 0.100	0	16	20	0.2			Not accessible
6ZEY	1	C10	C	2	4	0			skipped_sasa	FALSE											skipped_sasa	sasa_A2=0.000 <= 0.100	0	12	13	0.076923077			Not accessible
6ZEY	18	C9	C	2	4	0			skipped_sasa	FALSE											skipped_sasa	sasa_A2=0.000 <= 0.100	0	12	13	0.076923077			Not accessible
6ZEY	2	C11	C	1	3	0			skipped_sasa	FALSE											skipped_sasa	sasa_A2=0.000 <= 0.100	0	9	13	0.307692308			Not accessible
6ZEY	3	C12	C	1	3	0			skipped_sasa	FALSE											skipped_sasa	sasa_A2=0.000 <= 0.100	0	8	13	0.384615385			Not accessible
6ZEY	4	C13	C	1	3	0			skipped_sasa	FALSE											skipped_sasa	sasa_A2=0.000 <= 0.100	0	8	13	0.384615385			Not accessible
6ZEY	6	C15	C	1	3	9.033951511	3.1251876	-0.07481241	ok	FALSE											no_accept_dir	no directions with d >= r_excl_A (3.20)	0	11	13	0.153846154			Not accessible
6ZEY	7	C16	C	1	3	20.69354051	3.673111	0.4731109	ok	TRUE	2.2	2.2	4.4	45	1.177112563	-48.84712514	-6.433218563	-0.795931541	-0.383101057	-0.46875	ok		1	12	13	0.076923077	0.077894386	1.140504442	low rigidification
6ZEY	8	C17	C	1	3	4.25581318	3.0920906	-0.10790944	ok	FALSE											no_accept_dir	no directions with d >= r_excl_A (3.20)	0	13	13	0			Not accessible
6ZEY	9	C18	C	1	3	0.112192298	3.0446284	-0.15537167	ok	FALSE											no_accept_dir	no directions with d >= r_excl_A (3.20)	0	12	13	0.076923077			Not accessible
6ZEY	10	C19	C	1	3	0			skipped_sasa	FALSE											skipped_sasa	sasa_A2=0.000 <= 0.100	0	11	13	0.153846154			Not accessible
6ZEY	11	C2	C	1	3	0			skipped_sasa	FALSE											skipped_sasa	sasa_A2=0.000 <= 0.100	0	7	13	0.461538462			Not accessible
6ZEY	13	C4	C	1	3	0			skipped_sasa	FALSE											skipped_sasa	sasa_A2=0.000 <= 0.100	0	11	13	0.153846154			Not accessible
6ZEY	17	C8	C	1	4	0			skipped_sasa	FALSE											skipped_sasa	sasa_A2=0.000 <= 0.100	0	11	13	0.153846154			Not accessible
6ZEY	19	N1	N	1	3	0.083258712			skipped_sasa	FALSE											skipped_sasa	sasa_A2=0.083 <= 0.100	0	8	13	0.384615385			Not accessible
6ZEY	23	O2	O	1	2	0			skipped_sasa	FALSE											skipped_sasa	sasa_A2=0.000 <= 0.100	0	13	13	0			Not accessible
6ZEZ	27	C9	C	3	4	15.78741166	4.6645436	1.4645436	ok	TRUE	1.8460191	2.2	4.046019	50	40.88828764	19.84409574	-5.191362201	0.693228282	-0.053225804	-0.71875	ok		2	17	17	0	0.077370484	1.139496402	low rigidification
6ZEZ	2	C11	C	2	4	1.154559439	3.8624744	0.6624744	ok	TRUE	3.387703	5.7	9.087703	33	36.17583665	26.98158154	-3.658813688	0.631231705	-0.473110834	-0.614583333	ok		1	9	17	0.470588235	1.660830712	16.49671079	low rigidification
6ZEZ	11	C2	C	2	4	12.62340752	3.9560015	0.7560015	ok	TRUE	2.2	3.7	5.9	45	39.3096645	27.35302718	-6.438941224	0.631231705	-0.473110834	-0.614583333	ok		1	13	17	0.235294118	0.263440614	1.559923534	low rigidification
6ZEZ	13	C21	C	2	4	2.468881038	3.3480628	0.1480627	ok	TRUE	3.8105118	6.7	10.510511	30	34.9728725	28.89463134	-4.147263801	0.631231705	-0.473110834	-0.614583333	ok		1	16	17	0.058823529	3.166432958	209.4167742	modest rigidification
6ZEZ	14	C22	C	2	4	6.414076706	3.1913598	-0.008640289	ok	FALSE											no_accept_dir	no directions with d >= r_excl_A (3.20)	0	16	17	0.058823529			Not accessible
6ZEZ	18	C26	C	2	4	1.650762373	3.075595	-0.124405146	ok	FALSE											no_accept_dir	no directions with d >= r_excl_A (3.20)	0	10	17	0.411764706			Not accessible
6ZEZ	19	C27	C	2	4	0.886633783	3.4551039	0.25510383	ok	TRUE	3.0280402	2.7	5.72804	36	39.11790732	21.33032001	-0.669699603	0.142557192	0.020056758	-0.989583333	ok		1	10	17	0.411764706	0.096886187	1.177654966	low rigidification
6ZEZ	20	C28	C	2	4	0			skipped_sasa	FALSE											skipped_sasa	sasa_A2=0.000 <= 0.100	0	11	17	0.352941176			Not accessible
6ZEZ	21	C3	C	2	4	28.01737625	5.4506593	2.2506592	ok	TRUE	1.0258769	2.2	3.2258768	65	43.15931867	26.73962218	-8.190118554	0.631231705	-0.473110834	-0.614583333	ok		2	14	17	0.176470588	0.076023592	1.136908935	low rigidification
6ZEZ	22	C4	C	2	4	18.9204157	4.890302	1.6903021	ok	TRUE	1.0258769	2.2	3.2258768	65	43.89944548	23.87724795	-7.124006391	0.631231705	-0.473110834	-0.614583333	ok		1	14	17	0.176470588	0.076023592	1.136908935	low rigidification
6ZEZ	24	C6	C	2	4	9.740739832	5.030517	1.830517	ok	TRUE	1.4015546	2.2	3.6015546	57.5	40.78780421	23.63173405	-7.255321427	0.631231705	-0.473110834	-0.614583333	ok		2	14	17	0.176470588	0.077361813	1.139479726	low rigidification
6ZEZ	25	C7	C	2	4	26.04425918	5.1810093	1.9810092	ok	TRUE	1.0258769	2.2	3.2258768	65	43.67358921	22.30307023	-6.416219423	0.631231705	-0.473110834	-0.614583333	ok		2	15	17	0.117647059	0.076023592	1.136908935	low rigidification
6ZEZ	26	C8	C	2	4	5.237421051	2.4138634	-0.7861366	ok	FALSE											no_accept_dir	no directions with d >= r_excl_A (3.20)	0	16	17	0.058823529			Not accessible
6ZEZ	1	C10	C	1	4	0.520136347	4.05965	0.8596499	ok	TRUE	2.4433475	2.7	5.1433477	42	39.09791107	23.60355596	-3.364488638	0.423107479	-0.192399033	-0.885416667	ok		1	10	17	0.411764706	0.096570628	1.177027912	low rigidification
6ZEZ	3	C12	C	1	4	0			skipped_sasa	FALSE											skipped_sasa	sasa_A2=0.000 <= 0.100	0	9	17	0.470588235			Not accessible
6ZEZ	5	C14	C	1	3	0.200404054	2.9466558	-0.2533443	ok	FALSE											no_accept_dir	no directions with d >= r_excl_A (3.20)	0	11	17	0.352941176			Not accessible
6ZEZ	7	C16	C	1	3	0.205350408	2.7355244	-0.46447563	ok	FALSE											no_accept_dir	no directions with d >= r_excl_A (3.20)	0	15	17	0.117647059			Not accessible
6ZEZ	12	C20	C	1	4	9.404946362	3.182204	-0.01779604	ok	FALSE											no_accept_dir	no directions with d >= r_excl_A (3.20)	0	15	17	0.117647059			Not accessible
6ZEZ	15	C23	C	1	3	0.277705921	2.5187607	-0.68123937	ok	FALSE											no_accept_dir	no directions with d >= r_excl_A (3.20)	0	13	17	0.235294118			Not accessible
6ZEZ	16	C24	C	1	3	10.41564989	3.9272518	0.72725177	ok	TRUE	0	0	0	0	0	0	0	0	0	0	ok		1	12	17	0.294117647			No cone found
6ZEZ	17	C25	C	1	3	0			skipped_sasa	FALSE											skipped_sasa	sasa_A2=0.000 <= 0.100	0	11	17	0.352941176			Not accessible
6ZEZ	23	C5	C	1	4	0			skipped_sasa	FALSE											skipped_sasa	sasa_A2=0.000 <= 0.100	0	13	17	0.235294118			Not accessible
6ZEZ	33	O3	O	1	2	7.826428423	3.2662141	0.066214085	ok	TRUE	3.0280402	3.2	6.22804	36	34.03067909	27.70974378	-9.449802077	0.631231705	-0.473110834	-0.614583333	ok		1	17	17	0	0.206669179	1.417390638	low rigidification
7CMF	1	C1	C	3	4	23.92562733	4.3878183	1.1878183	ok	TRUE	2.2	2.7	4.9	45	2.52530196	0.537453366	29.92389679	-0.920227016	0.187131442	0.34375	ok		2	6	7	0.142857143	0.09528461	1.174475885	low rigidification
7CMF	4	C4	C	2	4	0.126082913	2.908469	-0.2915311	ok	FALSE											no_accept_dir	no directions with d >= r_excl_A (3.20)	0	5	7	0.285714286			Not accessible
7CMF	5	C5	C	2	4	2.755287592	4.116415	0.916415	ok	TRUE	4.3177433	4.7	9.017743	27	3.854845069	6.050940977	30.781742	-0.071654418	-0.996939859	0.03125	ok		1	6	7	0.142857143	2.958359657	147.3983688	modest rigidification
7CMF	11	N6	N	2	3	8.425409966	2.5113509	-0.6886492	ok	FALSE											no_accept_dir	no directions with d >= r_excl_A (3.20)	0	7	7	0			Not accessible
7CMF	9	C11	C	1	3	28.8036244	6.0994697	2.8994696	ok	TRUE	0.69365734	2.2	2.8936574	72.5	-1.889831849	6.579683017	30.30772649	-0.620857018	0.783854614	0.010416667	ok		1	7	7	0	0.069509918	1.124478416	low rigidification
7CMF	10	C12	C	1	3	31.22437357	5.773537	2.573537	ok	TRUE	0.38791937	2.2	2.5879195	80	-2.266010265	4.031269847	30.80304539	-0.747995935	0.610479517	-0.260416667	ok		1	6	7	0.142857143	0.029151666	1.050432909	low rigidification
7CMF	7	C8	C	1	3	2.640776461	3.4362195	0.2362194	ok	TRUE	2.2	2.7	4.9	45	4.178300974	5.235244697	29.72024915	-0.747995935	0.610479517	-0.260416667	ok		1	5	7	0.285714286	0.09528461	1.174475885	low rigidification
7CMF	12	N14	N	1	3	17.65474181	4.6708474	1.4708474	ok	TRUE	1.0258769	2.2	3.2258768	65	-0.093510786	1.396397526	30.71087353	-0.940459086	0.326722581	-0.09375	ok		1	5	7	0.285714286	0.076023592	1.136908935	low rigidification
7M4T	55	C19	C	3	4	16.74783402	3.2188523	0.018852234	ok	TRUE	2.2	2.2	4.4	45	-7.656956696	11.6713149	-56.63666585	-0.27090763	-0.913977415	0.302083333	ok		1	26	26	0	0.077894386	1.140504442	low rigidification
7M4T	18	C40	C	3	4	0			skipped_sasa	FALSE											skipped_sasa	sasa_A2=0.000 <= 0.100	0	26	26	0			Not accessible
7M4T	41	C9	C	3	4	18.46033527	5.008136	1.8081357	ok	TRUE	2.2	2.2	4.4	45	-16.94814133	10.41262695	-45.70772645	0.612971657	-0.711408241	-0.34375	ok		3	16	26	0.384615385	0.077894386	1.140504442	low rigidification
7M4T	7	C10	C	2	4	0			skipped_sasa	FALSE											skipped_sasa	sasa_A2=0.000 <= 0.100	0	13	26	0.5			Not accessible
7M4T	9	C15	C	2	4	0			skipped_sasa	FALSE											skipped_sasa	sasa_A2=0.000 <= 0.100	0	21	26	0.192307692			Not accessible
7M4T	54	C18	C	2	4	5.69518465	3.3040152	0.10401511	ok	TRUE	2.4433475	2.2	4.6433477	42	-10.07405286	11.29974017	-53.73037638	0.30378161	-0.804482169	-0.510416667	ok		1	25	26	0.038461538	0.078229141	1.141149011	low rigidification
7M4T	11	C22	C	2	4	18.28783505	4.6138325	1.4138324	ok	TRUE	1.8460191	2.2	4.046019	50	-6.926798021	8.025109397	-51.50920736	-0.689324283	-0.599827451	0.40625	ok		1	22	26	0.153846154	0.077370484	1.139496402	low rigidification
7M4T	12	C24	C	2	4	17.37058989	6.1722813	2.9722812	ok	TRUE	1.8460191	2.2	4.046019	50	-9.341621106	8.954221007	-51.53730899	-0.689324283	-0.599827451	0.40625	ok		2	22	26	0.153846154	0.077370484	1.139496402	low rigidification
7M4T	42	C27	C	2	4	2.243053922	5.3744187	2.1744187	ok	TRUE	1.8460191	2.2	4.046019	50	-12.09153716	9.617441396	-44.76976877	-0.834769553	-0.549711952	-0.03125	ok		2	13	26	0.5	0.077370484	1.139496402	low rigidification
7M4T	14	C28	C	2	4	0.585290284	3.297658	0.09765792	ok	TRUE	3.387703	3.2	6.5877028	33	-15.05717709	12.91942258	-40.13749263	-0.186455952	-0.894536257	-0.40625	ok		1	17	26	0.346153846	0.207667435	1.41978076	low rigidification
7M4T	38	C29	C	2	4	0			skipped_sasa	FALSE											skipped_sasa	sasa_A2=0.000 <= 0.100	0	18	26	0.307692308			Not accessible
7M4T	26	C30	C	2	4	9.372853929	6.17104	2.97104	ok	TRUE	3.387703	2.2	5.5877028	33	-21.27906901	8.021116067	-39.19817045	0.631231705	-0.473110834	-0.614583333	ok		2	21	26	0.192307692	0.078229141	1.141149011	low rigidification
7M4T	30	C31	C	2	4	22.57632253	5.592344	2.3923438	ok	TRUE	3.0280402	2.7	5.72804	36	-16.68714842	8.785032486	-38.48097884	0.340760619	-0.523001566	-0.78125	ok		2	23	26	0.115384615	0.096886187	1.177654966	low rigidification
7M4T	29	C32	C	2	4	21.77330877	4.5353913	1.3353913	ok	TRUE	3.8105118	2.2	6.010512	30	-15.12207629	3.342731697	-35.92200774	-0.204455542	0.140432792	-0.96875	ok		1	24	26	0.076923077	0.078229141	1.141149011	low rigidification
7M4T	28	C33	C	2	4	27.51468965	5.1325374	1.9325373	ok	TRUE	5.731196	8.7	14.431196	21	-20.45344294	7.438568021	-34.22763584	0.340760619	-0.523001566	-0.78125	ok		1	23	26	0.115384615	5.648600046	13818.23479	high rigidification
7M4T	23	C35	C	2	4	6.004619165	3.2423623	0.042362213	ok	TRUE	3.8105118	2.2	6.010512	30	-23.32858383	6.91642549	-35.99586932	0.423107479	-0.192399033	-0.885416667	ok		1	22	26	0.153846154	0.078229141	1.141149011	low rigidification
7M4T	22	C36	C	2	4	9.453137746	3.145145	-0.05485511	ok	FALSE											no_accept_dir	no directions with d >= r_excl_A (3.20)	0	23	26	0.115384615			Not accessible
7M4T	21	C37	C	2	4	0.255524602	2.630854	-0.56914616	ok	FALSE											no_accept_dir	no directions with d >= r_excl_A (3.20)	0	23	26	0.115384615			Not accessible
7M4T	3	C5	C	2	4	13.26634816	6.228408	3.0284078	ok	TRUE	3.0280402	2.2	5.22804	36	-21.7689742	9.390820744	-40.86165471	0.631231705	-0.473110834	-0.614583333	ok		2	18	26	0.307692308	0.078229141	1.141149011	low rigidification
7M4T	4	C6	C	2	4	4.940015695	3.9132516	0.7132516	ok	TRUE	2.4433475	2.2	4.6433477	42	-19.17268486	11.07323404	-43.69381673	0.30378161	-0.804482169	-0.510416667	ok		2	17	26	0.346153846	0.078229141	1.141149011	low rigidification
7M4T	5	C7	C	2	4	6.643440492	5.5600243	2.3600242	ok	TRUE	2.4433475	2.2	4.6433477	42	-17.14721578	9.492945468	-42.13616477	0.340760619	-0.523001566	-0.78125	ok		2	15	26	0.423076923	0.078229141	1.141149011	low rigidification
7M4T	32	C1	C	1	3	0.249458964	3.8726919	0.6726918	ok	TRUE	4.3177433	2.2	6.517743	27	-21.0197493	7.921353429	-33.60728325	0.423107479	-0.192399033	-0.885416667	ok		1	22	26	0.153846154	0.078229141	1.141149011	low rigidification
7M4T	46	C12	C	1	3	8.33126653	3.3995013	0.19950128	ok	TRUE	3.0280402	3.2	6.22804	36	-13.11659173	15.75081386	-48.19621114	-0.071654418	-0.996939859	0.03125	ok		1	16	26	0.384615385	0.206669179	1.417390638	low rigidification
7M4T	8	C13	C	1	3	0.389642386	2.345039	-0.85496116	ok	FALSE											no_accept_dir	no directions with d >= r_excl_A (3.20)	0	17	26	0.346153846			Not accessible
7M4T	52	C16	C	1	4	4.460730909	3.6483684	0.4483683	ok	TRUE	2.2	2.2	4.4	45	-9.960638831	12.29442338	-51.8323635	-0.186455952	-0.894536257	-0.40625	ok		1	22	26	0.153846154	0.077894386	1.140504442	low rigidification
7M4T	51	C23	C	1	4	2.129917707	3.9405007	0.7405007	ok	TRUE	1.8460191	2.2	4.046019	50	-7.600987873	9.949113742	-48.55615129	-0.590346995	-0.795708962	0.135416667	ok		1	21	26	0.192307692	0.077370484	1.139496402	low rigidification
7M4T	44	C25	C	1	3	0			skipped_sasa	FALSE											skipped_sasa	sasa_A2=0.000 <= 0.100	0	17	26	0.346153846			Not accessible
7M4T	13	C26	C	1	3	0			skipped_sasa	FALSE											skipped_sasa	sasa_A2=0.000 <= 0.100	0	16	26	0.384615385			Not accessible
7M4T	24	C34	C	1	4	3.839065202	5.3503323	2.1503322	ok	TRUE	3.387703	2.2	5.5877028	33	-22.84363151	9.107782912	-39.64190156	0.631231705	-0.473110834	-0.614583333	ok		1	21	26	0.192307692	0.078229141	1.141149011	low rigidification
7M4T	20	C38	C	1	4	0			skipped_sasa	FALSE											skipped_sasa	sasa_A2=0.000 <= 0.100	0	22	26	0.153846154			Not accessible
7M4T	2	C4	C	1	4	0			skipped_sasa	FALSE											skipped_sasa	sasa_A2=0.000 <= 0.100	0	19	26	0.269230769			Not accessible
7M4T	33	C41	C	1	3	0			skipped_sasa	FALSE											skipped_sasa	sasa_A2=0.000 <= 0.100	0	22	26	0.153846154			Not accessible
7M4T	34	C42	C	1	3	1.979461708	2.3452892	-0.8547108	ok	FALSE											no_accept_dir	no directions with d >= r_excl_A (3.20)	0	23	26	0.115384615			Not accessible
7M4T	35	C43	C	1	3	0			skipped_sasa	FALSE											skipped_sasa	sasa_A2=0.000 <= 0.100	0	24	26	0.076923077			Not accessible
7M4T	19	N5	N	1	3	2.451132946	4.0582147	0.8582146	ok	TRUE	3.387703	2.2	5.5877028	33	-23.960473	10.74915466	-42.68693434	0.859221236	-0.479979542	-0.177083333	ok		1	23	26	0.115384615	0.078229141	1.141149011	low rigidification
7NA4	0	C1	C	3	4	0.191123545	3.0972311	-0.1027689	ok	FALSE											no_accept_dir	no directions with d >= r_excl_A (3.20)	0	14	14	0			Not accessible
7NA4	22	C10	C	3	4	18.3047465	5.4209433	2.2209432	ok	TRUE	1.4015546	2.2	3.6015546	57.5	-6.052514523	11.17929497	-0.074635168	-0.590346995	-0.795708962	0.135416667	ok		3	10	14	0.285714286	0.077361813	1.139479726	low rigidification
7NA4	14	C24	C	3	4	37.21238908	4.9152966	1.7152965	ok	TRUE	1.4015546	2.2	3.6015546	57.5	-9.796257279	11.46651619	2.47339703	-0.590346995	-0.795708962	0.135416667	ok		1	12	14	0.142857143	0.077361813	1.139479726	low rigidification
7NA4	13	C23	C	2	4	2.257806846	2.8102105	-0.38978958	ok	FALSE											no_accept_dir	no directions with d >= r_excl_A (3.20)	0	11	14	0.214285714			Not accessible
7NA4	30	C26	C	2	4	0			skipped_sasa	FALSE											skipped_sasa	sasa_A2=0.000 <= 0.100	0	11	14	0.214285714			Not accessible
7NA4	15	C27	C	2	4	0			skipped_sasa	FALSE											skipped_sasa	sasa_A2=0.000 <= 0.100	0	11	14	0.214285714			Not accessible
7NA4	2	C3	C	2	4	0			skipped_sasa	FALSE											skipped_sasa	sasa_A2=0.000 <= 0.100	0	12	14	0.142857143			Not accessible
7NA4	3	C4	C	2	4	0			skipped_sasa	FALSE											skipped_sasa	sasa_A2=0.000 <= 0.100	0	11	14	0.214285714			Not accessible
7NA4	5	C6	C	2	4	0			skipped_sasa	FALSE											skipped_sasa	sasa_A2=0.000 <= 0.100	0	11	14	0.214285714			Not accessible
7NA4	6	C7	C	2	4	0			skipped_sasa	FALSE											skipped_sasa	sasa_A2=0.000 <= 0.100	0	12	14	0.142857143			Not accessible
7NA4	10	C16	C	1	3	6.985823572	3.357918	0.15791798	ok	TRUE	2.4433475	2.2	4.6433477	42	-12.32813962	12.75909516	-5.534859691	0.309311774	-0.70751105	0.635416667	ok		1	9	14	0.357142857	0.078229141	1.141149011	low rigidification
7NA4	1	C2	C	1	4	0			skipped_sasa	FALSE											skipped_sasa	sasa_A2=0.000 <= 0.100	0	13	14	0.071428571			Not accessible
7NA4	27	C20	C	1	4	0			skipped_sasa	FALSE											skipped_sasa	sasa_A2=0.000 <= 0.100	0	9	14	0.357142857			Not accessible
7NA4	29	C25	C	1	4	0.323728885	3.1639576	-0.03604245	ok	FALSE											no_accept_dir	no directions with d >= r_excl_A (3.20)	0	10	14	0.285714286			Not accessible
7NA4	18	C35	C	1	3	0			skipped_sasa	FALSE											skipped_sasa	sasa_A2=0.000 <= 0.100	0	10	14	0.285714286			Not accessible
7NA4	20	C38	C	1	3	0.026441718			skipped_sasa	FALSE											skipped_sasa	sasa_A2=0.026 <= 0.100	0	12	14	0.142857143			Not accessible
7NA4	21	C40	C	1	3	20.14275337	6.018788	2.8187878	ok	TRUE	1.0258769	2.2	3.2258768	65	-5.711451301	9.476273525	-1.484236975	-0.590346995	-0.795708962	0.135416667	ok		1	10	14	0.285714286	0.076023592	1.136908935	low rigidification
7NA4	4	C5	C	1	4	0			skipped_sasa	FALSE											skipped_sasa	sasa_A2=0.000 <= 0.100	0	10	14	0.285714286			Not accessible
7NA4	7	C8	C	1	4	0			skipped_sasa	FALSE											skipped_sasa	sasa_A2=0.000 <= 0.100	0	9	14	0.357142857			Not accessible
7NA4	32	N29	N	1	3	9.715325735	3.6400928	0.4400928	ok	TRUE	1.8460191	2.2	4.046019	50	-12.3008573	11.1311755	-7.368761001	0.08222006	-0.414669506	0.90625	ok		1	12	14	0.142857143	0.077370484	1.139496402	low rigidification
8AEU	25	C13	C	3	4	2.172317821	3.9952543	0.79525423	ok	TRUE	1.8460191	2.2	4.046019	50	29.84077398	9.14508579	12.82247598	0.139951384	-0.960735883	-0.239583333	ok		1	12	13	0.076923077	0.077370484	1.139496402	low rigidification
8AEU	16	C23	C	3	4	0			skipped_sasa	FALSE											skipped_sasa	sasa_A2=0.000 <= 0.100	0	12	13	0.076923077			Not accessible
8AEU	35	C33	C	3	4	23.89664737	4.666393	1.4663928	ok	TRUE	0.69365734	2.2	2.8936574	72.5	32.21918774	6.304903471	8.288727953	0.30378161	-0.804482169	-0.510416667	ok		2	13	13	0	0.069509918	1.124478416	low rigidification
8AEU	21	C16	C	2	3	32.29198434	7.3871284	4.187128	ok	TRUE	0.38791937	2.2	2.5879195	80	30.04006828	1.44876988	15.4476694	0.30378161	-0.804482169	-0.510416667	ok		1	11	13	0.153846154	0.029151666	1.050432909	low rigidification
8AEU	36	C34	C	2	4	17.44449708	4.747568	1.5475681	ok	TRUE	0.69365734	2.2	2.8936574	72.5	25.99616937	3.121445277	12.86991681	-0.186455952	-0.894536257	-0.40625	ok		1	10	13	0.230769231	0.069509918	1.124478416	low rigidification
8AEU	37	C43	C	2	4	9.156054681	3.434459	0.23445892	ok	TRUE	0.69365734	2.2	2.8936574	72.5	26.58727723	4.224169395	10.53689245	-0.432339998	-0.69631072	-0.572916667	ok		2	11	13	0.153846154	0.069509918	1.124478416	low rigidification
8AEU	5	C10	C	1	3	11.94251536	2.7815943	-0.41840577	ok	FALSE											no_accept_dir	no directions with d >= r_excl_A (3.20)	0	11	13	0.153846154			Not accessible
8AEU	19	C11	C	1	3	16.83642109	3.8598611	0.6598611	ok	TRUE	1.4015546	2.2	3.6015546	57.5	29.17998852	1.978978262	19.556673	0.912159546	0.393491579	-0.114583333	ok		1	10	13	0.230769231	0.077361813	1.139479726	low rigidification
8AEU	20	C12	C	1	3	14.70069349	7.1483817	3.9483817	ok	TRUE	0.38791937	2.2	2.5879195	80	32.41617553	3.352365256	13.69910486	0.30378161	-0.804482169	-0.510416667	ok		1	9	13	0.307692308	0.029151666	1.050432909	low rigidification
8AEU	8	C2	C	1	3	1.249636283	3.116209	-0.08379102	ok	FALSE											no_accept_dir	no directions with d >= r_excl_A (3.20)	0	11	13	0.153846154			Not accessible
8AEU	18	C21	C	1	4	4.602728665	3.5829396	0.38293958	ok	TRUE	1.4015546	3.2	4.6015544	57.5	27.69299384	4.910602087	18.10888679	0.30378161	-0.804482169	-0.510416667	ok		1	8	13	0.384615385	0.154550701	1.29803514	low rigidification
8AEU	17	C22	C	1	3	24.90737576	5.379696	2.1796958	ok	TRUE	0.38791937	2.2	2.5879195	80	33.40640329	4.16475513	10.98130187	0.139951384	-0.960735883	-0.239583333	ok		1	10	13	0.230769231	0.029151666	1.050432909	low rigidification
8AEU	7	C3	C	1	3	0			skipped_sasa	FALSE											skipped_sasa	sasa_A2=0.000 <= 0.100	0	10	13	0.230769231			Not accessible
8AEU	34	C32	C	1	4	0.36487878	4.191987	0.991987	ok	TRUE	1.8460191	2.2	4.046019	50	28.41129026	9.848132867	14.5110942	0.473594659	-0.877719351	-0.072916667	ok		1	11	13	0.153846154	0.077370484	1.139496402	low rigidification
8AEU	28	C41	C	1	4	6.477940268	5.7889156	2.5889156	ok	TRUE	0.69365734	2.2	2.8936574	72.5	29.91601965	2.175212375	17.23571714	0.912159546	0.393491579	-0.114583333	ok		1	8	13	0.384615385	0.069509918	1.124478416	low rigidification
8AEU	31	C42	C	1	3	0.481089337	3.06551	-0.13449001	ok	FALSE											no_accept_dir	no directions with d >= r_excl_A (3.20)	0	10	13	0.230769231			Not accessible
8AEU	9	C5	C	1	3	2.190568853	5.170452	1.9704521	ok	TRUE	1.4015546	2.2	3.6015546	57.5	29.10948313	8.128229304	15.18292	0.473594659	-0.877719351	-0.072916667	ok		1	10	13	0.230769231	0.077361813	1.139479726	low rigidification
8AEU	11	C6	C	1	3	9.225247374	3.3169084	0.11690831	ok	TRUE	1.8460191	2.2	4.046019	50	27.93166502	10.40772292	16.56804503	0.859221236	-0.479979542	-0.177083333	ok		1	11	13	0.153846154	0.077370484	1.139496402	low rigidification
8AEU	13	C7	C	1	3	13.00800019	6.6818094	3.4818094	ok	TRUE	0.69365734	2.2	2.8936574	72.5	31.99996828	6.870460292	16.72497475	0.473594659	-0.877719351	-0.072916667	ok		1	10	13	0.230769231	0.069509918	1.124478416	low rigidification
8AEU	12	C8	C	1	3	24.6708583	6.1719847	2.9719846	ok	TRUE	0.69365734	2.2	2.8936574	72.5	33.17673195	7.08580941	18.58387296	0.762627714	0.256631852	0.59375	ok		1	11	13	0.153846154	0.069509918	1.124478416	low rigidification
8AEU	38	N5	N	1	3	17.2476807	5.399804	2.199804	ok	TRUE	0.38791937	2.2	2.5879195	80	28.40373177	2.442511177	9.725174142	-0.186455952	-0.894536257	-0.40625	ok		1	12	13	0.076923077	0.029151666	1.050432909	low rigidification
8OR1	15	C1	C	2	4	8.75273674	2.814074	-0.385926	ok	FALSE											no_accept_dir	no directions with d >= r_excl_A (3.20)	0	16	18	0.111111111			Not accessible
8OR1	16	C2	C	2	4	27.73570916	4.4091034	1.2091033	ok	TRUE	1.8460191	2.2	4.046019	50	-31.64560581	36.18322147	-25.49839101	-0.432339998	-0.69631072	-0.572916667	ok		2	15	18	0.166666667	0.077370484	1.139496402	low rigidification
8OR1	8	C23	C	2	4	0			skipped_sasa	FALSE											skipped_sasa	sasa_A2=0.000 <= 0.100	0	13	18	0.277777778			Not accessible
8OR1	18	C3	C	2	4	7.570423241	3.515866	0.315866	ok	TRUE	4.941281	5.2	10.141281	24	-29.48365341	40.39046228	-20.6677363	0.008027256	-0.735862571	-0.677083333	ok		1	13	18	0.277777778	3.372897292	296.7227685	modest rigidification
8OR1	24	C8	C	2	4	0			skipped_sasa	FALSE											skipped_sasa	sasa_A2=0.000 <= 0.100	0	11	18	0.388888889			Not accessible
8OR1	26	C10	C	1	3	0			skipped_sasa	FALSE											skipped_sasa	sasa_A2=0.000 <= 0.100	0	13	18	0.277777778			Not accessible
8OR1	27	C11	C	1	3	0			skipped_sasa	FALSE											skipped_sasa	sasa_A2=0.000 <= 0.100	0	14	18	0.222222222			Not accessible
8OR1	28	C12	C	1	3	0			skipped_sasa	FALSE											skipped_sasa	sasa_A2=0.000 <= 0.100	0	15	18	0.166666667			Not accessible
8OR1	2	C17	C	1	3	9.890492562	3.6608732	0.46087313	ok	TRUE	0	0	0	0	0	0	0	0	0	0	ok		1	17	18	0.055555556			No cone found
8OR1	3	C18	C	1	3	2.043899223	3.119031	-0.080969095	ok	FALSE											no_accept_dir	no directions with d >= r_excl_A (3.20)	0	18	18	0			Not accessible
8OR1	4	C19	C	1	3	0.029298159			skipped_sasa	FALSE											skipped_sasa	sasa_A2=0.029 <= 0.100	0	17	18	0.055555556			Not accessible
8OR1	5	C20	C	1	3	0			skipped_sasa	FALSE											skipped_sasa	sasa_A2=0.000 <= 0.100	0	16	18	0.111111111			Not accessible
8OR1	6	C21	C	1	3	0			skipped_sasa	FALSE											skipped_sasa	sasa_A2=0.000 <= 0.100	0	10	18	0.444444444			Not accessible
8OR1	10	C25	C	1	3	4.941488652	2.8921716	-0.30782843	ok	FALSE											no_accept_dir	no directions with d >= r_excl_A (3.20)	0	15	18	0.166666667			Not accessible
8OR1	12	C27	C	1	3	11.72670268	2.6790714	-0.5209286	ok	FALSE											no_accept_dir	no directions with d >= r_excl_A (3.20)	0	17	18	0.055555556			Not accessible
8OR1	13	C28	C	1	3	0.005181448			skipped_sasa	FALSE											skipped_sasa	sasa_A2=0.005 <= 0.100	0	15	18	0.166666667			Not accessible
8OR1	20	C5	C	1	3	2.866168809	3.2964191	0.096419096	ok	TRUE	13.007181	9.2	22.207182	9.6	-30.69839562	38.96850295	-10.35345443	0.142557192	0.020056758	-0.989583333	ok		1	11	18	0.388888889	45.76802885	3.53E+33	high rigidification
8OR1	21	C6	C	1	3	0.005122839			skipped_sasa	FALSE											skipped_sasa	sasa_A2=0.005 <= 0.100	0	10	18	0.444444444			Not accessible
8OR1	17	N1	N	1	3	0			skipped_sasa	FALSE											skipped_sasa	sasa_A2=0.000 <= 0.100	0	14	18	0.222222222			Not accessible
8OR1	14	O1	O	1	2	7.096998813	0.99330586	-2.2066941	ok	FALSE											no_accept_dir	no directions with d >= r_excl_A (3.20)	0	17	18	0.055555556			Not accessible
8PWC	30	C41	C	3	4	14.85572374	4.6457376	1.4457376	ok	TRUE	1.8460191	2.2	4.046019	50	32.49448523	-24.95898279	-7.442243292	0.898156405	-0.354257297	0.260416667	ok		1	12	14	0.142857143	0.077370484	1.139496402	low rigidification
8PWC	9	C22	C	2	4	2.348107187	4.1923614	0.9923613	ok	TRUE	1.4015546	3.7	5.1015544	57.5	33.68277298	-32.82360163	-0.010031996	0.802793551	0.225225458	-0.552083333	ok		1	10	14	0.285714286	0.187909628	1.373215552	low rigidification
8PWC	11	C26	C	2	4	9.101218197	4.408182	1.2081821	ok	TRUE	1.0258769	2.2	3.2258768	65	33.07044092	-31.82765904	-4.332997884	0.958069676	0.054780777	-0.28125	ok		1	8	14	0.428571429	0.076023592	1.136908935	low rigidification
8PWC	28	C39	C	2	4	15.92314588	4.7861056	1.5861056	ok	TRUE	1.4015546	2.2	3.6015546	57.5	33.70203757	-33.81133503	-2.170825109	0.958069676	0.054780777	-0.28125	ok		1	12	14	0.142857143	0.077361813	1.139479726	low rigidification
8PWC	29	C40	C	2	4	0.108993246	2.8468747	-0.35312533	ok	FALSE											no_accept_dir	no directions with d >= r_excl_A (3.20)	0	12	14	0.142857143			Not accessible
8PWC	15	C16	C	1	3	0			skipped_sasa	FALSE											skipped_sasa	sasa_A2=0.000 <= 0.100	0	12	14	0.142857143			Not accessible
8PWC	8	C17	C	1	3	10.98279382	4.4180317	1.2180316	ok	TRUE	1.8460191	2.2	4.046019	50	35.01362495	-24.86676224	1.360423689	0.855962612	-0.25826085	-0.447916667	ok		1	11	14	0.214285714	0.077370484	1.139496402	low rigidification
8PWC	16	C18	C	1	3	7.416080636	4.564862	1.3648617	ok	TRUE	1.4015546	2.2	3.6015546	57.5	34.74923962	-27.36255417	-0.284710443	0.855962612	-0.25826085	-0.447916667	ok		1	10	14	0.285714286	0.077361813	1.139479726	low rigidification
8PWC	17	C2	C	1	4	0			skipped_sasa	FALSE											skipped_sasa	sasa_A2=0.000 <= 0.100	0	8	14	0.428571429			Not accessible
8PWC	18	C23	C	1	4	0			skipped_sasa	FALSE											skipped_sasa	sasa_A2=0.000 <= 0.100	0	11	14	0.214285714			Not accessible
8PWC	10	C24	C	1	4	6.204871152	4.4984994	1.2984993	ok	TRUE	1.0258769	2.2	3.2258768	65	34.64954737	-28.37728846	-1.420066255	0.693228282	-0.053225804	-0.71875	ok		1	7	14	0.5	0.076023592	1.136908935	low rigidification
8PWC	19	C25	C	1	4	5.998260454	5.8783116	2.6783116	ok	TRUE	1.0258769	2.2	3.2258768	65	34.30269918	-31.50410573	-1.905619273	0.802793551	0.225225458	-0.552083333	ok		1	8	14	0.428571429	0.076023592	1.136908935	low rigidification
8PWC	20	C3	C	1	3	0			skipped_sasa	FALSE											skipped_sasa	sasa_A2=0.000 <= 0.100	0	12	14	0.142857143			Not accessible
8PWC	23	C32	C	1	3	7.998095033	3.2833943	0.08339429	ok	TRUE	3.0280402	2.2	5.22804	36	29.22463285	-30.65968356	-8.485011326	0.903917308	-0.023093866	0.427083333	ok		1	11	14	0.214285714	0.078229141	1.141149011	low rigidification
8PWC	24	C33	C	1	3	6.324985782	2.648339	-0.551661	ok	FALSE											no_accept_dir	no directions with d >= r_excl_A (3.20)	0	12	14	0.142857143			Not accessible
8PWC	1	C5	C	1	3	0			skipped_sasa	FALSE											skipped_sasa	sasa_A2=0.000 <= 0.100	0	12	14	0.142857143			Not accessible
8PWC	2	C6	C	1	3	0			skipped_sasa	FALSE											skipped_sasa	sasa_A2=0.000 <= 0.100	0	11	14	0.214285714			Not accessible
8PWC	35	N9	N	1	3	0.140559477	1.6781057	-1.5218943	ok	FALSE											no_accept_dir	no directions with d >= r_excl_A (3.20)	0	11	14	0.214285714			Not accessible
8PWC	37	O37	O	1	2	26.77008516	4.3082333	1.1082332	ok	TRUE	0.69365734	2.2	2.8936574	72.5	33.06892469	-23.49509624	-9.033341576	0.859221236	-0.479979542	-0.177083333	ok		1	14	14	0	0.069509918	1.124478416	low rigidification
8VA6	0	C1	C	3	4	0			skipped_sasa	FALSE											skipped_sasa	sasa_A2=0.000 <= 0.100	0	23	25	0.08			Not accessible
8VA6	18	C14	C	3	4	3.473360527	3.580295	0.38029504	ok	TRUE	1.8460191	2.2	4.046019	50	13.0629256	23.79807139	-12.95323226	-0.052167923	0.134176504	0.989583333	ok		2	20	25	0.2	0.077370484	1.139496402	low rigidification
8VA6	26	C19	C	3	4	52.20468676	5.007629	1.8076289	ok	TRUE	1.0258769	2.2	3.2258768	65	18.3814188	23.62183053	-8.905145029	-0.052167923	0.134176504	0.989583333	ok		3	25	25	0	0.076023592	1.136908935	low rigidification
8VA6	33	C24	C	3	4	1.091044574	4.4611998	1.2611997	ok	TRUE	2.7167737	2.7	5.416774	39	15.37764315	14.55843707	-13.41212238	-0.011740118	0.568040781	0.822916667	ok		3	15	25	0.4	0.096873737	1.177630221	low rigidification
8VA6	16	C12	C	2	4	0			skipped_sasa	FALSE											skipped_sasa	sasa_A2=0.000 <= 0.100	0	18	25	0.28			Not accessible
8VA6	20	C15	C	2	4	3.495145988	5.168528	1.968528	ok	TRUE	1.8460191	2.2	4.046019	50	13.89576979	21.07231172	-11.60313053	0.194616873	0.320375976	0.927083333	ok		2	21	25	0.16	0.077370484	1.139496402	low rigidification
8VA6	21	C16	C	2	4	11.01027809	5.8028564	2.6028564	ok	TRUE	1.4015546	2.2	3.6015546	57.5	17.48473326	22.46021486	-10.11910205	-0.354304823	-0.403179898	0.84375	ok		2	22	25	0.12	0.077361813	1.139479726	low rigidification
8VA6	23	C17	C	2	4	3.570564792	3.4335501	0.23355007	ok	TRUE	1.4015546	2.7	4.1015544	57.5	16.57497676	25.94147693	-11.94904965	-0.305823754	-0.0890271	0.947916667	ok		2	22	25	0.12	0.094635498	1.173189862	low rigidification
8VA6	24	C18	C	2	4	0			skipped_sasa	FALSE											skipped_sasa	sasa_A2=0.000 <= 0.100	0	21	25	0.16			Not accessible
8VA6	36	C26	C	2	4	0			skipped_sasa	FALSE											skipped_sasa	sasa_A2=0.000 <= 0.100	0	15	25	0.4			Not accessible
8VA6	37	C27	C	2	4	0			skipped_sasa	FALSE											skipped_sasa	sasa_A2=0.000 <= 0.100	0	16	25	0.36			Not accessible
8VA6	41	C31	C	2	4	0			skipped_sasa	FALSE											skipped_sasa	sasa_A2=0.000 <= 0.100	0	23	25	0.08			Not accessible
8VA6	7	C5	C	2	4	2.813912184	5.626604	2.426604	ok	TRUE	2.4433475	2.2	4.6433477	42	10.06544952	11.69595233	-11.70177229	0.244137001	0.713955924	0.65625	ok		2	16	25	0.36	0.078229141	1.141149011	low rigidification
8VA6	8	C6	C	2	4	1.936157937	5.1476793	1.9476793	ok	TRUE	2.2	2.2	4.4	45	12.13189909	12.99534236	-9.865494495	0.244137001	0.713955924	0.65625	ok		1	15	25	0.4	0.077894386	1.140504442	low rigidification
8VA6	10	C7	C	2	4	6.970624448	5.6227436	2.4227436	ok	TRUE	1.8460191	2.2	4.046019	50	13.61931976	15.55544633	-10.41309775	-0.011740118	0.568040781	0.822916667	ok		2	13	25	0.48	0.077370484	1.139496402	low rigidification
8VA6	13	C10	C	1	3	0.421393128	2.2017918	-0.9982083	ok	FALSE											no_accept_dir	no directions with d >= r_excl_A (3.20)	0	15	25	0.4			Not accessible
8VA6	17	C13	C	1	4	0.650560684	3.223441	0.023440838	ok	TRUE	1.8460191	2.2	4.046019	50	13.02929357	21.61912835	-13.23230306	-0.052167923	0.134176504	0.989583333	ok		1	19	25	0.24	0.077370484	1.139496402	low rigidification
8VA6	30	C21	C	1	3	0			skipped_sasa	FALSE											skipped_sasa	sasa_A2=0.000 <= 0.100	0	16	25	0.36			Not accessible
8VA6	39	C29	C	1	3	0			skipped_sasa	FALSE											skipped_sasa	sasa_A2=0.000 <= 0.100	0	21	25	0.16			Not accessible
8VA6	6	C4	C	1	4	0			skipped_sasa	FALSE											skipped_sasa	sasa_A2=0.000 <= 0.100	0	17	25	0.32			Not accessible
8VA6	12	C9	C	1	3	1.797136593	3.797975	0.597975	ok	TRUE	1.4015546	2.2	3.6015546	57.5	12.23894868	18.51600796	-11.52719093	-0.354304823	-0.403179898	0.84375	ok		1	14	25	0.44	0.077361813	1.139479726	low rigidification
8VA6	1	N1	N	1	3	0			skipped_sasa	FALSE											skipped_sasa	sasa_A2=0.000 <= 0.100	0	22	25	0.12			Not accessible
8VA6	5	N3	N	1	3	0			skipped_sasa	FALSE											skipped_sasa	sasa_A2=0.000 <= 0.100	0	18	25	0.28			Not accessible
8XR5	2	C15	C	2	4	0			skipped_sasa	FALSE											skipped_sasa	sasa_A2=0.000 <= 0.100	0	21	26	0.192307692			Not accessible
8XR5	18	C19	C	2	4	0.071243712			skipped_sasa	FALSE											skipped_sasa	sasa_A2=0.071 <= 0.100	0	24	26	0.076923077			Not accessible
8XR5	4	C24	C	2	4	0			skipped_sasa	FALSE											skipped_sasa	sasa_A2=0.000 <= 0.100	0	15	26	0.423076923			Not accessible
8XR5	29	C39	C	2	4	0			skipped_sasa	FALSE											skipped_sasa	sasa_A2=0.000 <= 0.100	0	19	26	0.269230769			Not accessible
8XR5	30	C40	C	2	4	0			skipped_sasa	FALSE											skipped_sasa	sasa_A2=0.000 <= 0.100	0	20	26	0.230769231			Not accessible
8XR5	31	C41	C	2	4	0.2943941	2.8190782	-0.38092184	ok	FALSE											no_accept_dir	no directions with d >= r_excl_A (3.20)	0	21	26	0.192307692			Not accessible
8XR5	32	C43	C	2	4	0.594130001	2.7687552	-0.43124485	ok	FALSE											no_accept_dir	no directions with d >= r_excl_A (3.20)	0	23	26	0.115384615			Not accessible
8XR5	33	C44	C	2	4	10.34506989	4.0554595	0.85545945	ok	TRUE	3.0280402	3.2	6.22804	36	-18.83726612	7.833891008	6.363924597	-0.405723434	-0.903908636	-0.135416667	ok		1	24	26	0.076923077	0.206669179	1.417390638	low rigidification
8XR5	35	C46	C	2	4	8.834740074	3.1770713	-0.022928715	ok	FALSE											no_accept_dir	no directions with d >= r_excl_A (3.20)	0	24	26	0.076923077			Not accessible
8XR5	36	C47	C	2	4	3.742761735	3.58538	0.38538003	ok	TRUE	3.387703	5.7	9.087703	33	-23.35576815	9.436006962	9.351579586	-0.186455952	-0.894536257	-0.40625	ok		2	23	26	0.115384615	1.660830712	16.49671079	low rigidification
8XR5	37	C52	C	2	4	0.386674435	3.3871741	0.18717408	ok	TRUE	2.7167737	5.2	7.916774	39	-12.0977035	21.0277844	4.674127007	0.762627714	0.256631852	0.59375	ok		1	21	26	0.192307692	0.809261239	3.91915649	low rigidification
8XR5	7	C01	C	1	3	0			skipped_sasa	FALSE											skipped_sasa	sasa_A2=0.000 <= 0.100	0	18	26	0.307692308			Not accessible
8XR5	10	C04	C	1	3	0			skipped_sasa	FALSE											skipped_sasa	sasa_A2=0.000 <= 0.100	0	19	26	0.269230769			Not accessible
8XR5	14	C09	C	1	3	11.99062514	3.9975817	0.7975817	ok	TRUE	2.2	4.2	6.4	45	-9.496522767	19.96562473	5.265051273	0.762627714	0.256631852	0.59375	ok		1	23	26	0.115384615	0.314297706	1.69973735	low rigidification
8XR5	16	C12	C	1	3	0			skipped_sasa	FALSE											skipped_sasa	sasa_A2=0.000 <= 0.100	0	24	26	0.076923077			Not accessible
8XR5	1	C13	C	1	3	0			skipped_sasa	FALSE											skipped_sasa	sasa_A2=0.000 <= 0.100	0	23	26	0.115384615			Not accessible
8XR5	17	C18	C	1	4	11.04209627	4.857304	1.657304	ok	TRUE	1.8460191	2.2	4.046019	50	-11.5722053	24.76147572	8.591186714	0.903917308	-0.023093866	0.427083333	ok		1	23	26	0.115384615	0.077370484	1.139496402	low rigidification
8XR5	6	C28	C	1	3	0			skipped_sasa	FALSE											skipped_sasa	sasa_A2=0.000 <= 0.100	0	15	26	0.423076923			Not accessible
8XR5	21	C29	C	1	3	0			skipped_sasa	FALSE											skipped_sasa	sasa_A2=0.000 <= 0.100	0	14	26	0.461538462			Not accessible
8XR5	22	C30	C	1	3	0			skipped_sasa	FALSE											skipped_sasa	sasa_A2=0.000 <= 0.100	0	15	26	0.423076923			Not accessible
8XR5	24	C33	C	1	3	0			skipped_sasa	FALSE											skipped_sasa	sasa_A2=0.000 <= 0.100	0	16	26	0.384615385			Not accessible
8XR5	25	C34	C	1	3	0			skipped_sasa	FALSE											skipped_sasa	sasa_A2=0.000 <= 0.100	0	17	26	0.346153846			Not accessible
8XR5	26	C35	C	1	3	0			skipped_sasa	FALSE											skipped_sasa	sasa_A2=0.000 <= 0.100	0	18	26	0.307692308			Not accessible
8XR5	28	C37	C	1	3	0			skipped_sasa	FALSE											skipped_sasa	sasa_A2=0.000 <= 0.100	0	16	26	0.384615385			Not accessible
8XR5	34	C45	C	1	4	2.970279971	2.5402977	-0.6597023	ok	FALSE											no_accept_dir	no directions with d >= r_excl_A (3.20)	0	25	26	0.038461538			Not accessible
8XR5	39	N16	N	1	3	2.573207035	3.4997814	0.29978132	ok	TRUE	2.7167737	3.7	6.416774	39	-12.7306156	20.37911981	7.951370827	0.725627612	0.686113616	0.052083333	ok		1	22	26	0.153846154	0.277861789	1.598358168	low rigidification
8XR5	45	O20	O	1	2	7.656193866	1.9710168	-1.2289833	ok	FALSE											no_accept_dir	no directions with d >= r_excl_A (3.20)	0	25	26	0.038461538			Not accessible
8XR5	47	O23	O	1	2	18.87486879	3.520429	0.32042885	ok	TRUE	2.7167737	2.7	5.416774	39	-14.03033546	25.04335653	7.287288332	0.104122029	0.916849277	0.385416667	ok		1	25	26	0.038461538	0.096873737	1.177630221	low rigidification
8XR5	49	O48	O	1	2	34.96683653	4.1767287	0.9767287	ok	TRUE	1.4015546	2.2	3.6015546	57.5	-21.83933657	4.534006293	3.999020212	0.139951384	-0.960735883	-0.239583333	ok		1	26	26	0	0.077361813	1.139479726	low rigidification
9C92	8	C20	C	3	4	0			skipped_sasa	FALSE											skipped_sasa	sasa_A2=0.000 <= 0.100	0	17	17	0			Not accessible
9C92	9	C21	C	3	4	0.104211726	4.4677386	1.2677386	ok	TRUE	3.8105118	2.2	6.010512	30	12.99647607	18.44410158	26.68007168	0.612971657	-0.711408241	-0.34375	ok		1	17	17	0	0.078229141	1.141149011	low rigidification
9C92	6	C22	C	3	4	11.0553015	6.331353	3.1313531	ok	TRUE	3.8105118	2.2	6.010512	30	14.5635723	18.35181931	26.29111476	0.473594659	-0.877719351	-0.072916667	ok		3	17	17	0	0.078229141	1.141149011	low rigidification
9C92	24	C34	C	3	4	4.368722458	3.966555	0.7665551	ok	TRUE	2.7167737	4.2	6.916774	39	13.62272946	4.041380085	23.18292939	0.762627714	0.256631852	0.59375	ok		2	17	17	0	0.36740661	1.859134943	low rigidification
9C92	7	C19	C	2	4	2.177770332	5.5443997	2.3443997	ok	TRUE	4.941281	6.7	11.641281	24	16.39561955	21.1274985	25.45347106	0.269380396	-0.942477159	0.197916667	ok		2	16	17	0.058823529	4.172038913	1143.209293	modest rigidification
9C92	15	C24	C	2	4	3.58126321	3.0173995	-0.1826005	ok	FALSE											no_accept_dir	no directions with d >= r_excl_A (3.20)	0	10	17	0.411764706			Not accessible
9C92	17	C26	C	2	4	0			skipped_sasa	FALSE											skipped_sasa	sasa_A2=0.000 <= 0.100	0	10	17	0.411764706			Not accessible
9C92	18	C27	C	2	4	0			skipped_sasa	FALSE											skipped_sasa	sasa_A2=0.000 <= 0.100	0	12	17	0.294117647			Not accessible
9C92	19	C28	C	2	4	0			skipped_sasa	FALSE											skipped_sasa	sasa_A2=0.000 <= 0.100	0	13	17	0.235294118			Not accessible
9C92	20	C30	C	2	4	0			skipped_sasa	FALSE											skipped_sasa	sasa_A2=0.000 <= 0.100	0	13	17	0.235294118			Not accessible
9C92	21	C31	C	2	4	2.449649403	5.441611	2.2416108	ok	TRUE	3.0280402	2.2	5.22804	36	14.86745222	12.43776541	23.9828784	0.702995249	-0.472833076	0.53125	ok		2	12	17	0.294117647	0.078229141	1.141149011	low rigidification
9C92	22	C32	C	2	4	1.184904963	5.039104	1.8391039	ok	TRUE	3.0280402	2.2	5.22804	36	14.53125162	4.38857383	24.76645545	0.548032687	0.678209653	0.489583333	ok		1	15	17	0.117647059	0.078229141	1.141149011	low rigidification
9C92	25	C35	C	2	4	0.867998855	3.3861756	0.18617558	ok	TRUE	3.0280402	2.7	5.72804	36	10.98577097	4.189465166	27.03025896	0.969781751	0.187374738	0.15625	ok		1	17	17	0	0.096886187	1.177654966	low rigidification
9C92	26	C36	C	2	4	0			skipped_sasa	FALSE											skipped_sasa	sasa_A2=0.000 <= 0.100	0	17	17	0			Not accessible
9C92	10	C01	C	1	3	0			skipped_sasa	FALSE											skipped_sasa	sasa_A2=0.000 <= 0.100	0	11	17	0.352941176			Not accessible
9C92	5	C10	C	1	3	0			skipped_sasa	FALSE											skipped_sasa	sasa_A2=0.000 <= 0.100	0	14	17	0.176470588			Not accessible
9C92	2	C12	C	1	3	0			skipped_sasa	FALSE											skipped_sasa	sasa_A2=0.000 <= 0.100	0	14	17	0.176470588			Not accessible
9C92	1	C13	C	1	3	0			skipped_sasa	FALSE											skipped_sasa	sasa_A2=0.000 <= 0.100	0	13	17	0.235294118			Not accessible
9C92	0	C18	C	1	4	0			skipped_sasa	FALSE											skipped_sasa	sasa_A2=0.000 <= 0.100	0	16	17	0.058823529			Not accessible
9C94	27	C36	C	3	4	2.747648416	3.8744793	0.67447925	ok	TRUE	3.387703	4.7	8.087703	33	-16.96860166	-5.768204974	-21.91563382	0.855962612	-0.25826085	-0.447916667	ok		2	18	18	0	0.974140072	5.176659836	low rigidification
9C94	8	C10	C	2	4	0			skipped_sasa	FALSE											skipped_sasa	sasa_A2=0.000 <= 0.100	0	11	18	0.388888889			Not accessible
9C94	7	C11	C	2	4	2.74431021	4.937306	1.7373059	ok	TRUE	3.0280402	2.2	5.22804	36	-14.13221125	-12.92352031	-24.5540955	0.749027353	0.538898893	-0.385416667	ok		2	13	18	0.277777778	0.078229141	1.141149011	low rigidification
9C94	4	C12	C	2	4	6.171320463	5.270533	2.070533	ok	TRUE	3.387703	2.2	5.5877028	33	-16.21959705	-10.89961385	-27.94515341	0.811266457	0.487413133	0.322916667	ok		2	14	18	0.222222222	0.078229141	1.141149011	low rigidification
9C94	3	C14	C	2	4	0			skipped_sasa	FALSE											skipped_sasa	sasa_A2=0.000 <= 0.100	0	14	18	0.222222222			Not accessible
9C94	6	C15	C	2	4	0			skipped_sasa	FALSE											skipped_sasa	sasa_A2=0.000 <= 0.100	0	13	18	0.277777778			Not accessible
9C94	20	C28	C	2	4	0			skipped_sasa	FALSE											skipped_sasa	sasa_A2=0.000 <= 0.100	0	17	18	0.055555556			Not accessible
9C94	21	C30	C	2	4	0			skipped_sasa	FALSE											skipped_sasa	sasa_A2=0.000 <= 0.100	0	17	18	0.055555556			Not accessible
9C94	23	C32	C	2	4	0			skipped_sasa	FALSE											skipped_sasa	sasa_A2=0.000 <= 0.100	0	17	18	0.055555556			Not accessible
9C94	24	C33	C	2	4	0			skipped_sasa	FALSE											skipped_sasa	sasa_A2=0.000 <= 0.100	0	17	18	0.055555556			Not accessible
9C94	25	C34	C	2	4	7.816665791	4.61631	1.4163101	ok	TRUE	2.2	4.2	6.4	45	-13.59554938	-4.542554185	-24.92269025	0.612971657	-0.711408241	-0.34375	ok		1	16	18	0.111111111	0.314297706	1.69973735	low rigidification
9C94	28	C37	C	2	4	0.204270606	3.1817527	-0.018247366	ok	FALSE											no_accept_dir	no directions with d >= r_excl_A (3.20)	0	18	18	0			Not accessible
9C94	29	C38	C	2	4	0			skipped_sasa	FALSE											skipped_sasa	sasa_A2=0.000 <= 0.100	0	18	18	0			Not accessible
9C94	9	C8	C	2	4	0			skipped_sasa	FALSE											skipped_sasa	sasa_A2=0.000 <= 0.100	0	11	18	0.388888889			Not accessible
9C94	12	C1	C	1	3	0			skipped_sasa	FALSE											skipped_sasa	sasa_A2=0.000 <= 0.100	0	11	18	0.388888889			Not accessible
9C94	14	C19	C	1	3	0			skipped_sasa	FALSE											skipped_sasa	sasa_A2=0.000 <= 0.100	0	14	18	0.222222222			Not accessible
9C94	16	C21	C	1	3	0			skipped_sasa	FALSE											skipped_sasa	sasa_A2=0.000 <= 0.100	0	14	18	0.222222222			Not accessible
9C94	10	C22	C	1	3	0			skipped_sasa	FALSE											skipped_sasa	sasa_A2=0.000 <= 0.100	0	13	18	0.277777778			Not accessible
9C94	19	C27	C	1	4	0			skipped_sasa	FALSE											skipped_sasa	sasa_A2=0.000 <= 0.100	0	16	18	0.111111111			Not accessible
9C94	22	C31	C	1	4	0			skipped_sasa	FALSE											skipped_sasa	sasa_A2=0.000 <= 0.100	0	16	18	0.111111111			Not accessible
9ETY	0	C1	C	3	4	0			skipped_sasa	FALSE											skipped_sasa	sasa_A2=0.000 <= 0.100	0	9	11	0.181818182			Not accessible
9ETY	3	C4	C	3	4	53.60009631	5.656342	2.456342	ok	TRUE	0.69365734	2.2	2.8936574	72.5	-20.84570746	14.45704324	-22.79498866	-0.420407215	0.862644893	0.28125	ok		3	11	11	0	0.069509918	1.124478416	low rigidification
9ETY	4	C5	C	2	4	24.27985283	5.7387233	2.5387232	ok	TRUE	0.38791937	2.2	2.5879195	80	-23.35122136	14.20565845	-21.64027967	-0.102460912	0.988115591	0.114583333	ok		2	9	11	0.181818182	0.029151666	1.050432909	low rigidification
9ETY	5	C6	C	2	4	7.857122323	5.553079	2.353079	ok	TRUE	0.69365734	2.2	2.8936574	72.5	-22.35617581	13.41510782	-19.178991	-0.102460912	0.988115591	0.114583333	ok		2	8	11	0.272727273	0.069509918	1.124478416	low rigidification
9ETY	16	C8	C	2	4	3.924829878	1.7787218	-1.4212782	ok	FALSE											no_accept_dir	no directions with d >= r_excl_A (3.20)	0	7	11	0.363636364			Not accessible
9ETY	23	C11	C	1	3	4.126052972	3.571893	0.37189293	ok	TRUE	1.0258769	2.2	3.2258768	65	-18.48796436	12.23697156	-19.80834534	-0.310448372	0.937660784	-0.15625	ok		1	9	11	0.181818182	0.076023592	1.136908935	low rigidification
9ETY	6	C12	C	1	3	6.414241014	3.3516734	0.15167332	ok	TRUE	1.4015546	2.2	3.6015546	57.5	-16.06751359	10.95366152	-21.47693952	-0.747995935	0.610479517	-0.260416667	ok		1	10	11	0.090909091	0.077361813	1.139479726	low rigidification
9ETY	7	C13	C	1	3	0			skipped_sasa	FALSE											skipped_sasa	sasa_A2=0.000 <= 0.100	0	11	11	0			Not accessible
9ETY	8	C14	C	1	3	0			skipped_sasa	FALSE											skipped_sasa	sasa_A2=0.000 <= 0.100	0	10	11	0.090909091			Not accessible
9ETY	1	C2	C	1	4	0			skipped_sasa	FALSE											skipped_sasa	sasa_A2=0.000 <= 0.100	0	8	11	0.272727273			Not accessible
9ETY	17	N3	N	1	3	0.46624076	1.6079376	-1.5920625	ok	FALSE											no_accept_dir	no directions with d >= r_excl_A (3.20)	0	7	11	0.363636364			Not accessible
9FHA	8	C13	C	2	4	1.075942353	2.9263678	-0.2736323	ok	FALSE											no_accept_dir	no directions with d >= r_excl_A (3.20)	0	7	11	0.363636364			Not accessible
9FHA	2	C05	C	1	3	13.09669292	3.0930045	-0.10699558	ok	FALSE											no_accept_dir	no directions with d >= r_excl_A (3.20)	0	10	11	0.090909091			Not accessible
9FHA	3	C06	C	1	3	16.954432	3.4210744	0.22107434	ok	TRUE	1.8460191	2.7	4.546019	50	18.83305593	4.517164605	31.10375116	-0.103515584	-0.665057153	0.739583333	ok		1	11	11	0	0.094799461	1.173514573	low rigidification
9FHA	4	C07	C	1	3	6.300368849	3.0857475	-0.11425257	ok	FALSE											no_accept_dir	no directions with d >= r_excl_A (3.20)	0	10	11	0.090909091			Not accessible
9FHA	5	C08	C	1	3	9.406205813	2.6548772	-0.54512286	ok	FALSE											no_accept_dir	no directions with d >= r_excl_A (3.20)	0	9	11	0.181818182			Not accessible
9FHA	7	C10	C	1	3	17.78511584	5.6224785	2.4224784	ok	TRUE	0.69365734	2.2	2.8936574	72.5	20.67432733	-0.541624325	28.20246845	-0.186455952	-0.894536257	-0.40625	ok		1	7	11	0.363636364	0.069509918	1.124478416	low rigidification
9FHA	10	C15	C	1	3	21.05338312	4.535584	1.3355839	ok	TRUE	0.69365734	2.2	2.8936574	72.5	22.33110546	-1.777878624	25.06891489	-0.186455952	-0.894536257	-0.40625	ok		1	9	11	0.181818182	0.069509918	1.124478416	low rigidification
9FHA	11	C16	C	1	3	32.78885718	5.0749598	1.8749597	ok	TRUE	0.69365734	2.2	2.8936574	72.5	22.69153491	-3.267078967	22.64053745	-0.432339998	-0.69631072	-0.572916667	ok		1	10	11	0.090909091	0.069509918	1.124478416	low rigidification
9FHA	12	C17	C	1	3	22.73224152	3.8357038	0.6357038	ok	TRUE	1.0258769	2.2	3.2258768	65	22.58048268	-1.503386837	19.20510408	-0.396219574	-0.717479298	0.572916667	ok		1	11	11	0	0.076023592	1.136908935	low rigidification
9FHA	13	C18	C	1	3	7.846205652	2.3385184	-0.86148167	ok	FALSE											no_accept_dir	no directions with d >= r_excl_A (3.20)	0	10	11	0.090909091			Not accessible
9FHA	20	O01	O	1	2	28.85728211	3.0457287	-0.15427136	ok	FALSE											no_accept_dir	no directions with d >= r_excl_A (3.20)	0	11	11	0			Not accessible
